# Supplementary material for: Transcriptional changes related to metabolic and iron acquisition strategies of avian pathogenic Escherichia coli are associated with embryonic survival during yolk sac infection
Source: Front Cell Infect Microbiol. 2026 Jul 15;16:1797806. doi: 10.3389/fcimb.2026.1797806 (PMC13414258; doi:10.3389/fcimb.2026.1797806)
Supplement: Supplementary Table S1 — Summary of E. coli RNA-seq results from yolk samples of infected embryos and in vitro cultures. Complete description of RNA-seq quality metrics and mapping statistics. Data include read counts, Q30 scores, clean reads and mapping ratios to Gallus gallus and E. coli genomes. [file Table1.xlsx]

## Sheet: Sheet1
Table S1: Summary of E. coli RNA-seq results from yolk samples of infected embryos and in vitro cultures
Yolk_data	In vitro culture		Infected Dead			Infected Live
	Ecoli_3	Ecoli_4	PL18	PL13_Y3	PL23_Y3	PL10_Y2	PL14	PL24
Raw base (Gb)	1.3	1.3	14.4	12.6	12.1	12.5	13.9	12.7
Q30 (%)	95.18	95.14	94.06	93.79	95.09	95.15	93.77	93.99
Raw reads (total number of reads counts, both read1 and read2)	8746708	8427546	95667650	83897136	80848966	83247874	92593294	84407620
Clean reads (total number of reads counts, both read1 and read2)	8507542	8195170	91361076	79639336	77906864	80504300	88513250	80848124
Uniquely mapped reads to Gallus gallus using TopHat2 (read pairs)	-	-	6057727	11358372	18955118	36930928	39995674	37184935
Mapping ratio to Gallus gallus	-	-	0.143955	0.306713	0.524859	0.977663	0.959906	0.970469
Uniquely mapped reads to E. coli using TopHat2 (read pairs)	4179038	4020816	35794264	25598309	17012840	661455	1562320	1051861
Mapping ratio to E. coli	100%	1	0.850613	0.691237	0.471078	0.0175105	0.0374961	0.0274519
Ambiguous reads (align to both Gallus gallus and E. coli reference genomes）	-	-	228580	75952	146744	182315	108253	79645
