# Supplementary material for: Transcriptional changes related to metabolic and iron acquisition strategies of avian pathogenic Escherichia coli are associated with embryonic survival during yolk sac infection
Source: Front Cell Infect Microbiol. 2026 Jul 15;16:1797806. doi: 10.3389/fcimb.2026.1797806 (PMC13414258; doi:10.3389/fcimb.2026.1797806)
Supplement: Supplementary Table S2 — Differentially expressed genes (DEGs) identified by edgeR analysis in APEC transcriptomes from infected-dead embryos, infected-live embryos and in vitro cultures. Genes were filtered to retain those with expression counts >5 in at least two samples. Normalization was performed using the TMM method. DEGs were identified by exact tests with Benjamini–Hochberg correction (FDR < 0.05) and |log2 fold change| ≥ 1. Genes meeting these criteria are labeled “0sig” in the isdeg column; others are marked as “nosig”. [file Table2.xlsx]

## Sheet: infecteddead vs invitroculture
Table S2: Differentially expressed genes (DEGs) identified by edgeR analysis in APEC transcriptomes from infected-dead embryos and in vitro cultures
pgap	logFC	logCPM	PValue	In vitro culture1	In vitro culture2	Dead1	Dead2	Dead3	isdeg (value 0sig indicates statistical significance)	SYMBOL
gene-pgaptmp_000001	1.40986	2.16971	0.108312	1.06065	3.1521	6.00458	8.55739	2.31155	nosig	bglF
gene-pgaptmp_000002	1.64306	2.00965	0.0537346	1.59097	1.69728	8.61768	3.60915	3.19538	nosig	bglG
gene-pgaptmp_000003	-0.179972	5.62873	0.676187	53.2975	53.1007	46.5725	39.3691	54.9673	nosig	phoU
gene-pgaptmp_000004	-0.390915	4.961	0.387045	39.2439	33.4607	26.7426	25.6977	30.73	nosig	pstB
gene-pgaptmp_000005	-1.61432	4.21469	0.0016053	36.5923	26.6716	11.3049	6.75919	12.9515	0sig	pstA
gene-pgaptmp_000006	-1.27881	4.5828	0.00649681	37.1226	37.5827	14.0663	15.3293	16.7927	0sig	pstC
gene-pgaptmp_000007	-0.319068	5.73515	0.494399	61.7827	59.1624	45.7756	31.3091	68.3947	nosig	pstS
gene-pgaptmp_000008	1.06172	2.96357	0.102589	5.03807	4.12197	12.8802	9.13129	6.62871	nosig	-
gene-pgaptmp_000009	0.356583	5.06331	0.474721	31.8194	25.2168	41.1981	40.1981	28.0785	nosig	lpfC-O113
gene-pgaptmp_000010	3.40525	1.56583	0.000822757	0.530324	0.242469	5.65246	3.68567	2.88944	0sig	lpfB-O113
gene-pgaptmp_000011	0.85514	3.44866	0.157007	6.89421	7.51654	14.9188	7.95799	16.2828	nosig	lpfA-O113
gene-pgaptmp_000012	-0.0299504	8.65187	0.936226	373.083	441.293	556.035	167.5	472.984	nosig	glmS
gene-pgaptmp_000013	0.38644	8.62644	0.418735	333.043	334.122	540.542	355.674	411.932	nosig	glmU
gene-pgaptmp_000014	-1.11506	-0.163665	0.337107	2.91678	0	1.0193	0.331583	0.645874	nosig	tnpA
gene-pgaptmp_000015	-0.563919	8.95105	0.446745	607.486	620.963	579.72	37.3924	629.421	nosig	atpC
gene-pgaptmp_000016	0.1733	10.2805	0.80183	1026.97	1283.39	1412.52	400.616	2094.81	nosig	atpD
gene-pgaptmp_000017	0.102812	9.92809	0.872707	804.766	1060.8	998.372	466.805	1539.97	nosig	atpG
gene-pgaptmp_000018	0.636126	11.1948	0.324541	1574	1944.12	2952.79	878.096	4370.73	nosig	atpA
gene-pgaptmp_000019	1.1356	9.27923	0.0403276	298.307	424.563	791.752	422.998	1167.74	nosig	atpH
gene-pgaptmp_000020	0.953325	10.1529	0.071487	692.072	765.474	1349.2	892.864	1991.47	nosig	atpF
gene-pgaptmp_000021	0.894175	8.86646	0.074705	262.245	353.52	563.022	397.364	756.387	nosig	atpE
gene-pgaptmp_000022	1.17991	9.71323	0.0415211	476.231	477.664	1066.05	493.523	1682.26	nosig	atpB
gene-pgaptmp_000023	1.53978	8.23132	0.00540529	114.815	165.121	418.226	213.807	589.037	0sig	atpI
gene-pgaptmp_000024	2.05319	6.19788	2.39084e-05	23.5994	26.9141	113.531	82.8448	118.229	0sig	rsmG
gene-pgaptmp_000025	0.61606	7.32973	0.185693	94.1324	149.361	218.759	142.542	198.623	nosig	mnmG
gene-pgaptmp_000026	1.11317	8.49442	0.0208187	197.28	227.193	402.01	571.611	403.739	nosig	mioC
gene-pgaptmp_000027	-1.31906	5.55529	0.00532116	69.4724	78.075	21.1272	41.9453	25.597	0sig	asnC
gene-pgaptmp_000028	-0.142914	5.66804	0.741248	42.9562	64.7392	42.0691	50.0818	54.2194	nosig	asnA
gene-pgaptmp_000029	0.445724	6.48569	0.318723	68.6769	78.3175	87.6224	120.811	91.8841	nosig	viaA
gene-pgaptmp_000030	0.8961	7.1875	0.0545369	94.9279	96.9876	142.831	248.203	144.676	nosig	ravA
gene-pgaptmp_000031	0.0720758	5.23702	0.901075	34.471	38.5526	45.9424	26.3481	42.8996	nosig	kup
gene-pgaptmp_000032	1.89554	3.96375	0.00273871	4.77291	6.78913	16.1975	34.4719	13.9373	0sig	rbsD
gene-pgaptmp_000033	2.81239	6.23592	5.80942e-08	13.5232	18.9126	102.726	146.228	93.1419	0sig	rbsA
gene-pgaptmp_000034	0.435117	5.6274	0.36655	47.464	33.9457	48.5741	66.3421	50.1062	nosig	rbsC
gene-pgaptmp_000035	0.325352	8.29854	0.504831	291.678	254.835	253.768	328.05	445.347	nosig	rbsB
gene-pgaptmp_000036	1.38815	6.27926	0.00506807	45.0775	33.4607	103.727	69.709	134.886	0sig	rbsK
gene-pgaptmp_000037	1.06089	5.43757	0.0320586	22.8039	29.3387	59.7863	40.0323	63.4656	nosig	rbsR
gene-pgaptmp_000038	1.31933	6.80822	0.00286153	50.3807	67.4064	154.859	149.11	137.061	0sig	mdtD
gene-pgaptmp_000039	0.889707	7.18579	0.0412978	96.784	95.5328	167.498	198.644	168.335	nosig	yieP
gene-pgaptmp_000043	6.51315	-1.55865	0.0806268	0	0	0.315055	0.255064	0.441914	nosig	rrf
gene-pgaptmp_000045	-1.2625	-0.438922	0.172787	1.06065	1.45481	0.778371	0.31883	0.475907	nosig	NA
gene-pgaptmp_000046	-0.171472	6.33709	0.677127	92.8066	80.4997	69.6642	73.2926	87.8729	nosig	hdfR
gene-pgaptmp_000047	0.423019	5.66546	0.524569	38.4485	45.5842	90.6432	14.8702	63.5336	nosig	maoP
gene-pgaptmp_000048	0.265934	4.88744	0.600544	28.1071	24.4894	30.3194	37.8132	26.6848	nosig	yifB
gene-pgaptmp_000049	-3.57857	3.26422	2.36852e-09	16.9704	28.1264	1.9274	2.43586	1.25775	0sig	ilvL
gene-pgaptmp_000051	-0.644337	5.51066	0.144139	61.2524	55.2829	32.4692	39.1141	40.2482	nosig	ilvG
gene-pgaptmp_000052	-0.197777	2.3532	0.766931	7.15937	3.8795	2.57604	8.40436	3.39934	nosig	ilvM
gene-pgaptmp_000053	-0.719482	5.55401	0.176019	68.1466	55.0404	37.7695	16.3751	58.1287	nosig	ilvE
gene-pgaptmp_000054	-1.11869	6.67788	0.00846755	164.4	138.935	57.5068	63.9063	88.1448	0sig	ilvD
gene-pgaptmp_000055	-0.835945	6.60861	0.067558	155.65	109.838	75.8727	46.3961	100.858	nosig	ilvA
gene-pgaptmp_000056	-1.90317	4.68724	0.0184636	51.7065	41.4622	18.6624	0.943737	17.7785	nosig	ilvY
gene-pgaptmp_000057	1.36037	7.25031	0.00997685	67.3511	89.2286	323.246	122.66	157.219	0sig	ilvC
gene-pgaptmp_000058	1.04171	4.57822	0.0510385	14.8491	14.0632	30.4306	20.5837	38.3105	nosig	ppiC
gene-pgaptmp_000059	-0.863721	5.68787	0.050077	62.5782	79.0449	37.5286	42.838	36.3729	nosig	rep
gene-pgaptmp_000060	-0.155975	8.38273	0.71828	334.899	376.312	304.343	254.873	398.334	nosig	gppA
gene-pgaptmp_000061	0.926511	9.38812	0.0573505	421.077	448.568	742.381	717.176	1019.87	nosig	rhlB
gene-pgaptmp_000062	-0.351596	9.38899	0.449141	816.168	724.74	601.273	430.675	779.536	nosig	trxA
gene-pgaptmp_000063	-0.437219	9.301	0.373136	791.773	704.615	398.285	850.294	409.11	nosig	rhoL
gene-pgaptmp_000064	1.41956	11.0763	0.00771994	985.076	1168.46	2192.69	4028.75	2419.78	0sig	rho
gene-pgaptmp_000065	1.82779	7.72	0.000260611	73.9801	92.3807	294.28	204.306	387.457	0sig	wecA
gene-pgaptmp_000066	0.207615	6.3845	0.715199	52.7672	99.8972	101.985	41.7412	120.846	nosig	wzzE
gene-pgaptmp_000067	0.491165	6.17295	0.281284	55.4188	60.3748	71.2766	79.2866	93.6178	nosig	wecB
gene-pgaptmp_000068	0.673295	6.6473	0.165675	62.5782	84.8641	127.023	70.9588	154.84	nosig	wecC
gene-pgaptmp_000069	0.423276	6.51854	0.346323	72.9195	79.0449	95.8323	82.9723	126.931	nosig	rffG
gene-pgaptmp_000070	-0.506695	6.35331	0.27521	115.345	83.6518	79.3939	42.06	88.6547	nosig	rfbA
gene-pgaptmp_000071	-0.7887	5.2506	0.175505	52.2369	49.9486	36.3796	9.1568	43.2396	nosig	rffC
gene-pgaptmp_000072	-0.0604851	6.14972	0.877333	70.7982	74.6804	73.1113	52.8748	83.3178	nosig	rffA
gene-pgaptmp_000073	-0.336062	4.88934	0.509787	35.2665	32.4908	18.996	43.0675	18.3904	nosig	wzxE
gene-pgaptmp_000074	-0.786919	5.6815	0.0909406	74.7756	62.7995	41.995	26.6159	51.0241	nosig	rffT
gene-pgaptmp_000075	-0.149701	4.60074	0.741696	23.8646	27.6415	24.4446	19.8057	25.427	nosig	wzyE
gene-pgaptmp_000076	0.611856	3.27956	0.322658	4.50775	9.94123	12.9358	10.3173	9.96006	nosig	wecG
gene-pgaptmp_000077	0.324674	5.09045	0.564003	34.7362	24.2469	33.6553	20.6092	56.565	nosig	yifK
gene-pgaptmp_000078	-0.650172	3.13569	0.24173	12.7278	9.94123	8.19143	5.42011	8.05643	nosig	NA
gene-pgaptmp_000079	1.30005	2.32942	0.176943	2.91678	2.18222	8.67328	1.07127	9.11022	nosig	NA
gene-pgaptmp_000080	7.2408	-0.985435	0.0288248	0	0	0.815437	0.114779	0.747854	nosig	NA
gene-pgaptmp_000081	4.95951	1.48802	0.00388427	0	0.242469	3.41001	0.178545	8.46435	0sig	NA
gene-pgaptmp_000082	2.16123	4.85474	0.000714097	12.7278	5.81925	46.0907	19.6654	58.5026	0sig	aslB
gene-pgaptmp_000083	0.900596	3.77088	0.135047	7.95485	9.69876	14.3999	24.8942	10.13	nosig	aslA
gene-pgaptmp_000084	-0.99892	7.38861	0.0220138	234.403	244.651	119.239	86.4157	153.956	nosig	hemY
gene-pgaptmp_000085	-1.01154	6.94154	0.0140084	164.931	187.913	76.2433	87.895	98.4108	0sig	hemX
gene-pgaptmp_000086	-0.742638	6.10155	0.0971611	81.4047	99.8972	41.8282	69.5687	51.126	nosig	hemD
gene-pgaptmp_000087	-1.49682	8.16239	0.000612872	482.329	453.902	155.674	162.96	178.975	0sig	hemC
gene-pgaptmp_000088	-0.568841	9.74449	0.221961	1089.81	1042.86	753.371	519.948	883.352	nosig	cyaA
gene-pgaptmp_000089	0.763049	6.62836	0.0858375	71.3285	67.8913	94.4053	132.416	127.577	nosig	cyaY
gene-pgaptmp_000090	2.25269	5.08496	3.02301e-05	7.68969	12.8509	49.927	57.8868	39.2963	0sig	-
gene-pgaptmp_000091	2.05777	3.09099	0.00401137	3.71226	1.93975	10.9713	17.1658	7.00264	0sig	-
gene-pgaptmp_000092	-1.96837	4.33006	6.53357e-05	33.6755	40.2498	10.6563	7.12904	10.5719	0sig	yifL
gene-pgaptmp_000093	-0.850029	4.83066	0.076554	44.8123	33.2182	19.9967	27.8785	16.9967	nosig	dapF
gene-pgaptmp_000094	-1.15676	3.509	0.0386604	12.4626	22.0647	9.69258	4.97375	8.60032	nosig	yigA
gene-pgaptmp_000095	-0.256758	4.75979	0.585173	24.1297	35.8854	24.9449	20.7239	29.7442	nosig	xerC
gene-pgaptmp_000096	0.367108	5.11975	0.462621	29.433	29.5812	31.4684	49.6354	33.0416	nosig	yigB
gene-pgaptmp_000097	-0.00705097	8.07737	0.971037	269.139	272.535	298.116	214.037	296.422	nosig	uvrD
gene-pgaptmp_000098	0.59085	5.57187	0.233271	36.3272	36.3703	58.5817	36.3976	69.3125	nosig	salL
gene-pgaptmp_000099	1.89708	3.01878	0.00626877	3.97743	1.93975	10.2671	14.781	7.85247	0sig	yigE
gene-pgaptmp_000100	2.10329	4.56703	0.000122937	7.15937	8.48641	27.9658	32.1891	40.826	0sig	ysgD
gene-pgaptmp_000101	-0.389672	7.0923	0.414028	190.386	127.781	107.452	70.691	186.182	nosig	corA
gene-pgaptmp_000102	3.46375	1.10201	0.00259137	0.530324	0	2.79843	3.03526	2.75346	0sig	-
gene-pgaptmp_000103	1.96829	2.27727	0.0130445	1.59097	1.69728	8.20996	6.86122	4.24917	0sig	-
gene-pgaptmp_000104	2.41587	5.35114	7.97574e-06	12.9929	9.45629	56.0983	44.9805	78.5247	0sig	rarD
gene-pgaptmp_000105	-0.701047	4.99574	0.242965	57.8053	25.4592	13.4362	47.3909	15.9089	nosig	yigI
gene-pgaptmp_000106	2.38328	7.11737	7.31295e-06	37.9181	40.4923	218.667	111.17	283.947	0sig	pldA
gene-pgaptmp_000107	1.52804	7.66759	0.00114429	78.753	111.778	280.269	238.51	305.634	0sig	recQ
gene-pgaptmp_000108	0.73308	4.24186	0.163799	12.7278	14.0632	19.4593	27.7254	19.6142	nosig	rhtC
gene-pgaptmp_000109	1.99938	4.65747	0.000213792	9.28066	8.48641	31.9503	43.6414	30.934	0sig	rhtB
gene-pgaptmp_000110	0.646221	7.27104	0.144402	116.936	113.475	169.833	155.666	215.45	nosig	pldB
gene-pgaptmp_000111	0.309204	5.83015	0.505067	43.7517	55.5254	55.3756	64.1231	65.0633	nosig	yigL
gene-pgaptmp_000112	0.414005	4.10672	0.490777	9.54582	18.9126	21.9241	10.4959	24.5772	nosig	bioP
gene-pgaptmp_000113	3.53428	5.08018	1.28198e-08	3.71226	5.33432	47.3509	32.7885	77.6069	0sig	metR
gene-pgaptmp_000114	1.47254	5.95507	0.0464372	38.7136	21.0948	48.9447	24.0653	175.95	nosig	metE
gene-pgaptmp_000115	1.57562	1.47217	0.0788756	1.59097	0.727407	4.91115	2.30833	3.0934	nosig	hxlB
gene-pgaptmp_000116	1.03292	3.68199	0.0948456	7.95485	7.51654	16.6979	22.4074	8.32838	nosig	ptsG
gene-pgaptmp_000117	-0.198043	3.91667	0.680396	16.44	16.2454	17.291	13.2633	12.1696	nosig	tkt
gene-pgaptmp_000118	2.5746	6.00879	2.12796e-05	16.1749	16.0029	56.2281	167.654	63.6356	0sig	ybbH_2
gene-pgaptmp_000119	1.13798	4.30048	0.0351555	8.75034	13.8207	25.26	29.2813	20.0561	nosig	Z012_07855
gene-pgaptmp_000120	-0.325575	3.83355	0.519187	19.8871	12.6084	15.4006	11.5544	11.8977	nosig	-
gene-pgaptmp_000121	1.51411	1.06815	0.119713	0.530324	1.21234	2.24245	3.91523	1.35974	nosig	-
gene-pgaptmp_000122	2.075	2.25474	0.0106216	1.32581	1.69728	5.63393	9.16955	4.35115	0sig	arcC
gene-pgaptmp_000123	0.60601	3.26554	0.354561	9.81098	4.60691	10.23	15.1636	7.41056	nosig	-
gene-pgaptmp_000124	1.63779	2.7511	0.0304615	4.24259	1.45481	11.1567	10.0368	5.23498	nosig	fdrA
gene-pgaptmp_000125	-0.291998	2.76259	0.626547	8.22001	7.0316	8.80301	4.03001	5.84686	nosig	-
gene-pgaptmp_000126	0.210254	3.10966	0.740881	6.36388	9.21382	8.35823	10.3046	8.39636	nosig	rutB
gene-pgaptmp_000127	-1.71927	6.87619	0.000371383	222.736	181.852	61.1021	31.4876	91.7821	0sig	ysgA
gene-pgaptmp_000128	-0.688383	9.54936	0.221317	1077.62	862.947	358.625	336.723	1111.04	nosig	udp
gene-pgaptmp_000129	0.401605	6.86899	0.379574	100.496	95.2903	91.0324	128.884	168.063	nosig	-
gene-pgaptmp_000130	1.20121	3.15587	0.0816916	2.65162	7.0316	9.8779	16.3879	7.24059	nosig	-
gene-pgaptmp_000131	0.812909	4.40821	0.136027	18.031	10.9111	23.7774	32.5207	19.8521	nosig	-
gene-pgaptmp_000132	1.70138	3.89091	0.00470268	5.03807	7.27407	16.9018	28.9625	14.2772	0sig	dgoA
gene-pgaptmp_000133	1.01447	4.47291	0.0539636	12.1974	15.0331	31.5611	29.8042	21.1779	nosig	dgoK
gene-pgaptmp_000134	2.26546	4.49774	0.000978611	11.1368	2.42469	34.063	41.9708	21.3478	0sig	-
gene-pgaptmp_000135	0.573904	6.75859	0.210111	83.7911	83.4093	112.326	167.947	93.0059	nosig	rmuC
gene-pgaptmp_000136	-0.748217	7.69267	0.0805157	291.413	255.32	135.307	183.863	169.049	nosig	ubiE
gene-pgaptmp_000137	-1.8234	6.50923	0.0003604	164.135	156.877	51.4652	19.0405	65.6072	0sig	ubiJ
gene-pgaptmp_000138	-0.219464	8.40954	0.610684	360.09	382.858	270.577	336.774	349.826	nosig	ubiB
gene-pgaptmp_000139	0.266284	7.58801	0.553451	158.832	184.034	183.937	209.79	224.866	nosig	tatA
gene-pgaptmp_000140	0.726293	7.89709	0.13395	160.423	181.609	282.382	195.073	371.412	nosig	tatB
gene-pgaptmp_000141	0.875333	7.08804	0.174813	80.8743	100.14	205.62	40.7082	251.857	nosig	tatC
gene-pgaptmp_000142	0.294696	5.95205	0.540134	58.6007	50.1911	75.2055	47.4036	77.5729	nosig	tatD
gene-pgaptmp_000143	1.29712	6.92783	0.00437842	66.5556	63.0419	131.656	203.209	142.806	0sig	rfaH
gene-pgaptmp_000144	-0.213089	8.47859	0.639648	397.743	379.706	282.271	474.24	249.477	nosig	ubiD
gene-pgaptmp_000145	-0.218668	5.80438	0.604193	57.5401	64.4967	53.1516	55.3106	48.8485	nosig	fre
gene-pgaptmp_000146	-0.0346466	7.00616	0.931854	213.986	46.7965	117.701	87.2191	176.902	nosig	fadA
gene-pgaptmp_000147	0.893942	7.68911	0.18169	237.055	35.158	192.888	243.267	322.427	nosig	fadB
gene-pgaptmp_000148	0.259673	8.26143	0.599134	293.269	255.32	226.45	367.649	391.06	nosig	pepQ
gene-pgaptmp_000149	-0.659889	4.80019	0.166863	32.6149	39.0375	18.1805	20.4561	29.4383	nosig	yigZ
gene-pgaptmp_000150	0.109993	6.5621	0.816471	88.8292	91.4108	90.3096	80.9445	120.575	nosig	trkH
gene-pgaptmp_000151	0.913476	5.64215	0.0618115	24.9252	40.0074	52.6698	60.973	69.9584	nosig	hemG
gene-pgaptmp_000156	-1.01295	2.89371	0.0911433	6.89421	14.7906	6.04164	4.73144	5.37095	nosig	mobB
gene-pgaptmp_000157	-2.13956	4.76851	4.85321e-06	54.3582	48.7363	12.9358	10.2918	11.8637	0sig	mobA
gene-pgaptmp_000158	-1.99979	8.63696	2.05122e-05	794.69	654.181	184.085	126.499	232.855	0sig	yihD
gene-pgaptmp_000159	-0.237529	8.30612	0.585792	317.929	378.494	267.778	262.486	355.843	nosig	srkA
gene-pgaptmp_000160	0.523728	8.32436	0.276025	234.933	272.535	277.582	351.338	465.505	nosig	dsbA
gene-pgaptmp_000162	2.00216	4.69774	0.000616956	12.4626	5.81925	28.9851	48.9213	31.6818	0sig	yihF
gene-pgaptmp_000163	3.92736	4.93412	2.85891e-11	2.65162	3.63703	43.7185	45.6437	54.7293	0sig	yihG
gene-pgaptmp_000164	-1.65553	8.13106	0.000191258	477.291	473.299	131.508	140.107	181.015	0sig	polA
gene-pgaptmp_000165	1.00988	7.13435	0.0257885	91.4808	82.9244	143.054	160.716	223.065	nosig	yihA
gene-pgaptmp_000167	-0.759688	6.87393	0.088442	174.742	136.51	95.1096	58.4351	122.24	nosig	yihI
gene-pgaptmp_000168	0.572147	8.34159	0.219555	240.237	261.624	324.766	430.242	364.205	nosig	hemN
gene-pgaptmp_000169	0.632745	5.1586	0.198409	29.433	24.0044	49.3524	34.0765	40.826	nosig	yshB
gene-pgaptmp_000170	-1.56192	6.13248	0.000756534	127.808	105.716	44.5525	24.8305	49.2904	0sig	glnG
gene-pgaptmp_000171	-0.906054	5.5966	0.0454889	79.0182	55.7679	35.6754	30.0975	42.1178	nosig	glnL
gene-pgaptmp_000172	0.451046	9.94023	0.37314	921.437	688.612	884.304	1449.62	967.485	nosig	glnA
gene-pgaptmp_000173	0.335127	9.67075	0.577555	638.244	770.566	959.083	351.147	1355.66	nosig	typA
gene-pgaptmp_000174	2.05039	3.40775	0.00081354	3.71226	3.39457	15.0856	16.4134	12.6455	0sig	yihL
gene-pgaptmp_000175	2.1991	4.52136	0.000190502	5.30324	8.97135	24.5743	46.4344	27.5346	0sig	yihM
gene-pgaptmp_000176	2.20044	4.50753	0.000150919	6.62904	7.51654	25.3156	46.868	25.3931	0sig	yihN
gene-pgaptmp_000177	0.20154	5.74825	0.686252	51.1762	47.2814	49.7416	76.4172	43.6135	nosig	yihW
gene-pgaptmp_000178	0.126225	4.03269	0.85405	11.9323	18.9126	12.0092	27.2663	11.2178	nosig	yihV
gene-pgaptmp_000179	0.521881	1.98343	0.526562	2.38646	3.63703	6.4123	3.88972	2.68548	nosig	yihU
gene-pgaptmp_000180	0.065303	2.44448	0.959364	2.65162	7.75901	6.31963	6.24907	3.80726	nosig	yihT
gene-pgaptmp_000181	-0.0609566	2.81916	0.902563	6.36388	8.00147	5.94898	7.91973	6.79868	nosig	-
gene-pgaptmp_000182	-0.00947571	3.47997	0.963722	11.1368	11.1536	13.2138	11.6819	8.29438	nosig	JD73_05655
gene-pgaptmp_000183	0.416251	2.73339	0.615017	4.77291	6.06172	11.1752	8.51914	1.97162	nosig	GJ11_24635
gene-pgaptmp_000184	0.29069	2.461	0.728627	3.18194	6.30419	9.95203	4.71868	2.75346	nosig	NA
gene-pgaptmp_000185	-0.842161	5.91089	0.0706847	105.004	59.1624	41.439	36.6017	59.3184	nosig	yihX
gene-pgaptmp_000186	-1.62596	5.78013	0.00017825	89.3595	96.5026	27.9658	28.5544	33.8234	0sig	yihY
gene-pgaptmp_000187	-1.09541	4.62539	0.0331203	43.2214	29.8237	17.4392	10.4449	23.4214	nosig	dtd
gene-pgaptmp_000188	-1.192	5.64393	0.00811993	70.533	80.9846	25.6307	38.3616	35.4891	0sig	fabY
gene-pgaptmp_000189	1.33886	4.42589	0.0261814	5.5684	16.4879	21.1087	35.4029	27.3987	nosig	aes
gene-pgaptmp_000190	1.24914	2.74491	0.092556	2.91678	4.12197	6.43083	13.9903	4.69109	nosig	-
gene-pgaptmp_000191	1.65125	4.37819	0.00399476	7.95485	9.94123	24.3519	40.6317	19.3762	0sig	nadS
gene-pgaptmp_000192	1.54564	2.18875	0.0612924	0.795485	3.1521	7.33893	4.0045	6.11881	nosig	yiiE
gene-pgaptmp_000193	0.650776	7.58287	0.2391	150.877	134.57	261.403	91.5807	319.3	nosig	fdhE
gene-pgaptmp_000194	0.157837	7.25249	0.757167	171.56	113.475	179.303	96.1591	201.513	nosig	fdoI
gene-pgaptmp_000195	-0.491444	8.14019	0.284973	397.212	285.386	269.15	169.745	289.42	nosig	fdoH
gene-pgaptmp_000196	-0.829453	10.8337	0.0795277	2965.57	1982.91	1486.21	1168.91	1521.95	nosig	fdnG
gene-pgaptmp_000197	-0.347931	6.22973	0.42659	101.027	71.2859	56.9879	84.7705	61.2561	nosig	fdhD
gene-pgaptmp_000198	0.836336	1.61856	0.470587	0	3.8795	6.43083	2.88222	1.15577	nosig	NA
gene-pgaptmp_000199	2.59958	2.17819	0.00613932	1.59097	0.484938	7.41306	8.79971	2.48152	0sig	-
gene-pgaptmp_000200	1.23467	0.137727	0.286926	0.795485	0.242469	1.7606	1.07127	0.781848	nosig	rhaM
gene-pgaptmp_000201	0.289097	2.04616	0.765675	3.4471	3.63703	5.20767	6.41486	1.32574	nosig	rhaD
gene-pgaptmp_000202	0.165151	1.73059	0.893652	2.12129	3.8795	6.37523	2.3976	1.32574	nosig	rhaA
gene-pgaptmp_000203	2.70112	2.05636	0.00680943	0.530324	1.21234	6.04164	9.41186	1.69967	0sig	rhaB
gene-pgaptmp_000204	-0.14515	2.69489	0.811611	10.0761	3.63703	9.28486	5.10128	4.14719	nosig	rhaS
gene-pgaptmp_000205	2.21467	3.45921	0.00658544	0.795485	5.81925	12.9358	25.6339	7.81848	0sig	rhaR
gene-pgaptmp_000206	0.538367	3.10362	0.418342	7.95485	5.33432	13.1211	10.4194	5.33696	nosig	rhaT
gene-pgaptmp_000207	-1.25146	8.53649	0.0171263	822.797	316.907	211.569	167.947	338.54	0sig	sodA
gene-pgaptmp_000208	0.0760009	3.5338	0.922557	7.95485	14.3057	14.5111	13.123	7.58052	nosig	kdgT
gene-pgaptmp_000209	-2.13579	6.2821	1.52154e-05	145.043	146.451	36.046	16.6939	46.8089	0sig	yiiM
gene-pgaptmp_000210	-1.50617	8.54128	0.000769161	580.969	638.906	190.052	194.512	259.641	0sig	cpxA
gene-pgaptmp_000211	-1.14899	8.21085	0.00997395	464.563	419.714	157.583	222.786	217.762	0sig	cpxR
gene-pgaptmp_000212	-2.74655	10.7019	9.62848e-09	3354.83	3454.21	505.756	600.114	415.977	0sig	cpxP
gene-pgaptmp_000213	-0.994269	6.33922	0.0186781	116.936	114.445	56.0242	51.8672	66.3551	nosig	fieF
gene-pgaptmp_000214	0.10867	8.94801	0.842879	508.58	434.747	312.85	674.121	538.693	nosig	pfkA
gene-pgaptmp_000215	-1.4664	4.39001	0.00273908	38.7136	30.0661	13.3435	9.7562	14.2432	0sig	sbp
gene-pgaptmp_000216	1.75059	4.12624	0.00174755	6.62904	7.51654	19.274	22.1395	30.0841	0sig	cdh
gene-pgaptmp_000217	0.735042	10.2166	0.158852	790.447	910.713	948.205	1328	1971.11	nosig	tpiA
gene-pgaptmp_000218	1.25799	4.78809	0.0152159	13.7884	16.0029	29.4113	45.5417	31.9538	0sig	yiiQ
gene-pgaptmp_000219	1.15781	4.55969	0.0344782	9.81098	16.9728	24.2778	39.5349	25.9369	nosig	yiiR
gene-pgaptmp_000220	-0.901482	6.74344	0.0584648	159.097	138.45	52.5401	128.361	57.9587	nosig	yiiS
gene-pgaptmp_000221	-1.44966	7.15892	0.000434359	242.888	219.192	76.4286	96.0571	81.2442	0sig	uspD
gene-pgaptmp_000222	0.118141	6.32866	0.824658	73.715	79.0449	65.4203	125.402	57.8227	nosig	fpr
gene-pgaptmp_000223	0.761803	6.53392	0.139847	68.1466	62.3145	99.0014	60.5394	172.346	nosig	glpX
gene-pgaptmp_000224	1.73395	9.00311	0.00117296	207.622	220.404	410.35	777.358	948.041	0sig	glpK
gene-pgaptmp_000225	1.97719	7.15785	7.51007e-05	54.6233	48.4938	133.787	287.164	187.983	0sig	glpF
gene-pgaptmp_000226	-0.678963	8.02166	0.234134	378.916	292.175	286.385	65.2198	277.182	nosig	zapB
gene-pgaptmp_000227	-0.47864	9.13485	0.304342	783.023	570.772	408.423	647.824	401.02	nosig	rraA
gene-pgaptmp_000228	1.62827	3.72765	0.00469468	6.62904	4.84938	19.3852	15.9032	17.8805	0sig	menA
gene-pgaptmp_000229	-0.000923955	10.0259	0.98124	989.849	1095.96	995.166	1179.35	952.188	nosig	hslU
gene-pgaptmp_000230	0.833941	8.85591	0.113356	312.891	317.392	405.068	881.514	398.64	nosig	hslV
gene-pgaptmp_000231	0.629831	7.86646	0.175287	189.591	161.484	220.446	292.137	302.269	nosig	ftsN
gene-pgaptmp_000232	0.209889	7.08283	0.663186	114.285	133.358	96.8887	197.624	135.124	nosig	cytR
gene-pgaptmp_000233	0.639167	6.84588	0.150419	72.9195	99.1698	135.455	109.129	157.559	nosig	priA
gene-pgaptmp_000234	-0.437022	8.36657	0.52288	402.781	380.191	440.391	38.2086	388.952	nosig	rpmE
gene-pgaptmp_000235	1.78545	5.20322	0.000680162	13.7884	15.7605	52.9848	35.3136	64.6214	0sig	yiiX
gene-pgaptmp_000236	1.63255	7.1618	0.00501282	63.1085	63.2844	225.209	71.1628	291.561	0sig	metJ
gene-pgaptmp_000237	0.938015	5.59896	0.0658654	36.3272	25.9442	48.6853	46.3324	83.9296	nosig	metB
gene-pgaptmp_000238	0.342313	7.4687	0.487152	164.135	140.874	202.154	114.434	263.483	nosig	metL
gene-pgaptmp_000239	1.82139	2.40275	0.053823	0.265162	3.63703	10.6377	7.06527	3.19538	nosig	tsx
gene-pgaptmp_000240	1.92753	3.40989	0.00242172	4.77291	2.90963	19.7373	11.886	12.1016	0sig	-
gene-pgaptmp_000241	1.94987	3.60448	0.00526251	5.30324	3.39457	18.6253	24.8815	6.76468	0sig	-
gene-pgaptmp_000242	1.47243	4.2008	0.011805	12.4626	5.09185	26.3349	27.2408	19.2742	0sig	-
gene-pgaptmp_000243	3.66138	6.21912	3.47866e-08	9.54582	8.97135	50.2235	98.85	202.499	0sig	-
gene-pgaptmp_000244	1.89503	6.22493	0.000164769	23.0691	33.4607	81.4881	94.0931	140.053	0sig	metF
gene-pgaptmp_000245	-2.60913	9.91308	7.48779e-08	1903.07	1968.12	224.041	326.303	401.394	0sig	katG
gene-pgaptmp_000246	0.192515	3.96145	0.739862	9.81098	18.6701	17.1427	18.3008	13.4274	nosig	yijE
gene-pgaptmp_000247	1.01675	3.4484	0.0830025	7.42453	5.81925	13.2138	16.3496	10.5719	nosig	yijF
gene-pgaptmp_000248	-0.478674	8.74206	0.273989	483.39	547.737	343.28	396.229	370.46	nosig	gldA
gene-pgaptmp_000249	-0.356531	5.94385	0.429946	78.753	63.0419	37.7139	69.5687	58.8085	nosig	fsa
gene-pgaptmp_000250	0.401116	4.97386	0.42927	26.7813	25.7017	45.8868	31.3601	26.6848	nosig	ptsP
gene-pgaptmp_000251	1.51425	1.78916	0.0966399	1.06065	1.93975	6.28257	5.08853	1.5297	nosig	frwC
gene-pgaptmp_000252	-1.60924	2.79711	0.0203611	13.5232	10.6686	5.72659	1.28807	4.89505	nosig	frwB
gene-pgaptmp_000253	-0.886809	5.89914	0.0485889	96.784	68.3762	38.7888	56.4456	38.6845	nosig	pflD
gene-pgaptmp_000254	-0.774367	3.41202	0.135919	14.3187	14.3057	8.87714	7.89423	8.32838	nosig	pflC
gene-pgaptmp_000255	-0.603687	1.54874	0.428455	1.85613	5.57679	3.46561	2.05326	1.83564	nosig	frwD
gene-pgaptmp_000256	-0.219643	4.85129	0.628575	31.2891	31.7634	26.0754	32.4441	22.6736	nosig	yijO
gene-pgaptmp_000257	2.45573	7.30782	5.09995e-07	33.6755	51.8884	221.317	206.564	276.638	0sig	eptC
gene-pgaptmp_000258	1.10295	8.75131	0.0281317	242.093	267.928	354.974	679.592	608.719	nosig	ppc
gene-pgaptmp_000259	-0.40553	6.71828	0.338027	129.134	117.84	79.9313	121.819	77.8788	nosig	argE
gene-pgaptmp_000260	2.81668	7.23094	5.64748e-09	33.9407	30.7936	253.193	241.482	189.377	0sig	argC
gene-pgaptmp_000261	2.79879	6.07275	3.36942e-05	24.9252	4.36444	104.691	112.19	88.1108	0sig	argB
gene-pgaptmp_000262	1.53412	6.27801	0.00596194	43.2214	29.0963	154.099	49.814	110.173	0sig	argH
gene-pgaptmp_000263	2.40101	2.30348	0.00767118	1.85613	0.727407	11.5088	3.60915	5.23498	0sig	manD
gene-pgaptmp_000264	1.91081	4.01422	0.00266945	5.83356	6.06172	24.704	10.5979	31.8858	0sig	NA
gene-pgaptmp_000265	-0.353607	8.88746	0.461491	505.133	584.108	422.619	252.807	603.348	nosig	oxyR
gene-pgaptmp_000266	-1.16363	9.69762	0.0106223	1350.2	1137.18	503.199	631.411	530.875	0sig	sthA
gene-pgaptmp_000267	0.30125	7.22202	0.499677	130.194	131.661	171.779	126.308	185.944	nosig	fabR
gene-pgaptmp_000268	0.488074	6.59559	0.308826	92.2763	63.2844	132.416	69.7345	125.096	nosig	yijD
gene-pgaptmp_000269	1.37239	6.7084	0.00379127	54.6233	52.1308	147.501	91.8613	175.27	0sig	trmA
gene-pgaptmp_000270	1.85153	6.7861	0.000235065	35.5317	50.1911	92.5891	184.22	187.439	0sig	btuB
gene-pgaptmp_000271	-0.0446015	6.45573	0.910253	76.3666	102.322	114.717	45.7967	99.4306	nosig	murI
gene-pgaptmp_000275	1.73225	-1.18508	0.29321	0	0.242469	0.63011	0.459115	0.169967	nosig	rrf
gene-pgaptmp_000276	-0.0243298	5.96623	0.940531	54.8885	71.2859	63.1963	59.9528	62.9897	nosig	murB
gene-pgaptmp_000277	-2.59377	5.20108	6.24591e-07	64.6995	84.3792	14.9188	6.32559	15.8409	0sig	birA
gene-pgaptmp_000278	3.55136	7.57602	6.78113e-12	22.8039	28.3689	262.218	278.721	359.48	0sig	coaA
gene-pgaptmp_000279	-0.0686717	2.91615	0.902653	10.8716	4.60691	7.57985	3.77495	10.7759	nosig	NA
gene-pgaptmp_000280	2.14153	7.10684	2.60643e-05	48.2594	41.9471	230.101	117.049	249.885	0sig	NA
gene-pgaptmp_000281	2.62351	5.54894	2.89787e-06	12.4626	10.1837	76.9105	41.1291	91.2722	0sig	NA
gene-pgaptmp_000282	2.95461	6.19458	1.14624e-07	10.3413	18.4276	74.1862	144.723	116.189	0sig	NA
gene-pgaptmp_000283	0.320182	11.2204	0.53023	1911.29	2241.38	1967.52	3014.55	2794.8	nosig	tuf
gene-pgaptmp_000284	0.583549	8.93333	0.289146	365.128	387.223	563.078	273.951	854.186	nosig	secE
gene-pgaptmp_000285	0.758787	8.75777	0.233214	319.255	292.175	585.854	151.253	814.821	nosig	nusG
gene-pgaptmp_000286	1.51925	10.8201	0.00422031	722.566	982.727	1931.42	2067.4	3333.49	0sig	rplK
gene-pgaptmp_000287	0.795903	11.1404	0.177592	1369.83	1761.29	2709.86	1227.75	4216.71	nosig	rplA
gene-pgaptmp_000288	1.48795	11.8738	0.0178685	1658.85	1944.36	5055.02	1971.41	8133.66	nosig	rplJ
gene-pgaptmp_000289	1.56628	11.0623	0.0120748	919.316	1045.04	2969.45	1137.67	4618.88	0sig	rplL
gene-pgaptmp_000290	-0.0177712	11.491	0.953502	2885.23	2913.99	2747.24	1856.9	3988.24	nosig	rpoB
gene-pgaptmp_000291	-1.37876	11.9982	0.0193859	6557.98	6414.76	2720.63	842.769	3919.64	nosig	rpoC
gene-pgaptmp_000292	-1.13467	3.65359	0.0354869	24.1297	13.8207	9.58138	6.21081	10.13	nosig	thiH
gene-pgaptmp_000293	-2.10094	3.42799	0.00034431	29.1678	12.1234	6.59762	3.86422	3.94323	0sig	thiG
gene-pgaptmp_000294	-0.382103	-0.784193	0.710486	0.530324	0.727407	0.185326	1.09677	0.135974	nosig	thiS
gene-pgaptmp_000295	-1.86055	2.68444	0.0037136	15.6445	8.24394	4.4849	3.26482	2.0736	0sig	thiF
gene-pgaptmp_000296	-2.62747	2.09457	0.00107843	14.5839	4.36444	2.44631	0.714179	1.42772	0sig	thiE
gene-pgaptmp_000297	-0.563109	4.73372	0.228333	30.7588	35.4005	20.979	26.0548	20.1241	nosig	thiC
gene-pgaptmp_000298	-0.600392	7.13397	0.206589	208.947	144.269	116.404	64.6204	168.471	nosig	rsd
gene-pgaptmp_000299	-1.06574	5.66338	0.0187252	85.1169	63.0419	28.2438	42.7742	35.1152	nosig	nudC
gene-pgaptmp_000300	-1.37291	7.20554	0.00218135	216.372	251.683	87.8818	59.1238	124.144	0sig	hemE
gene-pgaptmp_000301	-0.588579	5.84614	0.239108	72.3892	71.7708	53.7632	23.1598	66.933	nosig	nfi
gene-pgaptmp_000302	0.902967	6.59501	0.065705	70.0027	56.7377	125.17	69.9258	160.415	nosig	yjaG
gene-pgaptmp_000303	0.914822	10.6503	0.129171	944.506	1154.39	1901.01	827.466	3207.34	nosig	hupA
gene-pgaptmp_000304	1.18146	6.52168	0.0220807	42.4259	61.5871	121.63	64.7607	167.655	nosig	yjaH
gene-pgaptmp_000305	2.32862	3.45547	0.00238145	4.77291	1.45481	9.0254	27.2536	10.368	0sig	zraP
gene-pgaptmp_000306	1.20705	4.16971	0.0456617	11.1368	8.72888	17.291	37.2393	14.1752	nosig	zraS
gene-pgaptmp_000307	0.56903	4.7399	0.267522	15.9097	25.2168	31.5796	25.8125	34.2313	nosig	zraR
gene-pgaptmp_000308	3.3517	8.54552	5.32773e-10	52.7672	61.5871	732.837	467.532	551.033	0sig	purD
gene-pgaptmp_000309	3.51445	8.8158	3.82556e-10	55.4188	68.6187	646.4	962.165	517.991	0sig	purH
gene-pgaptmp_000313	1.62516	-1.23414	0.421288	0	0.242469	0.259457	0.892724	0	nosig	rrf
gene-pgaptmp_000314	-2.79066	2.88015	0.000202006	18.8265	13.3358	4.33664	0.624907	2.00561	0sig	yjaB
gene-pgaptmp_000315	1.55611	5.01321	0.00355689	13.5232	16.0029	35.3418	34.0765	60.9501	0sig	metA
gene-pgaptmp_000316	-2.431	10.8149	2.6033e-06	4082.43	2966.36	380.142	710.264	870.264	0sig	aceB
gene-pgaptmp_000317	-2.56065	11.5174	1.85013e-06	6989.93	4698.32	628.702	820.222	1522.84	0sig	aceA
gene-pgaptmp_000318	-2.01794	9.32835	0.000118083	1397.4	949.508	180.564	225.54	463.16	0sig	aceK
gene-pgaptmp_000319	-1.41389	7.79053	0.00164024	338.346	370.735	97.8339	164.44	136.891	0sig	iclR
gene-pgaptmp_000320	0.00210138	7.80936	0.987645	226.978	221.132	216.832	202.572	253.761	nosig	metH
gene-pgaptmp_000321	-1.15914	6.8309	0.00592192	209.478	131.661	70.1831	82.6917	76.2131	0sig	yjbB
gene-pgaptmp_000322	2.387	7.33344	3.53011e-06	36.3272	54.5555	155.526	258.584	299.312	0sig	pepE
gene-pgaptmp_000323	-1.30152	3.32874	0.0241151	12.4626	19.3975	7.80225	7.88148	3.67128	nosig	sorE
gene-pgaptmp_000324	0.355484	1.55711	0.688475	2.91678	1.93975	4.05865	2.71643	2.51551	nosig	-
gene-pgaptmp_000325	0.495756	1.49471	0.602716	2.12129	2.18222	5.63393	1.86197	1.59769	nosig	sorA
gene-pgaptmp_000326	1.5958	0.936661	0.124378	0.530324	0.969876	2.31658	3.69843	0.815841	nosig	sorB
gene-pgaptmp_000327	0.128377	0.0413455	0.974015	1.59097	0.242469	1.51968	0.854464	0.577887	nosig	sorF
gene-pgaptmp_000328	3.72163	1.29809	0.00111432	0	0.484938	5.07795	2.98425	1.97162	0sig	sorD
gene-pgaptmp_000329	0.789544	2.3983	0.314557	3.18194	3.8795	9.9335	5.11403	3.26336	nosig	sorC
gene-pgaptmp_000330	1.13456	4.80114	0.023653	15.9097	16.2454	32.3209	34.7525	38.8544	nosig	rluF
gene-pgaptmp_000331	-0.174646	5.29509	0.687507	37.9181	46.3116	40.1417	35.7855	36.033	nosig	yjbD
gene-pgaptmp_000332	-0.199663	6.25233	0.66675	89.3595	75.8928	81.2657	38.8207	95.7933	nosig	lysC
gene-pgaptmp_000333	-1.60847	9.52357	0.000776563	1328.73	1138.88	337.294	315.004	561.605	0sig	pgi
gene-pgaptmp_000334	-2.12412	3.3361	0.00159179	24.9252	14.0632	3.91039	7.86872	1.5637	0sig	yjbE
gene-pgaptmp_000335	2.07127	1.53658	0.0210456	1.06065	0.727407	5.22621	2.93324	3.0934	nosig	yjbF
gene-pgaptmp_000336	1.95039	0.964009	0.0767408	0	1.21234	3.28028	2.69092	1.22376	nosig	yjbG
gene-pgaptmp_000337	0.333127	3.33573	0.61473	9.0155	8.24394	12.0648	15.087	5.40495	nosig	yjbH
gene-pgaptmp_000338	1.83073	1.52921	0.0430687	1.59097	0.484938	3.33588	4.87172	2.75346	nosig	yjbT
gene-pgaptmp_000339	0.0420015	3.68914	0.972097	14.3187	10.9111	6.96828	20.3541	11.5917	nosig	psiE
gene-pgaptmp_000340	-0.230993	4.40374	0.656503	24.1297	22.3071	23.7403	9.94749	25.699	nosig	malG
gene-pgaptmp_000341	1.5331	4.95468	0.00476347	12.4626	16.2454	40.7533	26.6159	57.4148	0sig	malF
gene-pgaptmp_000342	3.55098	7.35618	1.6904e-10	20.4175	23.5195	155.063	347.767	269.941	0sig	malE
gene-pgaptmp_000343	4.55157	5.44279	1.00634e-10	4.77291	1.21234	45.6274	70.2956	93.0059	0sig	malK
gene-pgaptmp_000344	4.48021	7.69293	3.15229e-13	18.5613	11.396	246.373	251.672	504.02	0sig	lamB
gene-pgaptmp_000345	1.6164	6.32128	0.00163976	40.5697	30.5511	64.3083	119.893	142.84	0sig	malM
gene-pgaptmp_000346	-0.634642	4.72269	0.333795	30.2284	37.0977	8.46942	46.1921	10.334	nosig	ubiC
gene-pgaptmp_000347	-0.585389	5.67041	0.185982	64.9646	62.557	39.3078	50.9873	37.1548	nosig	ubiA
gene-pgaptmp_000348	0.0616796	8.97236	0.908008	520.513	458.266	513.262	483.257	535.77	nosig	plsB
gene-pgaptmp_000349	0.755943	5.71508	0.107833	35.0014	39.0375	56.6728	74.2874	56.599	nosig	dgkA
gene-pgaptmp_000350	-0.875575	7.88175	0.0566343	346.832	302.359	185.716	117.789	227.28	nosig	lexA
gene-pgaptmp_000351	0.593637	5.85612	0.240115	47.9943	40.4923	49.3895	98.3144	52.5198	nosig	dinF
gene-pgaptmp_000352	-6.66233	11.4654	1.87385e-32	7922.24	6012.99	74.075	72.0301	60.2363	0sig	yjbJ
gene-pgaptmp_000353	-1.05184	7.60285	0.0309904	297.246	267.201	179.915	66.4952	162.012	nosig	zur
gene-pgaptmp_000354	1.03227	5.02918	0.0431495	17.5007	22.3071	42.7363	29.5619	49.9363	nosig	dusA
gene-pgaptmp_000355	-0.538974	5.41183	0.378686	37.9181	66.9214	20.2747	71.979	15.9429	nosig	pspG
gene-pgaptmp_000356	-2.06162	8.06402	3.78229e-06	556.84	428.928	104.987	118.273	130.942	0sig	qorA
gene-pgaptmp_000357	0.884402	7.81634	0.0732776	129.929	168.758	295.892	180.381	350.914	nosig	dnaB
gene-pgaptmp_000358	1.13544	6.01914	0.0145753	33.9407	41.2197	79.3939	77.5777	90.7963	0sig	alr
gene-pgaptmp_000359	-0.55436	5.87695	0.220535	68.1466	77.3476	36.1572	47.748	64.7574	nosig	tyrB
gene-pgaptmp_000360	9.79314	1.22805	2.80483e-05	0	0	2.6131	5.64967	1.49571	0sig	-
gene-pgaptmp_000361	3.01963	1.21175	0.0226965	0	0.727407	1.85326	6.64442	0.611881	nosig	NA
gene-pgaptmp_000362	2.85373	6.77057	4.17428e-08	20.4175	25.4592	173.836	105.571	218.373	0sig	aphA
gene-pgaptmp_000363	-1.06162	8.34788	0.0864929	516.8	431.595	104.283	470.695	106.501	nosig	yjbQ
gene-pgaptmp_000364	-2.72464	7.35487	1.43535e-09	334.899	334.122	66.0689	35.8875	49.8683	0sig	yjbR
gene-pgaptmp_000365	-1.18105	9.82497	0.0094062	1388.92	1341.1	636.467	514.898	654.678	0sig	uvrA
gene-pgaptmp_000366	0.361757	8.57481	0.51436	331.452	319.574	461.111	192.688	601.105	nosig	ssb1
gene-pgaptmp_000367	0.222513	6.56995	0.780786	78.2227	94.3204	103.801	14.9595	183.292	nosig	yjcB
gene-pgaptmp_000368	-0.812709	6.34646	0.0614508	129.134	90.6834	59.5454	74.3639	53.7435	nosig	pdeC
gene-pgaptmp_000369	-3.09818	6.69063	1.34563e-10	303.08	138.692	21.9983	21.8207	33.5855	0sig	soxS
gene-pgaptmp_000370	0.438874	3.98501	0.42591	16.44	9.45629	19.6446	16.6174	16.3168	nosig	soxR
gene-pgaptmp_000371	0.48566	4.64228	0.386873	16.9704	23.0345	38.9	15.5844	29.6082	nosig	ghxP
gene-pgaptmp_000372	-0.477292	7.34416	0.314393	196.22	194.945	183.121	71.0098	167.383	nosig	yjcE
gene-pgaptmp_000373	-0.709179	7.15139	0.216554	300.959	70.0735	99.9466	69.5049	170.953	nosig	actP
gene-pgaptmp_000374	-0.801212	4.88962	0.24713	65.495	14.5481	18.8106	7.9835	42.1178	nosig	yjcH
gene-pgaptmp_000375	-1.21364	8.58437	0.0591781	1016.1	150.088	199.282	193.096	361.859	nosig	acs
gene-pgaptmp_000376	1.67541	5.98863	0.000407029	24.9252	29.5812	93.6825	88.4179	79.1366	0sig	nrfA
gene-pgaptmp_000377	1.23489	3.71486	0.0351679	7.15937	7.0316	21.4793	11.2101	17.4386	nosig	nrfB
gene-pgaptmp_000378	2.11283	2.66842	0.00790026	1.32581	2.66716	13.0655	4.28507	8.7363	0sig	nrfC
gene-pgaptmp_000379	1.90747	2.73099	0.0213162	1.59097	3.1521	13.2323	2.94599	10.6739	nosig	nrfD
gene-pgaptmp_000380	0.904083	3.40815	0.184659	9.81098	3.8795	19.7002	6.976	11.6597	nosig	nrfE
gene-pgaptmp_000381	2.00082	1.01659	0.0394616	0.265162	0.969876	3.35441	2.32108	1.86964	nosig	nrfF
gene-pgaptmp_000382	1.02588	2.8246	0.139886	5.5684	2.90963	11.379	5.5859	8.87227	nosig	nrfG
gene-pgaptmp_000383	0.030096	6.7135	0.966346	91.2156	115.9	120.907	61.6872	134.716	nosig	gltP
gene-pgaptmp_000384	1.09501	7.26912	0.0179042	82.7305	100.382	174.707	253.036	159.021	nosig	yjcO
gene-pgaptmp_000385	2.78731	8.91156	3.1358e-07	95.1931	116.628	649.236	529.589	1014.91	0sig	fdhF
gene-pgaptmp_000386	0.717787	3.0246	0.270137	3.18194	8.24394	10.2486	9.84547	8.1924	nosig	mdtP
gene-pgaptmp_000387	0.924098	2.94978	0.1724	3.18194	6.54666	10.4709	11.4014	5.88085	nosig	mdtO
gene-pgaptmp_000388	0.12888	2.33024	0.907868	7.95485	1.45481	6.94974	5.57315	2.82145	nosig	mdtN
gene-pgaptmp_000389	1.62401	1.01428	0.222893	1.59097	0	1.26022	5.43286	0.543894	nosig	ytcA
gene-pgaptmp_000390	0.842871	2.83357	0.236252	4.77291	4.60691	13.4732	6.84847	4.89505	nosig	yjcS
gene-pgaptmp_000391	0.615502	3.89909	0.251401	11.9323	10.4262	16.8832	16.1711	18.3224	nosig	alsK
gene-pgaptmp_000392	0.324467	2.74988	0.651936	6.89421	4.60691	7.41306	4.1703	10.028	nosig	alsE
gene-pgaptmp_000393	1.24953	3.05378	0.0472697	3.4471	5.33432	9.69258	11.9497	9.7561	nosig	alsC
gene-pgaptmp_000394	1.4847	3.66388	0.00903663	5.83356	6.06172	18.162	14.5769	17.2346	0sig	alsA
gene-pgaptmp_000395	1.30182	3.69809	0.0220388	7.95485	5.57679	15.9751	16.2986	17.7105	nosig	alsB
gene-pgaptmp_000396	1.20488	5.84389	0.0140763	26.251	37.8252	72.8148	57.0961	91.8161	0sig	alsR
gene-pgaptmp_000397	0.393762	2.06024	0.615837	2.91678	3.8795	4.29957	5.49663	3.6033	nosig	rpiB
gene-pgaptmp_000398	0.0412696	2.97637	0.974308	9.54582	5.81925	8.95127	8.14929	6.56072	nosig	yjdP
gene-pgaptmp_000399	-1.7138	3.89341	0.00228609	26.7813	25.2168	10.2115	3.73669	9.85808	0sig	phnP
gene-pgaptmp_000400	-1.77353	3.72812	0.000820054	29.6981	17.4578	6.65322	5.7772	8.26039	0sig	phnO
gene-pgaptmp_000401	-1.59697	1.71884	0.14749	7.95485	3.8795	3.39147	0.063766	2.41353	nosig	phnN
gene-pgaptmp_000402	-0.185886	2.64968	0.763213	7.42453	6.06172	5.18914	9.30983	3.22937	nosig	phnM
gene-pgaptmp_000403	-0.874157	1.36196	0.217566	3.18194	4.12197	2.26098	2.2063	1.49571	nosig	phnL
gene-pgaptmp_000404	0.372555	1.54027	0.768985	4.77291	0	3.33588	4.48913	1.35974	nosig	phnK
gene-pgaptmp_000405	-1.36434	1.1972	0.0747931	2.91678	4.84938	1.9274	1.82371	0.747854	nosig	phnJ
gene-pgaptmp_000406	-0.454361	1.78309	0.56033	2.65162	5.57679	4.50343	3.4051	1.08779	nosig	phnI
gene-pgaptmp_000407	-0.0737685	0.0671636	0.939807	1.59097	0.484938	1.27875	0.892724	0.747854	nosig	phnH
gene-pgaptmp_000408	-0.158163	0.451411	0.833201	2.12129	0.727407	1.07489	1.95124	0.747854	nosig	phnG
gene-pgaptmp_000409	-0.321631	0.804383	0.775575	0	3.8795	2.00153	1.86197	0.815841	nosig	phnF
gene-pgaptmp_000410	-1.28762	1.28841	0.0984051	3.4471	4.60691	2.8355	1.21155	0.883828	nosig	phnE
gene-pgaptmp_000411	-0.189767	1.3924	0.797283	3.18194	2.42469	3.688	2.79295	0.849834	nosig	phnD
gene-pgaptmp_000412	-0.66828	2.38021	0.299055	8.75034	4.84938	5.18914	3.77495	3.84125	nosig	phnC
gene-pgaptmp_000413	-2.66712	7.40962	7.49397e-10	388.727	300.904	45.5347	55.6677	61.664	0sig	yjdN
gene-pgaptmp_000414	0.331017	6.79009	0.587774	115.345	76.1352	133.657	38.5912	189.071	nosig	yjdM
gene-pgaptmp_000415	1.25281	5.63174	0.0122451	25.9859	27.8839	49.7416	55.4764	87.431	0sig	crfC
gene-pgaptmp_000416	1.4459	4.14451	0.0412554	10.0761	7.0316	15.1041	9.42461	45.4152	nosig	rdcB
gene-pgaptmp_000417	-1.7035	7.17791	6.52827e-05	265.427	231.315	70.3685	61.904	96.5412	0sig	proP
gene-pgaptmp_000418	-0.556303	1.28443	0.455835	3.4471	2.66716	2.03859	2.93324	1.22376	nosig	pmrR
gene-pgaptmp_000419	0.305234	5.7939	0.521509	45.3427	51.6459	64.6789	44.9805	70.1623	nosig	pmrB
gene-pgaptmp_000420	0.25158	6.01789	0.606441	62.0479	54.0706	56.6172	93.6085	57.0749	nosig	basR
gene-pgaptmp_000421	1.25449	4.87856	0.0139475	14.5839	17.2153	36.0089	45.6692	32.1577	0sig	eptA
gene-pgaptmp_000422	0.210311	3.98719	0.71484	10.3413	18.4276	17.4578	18.6452	13.8693	nosig	adiC
gene-pgaptmp_000423	2.98512	4.66798	1.1197e-05	2.12129	7.51654	35.6939	54.6857	24.7472	0sig	adiY
gene-pgaptmp_000424	1.22807	5.43943	0.0150085	25.4555	22.3071	67.2179	62.8095	37.7326	0sig	adiA
gene-pgaptmp_000425	2.05203	6.44847	0.000598705	35.0014	25.2168	150.077	177.116	47.2168	0sig	melR
gene-pgaptmp_000426	-1.11653	6.48103	0.00755859	142.127	122.447	66.8473	63.5237	52.6217	0sig	melA
gene-pgaptmp_000427	0.56138	6.02601	0.292367	48.2594	52.8582	55.4868	121.385	46.9109	nosig	melB
gene-pgaptmp_000428	0.65887	3.02536	0.287149	4.77291	7.0316	9.22926	8.49363	10.3	nosig	yjdF
gene-pgaptmp_000429	3.9089	8.83213	1.22816e-07	36.3272	60.3748	318.261	459.498	1401.89	0sig	fumB
gene-pgaptmp_000430	4.72383	7.70382	8.36662e-13	12.7278	12.8509	145.759	400.973	467.477	0sig	dcuB
gene-pgaptmp_000431	1.72762	5.77764	0.000443127	17.5007	28.1264	71.6843	75.5372	79.6805	0sig	dcuR
gene-pgaptmp_000432	0.608608	7.23399	0.192424	111.103	117.597	144.369	241.89	136.789	nosig	dcuS
gene-pgaptmp_000433	-1.24936	5.28431	0.0522058	60.722	59.4049	8.89567	52.9003	13.9373	nosig	yjdI
gene-pgaptmp_000434	-1.29296	6.07408	0.0159436	121.179	88.5012	23.0731	75.6392	29.5742	0sig	yjdJ
gene-pgaptmp_000435	1.51274	4.85641	0.0122407	13.7884	13.3358	21.2569	66.2529	28.5544	0sig	ghoS
gene-pgaptmp_000436	1.53953	2.88832	0.0200178	3.97743	2.66716	8.32116	9.36085	11.2518	nosig	ghoT
gene-pgaptmp_000437	-3.78387	8.29268	1.10852e-15	589.455	827.062	53.8373	50.5792	49.8343	0sig	lysS
gene-pgaptmp_000438	0.317248	3.84235	0.586574	8.75034	16.0029	16.2346	18.6452	11.4218	nosig	dtpC
gene-pgaptmp_000439	-0.971893	5.4098	0.119768	101.822	19.155	27.2986	45.886	19.2403	nosig	cadA
gene-pgaptmp_000440	-2.17776	4.04314	0.00631119	59.1311	4.36444	8.72888	9.10578	3.16138	0sig	cadB
gene-pgaptmp_000441	2.27515	6.09939	4.55524e-06	16.9704	24.2469	89.939	105.112	104.496	0sig	cadC
gene-pgaptmp_000442	4.97582	1.51533	0.000178589	0	0.242469	3.44707	1.63241	7.1726	0sig	NA
gene-pgaptmp_000443	-0.0397517	1.79712	0.935153	2.12129	4.84938	4.4293	0	5.77887	nosig	NA
gene-pgaptmp_000444	-1.56372	8.11197	0.00122267	534.566	384.071	102.189	224.214	139.679	0sig	yjdC
gene-pgaptmp_000445	-0.739327	6.54554	0.0755313	115.345	130.933	67.9407	85.1786	68.1567	nosig	dsbD
gene-pgaptmp_000446	-0.336794	5.1951	0.486852	35.0014	48.7363	23.6662	48.1433	27.6366	nosig	cutA
gene-pgaptmp_000447	1.14151	9.7973	0.0218061	460.586	571.499	1017.28	982.978	1415.21	nosig	dcuA
gene-pgaptmp_000448	2.75669	11.7246	8.59208e-07	677.223	841.852	3801.29	6537.86	5060.97	0sig	aspA
gene-pgaptmp_000449	2.10049	7.88632	6.94096e-05	91.746	67.1639	452.493	353.748	215.824	0sig	fxsA
gene-pgaptmp_000450	2.15991	5.45035	8.09617e-05	14.0536	14.0632	71.536	80.817	36.101	0sig	yjeH
gene-pgaptmp_000451	1.35614	10.0285	0.0496996	485.511	593.079	593.768	2844.28	703.731	nosig	groS
gene-pgaptmp_000452	-1.48128	12.2165	0.00195388	6946.18	8534.18	3073.84	2169.59	3073.51	0sig	groL
gene-pgaptmp_000453	1.00999	6.76902	0.0748834	68.1466	67.1639	149.41	50.4644	208.957	nosig	yjeI
gene-pgaptmp_000454	2.07799	4.78299	0.000223374	6.09872	12.3659	40.4197	30.8117	46.061	0sig	yjeJ
gene-pgaptmp_000455	1.22241	6.45879	0.0109084	53.2975	44.1293	118.016	76.9528	146.036	0sig	epmB
gene-pgaptmp_000456	1.4145	9.23119	0.012892	323.232	277.627	722.217	408.651	1271.73	0sig	efp
gene-pgaptmp_000457	1.45122	3.81057	0.0269487	7.15937	6.30419	21.2569	7.66467	26.3449	nosig	ecnA
gene-pgaptmp_000458	-3.10106	6.97712	6.92122e-09	273.117	265.261	37.8066	12.1028	44.2594	0sig	ecnB
gene-pgaptmp_000459	-0.793753	5.76973	0.10478	74.7756	71.7708	47.2768	22.1268	57.4488	nosig	sugE
gene-pgaptmp_000460	-1.06909	6.239	0.0235785	108.716	112.021	33.0993	78.6107	46.061	nosig	blc
gene-pgaptmp_000461	1.13981	4.8123	0.0256986	14.8491	17.4578	29.0777	42.94	34.8092	nosig	ampC
gene-pgaptmp_000462	0.653748	6.82756	0.325603	87.7685	80.9846	139.477	30.0848	228.741	nosig	frdD
gene-pgaptmp_000463	0.936687	6.97833	0.0845867	86.1776	76.3777	138.958	73.1268	254.712	nosig	frdC
gene-pgaptmp_000464	0.713482	8.04103	0.196316	197.546	182.822	279.065	155.168	501.402	nosig	frdB
gene-pgaptmp_000465	0.235592	9.28132	0.649741	583.621	540.948	515.652	516.492	953.99	nosig	frdA
gene-pgaptmp_000466	2.8552	6.75024	1.32059e-08	20.9478	24.2469	136.4	135.401	219.019	0sig	epmA
gene-pgaptmp_000467	1.0512	4.98565	0.0335944	19.0916	19.155	37.0282	35.3264	46.5709	nosig	yjeM
gene-pgaptmp_000468	0.516027	2.34067	0.476948	3.4471	4.36444	5.61539	4.65492	6.52673	nosig	yjeN
gene-pgaptmp_000469	0.926952	3.16021	0.147959	4.50775	6.78913	8.02464	15.3931	8.83828	nosig	yjeO
gene-pgaptmp_000470	-0.498187	7.13203	0.221631	164.931	175.305	118.572	113.159	129.617	nosig	mscM
gene-pgaptmp_000471	-1.02345	7.70229	0.0167007	280.806	318.847	123.446	161.392	157.661	0sig	asd
gene-pgaptmp_000472	0.0833435	7.43624	0.869278	172.09	162.212	177.302	126.805	227.212	nosig	rsgA
gene-pgaptmp_000473	-0.959442	5.0224	0.050105	42.4259	49.7061	23.3326	15.1636	32.6336	nosig	orn
gene-pgaptmp_000474	1.69905	9.41774	0.00917129	315.542	266.716	1070.78	293.183	1471.85	0sig	NA
gene-pgaptmp_000475	2.25693	9.21367	0.00132949	188.795	174.335	984.399	218.819	1400.36	0sig	NA
gene-pgaptmp_000476	2.70935	6.06039	2.69249e-07	15.3794	15.2755	121.926	67.8725	111.022	0sig	NA
gene-pgaptmp_000477	1.8731	2.63558	0.0114595	1.85613	2.66716	5.61539	7.63916	11.7277	0sig	NA
gene-pgaptmp_000478	-1.36275	7.21544	0.0017776	271.791	198.34	71.814	120.212	82.128	0sig	queG
gene-pgaptmp_000479	-2.72653	8.17232	5.79246e-09	727.869	450.022	73.7229	97.9956	95.2154	0sig	nnr
gene-pgaptmp_000480	-2.43107	5.70317	7.22892e-08	106.065	99.4123	18.9218	15.5461	22.7076	0sig	tsaE
gene-pgaptmp_000481	-2.30401	7.46016	2.78184e-07	404.637	272.293	76.5398	50.0563	79.0346	0sig	amiB
gene-pgaptmp_000482	-1.50152	8.08652	0.000649209	449.714	439.596	157.305	133.781	180.063	0sig	mutL
gene-pgaptmp_000483	-1.02237	9.85847	0.0487641	1381.23	1289.21	417.541	1074.93	479.477	nosig	miaA
gene-pgaptmp_000484	-0.690119	9.06418	0.131963	731.581	655.636	396.432	334.351	558.953	nosig	hfq
gene-pgaptmp_000485	-0.512028	9.68778	0.286421	1028.83	981.029	503.31	1004.56	606.17	nosig	hflX
gene-pgaptmp_000486	-1.26414	10.3044	0.00560623	2010.99	1881.8	776.444	805.53	849.155	0sig	hflK
gene-pgaptmp_000487	-0.685516	9.50507	0.132624	974.469	905.621	614.469	472.927	666.134	nosig	hflC
gene-pgaptmp_000488	1.07763	3.14933	0.075024	4.77291	5.57679	9.43312	10.9422	12.4416	nosig	yjeT
gene-pgaptmp_000489	1.75966	11.0636	0.000647236	820.941	939.082	3138.82	2423.49	3377.45	0sig	purA
gene-pgaptmp_000490	-1.05862	6.57811	0.0138163	122.77	155.423	63.4187	52.5049	84.4735	0sig	nsrR
gene-pgaptmp_000491	-0.973779	9.65763	0.0313679	1175.46	1114.63	606.852	510.459	631.767	nosig	rnr
gene-pgaptmp_000492	0.0247714	6.95316	0.98596	104.739	140.39	162.55	40.4021	171.191	nosig	rlmB
gene-pgaptmp_000493	2.13552	1.74742	0.0129942	0.530324	1.45481	4.61463	3.99175	4.65709	0sig	yjfI
gene-pgaptmp_000494	1.80161	2.62073	0.0361479	4.24259	0.484938	8.30263	5.02476	11.2178	nosig	yjfJ
gene-pgaptmp_000495	2.29415	1.88191	0.00712506	0.530324	1.45481	5.30034	5.24156	4.24917	0sig	yjfK
gene-pgaptmp_000496	3.72434	0.464713	0.00966703	0.265162	0	1.83473	2.65266	0.679868	0sig	yjfL
gene-pgaptmp_000497	1.66618	0.99148	0.126175	0.530324	0.969876	4.37371	2.12978	0.679868	nosig	yjfM
gene-pgaptmp_000498	0.804105	2.52162	0.297971	4.77291	2.90963	10.786	3.72393	5.57491	nosig	yjfC
gene-pgaptmp_000499	-5.04863	8.4311	2.7116e-23	1026.44	627.752	26.4276	26.5522	21.9597	0sig	aidB
gene-pgaptmp_000500	-0.343241	7.67459	0.420121	248.457	219.677	189.589	214.853	149.027	nosig	yjfN
gene-pgaptmp_000501	0.269046	8.1216	0.578636	268.874	226.951	280.584	381.448	234.112	nosig	bsmA
gene-pgaptmp_000502	0.847913	5.64506	0.0905847	38.9788	28.3689	43.7556	80.3706	57.6188	nosig	yjfP
gene-pgaptmp_000503	1.48152	5.21351	0.00385205	17.5007	17.9427	38.0475	44.5724	65.9132	0sig	ulaR
gene-pgaptmp_000504	3.23685	6.44303	0.000175313	16.7052	11.881	69.7569	27.8657	306.62	0sig	ulaG
gene-pgaptmp_000505	1.79268	5.23761	0.00665337	12.1974	17.9427	31.9132	25.2641	99.6686	0sig	ulaA
gene-pgaptmp_000506	2.21332	3.65196	0.0056569	4.77291	2.90963	8.08024	8.34059	37.0188	0sig	ulaB
gene-pgaptmp_000507	1.63017	3.92855	0.0402028	7.15937	6.06172	10.4895	6.54239	44.4293	nosig	ulaC
gene-pgaptmp_000508	0.56077	4.74087	0.506037	24.66	16.7304	19.8855	4.80796	66.933	nosig	ulaD
gene-pgaptmp_000509	1.0924	4.7746	0.179793	17.7658	14.5481	22.9805	5.95574	74.4795	nosig	ulaE
gene-pgaptmp_000510	0.689026	5.11643	0.361847	23.0691	27.399	28.5403	8.92724	84.6775	nosig	ulaF
gene-pgaptmp_000511	-2.91688	4.54008	5.1501e-09	59.3962	39.7649	7.63545	6.45312	5.57491	0sig	yjfY
gene-pgaptmp_000512	-1.85696	9.22504	0.00149903	984.546	1132.57	300.359	98.1869	478.185	0sig	rpsF
gene-pgaptmp_000513	-0.783088	8.50415	0.094981	454.487	515.731	208.9	238.447	398.436	nosig	priB
gene-pgaptmp_000514	-0.969967	7.4817	0.0821809	229.63	276.9	129.951	43.4501	214.566	nosig	rpsR
gene-pgaptmp_000515	-1.0475	9.43663	0.123878	893.86	1114.39	574.697	81.4674	801.292	nosig	rplI
gene-pgaptmp_000516	-0.0958695	4.23373	0.835772	20.1523	18.9126	18.4585	24.2821	12.0337	nosig	-
gene-pgaptmp_000517	0.28903	4.24904	0.666575	15.6445	17.7002	17.9581	35.0458	8.05643	nosig	NA
gene-pgaptmp_000518	2.56205	2.95866	0.000913448	0.795485	2.90963	12.0833	14.7427	6.32277	0sig	exuT
gene-pgaptmp_000519	-0.198966	3.09691	0.750996	6.09872	12.3659	12.3798	8.68493	3.0594	nosig	-
gene-pgaptmp_000520	-0.307626	2.66334	0.606319	5.5684	8.72888	6.56056	6.35109	4.41914	nosig	ydiF
gene-pgaptmp_000521	0.990166	1.6025	0.312226	1.85613	1.69728	4.74436	4.96099	0.849834	nosig	-
gene-pgaptmp_000522	1.43044	1.45871	0.129734	0.265162	2.18222	3.65093	4.46362	1.90363	nosig	-
gene-pgaptmp_000523	1.60708	2.25572	0.0365451	1.59097	2.42469	8.1173	4.97375	5.33696	nosig	-
gene-pgaptmp_000524	0.921992	4.93069	0.0621929	21.2129	18.1852	36.5649	43.0293	32.3277	nosig	-
gene-pgaptmp_000525	0.946516	7.18324	0.120727	96.2537	90.1984	86.4363	351.402	101.096	nosig	ytfB
gene-pgaptmp_000526	0.485298	7.91469	0.364351	184.553	204.401	201.079	170.778	444.973	nosig	fklB
gene-pgaptmp_000527	-1.14825	7.02477	0.0128403	229.1	159.787	83.8788	55.3361	124.008	0sig	cycA
gene-pgaptmp_000528	1.24012	2.54259	0.119084	3.71226	2.42469	6.76442	11.7074	3.19538	nosig	NA
gene-pgaptmp_000529	-0.856137	2.92605	0.193452	11.402	9.69876	9.95203	5.07577	2.41353	nosig	-
gene-pgaptmp_000530	1.0088	2.80607	0.138212	5.03807	3.39457	11.7682	7.5754	6.05082	nosig	ytfE
gene-pgaptmp_000531	-0.621312	4.89818	0.240445	42.9562	32.7333	27.7063	11.7329	34.4013	nosig	ytfF
gene-pgaptmp_000532	-0.536133	5.07503	0.231724	40.3046	42.6745	30.8939	26.7307	28.2145	nosig	qorB
gene-pgaptmp_000533	-2.41527	5.14655	3.74343e-07	68.1466	71.7708	12.7134	16.7577	9.82409	0sig	ytfH
gene-pgaptmp_000534	1.81121	7.77301	0.000389386	70.0027	104.262	208.085	367.662	341.803	0sig	cpdB
gene-pgaptmp_000535	-1.70063	8.32813	0.000372684	680.405	420.199	115.662	215.172	177.038	0sig	cysQ
gene-pgaptmp_000536	0.866053	3.58586	0.129167	9.0155	6.78913	14.0292	17.051	12.0676	nosig	ytfI
gene-pgaptmp_000537	0.721304	7.3138	0.214606	149.021	79.7723	101.67	336.315	127.679	nosig	ytfJ
gene-pgaptmp_000538	-4.60188	9.94514	5.56584e-16	2836.44	1808.82	133.305	52.0075	101.64	0sig	ytfK
gene-pgaptmp_000539	0.779223	7.63399	0.117248	135.232	142.329	277.73	134.329	302.541	nosig	paeA
gene-pgaptmp_000540	-1.50609	7.72426	0.000543763	380.507	312.3	99.1867	126.155	140.529	0sig	msrA
gene-pgaptmp_000541	-0.540375	7.12876	0.18557	185.083	159.545	116.607	117.023	121.798	nosig	tamA
gene-pgaptmp_000542	-1.51361	6.9794	0.000557867	222.471	192.035	82.0255	48.2326	87.5329	0sig	tamB
gene-pgaptmp_000543	0.17424	6.6019	0.727029	108.451	71.7708	93.9976	69.7982	141.242	nosig	ytfP
gene-pgaptmp_000544	1.90151	9.67148	0.000659391	329.066	288.053	896.813	773.787	1787.81	0sig	ppa
gene-pgaptmp_000545	-1.6197	7.78061	0.00124918	411.531	328.303	79.3753	195.328	86.3432	0sig	ytfQ
gene-pgaptmp_000546	-1.80668	6.37839	2.41424e-05	163.074	129.236	39.2892	47.5949	38.4125	0sig	ytfR
gene-pgaptmp_000547	-2.45493	4.22049	3.87189e-06	42.4259	32.4908	5.30034	10.2408	4.89505	0sig	ytfT
gene-pgaptmp_000548	-1.02952	3.93119	0.0429094	26.5162	17.9427	13.3991	10.2536	8.97425	nosig	yjfF
gene-pgaptmp_000549	1.25578	9.84154	0.0158084	455.548	545.313	899.204	1683.52	1002.33	0sig	fbp
gene-pgaptmp_000550	0.43157	8.28883	0.371377	227.244	289.75	294.391	306.969	444.633	nosig	mpl
gene-pgaptmp_000551	0.615557	7.60559	0.185749	157.506	137.48	180.953	198.044	298.972	nosig	yjgA
gene-pgaptmp_000552	-0.863899	7.01796	0.0457948	211.599	144.027	73.5932	107.178	112.314	nosig	pmbA
gene-pgaptmp_000553	-0.895925	7.68203	0.0617968	366.984	201.977	97.5559	205.645	155.384	nosig	cybC
gene-pgaptmp_000554	0.997182	5.24175	0.0484202	28.9026	18.1852	52.6883	37.6347	50.5821	nosig	nrdG
gene-pgaptmp_000555	0.646521	8.52882	0.185148	339.407	211.918	499.029	351.631	443.818	nosig	nrdD
gene-pgaptmp_000556	-0.200145	3.58949	0.694185	15.9097	10.1837	13.5659	10.4959	9.96006	nosig	treC
gene-pgaptmp_000557	0.315041	3.79571	0.590061	8.22001	15.7605	14.752	18.2498	11.7957	nosig	treB
gene-pgaptmp_000558	1.99811	5.91925	0.000317561	20.6826	22.3071	62.4736	138.5	56.633	0sig	treR
gene-pgaptmp_000559	0.650838	2.17857	0.437985	1.85613	4.60691	4.83702	7.93249	2.48152	nosig	mgtL
gene-pgaptmp_000560	0.50411	5.23071	0.298971	32.8801	26.9141	40.883	49.4824	36.7808	nosig	mgtA
gene-pgaptmp_000561	-0.00523284	10.5516	0.973844	1495.51	1512.76	1336.17	1501.63	1658.3	nosig	ridA
gene-pgaptmp_000562	1.13057	5.59396	0.0310967	19.8871	36.1279	42.1432	61.9933	80.0204	nosig	pyrI
gene-pgaptmp_000563	1.73892	6.909	0.00347958	34.471	65.2241	69.7569	271.388	158.205	0sig	pyrB
gene-pgaptmp_000564	0.194911	0.655626	0.882164	0.530324	2.18222	2.55751	1.14779	0.985808	nosig	pyrL
gene-pgaptmp_000565	0.507289	4.09882	0.369274	13.5232	13.5783	12.9914	27.6362	17.1327	nosig	yjgH
gene-pgaptmp_000566	0.474908	5.05755	0.331726	30.2284	23.5195	32.1171	41.6137	38.2765	nosig	bdcA
gene-pgaptmp_000567	0.793902	4.50983	0.120005	14.8491	16.4879	24.0368	30.2888	27.1947	nosig	bdcR
gene-pgaptmp_000568	0.420157	5.0329	0.389358	29.9633	24.2469	35.3047	33.745	39.7383	nosig	tabA
gene-pgaptmp_000569	1.27266	4.23512	0.015448	10.6065	9.45629	25.7604	22.5987	24.3393	0sig	yjgL
gene-pgaptmp_000570	4.72999	6.65598	1.20265e-14	4.24259	8.00147	103.097	222.977	163.202	0sig	argF
gene-pgaptmp_000571	1.28235	8.35802	0.026105	178.984	173.608	247.114	752.235	287.04	nosig	rraB
gene-pgaptmp_000572	0.33048	5.09511	0.524583	38.1833	20.8523	37.7325	29.5747	43.9874	nosig	yjgM
gene-pgaptmp_000573	1.13554	3.29029	0.0912562	8.22001	2.90963	10.3598	17.2168	8.94026	nosig	yjgN
gene-pgaptmp_000574	-0.157084	10.012	0.737619	1121.63	1079.71	1080.31	586.507	1294.6	nosig	valS
gene-pgaptmp_000575	0.118357	7.16999	0.848331	139.475	134.328	89.6239	273.008	83.1138	nosig	holC
gene-pgaptmp_000576	-2.50948	9.19275	2.649e-07	1230.62	1086.99	196.187	135.975	278.406	0sig	pepA
gene-pgaptmp_000577	-0.220241	3.32882	0.683555	9.54582	12.3659	7.06094	8.76145	12.4416	nosig	ytgA
gene-pgaptmp_000578	-1.41565	5.83995	0.00147951	85.6472	98.4424	37.3804	26.3864	39.7723	0sig	lptF
gene-pgaptmp_000579	-1.11582	7.37357	0.015047	255.351	235.195	124.039	66.5079	149.027	0sig	lptG
gene-pgaptmp_000580	-3.27616	6.65681	1.46198e-13	259.593	179.669	27.0577	20.7367	20.1921	0sig	yjgR
gene-pgaptmp_000581	-3.79499	7.48406	2.43769e-14	463.768	346.731	32.5619	16.6557	38.4125	0sig	ahr
gene-pgaptmp_000582	3.0051	2.82724	0.000216495	1.85613	0.727407	10.508	5.68793	14.7531	0sig	NA
gene-pgaptmp_000583	1.43515	4.73721	0.00954763	15.9097	10.1837	27.8731	49.6099	28.2145	0sig	M1-386
gene-pgaptmp_000584	1.12017	1.44901	0.314276	0	2.90963	3.81773	4.64216	1.12178	nosig	NA
gene-pgaptmp_000585	3.3494	4.78841	2.42003e-08	3.71226	4.60691	36.4167	58.3841	32.6336	0sig	-
gene-pgaptmp_000586	0.399256	3.57786	0.490808	7.42453	12.3659	13.7512	10.7637	14.7191	nosig	-
gene-pgaptmp_000587	3.00066	2.79816	6.29978e-05	0.795485	1.69728	10.2671	8.91448	11.0818	0sig	nanS
gene-pgaptmp_000588	1.04797	4.11953	0.0884905	15.1142	5.81925	21.5164	13.7352	29.5742	nosig	nanM
gene-pgaptmp_000589	4.36257	3.92972	1.18694e-08	1.85613	0.484938	24.7226	14.5514	32.1917	0sig	nanC
gene-pgaptmp_000590	3.41748	5.24248	4.85464e-09	6.62904	4.36444	48.6667	77.922	49.2564	0sig	fimB
gene-pgaptmp_000591	2.59445	4.28895	2.38468e-05	2.91678	6.54666	34.4151	20.5964	31.1719	0sig	fimE
gene-pgaptmp_000592	-2.17205	6.60959	0.00929617	206.826	160.999	102.004	4.83346	15.569	0sig	fimA
gene-pgaptmp_000593	-1.07676	2.83696	0.133645	11.402	9.94123	6.82002	7.07802	1.22376	nosig	fimI
gene-pgaptmp_000594	0.779693	2.60668	0.386986	5.83356	2.42469	7.22773	12.3451	1.59769	nosig	fimC
gene-pgaptmp_000595	1.3626	2.97534	0.06511	3.18194	4.60691	13.5103	12.817	3.73927	nosig	fimD
gene-pgaptmp_000596	0.0599956	1.14415	1	3.71226	0.484938	2.94669	2.997	0.543894	nosig	fimF
gene-pgaptmp_000597	-1.10834	1.02677	0.154687	3.71226	2.66716	2.03859	1.5814	0.781848	nosig	fimG
gene-pgaptmp_000598	-0.367672	3.92153	0.504582	25.1904	9.94123	14.1589	17.2041	9.38217	nosig	fimH
gene-pgaptmp_000599	1.68523	4.20528	0.00387658	9.0155	6.54666	24.2592	34.7142	15.9769	0sig	gntP
gene-pgaptmp_000600	1.85922	6.17215	0.000420518	21.2129	34.4306	82.0255	145.552	75.4313	0sig	uxuA
gene-pgaptmp_000601	-0.157321	5.47767	0.716739	38.1833	56.7377	41.995	40.1853	45.5511	nosig	uxuB
gene-pgaptmp_000602	-0.135979	6.84769	0.738358	110.307	133.115	113.642	136.089	82.5359	nosig	uxuR
gene-pgaptmp_000603	2.05852	4.35366	0.00336422	2.38646	11.396	20.145	43.4629	22.8775	0sig	iraD
gene-pgaptmp_000604	1.02381	2.29067	0.225016	2.12129	3.63703	8.85861	2.11703	6.6627	nosig	NA
gene-pgaptmp_000605	0.0800705	5.74785	0.891099	45.0775	58.6775	40.29	82.3984	41.8119	nosig	hypT
gene-pgaptmp_000606	-0.339693	7.81348	0.445894	208.947	305.753	166.72	252.985	190.397	nosig	iadA
gene-pgaptmp_000607	-1.58111	5.14784	0.00114394	44.282	74.6804	15.6601	26.0548	17.9145	0sig	yjiG
gene-pgaptmp_000608	-1.52452	5.9807	0.00449885	101.027	107.414	21.7203	65.0668	21.8237	0sig	yjiH
gene-pgaptmp_000609	-0.232883	3.98206	0.64614	14.0536	20.6099	12.4539	19.9588	11.8297	nosig	kptA
gene-pgaptmp_000610	-0.402452	4.88198	0.39992	43.2214	25.9442	24.982	31.6789	21.7558	nosig	yjiJ
gene-pgaptmp_000611	0.911295	4.41372	0.100731	13.5232	14.0632	19.1257	38.0428	20.634	nosig	yjiK
gene-pgaptmp_000612	-0.05836	2.47353	0.907564	3.97743	7.27407	4.52197	7.44787	4.24917	nosig	ytiA
gene-pgaptmp_000613	-1.98136	4.81697	3.65995e-05	43.7517	59.6474	12.213	16.2603	10.7759	0sig	yjiL
gene-pgaptmp_000614	-2.08678	6.72268	5.08862e-06	162.279	229.376	36.917	66.5207	34.8092	0sig	yjiM
gene-pgaptmp_000615	-1.75735	6.57969	3.02434e-05	186.674	145.724	56.7655	46.1538	44.5313	0sig	yjiN
gene-pgaptmp_000616	0.958559	6.21576	0.0371743	48.7898	45.8266	101.948	100.125	73.6976	nosig	mdtM
gene-pgaptmp_000617	-0.325879	5.08171	0.466146	39.7743	37.3402	32.4507	33.5919	26.2089	nosig	NA
gene-pgaptmp_000618	-0.727417	5.59212	0.0975668	65.2298	61.5871	38.7332	41.3586	34.7752	nosig	yjiR
gene-pgaptmp_000619	1.32718	-0.690082	0.271619	0	0.484938	0.778371	0.63766	0.475907	nosig	yjiS
gene-pgaptmp_000620	1.06555	3.02897	0.0852381	3.97743	5.57679	10.3598	8.90173	10.8099	nosig	symE
gene-pgaptmp_000621	1.76811	7.52923	0.000278604	65.7601	85.1066	184.381	319.608	266.95	0sig	-
gene-pgaptmp_000622	2.36081	6.78065	4.56998e-05	14.5839	48.2513	119.943	209.726	155.078	0sig	-
gene-pgaptmp_000623	3.03861	7.88015	4.02011e-08	41.8956	46.3116	232.548	511.913	342.891	0sig	hsdM
gene-pgaptmp_000624	2.35219	6.95356	4.68644e-06	28.3723	42.917	135.122	258.329	152.834	0sig	-
gene-pgaptmp_000625	2.81851	1.05263	0.0092994	0.265162	0.484938	2.13125	4.34884	1.5637	0sig	NA
gene-pgaptmp_000626	-1.49723	4.00277	0.00263657	26.251	26.9141	9.54431	7.67742	11.0478	0sig	-
gene-pgaptmp_000627	0.1384	6.08585	0.778297	52.502	75.4078	63.0295	64.4802	83.7597	nosig	yjiA
gene-pgaptmp_000628	1.97669	3.3534	0.00926226	4.24259	2.90963	5.4486	25.3789	11.3198	0sig	yjiX
gene-pgaptmp_000629	2.15911	4.95436	0.000464332	8.22001	11.6385	35.8051	23.6189	73.8676	0sig	btsT
gene-pgaptmp_000630	-0.417051	4.52693	0.375737	28.9026	25.4592	17.2354	21.4636	22.3676	nosig	NA
gene-pgaptmp_000631	-0.385032	2.96047	0.532063	7.95485	10.1837	8.76594	8.93999	3.0934	nosig	dan
gene-pgaptmp_000632	0.587247	2.28069	0.502311	5.30324	1.93975	3.6324	9.64142	2.95742	nosig	-
gene-pgaptmp_000633	-0.748983	3.1789	0.219803	16.7052	7.51654	9.9335	7.43511	4.18119	nosig	VVA1143
gene-pgaptmp_000634	-0.403713	3.92544	0.424157	14.0536	21.5797	16.3643	12.3323	11.7277	nosig	-
gene-pgaptmp_000635	2.04816	5.29038	0.0147722	11.1368	15.7605	21.3311	14.8065	130.908	0sig	tsr
gene-pgaptmp_000636	0.963396	3.9835	0.0826106	11.1368	8.72888	24.9635	14.8192	18.2884	nosig	lgoT
gene-pgaptmp_000637	1.96459	6.37186	0.00165701	25.1904	34.9155	110.881	198.248	42.8317	0sig	lgoR
gene-pgaptmp_000638	2.42844	2.4378	0.00463251	1.32581	1.45481	12.7505	3.58365	6.18679	0sig	lgoD
gene-pgaptmp_000639	0.688396	6.79496	0.130967	79.0182	83.1668	131.767	168.113	92.122	nosig	opgB
gene-pgaptmp_000640	1.76655	6.02908	0.000262116	23.5994	29.5812	78.319	106.834	86.3772	0sig	yjjA
gene-pgaptmp_000641	0.588194	6.20944	0.225304	52.7672	60.6172	114.569	56.9303	84.2356	nosig	dnaC
gene-pgaptmp_000642	0.0823632	6.60291	0.874161	87.2382	100.382	121.537	62.4396	114.048	nosig	dnaT
gene-pgaptmp_000643	0.560321	1.51895	0.521269	1.06065	3.1521	4.05865	2.10428	3.22937	nosig	yjjB
gene-pgaptmp_000644	1.0157	4.00828	0.0799111	11.6671	8.00147	18.6994	27.8275	13.0195	nosig	yjjP
gene-pgaptmp_000645	1.52441	1.8509	0.148627	3.18194	0	5.63393	3.5709	4.38515	nosig	yjjQ
gene-pgaptmp_000646	1.43512	2.94443	0.0527968	3.4471	3.8795	15.3821	3.95349	10.436	nosig	bglJ
gene-pgaptmp_000647	0.260265	6.19166	0.623749	82.9956	47.5239	111.048	47.8755	75.4993	nosig	fhuF
gene-pgaptmp_000648	1.71981	2.94872	0.0259863	5.30324	0.969876	13.8439	7.72844	9.2122	nosig	yjjZ
gene-pgaptmp_000649	2.4102	2.74312	0.00133208	1.32581	2.18222	8.9698	6.12153	13.0874	0sig	NA
gene-pgaptmp_000650	-0.746889	1.92824	0.294537	6.89421	3.39457	4.00305	1.84921	3.33135	nosig	NA
gene-pgaptmp_000651	1.59475	4.07944	0.0158712	11.402	3.63703	22.2948	13.3526	32.3277	0sig	NA
gene-pgaptmp_000652	1.65583	6.69826	0.000697437	38.4485	51.8884	146.723	95.0368	185.434	0sig	rsmC
gene-pgaptmp_000653	2.35091	6.93124	1.26469e-05	30.4936	39.7649	108.397	277.994	151.406	0sig	holD
gene-pgaptmp_000654	0.996143	5.87925	0.0319794	33.1452	40.2498	69.2009	72.2214	78.2528	nosig	rimI
gene-pgaptmp_000655	-0.268916	6.57048	0.517162	110.572	101.11	98.0563	69.6197	95.8613	nosig	yjjG
gene-pgaptmp_000656	1.48077	5.23462	0.0101143	9.0155	26.9141	39.8452	62.5799	48.2706	0sig	-
gene-pgaptmp_000657	1.09402	7.15905	0.0248555	90.9505	78.8024	120.722	265.713	157.049	nosig	dgt
gene-pgaptmp_000658	-0.317185	3.766	0.542272	18.2962	12.6084	9.67404	16.5664	10.9119	nosig	NA
gene-pgaptmp_000659	0.139167	3.02323	0.855169	7.15937	8.00147	5.18914	12.2303	7.61452	nosig	NA
gene-pgaptmp_000660	-2.22944	1.98392	0.00271169	9.81098	6.54666	2.29805	2.2063	0.679868	0sig	yfdS
gene-pgaptmp_000661	-2.47451	2.40901	0.000497376	14.0536	8.48641	3.35441	1.14779	1.5637	0sig	yfdR
gene-pgaptmp_000662	-3.67986	4.3807	6.89552e-11	54.8885	40.9772	5.61539	3.48162	2.0736	0sig	yfdQ
gene-pgaptmp_000663	-1.24482	1.62576	0.0964503	6.09872	3.8795	2.65017	2.66542	0.951815	nosig	yfdP
gene-pgaptmp_000664	-0.619789	0.489141	0.494249	3.18194	0.484938	1.61234	0.650413	1.29175	nosig	NA
gene-pgaptmp_000665	-0.169121	5.19155	0.696887	41.6304	36.6128	36.5464	32.7757	35.0472	nosig	-
gene-pgaptmp_000666	1.18068	6.45199	0.0292047	45.0775	54.0706	72.963	190.227	73.9356	nosig	ymfK
gene-pgaptmp_000667	0.191822	1.4463	0.838379	3.18194	1.69728	2.50191	2.8057	3.02541	nosig	ymfT
gene-pgaptmp_000668	1.07814	5.46032	0.038112	30.2284	22.3071	37.4545	78.9295	49.9023	nosig	ymfL
gene-pgaptmp_000669	-1.65745	-0.399923	0.0778643	1.32581	1.69728	0.871035	0.28057	0.271947	nosig	-
gene-pgaptmp_000670	-1.15007	0.581637	0.234762	1.85613	2.90963	1.68647	1.40285	0.10198	nosig	-
gene-pgaptmp_000671	-2.88345	-0.0184078	0.00937456	1.06065	4.36444	0.796904	0	0.30594	0sig	-
gene-pgaptmp_000672	-1.93513	1.09793	0.0750022	5.03807	3.63703	2.27952	0	1.12178	nosig	-
gene-pgaptmp_000673	-3.05443	-0.721545	0.00529063	1.59097	2.18222	0.537447	0	0.135974	0sig	-
gene-pgaptmp_000674	-3.48347	0.0582652	0.00412052	4.50775	1.93975	0.778371	0	0.0679868	0sig	rusA
gene-pgaptmp_000675	-0.643546	2.30633	0.395858	4.50775	8.24394	7.50572	1.65792	3.0934	nosig	-
gene-pgaptmp_000676	-0.429578	1.67923	0.528422	3.97743	3.63703	2.92816	3.41786	2.10759	nosig	-
gene-pgaptmp_000677	0.963592	1.1146	0.30815	1.06065	1.45481	4.13278	1.74719	1.49571	nosig	-
gene-pgaptmp_000678	2.63995	5.25199	4.64758e-07	8.48518	9.69876	54.6157	55.1576	60.4062	0sig	-
gene-pgaptmp_000679	8.54675	0.127074	0.000580164	0	0	0.9081	1.32633	1.90363	0sig	essD
gene-pgaptmp_000680	0.999846	3.36677	0.143997	2.12129	10.4262	12.769	12.7787	12.2716	nosig	-
gene-pgaptmp_000681	0.757771	3.1903	0.207247	5.83356	6.78913	12.769	9.24607	10.028	nosig	-
gene-pgaptmp_000682	0.556351	-0.75374	0.722564	0.795485	0	0.704241	0.433609	0.577887	nosig	NA
gene-pgaptmp_000684	0.302613	2.80159	0.663915	7.68969	4.36444	6.94974	9.60316	5.67689	nosig	-
gene-pgaptmp_000685	1.21992	6.97608	0.0217444	77.6924	62.072	121.018	269.475	97.731	nosig	-
gene-pgaptmp_000686	0.393778	6.18377	0.403686	52.502	69.5886	96.4624	61.4449	82.7739	nosig	NA
gene-pgaptmp_000687	0.715898	4.16885	0.17183	10.8716	14.7906	23.6662	19.5634	20.0561	nosig	nohB
gene-pgaptmp_000688	0.996035	3.16413	0.104019	6.09872	4.84938	12.1574	12.2176	8.32838	nosig	A
gene-pgaptmp_000689	8.21099	-0.130208	0.00288891	0	0	0.722773	2.16804	0.339934	0sig	W
gene-pgaptmp_000690	-0.840332	3.03815	0.138558	12.7278	9.94123	8.1173	5.1778	5.67689	nosig	JD73_18735
gene-pgaptmp_000691	-0.164782	2.63373	0.774257	7.15937	6.06172	7.45013	5.19055	5.03102	nosig	JD73_18850
gene-pgaptmp_000692	-0.795418	2.55783	0.219764	9.28066	6.78913	6.93121	2.997	3.94323	nosig	D_2
gene-pgaptmp_000693	-0.473147	3.60415	0.393398	20.1523	9.21382	8.95127	14.3729	8.32838	nosig	JD73_18860
gene-pgaptmp_000694	-1.29165	0.226025	0.162445	0.795485	3.1521	0.537447	1.3901	0.475907	nosig	fI_3
gene-pgaptmp_000695	-1.16885	-0.488843	0.253241	2.12129	0.242469	0.722773	0.63766	0.169967	nosig	-
gene-pgaptmp_000696	0.575836	0.336895	0.60957	0.530324	1.21234	1.59381	1.50488	0.815841	nosig	JD73_18875
gene-pgaptmp_000697	-1.86205	-0.368853	0.0569419	2.38646	0.969876	0.852502	0.331583	0.169967	nosig	-
gene-pgaptmp_000698	-1.52332	1.52572	0.0313638	5.5684	4.60691	2.46484	1.53038	1.29175	nosig	GJ12_03320
gene-pgaptmp_000699	-2.50231	0.186485	0.00902232	5.03807	0.727407	0.648643	0.229558	0.645874	0sig	-
gene-pgaptmp_000700	1.42638	-0.58738	0.335038	0.265162	0.242469	0.315055	1.24981	0.475907	nosig	GJ12_01675
gene-pgaptmp_000701	-1.47116	3.93647	0.00577371	29.433	21.0948	12.2686	9.43737	5.57491	0sig	-
gene-pgaptmp_000703	-1.69141	0.235649	0.0664767	3.71226	0.969876	1.05636	0.803451	0.271947	nosig	JD73_18910
gene-pgaptmp_000704	-0.344982	0.667564	0.684599	2.91678	0.727407	2.52044	0.95649	0.781848	nosig	JD73_18915
gene-pgaptmp_000705	-1.58468	-0.0151752	0.146216	2.12129	1.69728	1.29729	0	0.611881	nosig	-
gene-pgaptmp_000706	-0.176499	3.97042	0.7259	12.9929	20.6099	14.8076	19.3211	10.47	nosig	NA
gene-pgaptmp_000707	-0.466179	1.51012	0.50276	3.97743	2.90963	2.7243	2.81846	1.90363	nosig	lomP
gene-pgaptmp_000708	0.71392	4.56636	0.193248	20.1523	13.8207	27.1503	37.8387	18.4924	nosig	stfR
gene-pgaptmp_000709	0.103956	2.51491	0.916046	3.97743	6.78913	8.0617	5.53489	3.77326	nosig	-
gene-pgaptmp_000710	0.252695	1.92233	0.767758	3.71226	2.90963	4.92968	4.55289	2.31155	nosig	NA
gene-pgaptmp_000711	1.76744	10.0174	0.0114483	420.812	427.473	681.26	2977.97	672.695	0sig	-
gene-pgaptmp_000712	1.5104	4.07279	0.0128776	7.15937	8.48641	16.0493	35.4921	15.331	0sig	-
gene-pgaptmp_000713	0.4054	7.73488	0.404005	192.242	164.151	216.813	165.065	326.2	nosig	prfC
gene-pgaptmp_000714	-5.95346	10.9746	2.34976e-24	6657.42	3169.55	61.5655	82.8958	93.4138	0sig	osmY
gene-pgaptmp_000715	-5.59635	7.47377	9.23944e-20	580.969	284.416	10.2486	3.71118	12.9175	0sig	ytjA
gene-pgaptmp_000716	-1.8217	4.41903	0.00017875	35.0014	41.2197	10.7304	12.6767	8.90626	0sig	yjjU
gene-pgaptmp_000717	-0.443347	4.55632	0.369972	31.5542	24.4894	16.1419	28.6947	16.9287	nosig	yjjV
gene-pgaptmp_000718	1.54327	4.53537	0.00508957	7.42453	13.8207	24.8708	33.8852	34.3333	0sig	yjjW
gene-pgaptmp_000719	0.536626	7.49828	0.273539	141.331	143.057	130.229	295.594	192.946	nosig	yjjI
gene-pgaptmp_000720	-0.764142	7.48382	0.125697	272.851	202.704	106.359	81.6077	232.107	nosig	deoC
gene-pgaptmp_000721	-2.51155	8.93538	2.48873e-06	1082.92	856.885	129.024	97.7022	283.607	0sig	deoA
gene-pgaptmp_000722	-2.70793	10.5858	1.16041e-08	3390.89	2860.65	449.324	441.541	544.336	0sig	deoB
gene-pgaptmp_000723	-2.7201	10.115	1.01397e-06	2337.93	2180.77	353.121	152.197	523.396	0sig	deoD
gene-pgaptmp_000724	-0.21702	3.14718	0.678328	10.3413	8.97135	9.00687	7.77945	8.12442	nosig	-
gene-pgaptmp_000725	-0.281077	5.63018	0.526771	48.2594	62.557	43.0328	55.6549	38.1066	nosig	lplA
gene-pgaptmp_000726	0.0447127	4.98816	0.944818	32.3497	29.8237	27.0762	36.6399	32.4637	nosig	ytjB
gene-pgaptmp_000727	0.266394	6.68396	0.560462	76.8969	106.201	84.0456	131.154	115.204	nosig	serB
gene-pgaptmp_000728	-1.29518	6.71129	0.00584244	152.468	173.365	72.9445	35.1095	91.1702	0sig	radA
gene-pgaptmp_000729	-1.6948	6.43917	5.96557e-05	159.097	138.45	41.6243	51.0766	45.1432	0sig	nadR
gene-pgaptmp_000730	-1.49519	7.75769	0.000701752	347.097	360.066	113.512	156.061	106.671	0sig	-
gene-pgaptmp_000731	-1.35005	6.46019	0.00328781	141.862	136.025	72.9074	32.5972	58.0267	0sig	nadS
gene-pgaptmp_000732	-0.464237	8.39891	0.324539	351.339	457.296	292.408	190.724	396.159	nosig	ettA
gene-pgaptmp_000733	-1.26382	8.14397	0.00370456	450.775	420.441	172.687	191.247	180.267	0sig	sltY
gene-pgaptmp_000734	0.385734	5.44495	0.444423	38.4485	34.9155	34.0259	66.7757	42.9336	nosig	trpR
gene-pgaptmp_000735	1.05642	5.03439	0.0586288	12.9929	26.4291	28.5588	59.1621	35.3871	nosig	yjjX
gene-pgaptmp_000736	1.01798	6.88982	0.0313718	60.1917	86.3189	109.083	202.789	133.254	nosig	gpmB
gene-pgaptmp_000737	0.431135	9.79523	0.427481	773.477	696.128	620.733	1551.85	799.558	nosig	robA
gene-pgaptmp_000738	-0.434022	4.18299	0.365395	19.0916	24.0044	15.067	16.7194	16.0789	nosig	creA
gene-pgaptmp_000739	-2.98884	3.95196	5.76504e-08	31.0239	36.1279	6.2455	2.66542	3.77326	0sig	creB
gene-pgaptmp_000740	-0.674544	4.95835	0.141296	35.0014	45.3417	26.8538	27.0623	21.5858	nosig	creC
gene-pgaptmp_000741	0.119465	3.54542	0.875783	11.1368	10.9111	15.5674	4.7952	15.603	nosig	creD
gene-pgaptmp_000742	0.0360882	10.3427	0.965056	1506.12	1052.07	1321.71	731.906	1880.89	nosig	arcA
gene-pgaptmp_000743	-0.133794	8.43881	0.772882	424.259	308.663	201.709	492.057	308.184	nosig	yjjY
gene-pgaptmp_000744	-0.665775	4.50736	0.173421	34.2059	24.4894	15.8269	23.5041	16.1129	nosig	yjtD
gene-pgaptmp_000745	-3.1084	3.7176	1.53298e-08	25.1904	32.9758	4.57756	2.47412	3.0594	0sig	thrL
gene-pgaptmp_000746	-1.0371	8.93203	0.0190402	736.354	675.034	306.419	346.696	378.55	nosig	thrA
gene-pgaptmp_000747	-1.38239	7.41706	0.00233135	283.988	259.199	112.716	63.8935	135.974	0sig	thrB
gene-pgaptmp_000748	-0.222481	7.91931	0.599535	271.791	257.744	207.214	218.194	255.392	nosig	thrC
gene-pgaptmp_000749	0.827694	4.97692	0.0910508	23.0691	19.64	32.5248	41.3459	39.8062	nosig	yaaX
gene-pgaptmp_000750	1.47664	6.71287	0.00214367	35.5317	65.4666	124.558	124.56	172.788	0sig	yaaA
gene-pgaptmp_000751	0.610526	5.77906	0.19277	45.6078	37.5827	59.2489	76.5829	54.6274	nosig	yaaJ
gene-pgaptmp_000752	0.259187	10.5385	0.622359	1170.95	1489.24	1465.41	1135.01	2175.27	nosig	tal
gene-pgaptmp_000753	-0.136389	6.57547	0.733925	103.148	98.4424	91.1621	77.0293	106.943	nosig	mog
gene-pgaptmp_000754	0.879613	6.55149	0.145509	71.5937	52.8582	118.072	37.8515	187.575	nosig	satP
gene-pgaptmp_000755	-0.0633353	2.83655	0.89442	9.0155	5.57679	7.80225	7.3841	5.71089	nosig	msyB
gene-pgaptmp_000756	0.389799	1.90232	0.647238	3.18194	2.90963	3.7436	5.98125	2.20957	nosig	yaaI
gene-pgaptmp_000757	-1.42946	12.0908	0.00297203	7134.71	6874.72	3011.2	2908.44	1882.21	0sig	dnaK
gene-pgaptmp_000758	-1.20221	8.95439	0.009032	733.968	768.142	432.608	254.222	292.411	0sig	dnaJ
gene-pgaptmp_000759	-0.91415	8.57757	0.0539759	572.749	491.242	350.712	172.678	323.549	nosig	mokC
gene-pgaptmp_000760	-2.59251	9.1391	5.57111e-07	1160.61	1098.87	266.666	96.4779	198.793	0sig	nhaA
gene-pgaptmp_000761	-0.621945	6.88981	0.139534	133.376	167.061	111.567	73.7262	107.589	nosig	nhaR
gene-pgaptmp_000762	1.75594	9.72272	0.0334645	300.428	395.709	1801.23	133.029	1592.62	nosig	rpsT
gene-pgaptmp_000763	0.166285	4.10115	0.776337	14.5839	17.2153	14.0477	24.8815	14.5832	nosig	yaaY
gene-pgaptmp_000764	0.765816	8.53026	0.108169	255.086	265.261	340.315	490.654	496.201	nosig	ribF
gene-pgaptmp_000765	-0.967321	9.7462	0.037576	1196.14	1234.17	577.348	487.899	799.286	nosig	ileS
gene-pgaptmp_000766	-0.735827	6.91697	0.12328	164.665	153.483	107.323	46.6512	132.642	nosig	lspA
gene-pgaptmp_000767	0.213475	6.12557	0.648075	55.9491	71.2859	63.9006	77.5904	79.8504	nosig	fkpB
gene-pgaptmp_000768	0.367696	6.88506	0.45546	94.3976	106.686	141.015	70.8823	177.377	nosig	ispH
gene-pgaptmp_000769	1.27303	6.16444	0.00915597	38.1833	39.0375	62.8998	100.584	116.495	0sig	rihC
gene-pgaptmp_000770	-0.783477	4.46154	0.100179	34.2059	24.9743	17.013	17.3316	17.2006	nosig	dapB
gene-pgaptmp_000771	1.27698	7.17207	0.0187165	36.8575	118.325	152.635	231.636	180.097	nosig	carA
gene-pgaptmp_000772	0.862819	8.87615	0.115074	208.947	420.926	695.493	324.378	698.53	nosig	carB
gene-pgaptmp_000773	3.67496	8.02538	1.6418e-08	31.0239	33.4607	281.214	726.932	227.45	0sig	caiF
gene-pgaptmp_000774	3.06252	4.42727	3.21089e-07	2.65162	5.09185	34.1001	33.9363	29.5063	0sig	caiE
gene-pgaptmp_000775	2.15003	3.17236	0.00190218	3.97743	1.69728	9.17366	16.6174	11.7957	0sig	caiD
gene-pgaptmp_000776	1.61546	5.56097	0.00262944	18.8265	23.0345	41.9209	95.1261	55.4092	0sig	caiC
gene-pgaptmp_000777	2.52157	6.48401	4.58317e-07	22.8039	23.5195	94.3683	167.22	137.469	0sig	caiB
gene-pgaptmp_000778	1.38346	7.16374	0.0021856	75.0408	70.5585	164.866	232.848	172.04	0sig	caiA
gene-pgaptmp_000779	4.42093	4.24735	3.64576e-10	1.32581	1.45481	17.606	41.6264	30.4241	0sig	caiT
gene-pgaptmp_000780	4.32437	5.4911	2.29241e-09	4.50775	2.66716	26.409	92.2056	96.5412	0sig	fixA
gene-pgaptmp_000781	3.51641	4.87568	6.96393e-06	5.30324	2.66716	22.8137	22.79	90.9663	0sig	fixB
gene-pgaptmp_000782	3.03368	4.57032	1.33435e-05	6.62904	2.18222	20.9604	31.054	55.7831	0sig	fixC
gene-pgaptmp_000783	9.78375	1.19541	0.000289872	0	0	2.31658	0.484621	6.96864	0sig	fixX
gene-pgaptmp_000784	2.09806	3.23313	0.000986193	3.18194	2.90963	10.7489	15.3548	13.0195	0sig	yaaU
gene-pgaptmp_000785	-1.60863	3.20885	0.0028392	15.6445	16.2454	5.55979	5.31808	4.79307	0sig	kefF
gene-pgaptmp_000786	-1.96161	4.94979	2.70767e-05	54.8885	57.9501	16.0493	16.4516	10.9119	0sig	kefC
gene-pgaptmp_000787	0.641968	6.7068	0.162297	89.8898	66.194	115.829	92.7923	156.709	nosig	folA
gene-pgaptmp_000788	0.603913	4.69388	0.232055	21.7433	17.4578	28.5217	27.3811	33.4495	nosig	ccdA
gene-pgaptmp_000789	-0.224259	3.74258	0.645985	13.2581	16.0029	12.5837	12.9317	12.0676	nosig	NA
gene-pgaptmp_000790	-1.0373	6.08688	0.0158791	92.8066	104.019	44.015	46.9955	52.8597	0sig	apaH
gene-pgaptmp_000791	-0.538731	5.67361	0.297613	66.5556	59.1624	23.6291	72.3361	33.7894	nosig	apaG
gene-pgaptmp_000792	-0.883825	6.80496	0.0347246	148.225	160.514	86.3251	64.1741	100.518	nosig	rsmA
gene-pgaptmp_000793	-0.631487	7.48957	0.132064	214.251	242.469	133.398	141.714	167.145	nosig	pdxA
gene-pgaptmp_000794	-1.02565	9.73941	0.0242789	1271.98	1189.31	530.423	583.918	699.108	nosig	surA
gene-pgaptmp_000795	-0.432357	9.97404	0.340656	1249.97	1131.6	765.195	902.416	979.689	nosig	lptD
gene-pgaptmp_000796	0.4992	6.66176	0.296878	73.715	88.2587	135.529	69.3391	138.625	nosig	djlA
gene-pgaptmp_000797	-0.938108	6.15626	0.0502283	103.678	96.7451	64.4936	28.1336	64.3155	nosig	rluA
gene-pgaptmp_000798	-0.256287	8.12649	0.577965	313.156	306.238	319.688	157.476	300.739	nosig	rapA
gene-pgaptmp_000799	-1.10102	6.99296	0.00990377	198.606	176.76	91.8293	106.413	64.1795	0sig	polB
gene-pgaptmp_000800	-0.863997	3.86127	0.112569	15.6445	24.4894	11.4161	6.63166	15.0931	nosig	araD
gene-pgaptmp_000801	-1.49202	5.66176	0.00567207	103.413	62.557	34.3225	12.6767	41.5399	0sig	araA
gene-pgaptmp_000802	-1.13438	4.93206	0.0140978	51.9717	39.28	22.2948	17.5484	22.5036	0sig	araB
gene-pgaptmp_000803	-2.37138	7.05718	5.97561e-08	263.306	254.592	63.2519	50.6302	36.2029	0sig	araC
gene-pgaptmp_000804	-2.11791	5.6871	1.86919e-05	97.3144	95.5328	30.1526	12.1028	24.4072	0sig	yabI
gene-pgaptmp_000805	-0.984586	4.44989	0.0370438	31.5542	31.036	16.8647	14.7044	15.8749	nosig	thiQ
gene-pgaptmp_000806	0.593611	4.1938	0.252148	12.7278	15.0331	21.3125	21.9355	19.6142	nosig	thiP
gene-pgaptmp_000807	0.969418	4.51451	0.0904664	12.4626	16.2454	33.6924	14.7299	35.999	nosig	thiB
gene-pgaptmp_000808	0.171115	6.0227	0.723338	56.2143	64.4967	57.2288	84.6685	61.9699	nosig	sgrR
gene-pgaptmp_000810	1.13961	5.86977	0.0186555	33.4104	34.1881	59.3601	66.2401	97.8669	nosig	leuD
gene-pgaptmp_000811	1.21732	6.80417	0.00799595	59.9266	64.2543	123.965	116.87	192.369	0sig	leuC
gene-pgaptmp_000812	1.47934	6.2971	0.0024234	32.6149	42.917	96.0362	79.988	140.053	0sig	leuB
gene-pgaptmp_000813	1.36114	6.46769	0.00334419	44.5472	46.3116	87.4741	136.383	126.285	0sig	leuA
gene-pgaptmp_000814	0.575075	-0.79646	0.770343	0	0.727407	1.14902	0.0127532	0.509901	nosig	leuL
gene-pgaptmp_000815	-0.00650334	3.92424	0.972811	14.3187	16.0029	16.6238	13.5439	15.1271	nosig	leuO
gene-pgaptmp_000816	1.17459	-0.807933	0.509015	0	0.484938	1.44555	0.140285	0.10198	nosig	NA
gene-pgaptmp_000817	0.985511	4.81167	0.050183	18.8265	16.2454	30.7086	33.069	40.3841	nosig	ilvI
gene-pgaptmp_000818	1.19269	3.37308	0.0992293	5.83356	5.57679	14.6037	4.18305	20.396	nosig	ilvN
gene-pgaptmp_000819	6.96358	-1.19119	0.0270074	0	0	0.500382	0.395349	0.475907	nosig	fruL
gene-pgaptmp_000820	-0.643706	7.14909	0.11453	178.719	183.549	124.706	106.515	116.597	nosig	cra
gene-pgaptmp_000821	-0.0557313	7.94664	0.884442	246.07	258.714	200.486	259.91	268.106	nosig	mraZ
gene-pgaptmp_000822	-1.06498	8.45396	0.0246033	534.566	487.12	224.801	163.687	344.081	nosig	rsmH
gene-pgaptmp_000823	-1.14275	5.8295	0.0096975	83.7911	86.0765	29.7264	39.3946	46.299	0sig	ftsL
gene-pgaptmp_000824	-0.923617	7.80952	0.0350453	302.815	323.938	158.621	138.245	198.793	nosig	ftsI
gene-pgaptmp_000825	-1.61619	8.09996	0.000351047	490.019	432.08	136.641	121.589	192.98	0sig	murE
gene-pgaptmp_000826	-2.42703	7.92239	7.58178e-08	460.056	490.03	86.8625	69.9003	108.269	0sig	murF
gene-pgaptmp_000827	-1.99136	6.49844	2.1237e-05	152.733	176.76	44.6822	23.6572	56.0211	0sig	mraY
gene-pgaptmp_000828	-2.25459	6.64177	9.96253e-07	198.076	183.307	39.7711	24.4861	55.6812	0sig	murD
gene-pgaptmp_000829	-1.52496	7.32768	0.000342603	243.949	284.901	81.8216	79.0826	114.796	0sig	ftsW
gene-pgaptmp_000830	-1.79769	7.36393	3.15663e-05	259.328	317.149	73.6858	71.1628	103.918	0sig	murG
gene-pgaptmp_000831	-1.63563	6.8713	0.000172945	184.553	211.19	58.8412	46.3961	85.8673	0sig	murC
gene-pgaptmp_000832	-1.51929	7.2676	0.000394093	245.009	261.624	80.7468	71.928	112.484	0sig	ddlB
gene-pgaptmp_000833	-1.81215	6.91282	2.85378e-05	217.698	205.614	42.5139	77.973	60.3042	0sig	ftsQ
gene-pgaptmp_000834	-1.02974	6.75453	0.0153869	165.991	145.724	56.9138	93.9273	78.1508	0sig	ftsA
gene-pgaptmp_000835	-0.734842	8.95085	0.10548	632.146	669.457	289.109	463.426	420.634	nosig	ftsZ
gene-pgaptmp_000836	-0.975722	10.9471	0.069766	2771.47	2828.89	1835.9	624.18	1811.51	nosig	lpxC
gene-pgaptmp_000837	0.315766	7.92371	0.506174	182.696	240.529	219.964	323.102	247.132	nosig	secM
gene-pgaptmp_000838	-1.23948	9.57208	0.00941169	1028.56	1299.39	482.59	346.836	649.545	0sig	secA
gene-pgaptmp_000839	0.0391308	4.13044	0.961186	15.6445	18.6701	18.5326	15.7247	18.6624	nosig	mutT
gene-pgaptmp_000840	-0.602852	4.43493	0.282013	25.7207	28.8538	26.4832	7.56265	19.8861	nosig	yacG
gene-pgaptmp_000841	0.375496	6.14879	0.418815	61.5175	58.6775	84.3421	61.1898	88.3828	nosig	zapD
gene-pgaptmp_000842	1.86555	5.87176	0.000105268	24.3949	20.6099	77.6147	84.5027	83.8277	0sig	coaE
gene-pgaptmp_000843	-0.430326	-0.0601857	0.642721	0.265162	1.93975	0.759839	1.16054	0.543894	nosig	NA
gene-pgaptmp_000844	0.784652	7.18286	0.080777	95.4582	106.929	151.894	149.289	221.875	nosig	guaC
gene-pgaptmp_000845	-0.359046	3.6623	0.476132	15.6445	13.5783	12.8061	10.3428	11.0139	nosig	hofC
gene-pgaptmp_000846	-0.125398	2.82005	0.820568	8.75034	6.06172	8.28409	5.9685	6.08481	nosig	gspE
gene-pgaptmp_000847	1.30792	1.24461	0.130686	1.06065	1.21234	3.26175	2.98425	2.20957	nosig	ppdD
gene-pgaptmp_000848	-0.483373	5.99673	0.274903	69.7375	84.3792	41.2907	66.9033	57.1769	nosig	nadC
gene-pgaptmp_000849	0.26429	6.43813	0.61647	74.7756	79.7723	59.5454	150.411	68.4287	nosig	ampD
gene-pgaptmp_000850	-0.0198765	5.86894	0.948233	61.2524	56.4953	51.1872	61.3811	61.63	nosig	ampE
gene-pgaptmp_000851	0.609994	7.27352	0.181958	129.929	104.989	188.421	132.008	217.388	nosig	aroP
gene-pgaptmp_000852	3.59824	9.13165	4.36713e-11	79.2834	66.9214	722.644	926.316	1006.92	0sig	pdhR
gene-pgaptmp_000853	-0.211829	10.403	0.638946	1336.15	1613.39	1388.58	1040.79	1390.81	nosig	aceE
gene-pgaptmp_000854	-0.774083	9.93424	0.16794	1295.05	1311.27	1105.6	276.451	904.088	nosig	aceF
gene-pgaptmp_000855	0.453432	10.9704	0.365013	1822.72	1462.09	2328.96	1809.63	2608.21	nosig	lpdA
gene-pgaptmp_000856	-0.25171	5.74646	0.592225	59.1311	59.6474	43.5517	74.2109	31.8178	nosig	yacH
gene-pgaptmp_000857	-1.22306	10.3014	0.0204344	2500.74	1341.34	765.769	492.312	1210.71	nosig	acnB
gene-pgaptmp_000858	-2.75974	5.05942	3.93349e-09	73.715	64.7392	12.0833	8.64667	9.92607	0sig	yacL
gene-pgaptmp_000859	1.44652	8.21312	0.0277573	136.823	154.453	168.165	788.556	234.078	nosig	speD
gene-pgaptmp_000860	0.715445	8.16739	0.131737	194.629	220.162	283.512	312.925	425.257	nosig	speE
gene-pgaptmp_000861	-0.567563	7.24554	0.220155	146.369	230.83	139.106	77.6542	165.106	nosig	yacC
gene-pgaptmp_000862	-3.02607	6.22163	3.65068e-12	163.074	154.21	18.8662	20.4051	19.1383	0sig	cueO
gene-pgaptmp_000863	-1.71018	6.24173	0.000187525	171.56	88.9861	41.8467	33.3241	44.2594	0sig	gcd
gene-pgaptmp_000864	0.945406	7.17034	0.0430052	83.526	101.352	146.241	142.083	245.84	nosig	hpt
gene-pgaptmp_000865	1.07712	7.6566	0.0183437	115.345	126.569	209.067	276.234	280.343	nosig	can
gene-pgaptmp_000866	-0.0431714	5.71815	0.909433	64.4343	42.6745	41.161	54.2904	60.4402	nosig	yadG
gene-pgaptmp_000867	-0.918874	5.68947	0.035842	70.7982	73.4681	37.473	34.8162	42.1858	nosig	yadH
gene-pgaptmp_000868	0.878678	5.27691	0.0876875	20.9478	30.3086	62.418	46.0645	32.9396	nosig	yadI
gene-pgaptmp_000869	0.378654	5.71788	0.427166	39.2439	49.7061	66.9214	45.8988	60.7122	nosig	yadE
gene-pgaptmp_000870	0.995664	7.02066	0.0641388	72.3892	89.956	197.502	69.9513	218.237	nosig	panD
gene-pgaptmp_000871	1.30455	3.62398	0.0360967	8.22001	4.60691	12.6022	23.3001	11.4898	nosig	rpnC
gene-pgaptmp_000872	0.0643495	3.81719	0.93773	9.81098	17.4578	10.1188	22.6624	9.99405	nosig	-
gene-pgaptmp_000873	-0.168885	7.5354	0.686112	185.878	211.433	133.509	199.281	197.366	nosig	panC
gene-pgaptmp_000874	0.241283	7.34776	0.609893	157.241	136.268	161.104	127.506	231.835	nosig	panB
gene-pgaptmp_000875	1.75985	6.6672	0.000564904	32.0846	51.1609	128.672	199.843	94.5356	0sig	yadC
gene-pgaptmp_000876	2.52451	2.09738	0.00829643	1.06065	0.969876	5.63393	9.84547	2.0396	0sig	yadK
gene-pgaptmp_000877	2.08351	1.86842	0.0152118	0.795485	1.45481	6.20844	5.30533	2.88944	0sig	yadL
gene-pgaptmp_000878	1.58804	2.14975	0.0424822	1.32581	2.42469	5.63393	7.24382	4.1132	nosig	-
gene-pgaptmp_000879	1.32261	4.55727	0.0148662	10.8716	13.5783	32.8028	38.2213	20.736	0sig	htrE
gene-pgaptmp_000880	2.09071	2.76806	0.00703522	3.18194	1.21234	9.28486	13.3016	5.30297	0sig	yadV
gene-pgaptmp_000881	2.38764	2.22737	0.0434237	0	2.42469	7.54279	1.32633	10.47	nosig	yadN
gene-pgaptmp_000882	1.06245	4.13056	0.0490584	11.9323	8.97135	23.1843	17.4591	24.8152	nosig	folK
gene-pgaptmp_000883	0.557474	8.19577	0.230984	209.213	247.561	309.44	318.817	380.148	nosig	pcnB
gene-pgaptmp_000884	0.593026	4.76801	0.238989	16.9704	24.4894	31.0051	28.2866	34.6053	nosig	gluQRS
gene-pgaptmp_000885	-0.387971	9.46553	0.516889	908.975	738.075	768.753	165.218	954.092	nosig	dksA
gene-pgaptmp_000886	-0.0336298	5.69225	0.927139	62.8433	41.9471	41.5873	72.655	39.2284	nosig	sfsA
gene-pgaptmp_000887	0.30177	4.73367	0.56688	21.7433	24.7318	20.9234	37.4434	27.5686	nosig	thpR
gene-pgaptmp_000888	-0.765959	6.93732	0.0649687	158.567	167.304	107.934	76.9783	102.558	nosig	hrpB
gene-pgaptmp_000889	-0.791177	7.71467	0.0636985	290.882	272.05	167.869	140.476	179.621	nosig	mrcB
gene-pgaptmp_000890	0.415997	7.23234	0.362888	156.711	93.593	168.036	185.253	147.531	nosig	fhuA
gene-pgaptmp_000891	-0.399836	4.83629	0.483116	42.691	24.2469	39.0483	9.94749	27.0927	nosig	fhuC
gene-pgaptmp_000892	-0.585296	4.68728	0.234849	38.1833	26.4291	29.1519	16.949	18.4584	nosig	fhuD
gene-pgaptmp_000893	-0.792122	4.93263	0.0917542	35.7968	46.3116	29.6893	22.7645	18.6624	nosig	fhuB
gene-pgaptmp_000894	0.153942	8.41301	0.750928	319.785	318.604	392.67	293.158	379.604	nosig	hemL
gene-pgaptmp_000895	-2.20554	1.28162	0.0039575	5.03807	5.33432	1.22315	0.573894	1.59769	0sig	yadX
gene-pgaptmp_000896	-0.669846	5.19814	0.134066	49.8504	44.8568	28.2438	30.5822	30.4581	nosig	clcA
gene-pgaptmp_000898	-1.01653	6.97226	0.034222	180.575	180.397	118.683	43.3481	105.651	nosig	erpA
gene-pgaptmp_000899	0.824346	5.53848	0.0931972	27.842	35.4005	56.4319	41.7285	69.9244	nosig	yadS
gene-pgaptmp_000900	0.626774	5.71718	0.184983	33.6755	45.3417	51.2984	65.4749	66.3211	nosig	btuF
gene-pgaptmp_000901	-0.192699	7.98899	0.678563	275.768	273.505	248.838	138.538	333.577	nosig	mtnN
gene-pgaptmp_000902	0.514436	5.90934	0.295033	46.1381	49.2212	44.7563	91.1726	68.3947	nosig	dgt
gene-pgaptmp_000903	-3.08769	8.96347	1.60142e-10	1205.16	918.715	148.039	86.5304	140.189	0sig	degP
gene-pgaptmp_000904	0.381398	5.72985	0.420159	49.8504	39.7649	62.2326	47.7225	65.1313	nosig	cdaR
gene-pgaptmp_000905	0.739045	8.58427	0.112976	302.815	244.651	445.655	462.597	462.344	nosig	yaeH
gene-pgaptmp_000906	0.721618	4.55961	0.166038	16.44	17.2153	22.9805	24.1546	36.169	nosig	yaeI
gene-pgaptmp_000907	-1.39572	8.71959	0.00749596	685.178	658.061	235.253	125.096	405.473	0sig	dapD
gene-pgaptmp_000908	-0.765117	7.1852	0.0621366	187.735	199.067	101.911	115.965	123.532	nosig	glnD
gene-pgaptmp_000909	0.95355	7.81504	0.0651377	144.248	143.784	280.473	157.374	398.946	nosig	map
gene-pgaptmp_000910	0.34452	10.9162	0.551615	1527.6	1798.63	2017.22	1042.89	3275.09	nosig	rpsB
gene-pgaptmp_000911	0.293499	9.78987	0.643185	754.12	804.997	947.278	338.24	1580.86	nosig	tsf
gene-pgaptmp_000912	-0.167775	6.9242	0.698736	107.921	152.028	73.7414	148.792	124.62	nosig	pyrH
gene-pgaptmp_000913	0.724981	9.18834	0.178679	426.38	411.712	608.149	397.874	1071.95	nosig	frr
gene-pgaptmp_000914	-1.29464	7.06519	0.00267108	228.304	187.913	96.9628	60.7052	96.8471	0sig	ispC
gene-pgaptmp_000915	0.251215	6.44958	0.574858	71.3285	85.3491	87.9004	88.8388	103.034	nosig	ispU
gene-pgaptmp_000916	-0.429231	6.49147	0.311985	104.739	108.141	76.5028	62.7202	97.9689	nosig	cdsA
gene-pgaptmp_000917	-0.546647	7.72904	0.23235	246.6	276.9	188.273	113.669	235.71	nosig	rseP
gene-pgaptmp_000918	-0.484761	9.96425	0.297733	1214.18	1196.58	628.535	990.783	964.834	nosig	bamA
gene-pgaptmp_000919	1.46315	9.76423	0.00507169	431.949	414.379	740.138	1449.16	1310.82	0sig	skp
gene-pgaptmp_000920	0.58137	9.39739	0.282007	561.347	477.664	850.537	407.235	1074.22	nosig	lpxD
gene-pgaptmp_000921	1.45666	8.56882	0.00513143	181.105	189.611	325.322	724.713	476.247	0sig	fabZ
gene-pgaptmp_000922	-0.254301	8.21073	0.664914	323.232	332.91	361.628	66.2656	397.315	nosig	lpxA
gene-pgaptmp_000923	0.418596	7.20485	0.436008	102.883	142.329	203.396	71.2649	217.082	nosig	lpxB
gene-pgaptmp_000924	0.24501	5.98719	0.685993	57.0098	56.9802	80.1537	23.7592	98.7848	nosig	rnhB
gene-pgaptmp_000925	0.56391	8.35673	0.225222	251.904	257.26	343.632	349.119	436.305	nosig	dnaE
gene-pgaptmp_000926	0.915436	8.05795	0.0670986	158.036	189.611	325.452	215.733	442.492	nosig	accA
gene-pgaptmp_000927	-2.66141	6.56533	5.52007e-10	216.637	168.031	26.372	31.7172	33.1095	0sig	ldcC
gene-pgaptmp_000928	-1.56744	3.60073	0.0034587	22.2736	18.9126	6.44936	9.51388	4.82706	0sig	yaeR
gene-pgaptmp_000929	-1.37487	5.69294	0.00217877	81.935	82.6819	35.175	24.027	36.033	0sig	tilS
gene-pgaptmp_000930	-1.20412	5.95309	0.00957392	111.633	76.6202	45.7571	26.9858	49.8343	0sig	rof
gene-pgaptmp_000931	-0.464897	6.05338	0.312056	98.6402	60.6172	54.7269	43.5649	74.7854	nosig	yaeP
gene-pgaptmp_000932	-0.65706	5.05663	0.149324	47.1988	38.3101	23.1102	27.9678	30.2541	nosig	yaeQ
gene-pgaptmp_000933	-0.547255	4.90518	0.251518	41.3652	32.7333	18.5882	32.7885	24.6452	nosig	arfB
gene-pgaptmp_000934	-0.612804	6.28144	0.154734	106.595	89.956	53.2443	77.4757	62.0379	nosig	nlpE
gene-pgaptmp_000935	0.849416	4.59773	0.0989162	15.9097	16.4879	24.8338	35.4284	27.2967	nosig	yaeF
gene-pgaptmp_000936	0.595438	9.3069	0.251191	405.963	563.255	741.065	464.982	990.703	nosig	proS
gene-pgaptmp_000937	0.987791	6.07007	0.0665889	31.5542	52.6158	92.9968	44.024	113.538	nosig	tsaA
gene-pgaptmp_000938	1.09356	6.61212	0.0162718	59.1311	56.9802	110.621	102.625	158.477	0sig	rcsF
gene-pgaptmp_000939	0.916223	8.03321	0.0777974	178.189	163.424	277.063	202.827	487.193	nosig	metQ
gene-pgaptmp_000940	0.803137	5.57085	0.103834	39.2439	26.1866	49.2227	49.1763	72.8138	nosig	metI
gene-pgaptmp_000941	1.64571	5.69745	0.00205892	21.7433	23.5195	66.1801	43.2461	103.136	0sig	metN
gene-pgaptmp_000942	-0.310183	5.14177	0.505729	32.3497	47.5239	29.1148	40.9378	26.5828	nosig	gmhB
gene-pgaptmp_000943	8.42745	0.041656	0.00151936	0	0	0.778371	2.14254	0.849834	0sig	NA
gene-pgaptmp_000944	0.862522	1.03957	0.366625	1.06065	1.45481	1.77913	3.68567	1.39373	nosig	NA
gene-pgaptmp_000945	4.85311	4.68148	3.88783e-06	2.12129	0.727407	71.9993	4.52738	46.401	0sig	NA
gene-pgaptmp_000946	8.01067	-0.32657	0.00294485	0	0	0.98223	0.777945	1.08779	0sig	NA
gene-pgaptmp_000947	1.54702	-1.27847	0.427011	0.265162	0	0.426251	0.688673	0	nosig	rrf
gene-pgaptmp_000948	2.02538	-0.924039	0.293681	0.265162	0	1.03783	0.471868	0.0679868	nosig	NA
gene-pgaptmp_000949	0.944908	2.47799	0.219733	4.24259	2.66716	9.30339	3.1883	7.44455	nosig	dkgB
gene-pgaptmp_000950	-0.467508	5.03316	0.373281	37.653	40.9772	21.0902	47.5949	16.5548	nosig	yafC
gene-pgaptmp_000951	-0.86062	8.04535	0.102344	384.75	338.972	134.01	347.639	116.121	nosig	yafD
gene-pgaptmp_000952	-0.534881	4.98081	0.304902	41.1001	36.6128	32.5433	12.4981	35.4551	nosig	yafE
gene-pgaptmp_000953	2.16463	10.7218	4.92574e-05	441.494	651.272	2066.35	2308.09	2975	0sig	mltD
gene-pgaptmp_000954	-0.0144193	6.95852	0.95873	134.967	115.173	68.5152	209.038	93.8557	nosig	gloB
gene-pgaptmp_000955	0.384065	6.48878	0.382757	80.0789	71.5283	89.9019	106.196	100.654	nosig	yafS
gene-pgaptmp_000956	0.881319	5.72567	0.0793307	36.062	33.9457	61.9917	42.7105	88.7907	nosig	rnhA
gene-pgaptmp_000957	0.634229	7.35407	0.179055	129.134	116.385	148.317	267.269	155.962	nosig	dnaQ
gene-pgaptmp_000958	1.85554	4.49249	0.0114627	8.75034	8.48641	30.5418	8.00901	55.1033	0sig	NA
gene-pgaptmp_000959	2.97015	5.39969	3.99812e-05	3.71226	12.6084	58.2481	28.0443	106.263	0sig	NA
gene-pgaptmp_000960	0.622854	0.713349	0.544117	0.795485	1.45481	1.705	2.67817	0.815841	nosig	-
gene-pgaptmp_000961	1.90922	1.57199	0.048867	0.795485	1.21234	2.68723	6.86122	1.80165	nosig	NA
gene-pgaptmp_000962	1.63308	2.19836	0.0535445	1.85613	1.93975	4.55903	9.89648	3.19538	nosig	tnpB
gene-pgaptmp_000963	0.297352	4.35422	0.587142	12.1974	23.5195	25.8345	19.4869	20.6	nosig	NA
gene-pgaptmp_000964	0.440711	2.72207	0.531583	5.30324	5.33432	10.3968	6.24907	4.99703	nosig	NA
gene-pgaptmp_000965	0.0497517	1.57477	1	4.77291	0.969876	4.18838	2.48687	2.17558	nosig	NA
gene-pgaptmp_000966	1.18442	0.774009	0.265612	0	1.69728	2.18685	1.14779	2.5835	nosig	-
gene-pgaptmp_000967	-0.892158	2.46348	0.211598	12.7278	2.90963	5.17061	3.31583	4.1132	nosig	yeeU
gene-pgaptmp_000968	-0.835326	2.17418	0.278188	4.50775	8.00147	4.96675	1.09677	4.48713	nosig	-
gene-pgaptmp_000969	-0.412991	-0.180869	0.652213	1.06065	0.969876	0.759839	1.18605	0.30594	nosig	-
gene-pgaptmp_000970	-0.28581	1.06035	0.724767	3.4471	1.21234	2.55751	2.33383	0.781848	nosig	yeeS
gene-pgaptmp_000971	-0.517919	-0.227918	0.641059	2.12129	0	1.05636	0.420855	0.713861	nosig	yfjX
gene-pgaptmp_000972	-0.259188	2.40017	0.666341	6.36388	5.33432	5.07795	5.1778	4.38515	nosig	-
gene-pgaptmp_000973	0.145993	2.31107	0.868658	5.30324	3.8795	6.56056	3.73669	4.92904	nosig	yfjQ
gene-pgaptmp_000974	2.70132	1.30097	0.0107027	0	0.969876	4.24398	2.43586	3.0934	0sig	ykfF
gene-pgaptmp_000975	1.03939	3.02586	0.141984	2.12129	7.51654	9.34046	13.4929	7.00264	nosig	NA
gene-pgaptmp_000976	1.10477	3.17547	0.0888861	5.30324	5.09185	12.5281	14.6789	6.28877	nosig	-
gene-pgaptmp_000977	0.224534	2.66236	0.775683	7.95485	3.39457	7.67252	7.71568	4.41914	nosig	-
gene-pgaptmp_000978	-0.541638	2.45366	0.451281	2.38646	11.1536	5.41153	3.86422	4.72508	nosig	argF
gene-pgaptmp_000979	-1.14581	2.14178	0.0877319	6.09872	7.51654	4.09572	3.07352	2.0396	nosig	yjcZ
gene-pgaptmp_000980	-1.38608	3.0017	0.0255709	7.42453	18.6701	6.15284	5.64967	3.16138	nosig	-
gene-pgaptmp_000981	0.392003	1.3381	0.662541	2.12129	1.93975	3.18762	2.88222	1.90363	nosig	-
gene-pgaptmp_000982	0.294275	7.86904	0.546133	232.547	178.942	187.699	330.499	238.634	nosig	-
gene-pgaptmp_000983	0.722101	4.10393	0.197469	7.68969	16.7304	20.8122	17.4209	22.3336	nosig	-
gene-pgaptmp_000984	1.7766	6.5885	0.000138561	39.7743	38.3101	123.613	166.595	111.056	0sig	-
gene-pgaptmp_000985	1.32646	4.40963	0.0205124	7.42453	14.5481	26.4832	19.844	36.5429	nosig	-
gene-pgaptmp_000986	-0.350873	5.96322	0.411836	68.9421	74.438	64.2342	52.3264	52.0779	nosig	-
gene-pgaptmp_000987	-1.38946	3.68131	0.00703393	17.5007	24.0044	8.80301	8.35334	6.59472	0sig	-
gene-pgaptmp_000988	-0.483852	4.04376	0.331577	21.4781	18.4276	17.4763	14.4749	10.8099	nosig	yiuB
gene-pgaptmp_000989	-0.851468	3.4909	0.111948	13.7884	17.2153	11.4717	7.29483	7.00264	nosig	NA
gene-pgaptmp_000990	0.886708	4.35389	0.0896752	15.9097	10.9111	24.6114	25.6339	24.0673	nosig	-
gene-pgaptmp_000991	-0.0713134	9.13112	0.88346	636.123	518.641	309.217	1058.69	280.615	nosig	NA
gene-pgaptmp_000992	-0.301289	1.43159	0.670879	2.65162	3.39457	2.40924	3.53264	1.39373	nosig	NA
gene-pgaptmp_000993	0.0973727	0.483952	1	1.32581	1.21234	1.03783	2.32108	0.679868	nosig	NA
gene-pgaptmp_000994	0.948559	-0.464518	0.468984	0.530324	0.242469	0.98223	0.561141	0.679868	nosig	-
gene-pgaptmp_000995	-1.60515	0.0336281	0.199857	0.265162	3.63703	1.51968	0	0.407921	nosig	-
gene-pgaptmp_000996	2.64366	6.07322	0.000114563	13.7884	18.4276	58.1184	198.172	45.8231	0sig	-
gene-pgaptmp_000997	1.20023	1.77833	0.158237	2.65162	0.969876	5.76365	3.77495	2.85544	nosig	-
gene-pgaptmp_000998	1.07477	3.85734	0.0768679	7.15937	9.94123	14.7149	27.9805	11.3538	nosig	NA
gene-pgaptmp_000999	7.61757	-0.626992	0.0129464	0	0	1.00076	0.994749	0.135974	0sig	-
gene-pgaptmp_001000	-0.127196	1.93538	0.8424	5.83356	2.18222	4.09572	3.53264	3.33135	nosig	-
gene-pgaptmp_001001	0.761208	5.27576	0.148003	23.3342	31.036	35.4344	68.3061	34.5033	nosig	-
gene-pgaptmp_001002	-0.221374	2.9559	0.681057	7.95485	8.97135	7.82078	7.72844	6.22079	nosig	NA
gene-pgaptmp_001003	7.43726	-0.792918	0.0147293	0	0	1.20462	0.382596	0.30594	0sig	-
gene-pgaptmp_001004	0.0332124	3.74343	0.973843	12.4626	13.8207	11.6385	17.6377	11.0478	nosig	Z012_03465
gene-pgaptmp_001005	2.13966	5.21585	0.000889161	6.89421	17.2153	36.8058	90.0758	32.7696	0sig	ogl
gene-pgaptmp_001006	1.78302	4.28769	0.00689959	2.65162	12.8509	23.0361	31.6407	25.699	0sig	-
gene-pgaptmp_001007	1.58012	2.95857	0.0149637	2.91678	3.8795	12.4725	8.83797	9.2462	0sig	kdgF
gene-pgaptmp_001008	0.672618	3.22854	0.278937	8.48518	5.09185	12.1574	12.4344	7.78448	nosig	melB1_1
gene-pgaptmp_001009	0.714139	5.31104	0.135165	29.433	27.6415	50.7053	49.2273	40.4861	nosig	pelX
gene-pgaptmp_001010	2.01401	2.67893	0.00998569	1.85613	2.42469	10.2486	11.886	3.84125	0sig	-
gene-pgaptmp_001011	1.26471	2.32189	0.130539	3.97743	1.21234	8.72888	3.16279	6.73069	nosig	yprA
gene-pgaptmp_001012	2.32247	5.69186	5.51807e-05	15.1142	15.0331	64.7901	118.847	42.5257	0sig	-
gene-pgaptmp_001013	0.50764	1.5789	0.547693	2.12129	2.42469	4.6517	2.33383	2.71947	nosig	NA
gene-pgaptmp_001014	1.1813	4.058	0.0444606	10.8716	7.75901	17.4578	31.6407	14.1752	nosig	deoR
gene-pgaptmp_001015	2.88172	4.20555	9.04583e-06	5.5684	1.93975	35.5456	25.7104	21.2799	0sig	rbsK
gene-pgaptmp_001016	0.751768	4.19358	0.154438	10.6065	15.0331	24.0739	17.9948	22.7756	nosig	fucP
gene-pgaptmp_001017	1.29933	5.48628	0.00934841	21.7433	25.7017	53.9485	76.4937	44.7353	0sig	-
gene-pgaptmp_001018	0.977646	3.91012	0.0922045	12.1974	6.54666	15.6601	24.6902	14.8891	nosig	-
gene-pgaptmp_001019	2.13249	6.93664	0.0029179	43.4865	37.0977	103.338	54.1501	372.601	0sig	ulaA
gene-pgaptmp_001020	3.62791	4.9222	9.33328e-07	4.24259	3.39457	18.0508	38.1321	85.4593	0sig	ulaB
gene-pgaptmp_001021	5.44983	5.99682	1.18637e-10	1.32581	3.39457	28.9851	115.939	167.009	0sig	cmtB
gene-pgaptmp_001022	0.0984365	6.55761	0.843346	78.4879	102.079	78.2448	128.284	83.4537	nosig	gntR_2
gene-pgaptmp_001023	1.21931	4.66044	0.0342304	13.5232	14.3057	30.4677	48.9468	17.7445	nosig	-
gene-pgaptmp_001024	-0.217832	4.86473	0.665942	23.0691	40.4923	29.8746	36.5634	15.535	nosig	hpmB
gene-pgaptmp_001025	-0.346056	7.67194	0.430295	189.856	277.869	193.11	218.73	140.121	nosig	NA
gene-pgaptmp_001026	0.795454	2.76184	0.267452	4.77291	4.36444	6.2455	12.7404	4.75907	nosig	-
gene-pgaptmp_001027	0.150077	0.879028	0.922416	1.85613	1.45481	2.96522	0.777945	1.76766	nosig	tnpB
gene-pgaptmp_001028	-1.63341	4.76294	0.000504377	49.5852	42.917	17.4948	14.6534	12.5436	0sig	-
gene-pgaptmp_001029	-1.69042	3.95793	0.00196583	25.1904	28.8538	13.1211	6.52964	5.43894	0sig	NA
gene-pgaptmp_001030	0.235685	0.289607	0.885436	1.59097	0.484938	2.31658	0.306077	1.0198	nosig	-
gene-pgaptmp_001031	2.29996	-0.708539	0.233856	0.265162	0	1.74207	0.0892724	0.10198	nosig	-
gene-pgaptmp_001032	7.8087	-0.489017	0.012693	0	0	1.8162	0.204051	0.441914	0sig	fhaB
gene-pgaptmp_001033	0.0208305	2.64023	1	3.71226	8.48641	6.63469	7.0015	4.96303	nosig	-
gene-pgaptmp_001034	0.816963	4.4368	0.116877	12.1974	17.2153	26.372	28.5672	22.8435	nosig	NA
gene-pgaptmp_001035	1.37052	1.2766	0.156856	0.530324	1.69728	5.09648	1.42836	2.20957	nosig	NA
gene-pgaptmp_001036	-0.295127	6.46101	0.522395	106.33	91.8957	78.1151	116.845	47.2848	nosig	pic
gene-pgaptmp_001037	-0.18249	2.80496	0.73863	8.22001	6.78913	6.74588	7.75394	5.30297	nosig	NA
gene-pgaptmp_001038	1.1028	5.02958	0.0410238	20.6826	17.7002	37.7881	59.8125	25.9709	nosig	NA
gene-pgaptmp_001039	1.78998	4.14184	0.00134584	7.68969	6.30419	28.077	25.5447	18.9003	0sig	Z012_00440
gene-pgaptmp_001040	4.03674	2.11327	3.47664e-05	0.265162	0.484938	6.15284	8.41711	4.21518	0sig	-
gene-pgaptmp_001041	1.40297	4.07722	0.0140786	7.95485	8.72888	20.4786	30.3654	15.331	0sig	-
gene-pgaptmp_001042	-0.065119	3.87844	0.889566	11.6671	18.4276	16.8091	16.7577	9.58613	nosig	NA
gene-pgaptmp_001043	0.185036	3.63022	0.817333	13.2581	9.45629	12.1945	22.6497	3.80726	nosig	-
gene-pgaptmp_001044	-0.29687	5.22105	0.523213	34.7362	49.2212	40.0861	38.3871	24.0333	nosig	-
gene-pgaptmp_001045	0.548127	0.931075	0.607199	1.32581	1.45481	3.42854	0.816205	1.86964	nosig	NA
gene-pgaptmp_001046	1.15415	2.18199	0.163498	0.795485	4.12197	5.83778	6.65717	4.04521	nosig	vieA
gene-pgaptmp_001047	0.00810366	4.46673	1	23.5994	20.3674	21.3311	26.2843	18.6624	nosig	NA
gene-pgaptmp_001048	1.86811	0.666095	0.109518	1.06065	0	1.44555	3.00975	1.22376	nosig	-
gene-pgaptmp_001049	0.83298	1.02565	0.432428	1.59097	0.969876	3.85479	0.63766	2.34554	nosig	NA
gene-pgaptmp_001050	-0.702038	7.01813	0.0931956	194.894	142.572	90.0501	114.065	107.011	nosig	yafV
gene-pgaptmp_001051	-0.532638	9.05352	0.317262	628.433	676.003	258.475	794.231	299.856	nosig	ivy
gene-pgaptmp_001052	0.0665786	8.26757	0.916931	417.895	181.367	256.807	249.924	434.571	nosig	fadE
gene-pgaptmp_001053	-0.106215	7.77016	0.801299	239.176	216.767	185.345	167.615	282.451	nosig	lpcA
gene-pgaptmp_001054	0.554818	6.50006	0.239115	57.8053	83.1668	94.1829	78.8403	137.741	nosig	yafJ
gene-pgaptmp_001055	2.28374	8.08661	1.29281e-05	73.4498	89.956	281.715	538.644	373.315	0sig	dpaA
gene-pgaptmp_001056	1.40131	2.38981	0.0843481	1.59097	3.39457	10.9528	4.64216	4.24917	nosig	yafL
gene-pgaptmp_001057	0.405337	2.71032	0.578254	6.62904	4.12197	8.80301	8.60841	3.87524	nosig	NA
gene-pgaptmp_001058	0.719063	2.32562	0.383202	1.59097	5.33432	5.18914	8.83797	3.12739	nosig	lafU
gene-pgaptmp_001059	-1.06563	5.06374	0.0258078	53.5627	44.3718	32.3024	17.7014	20.1581	nosig	dinB
gene-pgaptmp_001060	-0.0084253	2.93588	0.970842	8.22001	7.0316	8.87714	8.18755	5.6429	nosig	yafP
gene-pgaptmp_001061	1.55237	3.99161	0.00631935	7.15937	7.27407	27.6136	15.7247	20.1921	0sig	rtcB
gene-pgaptmp_001062	0.239396	4.40334	0.693136	15.9097	22.0647	22.2392	11.4141	33.6874	nosig	prfH
gene-pgaptmp_001063	1.09003	10.1299	0.0385395	646.199	689.582	954.431	1288.47	2022.57	nosig	pepD
gene-pgaptmp_001064	3.6242	7.65758	2.58327e-09	16.44	35.158	336.442	183.506	435.557	0sig	gpt
gene-pgaptmp_001065	-0.700425	7.5951	0.0939029	250.313	252.653	168.054	142.44	153.786	nosig	frsA
gene-pgaptmp_001066	-0.57807	7.6091	0.259186	263.306	223.799	156.49	73.1651	259.845	nosig	crl
gene-pgaptmp_001067	1.64359	3.20396	0.00823895	3.4471	4.36444	12.0092	14.156	10.504	0sig	phoE
gene-pgaptmp_001068	-0.992875	7.2172	0.0217717	190.916	233.74	115.625	74.9505	129.549	nosig	proB
gene-pgaptmp_001069	-1.02925	6.96307	0.0154169	172.355	187.671	91.5513	66.0488	107.045	0sig	proA
gene-pgaptmp_001070	-0.238793	0.0984603	0.806689	1.59097	0.727407	1.14902	0.344336	1.46172	nosig	NA
gene-pgaptmp_001071	-0.0393226	6.53282	0.913654	98.9053	89.2286	71.8881	125.606	77.063	nosig	intD
gene-pgaptmp_001072	-0.010967	2.39465	0.959507	6.09872	4.36444	4.20691	7.07802	4.24917	nosig	-
gene-pgaptmp_001073	-0.4259	1.02283	0.554177	2.38646	2.42469	2.22392	2.00225	1.12178	nosig	yfdT
gene-pgaptmp_001074	-1.4669	2.09633	0.0800009	9.0155	5.57679	2.92816	4.42536	0.509901	nosig	-
gene-pgaptmp_001075	-1.37088	3.22244	0.0327525	16.44	13.8207	4.79996	10.2026	2.48152	nosig	yfdR
gene-pgaptmp_001076	-2.88564	5.51674	2.40824e-10	97.3144	95.0478	13.4176	14.4749	11.1158	0sig	yfdQ
gene-pgaptmp_001077	-1.45509	3.47328	0.0284025	17.7658	18.9126	4.70729	12.8807	2.41353	nosig	yfdP
gene-pgaptmp_001078	-0.929647	-1.8452	0.491912	0.530324	0.242469	0.315055	0	0.30594	nosig	NA
gene-pgaptmp_001079	-0.794049	3.62799	0.120898	16.7052	16.7304	9.11806	11.7202	8.05643	nosig	NA
gene-pgaptmp_001080	1.25944	6.20211	0.00825596	43.7517	36.1279	71.6102	115.314	99.8725	0sig	-
gene-pgaptmp_001081	-1.28435	0.80598	0.105668	3.4471	2.42469	1.89033	0.790698	0.917821	nosig	-
gene-pgaptmp_001082	0.856382	4.74671	0.0981079	16.1749	19.64	24.2592	41.1546	31.8858	nosig	ymfL
gene-pgaptmp_001083	-2.39917	0.265016	0.00362008	2.65162	3.1521	0.778371	0.510128	0.339934	0sig	-
gene-pgaptmp_001084	-1.65181	1.82232	0.0294384	4.77291	8.00147	2.26098	2.98425	0.815841	nosig	yfdO
gene-pgaptmp_001085	-0.434889	-0.0444502	0.638528	0.795485	1.45481	1.05636	1.14779	0.271947	nosig	yfdN
gene-pgaptmp_001086	-0.0121578	0.297135	1	2.12129	0.242469	1.705	1.54314	0.20396	nosig	-
gene-pgaptmp_001087	-0.89816	-0.181142	0.355395	1.59097	0.969876	0.667175	1.21155	0.135974	nosig	-
gene-pgaptmp_001088	0.129583	-0.44637	0.982419	0.265162	0.969876	0.833969	0.701426	0.509901	nosig	rusA
gene-pgaptmp_001089	-1.1832	2.11133	0.103784	7.95485	5.57679	4.63316	1.37735	2.92343	nosig	-
gene-pgaptmp_001090	-1.25366	2.11895	0.0759931	9.81098	4.12197	4.13278	2.48687	2.10759	nosig	-
gene-pgaptmp_001091	0.198539	2.80367	0.797578	6.09872	6.54666	8.58062	9.41186	3.73927	nosig	-
gene-pgaptmp_001092	1.75944	9.06757	0.000704343	238.115	202.946	498.195	986.077	755.605	0sig	-
gene-pgaptmp_001093	2.81138	0.526769	0.0163608	0.265162	0.242469	2.11272	1.03301	2.27756	0sig	tchA
gene-pgaptmp_001094	1.67874	0.739499	0.149607	0	1.21234	3.7436	1.22431	0.985808	nosig	NA
gene-pgaptmp_001095	1.64385	1.92002	0.0641575	2.12129	0.969876	3.61387	8.06002	2.71947	nosig	NA
gene-pgaptmp_001096	-1.36854	5.17758	0.00305064	63.1085	52.1308	19.7558	27.904	19.2403	0sig	-
gene-pgaptmp_001097	-1.15483	2.95632	0.0406473	10.6065	13.0933	5.63393	5.93024	4.38515	nosig	-
gene-pgaptmp_001098	-0.519587	0.793515	0.507524	1.59097	2.66716	1.40848	1.95124	1.08779	nosig	-
gene-pgaptmp_001099	-0.584476	-1.66094	0.796444	0	0.727407	0.240924	0.0510128	0.475907	nosig	NA
gene-pgaptmp_001113	-0.761946	0.485356	0.352245	2.65162	1.21234	1.44555	1.12228	0.815841	nosig	NA
gene-pgaptmp_001114	0.503671	1.43998	0.573169	3.18194	0.969876	3.24321	3.30308	2.20957	nosig	-
gene-pgaptmp_001115	-1.35619	1.60449	0.101731	5.5684	4.60691	3.5212	1.92573	0.475907	nosig	-
gene-pgaptmp_001116	-1.5279	-0.931788	0.20231	0.795485	1.21234	0.741306	0	0.30594	nosig	-
gene-pgaptmp_001117	0.799411	-0.583734	0.57256	0.530324	0.242469	1.00076	0.331583	0.679868	nosig	-
gene-pgaptmp_001118	-1.28335	0.747709	0.336682	0	5.57679	2.42778	0	1.0198	nosig	-
gene-pgaptmp_001119	-0.604145	0.372151	0.495415	2.12129	1.21234	1.7606	0.369843	1.15577	nosig	-
gene-pgaptmp_001120	0.983715	2.10247	0.233373	3.71226	1.45481	4.13278	7.7667	3.33135	nosig	-
gene-pgaptmp_001121	1.23113	4.28669	0.0193396	10.6065	10.6686	21.5349	24.6902	28.7244	nosig	yfdK
gene-pgaptmp_001122	1.01578	3.40488	0.0991046	8.75034	4.12197	10.2856	14.883	13.7673	nosig	NA
gene-pgaptmp_001123	1.41857	2.17458	0.0718563	1.06065	3.1521	4.61463	6.03226	6.39075	nosig	-
gene-pgaptmp_001124	0.232683	1.6728	0.85313	3.4471	2.18222	3.78066	0.484621	5.67689	nosig	NA
gene-pgaptmp_001125	1.08046	9.2686	0.0539359	348.953	389.89	406.94	1242.79	693.941	nosig	-
gene-pgaptmp_001126	0.404971	4.37311	0.446202	14.3187	20.1249	21.7944	27.8402	18.7983	nosig	insH6
gene-pgaptmp_001127	2.34766	3.03463	0.00141423	1.59097	2.90963	10.9899	17.2041	6.32277	0sig	-
gene-pgaptmp_001128	1.19088	2.16148	0.143426	1.85613	2.90963	5.63393	8.02176	2.68548	nosig	NA
gene-pgaptmp_001129	3.72097	1.81887	0.00144928	0	0.727407	5.70806	7.48613	1.69967	0sig	mhqR
gene-pgaptmp_001130	0.806337	6.46855	0.104042	55.9491	65.9515	89.2162	159.925	70.6042	nosig	vat
gene-pgaptmp_001131	1.55221	2.46971	0.0379194	3.18194	1.69728	7.46866	8.79971	5.09901	nosig	NA
gene-pgaptmp_001132	-0.143597	4.20644	0.757199	23.5994	15.518	17.8099	19.4741	15.7729	nosig	NA
gene-pgaptmp_001133	1.52731	1.28024	0.0861389	1.59097	0.484938	2.81696	2.92048	3.16138	nosig	NA
gene-pgaptmp_001134	1.67004	0.502386	0.151905	1.06065	0	1.7606	2.06602	1.12178	nosig	-
gene-pgaptmp_001135	3.3034	6.64322	4.44351e-07	10.0761	21.3373	67.1994	254.146	144.54	0sig	yagU
gene-pgaptmp_001136	2.82538	0.514738	0.0230912	0	0.484938	1.7606	0.765192	2.88944	nosig	NA
gene-pgaptmp_001137	0.595347	4.2169	0.274239	18.2962	9.94123	20.7936	24.8687	18.2204	nosig	ykgJ
gene-pgaptmp_001138	0.152892	3.81361	0.803795	14.3187	11.881	16.3087	17.4336	9.89207	nosig	ecpE
gene-pgaptmp_001139	0.41397	4.83158	0.424506	25.1904	22.0647	30.6901	41.0143	22.6736	nosig	ecpD
gene-pgaptmp_001140	-0.104969	5.68276	0.799747	47.9943	59.1624	54.0041	48.832	46.6389	nosig	ecpC
gene-pgaptmp_001141	1.14608	2.15396	0.148824	3.4471	1.45481	6.26404	6.47862	3.43333	nosig	ecpB
gene-pgaptmp_001142	2.24471	5.88556	8.01456e-06	17.7658	18.4276	93.7381	98.799	64.7914	0sig	ecpA
gene-pgaptmp_001143	4.17056	4.36806	1.27882e-08	2.65162	0.969876	34.1371	45.2866	17.6426	0sig	ecpR
gene-pgaptmp_001144	0.512902	1.96152	0.568395	5.03807	0.969876	4.26251	5.7772	2.71947	nosig	ykgL
gene-pgaptmp_001145	1.46639	-0.066283	0.297556	0	0.727407	1.42701	1.51763	0.135974	nosig	ykgO
gene-pgaptmp_001146	2.93791	2.60151	0.000232891	0.795485	1.45481	11.7682	6.86122	7.47854	0sig	ykgM
gene-pgaptmp_001147	1.42843	1.71335	0.1126	0.795485	2.18222	5.65246	4.5784	1.86964	nosig	ykgR
gene-pgaptmp_001148	-0.247875	1.55958	0.754408	5.03807	1.45481	2.59457	4.61666	0.917821	nosig	NA
gene-pgaptmp_001149	0.193593	4.35608	0.726184	16.1749	21.3373	20.7566	26.6669	16.9287	nosig	-
gene-pgaptmp_001150	-2.99667	5.20924	2.12672e-09	99.7008	58.1925	12.6207	7.15454	9.89207	0sig	-
gene-pgaptmp_001151	-2.88095	4.98172	3.58797e-08	82.4653	50.9185	7.52426	13.4164	6.1528	0sig	aRA11
gene-pgaptmp_001152	0.108633	3.57146	0.904804	8.22001	14.3057	20.5342	11.9497	3.94323	nosig	fdeC
gene-pgaptmp_001153	-0.0325835	4.19033	0.932133	17.5007	19.3975	16.0678	28.3376	9.65412	nosig	ykgA
gene-pgaptmp_001154	-1.66139	5.85767	0.00012615	102.883	94.8054	30.1526	31.054	32.5317	0sig	-
gene-pgaptmp_001155	3.15549	1.35143	0.00249407	0.530324	0.242469	4.50343	3.86422	1.90363	0sig	rclC
gene-pgaptmp_001156	8.17568	-0.173552	0.00226528	0	0	1.18609	1.36459	0.611881	0sig	rclB
gene-pgaptmp_001157	-0.026472	4.13524	0.942881	17.2355	18.1852	13.4918	29.4726	9.14422	nosig	rclA
gene-pgaptmp_001158	1.02554	2.86172	0.14095	5.30324	3.39457	13.3435	5.62416	7.54653	nosig	rclR
gene-pgaptmp_001159	4.29414	5.22933	1.27238e-10	2.91678	3.1521	85.9359	63.2431	29.6762	0sig	ykgE
gene-pgaptmp_001160	1.98858	5.04481	0.00018241	13.7884	9.69876	55.042	49.2273	35.3871	0sig	ykgF
gene-pgaptmp_001161	1.68052	2.94052	0.015681	3.18194	3.1521	13.2508	11.5799	5.60891	0sig	ykgG
gene-pgaptmp_001162	1.4534	2.18533	0.13336	3.97743	0.242469	7.2092	7.10353	2.85544	nosig	ykgH
gene-pgaptmp_001163	1.33369	5.06954	0.0107203	12.4626	22.3071	44.6452	52.2498	34.7072	0sig	hyxB
gene-pgaptmp_001164	1.97032	3.31992	0.00304363	2.12129	4.84938	15.8084	9.30983	16.1129	0sig	hyxA
gene-pgaptmp_001165	1.9899	4.66421	0.000405879	8.48518	9.45629	33.8406	24.3714	48.8145	0sig	hyxR
gene-pgaptmp_001166	1.71162	4.59154	0.00168328	11.1368	8.97135	27.3171	28.733	42.7297	0sig	ipbA
gene-pgaptmp_001167	-4.18382	8.47431	1.72668e-14	1201.18	444.446	47.0729	36.2701	52.4858	0sig	betA
gene-pgaptmp_001168	-5.04469	8.29234	1.57537e-17	1051.37	451.235	24.5928	12.5236	31.2059	0sig	betB
gene-pgaptmp_001169	-4.95749	7.2109	4.97409e-22	491.875	217.98	13.3991	9.20781	11.6597	0sig	betI
gene-pgaptmp_001170	-3.48857	7.50467	1.54384e-12	543.847	259.684	37.0282	26.2843	44.0894	0sig	betT
gene-pgaptmp_001171	0.165269	4.92937	0.767896	36.062	20.6099	37.6027	36.3339	21.2799	nosig	ehaA
gene-pgaptmp_001172	1.59856	4.57733	0.00213252	10.0761	11.1536	30.931	32.763	32.8036	0sig	pdeL
gene-pgaptmp_001173	1.39484	3.55581	0.0268312	8.48518	3.1521	15.03	18.2753	12.4076	nosig	yahB
gene-pgaptmp_001174	1.72627	1.01743	0.164063	0	1.45481	4.22544	2.74194	0.373927	nosig	yahC
gene-pgaptmp_001175	-0.290596	1.44936	0.72673	3.18194	2.90963	3.78066	3.27757	0.373927	nosig	yahD
gene-pgaptmp_001176	2.73588	0.996994	0.0156865	0.530324	0.242469	3.6324	3.08627	0.951815	0sig	yahE
gene-pgaptmp_001177	-0.679014	2.32322	0.310802	5.5684	7.51654	5.85632	3.83871	2.5495	nosig	fdrA
gene-pgaptmp_001178	-1.43808	2.76224	0.0187198	11.6671	10.9111	6.06018	3.12453	3.29736	nosig	yahG
gene-pgaptmp_001179	-1.47798	-0.0359675	0.116852	2.65162	0.969876	0.574512	1.12228	0.20396	nosig	NA
gene-pgaptmp_001180	-0.790868	1.77029	0.254883	4.50775	4.84938	3.5212	1.81095	2.78746	nosig	yahI
gene-pgaptmp_001181	-0.60737	3.86273	0.225387	16.44	20.3674	13.8995	10.1898	12.1696	nosig	yahJ
gene-pgaptmp_001182	5.06002	4.01762	5.07055e-10	1.06065	0.484938	37.9734	26.042	12.8155	0sig	-
gene-pgaptmp_001183	1.93056	5.34486	0.0005759	15.9097	14.0632	36.046	88.2011	47.0808	0sig	lsrB_2
gene-pgaptmp_001184	-1.44938	3.8434	0.00403726	23.5994	23.5195	10.5451	7.63916	7.6825	0sig	-
gene-pgaptmp_001185	-1.31094	3.42728	0.011521	16.9704	17.2153	7.59839	6.73369	6.32277	0sig	-
gene-pgaptmp_001186	-2.40213	5.01235	1.74918e-05	74.5105	52.8582	16.1419	4.93549	15.0931	0sig	lsrD_1
gene-pgaptmp_001187	-3.20877	7.11797	4.48566e-12	369.37	230.588	25.3527	43.042	28.8944	0sig	yahK
gene-pgaptmp_001188	3.68617	2.94451	3.39798e-06	1.06065	0.727407	9.15513	16.5281	8.77029	0sig	yahM
gene-pgaptmp_001189	1.28767	3.705	0.0380245	6.89421	6.78913	15.5489	25.0345	9.48415	nosig	yahN
gene-pgaptmp_001190	-1.8643	7.41168	4.10147e-05	364.597	239.559	70.6094	64.7225	113.606	0sig	yahO
gene-pgaptmp_001191	-1.68161	5.68741	0.00062054	126.482	50.1911	27.2615	27.1005	28.2145	0sig	prpR
gene-pgaptmp_001192	2.69274	6.0502	9.91022e-05	22.8039	8.00147	37.8251	106.056	154.5	0sig	prpB
gene-pgaptmp_001193	1.44804	6.28628	0.0357005	62.313	14.0632	46.1463	95.4959	170.749	nosig	prpC
gene-pgaptmp_001194	1.99912	6.4823	0.00354214	49.8504	13.8207	48.5926	132.646	200.289	0sig	prpD
gene-pgaptmp_001195	2.92017	6.0118	2.16129e-06	14.0536	11.881	46.8876	85.6505	161.944	0sig	prpE
gene-pgaptmp_001196	1.41003	4.31509	0.0111892	8.48518	11.1536	23.9257	35.3008	19.1043	0sig	codB
gene-pgaptmp_001197	0.0519868	6.42405	0.922872	77.6924	90.1984	76.3916	104.972	79.7145	nosig	codA
gene-pgaptmp_001199	0.254336	4.39284	0.629715	21.4781	16.0029	21.2569	21.91	23.8634	nosig	cynR
gene-pgaptmp_001200	0.44129	3.1864	0.487691	8.22001	6.54666	7.78371	14.1178	8.12442	nosig	cynT
gene-pgaptmp_001201	-1.69392	2.53506	0.00867479	13.2581	7.51654	2.16832	3.87697	3.5693	0sig	cynS
gene-pgaptmp_001202	-0.142117	3.13055	0.780904	9.28066	9.21382	6.83855	9.09303	9.2122	nosig	cynX
gene-pgaptmp_001203	3.98661	4.58017	3.39204e-05	1.06065	3.63703	7.89491	23.5552	81.1422	0sig	lacA
gene-pgaptmp_001204	3.78236	4.18522	1.53854e-05	2.65162	1.45481	10.7489	13.5056	60.3722	0sig	lacY
gene-pgaptmp_001205	2.95585	6.60919	0.000802109	21.4781	16.9728	32.8213	55.3999	359.344	0sig	lacZ
gene-pgaptmp_001206	3.62038	8.82465	1.47262e-10	71.8588	44.6143	531.98	837.796	778.244	0sig	lacI
gene-pgaptmp_001207	-1.32851	4.93117	0.015443	71.3285	24.9743	14.5481	27.6999	15.195	0sig	mhpR
gene-pgaptmp_001208	0.741776	2.51782	0.337276	4.50775	3.39457	8.2285	8.54464	2.99142	nosig	mhpA
gene-pgaptmp_001209	-0.081021	0.51452	0.930116	2.38646	0.484938	2.09419	1.44111	0.475907	nosig	mhpB
gene-pgaptmp_001210	-0.397302	1.7512	0.572097	4.50775	3.39457	4.28104	2.88222	1.80165	nosig	mhpC
gene-pgaptmp_001211	0.0691264	1.21443	1	2.91678	1.45481	2.37218	3.90248	0.543894	nosig	mhpD
gene-pgaptmp_001212	-0.199359	0.919889	0.805453	1.85613	2.18222	2.70577	0.650413	1.93762	nosig	mhpF
gene-pgaptmp_001213	-1.09164	2.22774	0.137902	7.15937	7.0316	5.07795	1.24981	3.67128	nosig	mhpE
gene-pgaptmp_001214	-1.19904	3.21346	0.0290308	14.3187	14.3057	7.46866	6.47862	4.72508	nosig	mhpT
gene-pgaptmp_001215	0.734581	5.98549	0.114588	49.8504	40.4923	72.7592	64.1613	88.5527	nosig	yaiL
gene-pgaptmp_001216	0.506237	5.8401	0.304999	49.0549	42.1896	59.3415	45.6564	89.4366	nosig	fghA
gene-pgaptmp_001217	-0.92184	6.14809	0.050399	115.876	82.4394	39.9008	41.0398	76.1112	nosig	frmA
gene-pgaptmp_001218	-0.875267	4.33406	0.106117	25.9859	29.8237	10.0818	10.6744	24.9511	nosig	frmR
gene-pgaptmp_001219	0.204811	2.6391	0.774764	6.89421	4.36444	6.78295	6.12153	6.52673	nosig	yaiO
gene-pgaptmp_001220	2.06205	1.29308	0.0604947	0	1.45481	3.41001	4.62941	1.25775	nosig	-
gene-pgaptmp_001221	1.63574	2.94233	0.0183921	2.12129	4.36444	12.8802	11.0825	6.39075	nosig	yaiP
gene-pgaptmp_001222	3.00397	3.06461	2.83594e-05	1.59097	1.45481	13.4547	14.5386	8.66831	0sig	yaiS
gene-pgaptmp_001223	-0.519699	1.84038	0.52623	3.71226	5.09185	4.18838	4.41261	0.577887	nosig	tauA
gene-pgaptmp_001224	-1.92384	2.245	0.00444194	10.6065	7.51654	2.92816	2.76744	1.42772	0sig	tauB
gene-pgaptmp_001225	-1.27747	1.52805	0.109181	5.5684	3.8795	3.50267	0.867217	1.46172	nosig	tauC
gene-pgaptmp_001226	0.206703	3.41822	0.740898	8.22001	11.1536	10.4153	14.5897	8.53234	nosig	tauD
gene-pgaptmp_001227	-0.554631	7.02982	0.300098	169.438	153.968	148.891	36.9205	144.506	nosig	hemB
gene-pgaptmp_001228	-0.0522897	4.76172	0.90374	32.0846	23.277	37.0468	14.105	28.9284	nosig	ehaB
gene-pgaptmp_001229	3.50165	2.97802	0.000756723	1.59097	0.484938	6.52349	25.7232	2.75346	0sig	iprA
gene-pgaptmp_001230	0.813225	5.71711	0.0827018	31.2891	40.7348	61.7137	68.625	59.5564	nosig	ampH
gene-pgaptmp_001231	-1.02401	4.87327	0.029688	35.7968	48.9787	24.4816	17.2678	20.8039	nosig	sbmA
gene-pgaptmp_001232	-1.31776	5.78415	0.00238219	92.0111	80.7422	34.0074	39.0758	30.832	0sig	yaiW
gene-pgaptmp_001233	-1.42858	5.59576	0.00578075	90.155	65.9515	46.7393	16.2986	23.9313	0sig	yaiY
gene-pgaptmp_001234	1.17252	4.99461	0.0207689	16.1749	19.8825	41.5502	49.0871	31.3079	nosig	yaiZ
gene-pgaptmp_001235	0.456288	7.58754	0.30925	147.165	167.061	187.828	207.188	251.721	nosig	ddlA
gene-pgaptmp_001236	0.791028	1.10932	0.371173	1.06065	1.69728	2.24245	3.09903	1.83564	nosig	NA
gene-pgaptmp_001237	0.00967587	6.97747	0.998202	115.345	135.54	148.28	115.633	114.966	nosig	iraP
gene-pgaptmp_001238	1.40273	6.56425	0.00198975	50.1156	44.8568	104.265	140.068	132.302	0sig	phoA
gene-pgaptmp_001239	-1.82444	6.42035	5.66316e-05	182.962	119.052	32.043	41.5244	54.3554	0sig	psiF
gene-pgaptmp_001240	-0.156926	3.91714	0.76025	12.7278	19.3975	12.4169	20.8005	9.99405	nosig	adrA
gene-pgaptmp_001241	-0.667784	6.76104	0.127147	128.338	150.816	61.5655	119.191	82.8079	nosig	proC
gene-pgaptmp_001242	0.719616	6.57821	0.114212	52.2369	85.1066	113.79	100.176	125.436	nosig	yaiI
gene-pgaptmp_001243	0.655147	6.60163	0.135828	66.2904	77.8325	104.135	105.609	130.773	nosig	aroL
gene-pgaptmp_001244	-1.77037	6.1546	4.19805e-05	138.945	109.596	34.0074	37.4944	37.7666	0sig	yaiA
gene-pgaptmp_001245	-0.377639	6.10384	0.388883	80.6092	79.0449	51.669	54.5454	78.1508	nosig	aroM
gene-pgaptmp_001246	-0.98652	8.11987	0.0518829	412.592	379.464	177.932	106.158	315.595	nosig	ppnP
gene-pgaptmp_001247	1.23545	4.6456	0.0229684	12.9929	14.3057	24.5928	45.6819	26.1409	nosig	NA
gene-pgaptmp_001248	0.111314	-0.254512	0.942065	0	1.45481	1.05636	0.204051	1.15577	nosig	NA
gene-pgaptmp_001249	1.74945	6.40068	0.000289852	28.1071	41.4622	94.776	119.026	137.299	0sig	rdgC
gene-pgaptmp_001250	-0.815871	3.93836	0.101266	19.622	22.0647	14.3628	10.6489	10.504	nosig	mak
gene-pgaptmp_001251	-0.542672	4.56124	0.269575	26.5162	31.7634	24.7411	13.7862	21.5178	nosig	araJ
gene-pgaptmp_001252	-0.210021	6.88625	0.607173	141.862	115.658	98.2601	137.25	98.3768	nosig	sbcC
gene-pgaptmp_001253	0.349686	6.31234	0.452234	64.9646	71.2859	71.8511	112.764	75.8052	nosig	sbcD
gene-pgaptmp_001254	-0.127791	5.50976	0.765681	44.282	51.6459	34.3039	50.7705	46.6389	nosig	phoB
gene-pgaptmp_001255	-0.944008	5.91567	0.0301058	88.2989	81.712	44.4598	36.7165	51.398	nosig	phoR
gene-pgaptmp_001256	0.540571	7.77154	0.410805	178.719	164.394	322.135	61.2664	365.259	nosig	brnQ
gene-pgaptmp_001257	1.01708	6.38004	0.0409283	40.0394	62.7995	108.953	67.6812	135.736	nosig	proY
gene-pgaptmp_001258	-1.09269	5.36721	0.0151025	56.2143	65.4666	30.2638	31.3984	23.8973	0sig	malZ
gene-pgaptmp_001259	-1.31396	6.21295	0.00214613	116.141	115.9	54.2636	41.4989	44.2254	0sig	acpH
gene-pgaptmp_001260	2.33323	6.98496	1.07826e-06	31.2891	42.4321	165.904	166.697	224.968	0sig	queA
gene-pgaptmp_001261	0.677521	8.3309	0.153908	218.758	254.592	296.578	382.328	456.769	nosig	tgt
gene-pgaptmp_001262	0.426892	8.08122	0.389129	202.053	246.591	280.38	210.606	413.801	nosig	yajC
gene-pgaptmp_001263	0.506637	8.58132	0.287601	281.867	329.515	372.339	392.059	538.591	nosig	secD
gene-pgaptmp_001264	-1.31243	5.85149	0.0159473	88.2989	92.3807	45.405	13.2888	50.4802	0sig	secF
gene-pgaptmp_001265	1.10296	5.81625	0.0236037	30.7588	35.6429	81.1359	49.2401	83.6577	nosig	yajD
gene-pgaptmp_001266	1.71929	8.01664	0.00422223	95.9886	121.719	266.611	175.458	633.399	0sig	tsx
gene-pgaptmp_001267	0.571444	4.4066	0.280927	11.9323	20.6099	24.3334	24.4989	23.7954	nosig	yajI
gene-pgaptmp_001268	-1.75665	6.1188	6.12051e-05	118.792	122.932	40.5309	28.6437	38.1406	0sig	nrdR
gene-pgaptmp_001269	-0.842874	7.57116	0.0439119	252.169	265.988	139.699	155.678	137.945	nosig	ribD
gene-pgaptmp_001270	1.39524	8.52612	0.00379293	180.84	191.55	398.248	510.115	560.959	0sig	ribE
gene-pgaptmp_001271	0.597487	7.99391	0.286989	185.878	203.674	329.511	124.216	430.492	nosig	nusB
gene-pgaptmp_001272	-1.36544	5.06587	0.00517728	43.7517	62.7995	25.1673	13.1103	23.7954	0sig	thiL
gene-pgaptmp_001273	-1.63604	5.8247	0.000206269	97.5795	94.5629	27.7063	38.3999	26.5828	0sig	pgpA
gene-pgaptmp_001274	-2.29496	8.24998	3.31147e-07	650.972	516.459	108.082	133.016	115.713	0sig	yajO
gene-pgaptmp_001275	1.17243	8.39551	0.0197135	140.536	243.439	443.134	336.595	518.637	nosig	dxs
gene-pgaptmp_001276	1.63898	7.84845	0.00073009	80.8743	121.962	298.32	355.954	293.499	0sig	ispA
gene-pgaptmp_001277	1.27709	6.35282	0.00707881	37.3878	50.4335	95.4802	134.215	89.6405	0sig	xseB
gene-pgaptmp_001278	1.1003	7.61079	0.0169395	101.027	130.448	239.609	208.349	296.592	0sig	thiI
gene-pgaptmp_001279	-0.324046	6.39257	0.433199	94.1324	96.9876	77.6333	76.6212	74.7514	nosig	yajL
gene-pgaptmp_001280	-0.454089	6.94371	0.268762	162.014	131.903	114.828	94.0931	112.892	nosig	panE
gene-pgaptmp_001281	0.67825	8.15798	0.15893	215.311	204.401	314.295	256.505	436.679	nosig	yajQ
gene-pgaptmp_001282	-0.526591	5.41411	0.275825	42.9562	61.5871	44.0521	22.3436	42.5257	nosig	yajR
gene-pgaptmp_001283	-0.395225	7.71788	0.505581	395.887	96.0177	222.077	83.0998	255.834	nosig	cyoE
gene-pgaptmp_001284	0.2121	5.97403	0.725124	90.6853	24.0044	63.1593	51.2806	84.7455	nosig	cyoD
gene-pgaptmp_001285	0.743975	7.21624	0.199032	161.749	49.7061	112.197	268.161	150.659	nosig	cyoC
gene-pgaptmp_001286	0.412461	9.8466	0.515689	1208.34	327.818	1009.84	612.026	1444.89	nosig	cyoB
gene-pgaptmp_001287	0.815888	9.72065	0.157638	878.746	279.809	787.656	994.112	1277.34	nosig	cyoA
gene-pgaptmp_001288	0.701625	6.09781	0.14508	46.4033	52.8582	89.7536	55.2851	97.1871	nosig	ampG
gene-pgaptmp_001289	1.77643	6.77062	0.000246027	44.0169	44.6143	143.906	104.143	207.496	0sig	yajG
gene-pgaptmp_001290	-2.90143	10.0943	8.05351e-07	3022.31	1531.68	307.512	134.24	472.542	0sig	bolA
gene-pgaptmp_001291	2.20278	11.1941	0.000186117	683.322	798.208	2785.38	2069.45	5376.05	0sig	tig
gene-pgaptmp_001292	-0.366417	9.35758	0.445692	829.691	686.43	440.021	862.384	461.63	nosig	clpP
gene-pgaptmp_001293	-1.63913	10.457	0.00190362	2639.15	2105.6	956.136	367.483	961.367	0sig	clpX
gene-pgaptmp_001294	-0.94126	9.6163	0.0479808	1000.99	1202.65	711.969	386.741	622.725	nosig	lon
gene-pgaptmp_001295	-0.243013	8.23422	0.639523	304.406	359.581	364.667	110.086	366.891	nosig	hupB
gene-pgaptmp_001296	2.004	9.50232	6.90516e-05	258.533	257.987	885.045	1065.82	1156.9	0sig	ppiD
gene-pgaptmp_001297	-0.0153291	4.88366	0.957159	36.062	23.277	27.0391	32.1763	28.7924	nosig	ybaV
gene-pgaptmp_001298	-0.345388	5.71369	0.492588	81.1395	39.28	30.2082	69.9258	41.9478	nosig	fadM
gene-pgaptmp_001299	0.54751	5.34051	0.276513	27.0465	36.1279	42.9402	34.0383	61.63	nosig	queC
gene-pgaptmp_001300	0.948951	6.06698	0.0672371	50.1156	35.6429	71.9437	123.094	53.1656	nosig	ybaE
gene-pgaptmp_001301	-0.388997	6.56146	0.41889	124.891	95.2903	97.5559	41.1546	113.538	nosig	cof
gene-pgaptmp_001302	0.712427	6.03498	0.188273	44.8123	49.7061	53.1146	129.19	49.9703	nosig	decR
gene-pgaptmp_001303	0.184786	5.54816	0.717811	45.3427	40.9772	67.7924	40.4276	38.9224	nosig	mdlA
gene-pgaptmp_001304	0.3695	5.68179	0.471938	40.5697	46.554	81.8402	37.5582	49.4604	nosig	mdlB
gene-pgaptmp_001305	0.709832	0.782277	0.458171	1.06065	1.21234	2.35365	1.7982	1.42772	nosig	glnK
gene-pgaptmp_001306	-0.57654	3.66111	0.268233	12.9929	18.6701	13.1767	10.075	8.60032	nosig	amtB
gene-pgaptmp_001307	0.583322	5.92995	0.217633	51.1762	42.4321	69.2194	54.3159	86.8531	nosig	tesB
gene-pgaptmp_001308	-2.68664	8.05884	1.29159e-05	767.378	315.937	80.6912	31.1561	140.597	0sig	ybaY
gene-pgaptmp_001309	-1.13796	5.35363	0.0232901	58.6007	63.5269	41.9023	15.7502	25.597	nosig	ybaZ
gene-pgaptmp_001311	-3.55755	7.2122	5.1977e-10	421.342	238.832	30.931	10.4959	42.7297	0sig	ybaA
gene-pgaptmp_001312	-0.520295	6.65757	0.249082	148.225	98.6849	67.6998	121.742	68.7006	nosig	pdeB
gene-pgaptmp_001313	-1.17506	6.41015	0.00637325	107.921	148.149	51.4466	65.73	52.9277	0sig	ylaC
gene-pgaptmp_001314	1.44482	6.89176	0.0027673	63.6388	52.8582	201.876	98.2379	175.576	0sig	maa
gene-pgaptmp_001315	1.41071	8.06443	0.0029499	137.089	130.933	360.201	402.912	305.736	0sig	hha
gene-pgaptmp_001316	0.576114	8.46801	0.321462	278.155	268.656	268.909	729.674	224.152	nosig	tomB
gene-pgaptmp_001317	-1.18722	8.77344	0.0175591	687.299	632.359	300.173	152.885	416.283	nosig	acrB
gene-pgaptmp_001318	0.530127	7.69958	0.24749	160.953	167.061	192.814	223.666	294.077	nosig	acrA
gene-pgaptmp_001319	1.15685	7.13342	0.0232755	82.4653	78.8024	112.827	283.72	142.772	nosig	acrR
gene-pgaptmp_001320	0.394017	7.88962	0.427348	189.591	209.251	295.837	161.66	328.716	nosig	mscK
gene-pgaptmp_001321	-1.37561	2.29281	0.0373135	7.68969	8.48641	4.15131	2.14254	3.0594	nosig	NA
gene-pgaptmp_001322	0.161223	3.14828	0.839157	7.15937	9.21382	5.24474	16.1455	6.05082	nosig	rsmS
gene-pgaptmp_001323	-0.121337	5.22123	0.780708	33.9407	44.3718	29.3372	44.1006	34.5713	nosig	priC
gene-pgaptmp_001324	-0.521378	5.54737	0.249701	62.8433	51.6459	30.6901	49.4569	39.4663	nosig	ybaN
gene-pgaptmp_001325	1.67823	6.41281	0.00157253	35.7968	37.3402	122.223	61.7	167.281	0sig	apt
gene-pgaptmp_001326	-0.0975839	8.93884	0.818281	481.269	540.221	501.03	345.51	585.536	nosig	dnaX
gene-pgaptmp_001327	-0.741006	6.46188	0.101699	104.739	127.781	59.7863	49.5462	99.4306	nosig	ybaB
gene-pgaptmp_001328	-0.738235	6.72591	0.197905	111.368	167.546	84.2494	25.6722	140.971	nosig	recR
gene-pgaptmp_001329	-0.77172	10.6952	0.0944973	2151.52	2261.51	1418.06	1374.72	1084.39	nosig	htpG
gene-pgaptmp_001330	1.52779	8.27014	0.00220516	110.572	178.942	370.004	385.032	497.391	0sig	adk
gene-pgaptmp_001331	-0.0815629	6.84275	0.846753	123.831	113.475	123.149	60.4629	152.834	nosig	hemH
gene-pgaptmp_001332	1.05473	5.69091	0.0456782	41.6304	20.8523	53.5779	89.0938	51.8399	nosig	aes
gene-pgaptmp_001333	1.04834	7.17889	0.0171092	79.2834	96.9876	185.604	167.628	193.694	0sig	gsk
gene-pgaptmp_001334	-1.61207	8.29795	0.00189214	543.051	513.549	229.323	76.5829	212.595	0sig	ybaL
gene-pgaptmp_001335	-0.102763	4.3778	0.815399	24.3949	18.9126	21.6832	18.1223	20.668	nosig	fsr
gene-pgaptmp_001336	-0.893308	6.84387	0.0419638	164.665	153.483	60.7871	119.88	76.2131	nosig	ushA
gene-pgaptmp_001337	0.0135793	4.72527	0.998539	26.7813	25.7017	23.8886	26.5904	28.9964	nosig	ybaK
gene-pgaptmp_001338	-1.12766	5.38519	0.0117593	63.1085	61.3446	29.2816	24.4861	31.6818	0sig	ybaP
gene-pgaptmp_001339	0.38524	6.87841	0.599437	107.391	91.1683	52.8366	291.487	44.5993	nosig	-
gene-pgaptmp_001340	-1.47333	6.22081	0.000891996	133.642	109.353	57.0991	37.9025	36.2369	0sig	ybaQ
gene-pgaptmp_001341	-3.7123	10.2506	1.75533e-14	2955.76	2512.71	207.862	217.404	200.527	0sig	copA
gene-pgaptmp_001342	-5.24203	7.09423	1.71895e-28	350.279	310.118	10.2486	9.01651	6.86666	0sig	glsA
gene-pgaptmp_001343	-5.5614	9.2121	1.72247e-27	1513.54	1363.89	35.1194	26.8327	29.4383	0sig	ybaT
gene-pgaptmp_001344	-4.56305	-2.07407	0.000147684	0.530324	1.69728	0.0370653	0.0765192	0	0sig	NA
gene-pgaptmp_001345	-2.82404	6.63096	6.22215e-11	200.462	210.463	34.2483	22.9558	29.8462	0sig	cueR
gene-pgaptmp_001346	-1.02916	6.14641	0.0173425	93.0718	111.536	44.8861	57.2236	48.2706	0sig	NA
gene-pgaptmp_001347	0.21617	4.33918	0.720813	15.1142	21.5797	11.4902	20.7495	31.7838	nosig	-
gene-pgaptmp_001348	7.08802	7.08545	1.00241e-09	1.59097	1.69728	31.8947	543.375	97.527	0sig	-
gene-pgaptmp_001349	5.98306	7.72518	6.75463e-11	6.89421	4.12197	101.04	739.341	203.688	0sig	-
gene-pgaptmp_001350	0.172697	6.76459	0.696888	89.0944	112.748	121.63	106.553	113.13	nosig	-
gene-pgaptmp_001351	-0.569983	6.43794	0.198563	116.141	99.6547	94.4053	50.7577	72.8818	nosig	ybbJ
gene-pgaptmp_001352	-0.551844	7.94515	0.199122	316.073	293.145	218.722	211.945	192.674	nosig	qmcA
gene-pgaptmp_001353	0.657238	4.70809	0.235873	19.8871	18.6701	20.1635	46.6639	24.3393	nosig	fetA
gene-pgaptmp_001354	0.133478	4.26662	0.807709	18.031	18.1852	20.9234	18.7855	19.8861	nosig	fetB
gene-pgaptmp_001355	-0.478796	7.95421	0.274705	278.95	318.362	210.401	252.883	179.621	nosig	cnoX
gene-pgaptmp_001356	-0.185083	5.82914	0.672732	66.0253	56.4953	43.4591	46.2941	71.93	nosig	ybbO
gene-pgaptmp_001357	-0.985418	8.26153	0.0590604	451.57	421.896	133.435	377.393	150.863	nosig	tesA
gene-pgaptmp_001358	-1.82051	7.49629	1.50554e-05	312.095	322.726	81.5622	98.1103	89.9125	0sig	ybbA
gene-pgaptmp_001359	-2.10944	8.49524	2.24002e-06	692.868	647.392	155.878	137.837	172.176	0sig	ybbP
gene-pgaptmp_001360	-1.67933	4.94537	0.00159334	50.3807	55.5254	21.8315	7.40961	20.396	0sig	dinQ
gene-pgaptmp_001361	0.726507	4.52837	0.191163	9.28066	23.5195	29.9858	24.856	26.7188	nosig	mnmH
gene-pgaptmp_001362	1.21278	3.4085	0.0440797	4.50775	7.0316	13.7142	16.4771	9.99405	nosig	allS
gene-pgaptmp_001363	0.819009	2.41743	0.304091	2.91678	4.12197	4.5961	10.7637	3.26336	nosig	allA
gene-pgaptmp_001364	-2.45519	6.28461	1.27025e-07	147.96	159.787	34.7858	17.3316	32.0897	0sig	allR
gene-pgaptmp_001365	-1.78225	2.95651	0.00489692	16.7052	11.396	6.44936	3.68567	2.0736	0sig	gcl
gene-pgaptmp_001366	-0.0243799	1.54953	0.950771	2.38646	3.39457	4.52197	3.03526	0.951815	nosig	hyi
gene-pgaptmp_001367	-1.16408	1.97325	0.160836	3.71226	8.48641	5.30034	0.867217	2.00561	nosig	glxR
gene-pgaptmp_001368	2.25036	1.47289	0.0396516	0.530324	0.969876	5.87485	4.15754	0.747854	nosig	ybbW
gene-pgaptmp_001369	0.853609	2.77276	0.231726	1.85613	7.0316	8.59915	8.44262	7.1726	nosig	allB
gene-pgaptmp_001370	0.488506	2.85486	0.498696	5.83356	5.57679	8.09877	11.9242	3.94323	nosig	ybbY
gene-pgaptmp_001371	-0.0608549	1.76541	0.919269	3.71226	3.1521	5.96751	3.08627	0.781848	nosig	glxK
gene-pgaptmp_001372	1.12317	4.12758	0.0409982	12.1974	8.00147	16.9018	24.4479	24.5772	nosig	allE
gene-pgaptmp_001373	0.851406	3.92379	0.1241	9.0155	11.1536	13.8624	23.1471	17.6086	nosig	allC
gene-pgaptmp_001374	1.71474	3.37911	0.0214356	2.65162	5.81925	9.00687	25.7742	7.03663	nosig	allD
gene-pgaptmp_001375	-0.0161781	1.64879	0.964601	4.77291	1.45481	5.43007	2.21906	1.5297	nosig	fdrA
gene-pgaptmp_001376	-0.731898	1.47974	0.406104	5.83356	1.69728	3.81773	2.38485	0.543894	nosig	ylbE
gene-pgaptmp_001377	-0.0987183	2.0719	0.866674	5.03807	3.63703	3.92892	6.09603	2.0736	nosig	ylbF
gene-pgaptmp_001378	1.30374	3.17504	0.0624591	3.71226	5.57679	7.63545	19.5889	7.2066	nosig	ybcF
gene-pgaptmp_001379	4.01016	7.7904	1.02296e-11	13.2581	30.5511	413.093	319.71	327.696	0sig	purK
gene-pgaptmp_001380	3.01154	6.68869	4.04562e-09	15.6445	23.5195	151.263	199.562	123.396	0sig	purE
gene-pgaptmp_001381	1.55251	5.57045	0.00363846	23.3342	20.3674	64.2898	38.1193	89.9125	0sig	lpxH
gene-pgaptmp_001382	0.203025	9.04729	0.680029	468.541	501.426	460.981	503.483	710.394	nosig	ppiB
gene-pgaptmp_001383	2.41895	8.07334	1.31722e-06	63.904	85.1066	355.716	407.656	432.226	0sig	cysS
gene-pgaptmp_001384	0.295205	3.58873	0.606905	9.81098	11.1536	14.6964	9.81996	14.1073	nosig	ybcI
gene-pgaptmp_001385	-0.822953	3.90042	0.112124	16.44	24.2469	15.067	9.08028	10.368	nosig	ybcJ
gene-pgaptmp_001386	0.47913	7.28748	0.290936	119.588	132.873	140.959	229.2	157.695	nosig	folD
gene-pgaptmp_001387	0.585863	1.62278	0.502147	1.32581	3.1521	3.28028	4.75694	2.0736	nosig	NA
gene-pgaptmp_001388	0.742891	4.78334	0.133084	18.5613	20.3674	29.541	34.4209	33.7894	nosig	NA
gene-pgaptmp_001389	0.55973	2.10708	0.477805	1.59097	4.84938	5.63393	3.76219	4.92904	nosig	NA
gene-pgaptmp_001390	1.45326	4.66361	0.00509089	11.402	13.0933	29.0036	34.6632	37.0188	0sig	-
gene-pgaptmp_001391	0.617458	3.76641	0.328265	11.1368	9.21382	19.7187	20.0735	6.96864	nosig	ompT
gene-pgaptmp_001392	-0.297599	2.76803	0.665633	9.54582	5.81925	8.65475	1.81095	8.29438	nosig	ybcH
gene-pgaptmp_001393	-1.02906	5.57992	0.0203061	63.3737	74.9229	35.1379	28.5417	38.0046	nosig	nfrA
gene-pgaptmp_001394	0.285467	5.81977	0.540846	47.9943	51.6459	64.2898	49.6227	68.2927	nosig	nrfB
gene-pgaptmp_001395	0.187006	5.48197	0.70606	32.6149	49.7061	44.7934	53.1298	42.6957	nosig	cusS
gene-pgaptmp_001396	-0.965406	4.42251	0.0435398	27.5768	33.4607	15.9937	14.156	16.7587	nosig	cusR
gene-pgaptmp_001397	2.16165	1.78818	0.0176076	1.06065	0.969876	6.54203	4.97375	2.10759	nosig	cusC
gene-pgaptmp_001398	7.27515	-0.923525	0.0148521	0	0	0.778371	0.5994	0.30594	0sig	cusF
gene-pgaptmp_001399	1.22076	2.04844	0.180647	2.38646	1.93975	4.22544	9.22056	1.63168	nosig	cusB
gene-pgaptmp_001400	0.284464	3.63991	0.649614	8.48518	13.3358	15.3265	17.3316	7.2066	nosig	cusA
gene-pgaptmp_001401	0.0414444	6.40509	0.96152	80.6092	85.834	100.225	30.4674	126.319	nosig	pheP
gene-pgaptmp_001402	-0.209008	6.05605	0.617315	73.715	71.0434	60.5832	60.9858	66.2871	nosig	ybdG
gene-pgaptmp_001403	1.15077	7.36001	0.0117628	90.4202	98.9273	172.835	198.529	259.335	0sig	nfsB
gene-pgaptmp_001404	1.00221	5.3023	0.0471608	22.2736	26.6716	41.9765	66.2784	38.8204	nosig	ybdF
gene-pgaptmp_001405	-1.81791	4.53891	0.00137758	39.2439	43.4019	16.8091	4.68042	13.6993	0sig	ybdJ
gene-pgaptmp_001406	-3.75905	7.30187	1.18247e-14	425.585	287.326	30.0785	15.967	32.9736	0sig	ybdK
gene-pgaptmp_001407	0.392033	1.5153	0.666481	3.18194	1.45481	3.92892	2.60165	2.5495	nosig	NA
gene-pgaptmp_001408	-0.437478	2.566	0.527735	9.28066	4.84938	4.94822	8.35334	2.27756	nosig	hokE
gene-pgaptmp_001409	0.759135	2.12485	0.378429	3.97743	1.93975	3.70653	8.68493	2.5495	nosig	NA
gene-pgaptmp_001410	1.74318	4.28218	0.0110657	10.0761	5.81925	33.3217	8.95274	37.4947	0sig	insK
gene-pgaptmp_001411	1.09639	3.45778	0.0653281	7.68969	5.09185	15.7528	10.2408	14.9571	nosig	hokE
gene-pgaptmp_001412	-1.08053	3.47147	0.0792482	19.622	13.3358	13.1952	3.5709	6.59472	nosig	hokE
gene-pgaptmp_001413	1.25032	3.22523	0.0474078	5.83356	4.12197	9.8223	15.9415	9.68811	nosig	entD
gene-pgaptmp_001414	1.46476	-1.38425	0.369394	0.265162	0	0.426251	0.369843	0.271947	nosig	NA
gene-pgaptmp_001415	-0.101741	3.7799	0.838432	13.5232	15.0331	19.9597	8.91448	11.0478	nosig	fepA
gene-pgaptmp_001416	0.961421	3.71419	0.148191	11.1368	5.33432	26.8353	8.97825	12.2036	nosig	fes
gene-pgaptmp_001417	2.45241	0.752979	0.0316184	0.530324	0.242469	3.53974	1.24981	1.5297	nosig	ybdZ
gene-pgaptmp_001418	0.342368	6.80279	0.49409	112.163	80.0147	187.013	80.1283	98.2749	nosig	entF
gene-pgaptmp_001419	3.35019	2.43772	9.62949e-05	1.06065	0.484938	9.56285	8.14929	5.77887	0sig	wzz(fepE)
gene-pgaptmp_001420	1.01749	3.00002	0.119367	4.77291	4.84938	12.491	6.01951	10.7419	nosig	fepC
gene-pgaptmp_001421	-0.00944578	3.58981	0.966734	18.2962	5.81925	16.0307	6.69543	13.1554	nosig	fepG
gene-pgaptmp_001422	-0.118397	4.94277	0.801719	42.9562	21.5797	38.7147	20.2903	30.1181	nosig	fepD
gene-pgaptmp_001423	-0.0673577	3.25151	0.889401	9.54582	9.94123	12.9729	5.72619	9.2122	nosig	entS
gene-pgaptmp_001424	0.72206	5.24424	0.168126	30.7588	23.5195	37.8993	64.8628	31.4439	nosig	fepB
gene-pgaptmp_001425	0.900589	4.21977	0.0937468	14.0536	10.1837	26.687	24.0015	17.0987	nosig	entC
gene-pgaptmp_001426	0.23734	4.33985	0.693953	26.251	10.1837	27.4283	15.4951	21.4158	nosig	entE
gene-pgaptmp_001427	0.389968	2.95916	0.577567	6.09872	6.78913	12.4539	4.1703	8.7363	nosig	entB
gene-pgaptmp_001428	-0.0746652	3.36853	0.874743	12.9929	8.24394	12.1945	11.2866	6.6967	nosig	entA
gene-pgaptmp_001429	0.499542	1.98609	0.530243	3.71226	2.42469	5.63393	3.44336	3.90924	nosig	entH
gene-pgaptmp_001430	-1.36787	7.31295	0.00126234	271.526	232.043	99.2238	77.5522	115.917	0sig	cstA
gene-pgaptmp_001431	-1.10236	5.01825	0.0175507	53.0324	42.917	20.7566	27.126	19.1043	nosig	ybdD
gene-pgaptmp_001432	-0.155461	5.87927	0.710673	62.313	63.0419	48.4443	60.5904	59.7943	nosig	hcxA
gene-pgaptmp_001433	1.78668	4.57141	0.00126292	9.0155	9.94123	23.4253	43.5522	31.1719	0sig	ybdL
gene-pgaptmp_001434	2.67609	3.24365	0.000109656	1.59097	2.66716	11.5273	18.9002	10.6059	0sig	ybdM
gene-pgaptmp_001435	1.7068	3.64472	0.00357466	4.24259	6.06172	18.3659	18.3901	13.8013	0sig	ybdN
gene-pgaptmp_001436	2.75027	1.91301	0.00218638	1.06065	0.484938	6.3567	5.63691	3.50132	0sig	ybdO
gene-pgaptmp_001437	0.0580432	5.49579	0.926635	53.2975	34.6731	31.4128	61.9678	43.9194	nosig	dsbG
gene-pgaptmp_001438	-1.47874	12.4048	0.00271291	10131.6	7496.65	2189.6	3918.87	3379.08	0sig	ahpC
gene-pgaptmp_001439	0.28662	8.9375	0.601996	445.207	420.926	647.623	252.666	684.491	nosig	ahpF
gene-pgaptmp_001440	0.786441	9.81838	0.206566	640.1	618.053	534.315	2047.25	673.511	nosig	uspG
gene-pgaptmp_001441	-0.72163	3.39473	0.173163	15.9097	11.881	8.19143	7.39685	9.68811	nosig	yldA
gene-pgaptmp_001442	1.82608	7.41883	0.000368985	71.5937	63.5269	264.869	135.771	318.042	0sig	rnk
gene-pgaptmp_001443	1.24576	6.68194	0.00543354	57.5401	54.798	115.051	158.484	126.047	0sig	rna
gene-pgaptmp_001444	3.55066	6.13139	0.000418493	9.28066	9.45629	40.7718	14.6789	274.089	0sig	citT
gene-pgaptmp_001445	4.28048	4.23703	0.000282051	1.59097	1.45481	10.4153	2.81846	75.7712	0sig	citG
gene-pgaptmp_001446	5.62466	4.538	3.67801e-06	0.530324	0.969876	17.0871	4.0045	91.1702	0sig	citX
gene-pgaptmp_001447	6.49452	6.8703	9.97626e-07	1.59097	2.66716	57.6736	13.2123	507.317	0sig	citF
gene-pgaptmp_001448	6.32138	5.63714	7.8084e-07	1.06065	0.969876	22.0168	9.28433	213.036	0sig	citE
gene-pgaptmp_001449	5.27862	3.93695	0.000392494	0.265162	0.969876	6.89415	0.739685	65.4372	0sig	citD
gene-pgaptmp_001450	2.14884	5.8562	0.000479942	16.9704	20.6099	53.8003	45.8988	150.489	0sig	citC
gene-pgaptmp_001451	1.35403	5.86469	0.00899243	25.9859	33.9457	62.5662	54.6092	112.79	0sig	dpiB
gene-pgaptmp_001452	2.88698	5.45437	8.08458e-08	8.22001	9.69876	52.9292	62.7202	83.4197	0sig	dpiA
gene-pgaptmp_001453	3.84827	7.02195	1.68452e-08	5.03807	23.5195	248.523	136.663	233.534	0sig	dcuC
gene-pgaptmp_001454	-0.0520251	5.17643	0.893863	37.9181	35.8854	31.487	40.6062	34.6732	nosig	pagP
gene-pgaptmp_001455	-2.44776	10.4757	0.00263189	2764.84	2821.13	1045	45.5417	445.279	0sig	cspE
gene-pgaptmp_001456	0.763043	4.95332	0.153919	25.7207	17.7002	39.9193	22.2288	48.3726	nosig	crcB
gene-pgaptmp_001457	-1.69874	5.32571	0.000221146	76.6317	61.5871	18.3473	26.6797	18.7983	0sig	ybeM
gene-pgaptmp_001458	-2.61585	6.5487	2.83556e-08	162.544	215.312	40.883	18.2243	33.3815	0sig	tatE
gene-pgaptmp_001459	1.95632	8.15448	8.59783e-05	99.7008	108.869	420.654	307.722	485.833	0sig	lipA
gene-pgaptmp_001460	0.78787	5.58633	0.136309	36.3272	30.3086	44.1818	89.5529	38.7524	nosig	ybeF
gene-pgaptmp_001461	-0.333212	6.01293	0.437783	64.9646	82.4394	64.3639	59.685	51.466	nosig	lipB
gene-pgaptmp_001462	0.0413344	8.1346	0.965454	288.496	263.806	210.383	522.856	119.215	nosig	ybeD
gene-pgaptmp_001463	1.73228	8.52642	0.000613959	122.77	185.004	393.819	542.1	598.181	0sig	dacA
gene-pgaptmp_001464	0.545026	7.88216	0.246195	180.31	189.368	205.935	325.551	277.59	nosig	rlpA
gene-pgaptmp_001465	0.278301	6.76369	0.522377	90.4202	102.079	103.171	121.819	125.232	nosig	mrdB
gene-pgaptmp_001466	0.728365	7.20734	0.100948	88.0337	123.659	163.477	163.19	199.541	nosig	mrdA
gene-pgaptmp_001467	0.58683	5.91705	0.282746	47.9943	44.6143	78.5043	31.3729	98.8187	nosig	rlmH
gene-pgaptmp_001468	0.534431	6.74654	0.284095	75.8363	93.1081	126.43	66.916	173.808	nosig	rsfS
gene-pgaptmp_001469	0.634419	5.34265	0.193427	25.9859	34.6731	39.5857	57.1726	44.5313	nosig	cobC
gene-pgaptmp_001470	0.0845391	6.14122	0.866709	59.9266	76.1352	62.0844	78.8658	75.4993	nosig	nadD
gene-pgaptmp_001471	0.380885	7.04324	0.383956	101.822	121.234	127.041	154.352	154.33	nosig	holA
gene-pgaptmp_001472	-0.742142	7.42998	0.112534	240.502	214.343	154.34	74.3511	179.247	nosig	lptE
gene-pgaptmp_001473	-1.40346	9.24052	0.00293317	1014.77	916.048	375.286	249.593	469.992	0sig	leuS
gene-pgaptmp_001474	-2.61462	7.72661	6.18048e-09	465.359	387.223	58.6373	88.6347	61.494	0sig	ybeL
gene-pgaptmp_001475	-0.848597	6.81019	0.0595515	167.317	139.177	63.9932	126.448	64.7914	nosig	rihA
gene-pgaptmp_001476	0.0321739	6.62359	0.967869	127.808	66.679	87.0108	62.4014	148.891	nosig	gltL
gene-pgaptmp_001477	0.0237012	5.33087	0.99153	43.2214	36.3703	36.8614	14.4366	70.1283	nosig	gltK
gene-pgaptmp_001478	-0.389079	6.30051	0.401531	113.224	70.5585	51.0575	59.9273	99.5326	nosig	gltJ
gene-pgaptmp_001479	-0.0652774	8.93313	0.879416	627.903	376.312	305.492	448.096	686.088	nosig	gltI
gene-pgaptmp_001480	1.12739	8.79288	0.0190663	255.351	262.836	448.286	672.897	576.902	nosig	aarA
gene-pgaptmp_001481	0.438927	8.23885	0.352847	213.986	283.689	355.642	287.202	369.202	nosig	lnt
gene-pgaptmp_001482	-1.77372	8.91353	0.000332373	882.193	794.813	331.197	135.197	269.296	0sig	corC
gene-pgaptmp_001483	-0.766323	8.31878	0.176759	484.981	363.703	148.28	471.435	128.631	nosig	ybeY
gene-pgaptmp_001484	-0.763749	8.93465	0.119701	753.059	546.283	301.156	579.033	267.63	nosig	ybeZ
gene-pgaptmp_001485	1.15972	7.37539	0.0123668	83.526	106.929	224.579	160.627	253.183	0sig	miaB
gene-pgaptmp_001486	-2.36143	7.45287	1.40321e-07	360.62	319.089	81.0618	44.5469	72.8138	0sig	ubiF
gene-pgaptmp_001487	3.03009	1.9176	0.0309651	1.06065	0.242469	6.46789	0.191298	9.2462	nosig	NA
gene-pgaptmp_001488	4.96933	2.94406	3.07955e-05	0	0.727407	15.0856	2.06602	18.3564	0sig	NA
gene-pgaptmp_001489	3.68791	1.78266	0.00059422	0	0.727407	3.29881	4.03001	7.30858	0sig	NA
gene-pgaptmp_001490	6.83556	3.23097	1.82174e-06	0	0.242469	19.7187	1.26257	23.3534	0sig	NA
gene-pgaptmp_001491	2.97475	2.77915	0.000618073	1.06065	1.45481	12.6022	3.29032	13.9713	0sig	NA
gene-pgaptmp_001492	1.68955	1.0378	0.22018	1.59097	0	2.16832	0.306077	5.16699	nosig	NA
gene-pgaptmp_001493	1.07434	2.58253	0.173048	4.77291	2.18222	4.4293	4.90998	12.6115	nosig	NA
gene-pgaptmp_001494	0.18731	3.17613	0.792088	12.1974	4.36444	10.4895	7.23106	10.504	nosig	-
gene-pgaptmp_001495	-0.0791185	6.69272	0.851029	87.7685	125.841	72.2403	79.4779	151.712	nosig	asnB
gene-pgaptmp_001496	1.36978	3.04361	0.08078	4.77291	3.39457	5.63393	20.8515	5.09901	nosig	NA
gene-pgaptmp_001497	0.510544	6.42782	0.253907	58.8659	78.075	97.5929	92.0781	103.034	nosig	nagD
gene-pgaptmp_001498	-1.30153	6.5092	0.00156401	146.369	137.48	54.3748	60.9985	57.3468	0sig	nagC
gene-pgaptmp_001499	0.0774008	7.6003	0.884268	194.894	180.639	155.211	157.961	281.227	nosig	nagA
gene-pgaptmp_001500	0.683635	8.7769	0.206954	362.741	280.294	267.556	518.073	763.627	nosig	nagB
gene-pgaptmp_001501	1.03703	7.82374	0.0673862	142.657	134.813	240.443	135.809	477.879	nosig	nagE
gene-pgaptmp_001502	-0.299115	7.78857	0.485506	251.108	247.076	180.73	189.334	237.308	nosig	glnS
gene-pgaptmp_001503	0.901235	0.375986	0.393557	0.265162	1.21234	1.77913	1.65792	0.747854	nosig	NA
gene-pgaptmp_001504	2.27919	4.28285	0.000107241	3.71226	7.75901	29.9673	22.2416	31.6818	0sig	chiP
gene-pgaptmp_001505	1.39249	3.09752	0.032496	4.50775	3.8795	10.8972	7.20556	14.9571	nosig	chiQ
gene-pgaptmp_001506	0.673351	8.62364	0.199875	304.936	276.172	539.319	246.149	604.674	nosig	fur
gene-pgaptmp_001507	0.823061	6.481	0.118435	67.8814	54.0706	59.7678	173.29	90.4904	nosig	uof
gene-pgaptmp_001508	1.27546	8.33053	0.0082719	193.038	154.21	333.588	493.842	433.416	0sig	fldA
gene-pgaptmp_001509	2.01403	6.70043	4.53639e-05	32.8801	40.4923	101.392	199.039	144.234	0sig	ybfE
gene-pgaptmp_001510	0.209369	5.96576	0.658719	52.502	61.5871	55.5424	79.2739	63.0577	nosig	ybfF
gene-pgaptmp_001511	1.6084	7.9646	0.000859181	98.6402	125.114	285.829	376.13	361.554	0sig	seqA
gene-pgaptmp_001512	0.393636	8.73265	0.477825	342.854	372.917	493.135	220.783	696.626	nosig	pgm
gene-pgaptmp_001514	1.88683	1.35575	0.0400296	0.265162	1.45481	3.61387	2.41035	3.70528	nosig	NA
gene-pgaptmp_001515	1.07375	2.38017	0.201947	5.30324	0.727407	7.54279	5.15229	6.22079	nosig	NA
gene-pgaptmp_001516	2.9444	1.53628	0.00183494	0.530324	0.484938	4.37371	4.56564	2.82145	0sig	NA
gene-pgaptmp_001517	1.39506	-0.125314	0.249463	0.265162	0.484938	1.48261	0.63766	0.883828	nosig	NA
gene-pgaptmp_001518	-0.45335	4.59648	0.344385	29.6981	28.1264	21.7388	25.6212	15.9429	nosig	potE
gene-pgaptmp_001519	1.26545	3.38647	0.0444054	4.24259	6.78913	15.7713	15.8777	8.1924	nosig	speF
gene-pgaptmp_001520	2.59853	0.350213	0.0484238	0	0.484938	1.50114	2.5889	0.475907	nosig	-
gene-pgaptmp_001521	-2.57615	4.44137	1.45376e-06	58.3356	30.3086	9.8223	5.08853	7.37656	0sig	kdpE
gene-pgaptmp_001522	-2.393	6.99427	9.89005e-09	251.904	245.621	53.8003	43.1951	45.0752	0sig	kdpD
gene-pgaptmp_001523	-1.16243	3.50138	0.0236774	17.2355	17.2153	7.87638	7.42236	7.78448	nosig	kdpC
gene-pgaptmp_001524	-0.158513	3.12484	0.786697	13.2581	5.33432	12.213	5.07577	7.64851	nosig	kdpB
gene-pgaptmp_001525	-0.409261	2.22934	0.584599	4.24259	6.78913	7.52426	1.61966	3.33135	nosig	kdpA
gene-pgaptmp_001526	6.23294	-1.81242	0.077227	0	0	0.370653	0	0.475907	nosig	kdpF
gene-pgaptmp_001527	-0.998577	8.09804	0.0273982	366.188	416.804	232.622	214.942	140.223	nosig	ybfA
gene-pgaptmp_001528	3.07392	3.011	6.18812e-05	1.59097	1.21234	8.63621	18.6579	8.05643	0sig	insH5
gene-pgaptmp_001529	1.18397	0.968767	0.21482	0.265162	1.69728	2.40924	2.57615	1.80165	nosig	NA
gene-pgaptmp_001530	2.4563	-0.594588	0.125205	0.265162	0	1.40848	0.395349	0.339934	nosig	NA
gene-pgaptmp_001531	0.814933	4.80561	0.148684	20.6826	17.4578	31.8391	50.4006	18.3224	nosig	NA
gene-pgaptmp_001532	1.60928	4.508	0.0087633	7.95485	12.1234	23.0176	50.5537	18.3904	0sig	-
gene-pgaptmp_001533	1.35954	1.98134	0.112704	2.12129	1.69728	7.63545	2.2063	4.86105	nosig	NA
gene-pgaptmp_001534	2.41724	1.38389	0.00999181	0.795485	0.484938	3.92892	3.71118	2.5835	0sig	NA
gene-pgaptmp_001535	1.88134	6.59342	0.00041939	36.5923	37.0977	92.9783	220.235	93.9917	0sig	NA
gene-pgaptmp_001536	0.145824	4.38555	0.861484	18.031	21.0948	37.3248	4.69318	22.9455	nosig	-
gene-pgaptmp_001537	2.38151	1.05828	0.016592	0.530324	0.484938	3.61387	2.47412	1.86964	0sig	-
gene-pgaptmp_001538	2.09179	4.16192	0.00164819	8.48518	3.39457	25.5565	36.9333	13.1894	0sig	yhhI
gene-pgaptmp_001539	3.25545	2.38137	0.00247924	1.59097	0	6.28257	12.3068	3.80726	0sig	-
gene-pgaptmp_001540	2.75541	2.73502	0.000325068	1.85613	0.969876	10.2115	11.7329	6.52673	0sig	-
gene-pgaptmp_001541	4.50391	2.00278	1.72546e-05	0.265162	0.242469	8.0061	3.71118	5.77887	0sig	NA
gene-pgaptmp_001542	0.570014	2.48939	0.446425	5.5684	2.90963	7.67252	7.05252	4.07921	nosig	ybfD
gene-pgaptmp_001543	-2.14963	6.86125	1.52234e-05	263.571	172.395	28.5032	79.1081	39.7043	0sig	ybgA
gene-pgaptmp_001544	-2.56721	7.30215	2.6653e-09	361.946	269.625	44.534	59.1748	56.1231	0sig	phrB
gene-pgaptmp_001545	-0.626156	5.3681	0.178486	55.9491	48.9787	42.6622	23.7592	35.5571	nosig	dtpD
gene-pgaptmp_001546	-3.3684	6.33511	1.86318e-14	180.31	174.578	15.6786	19.1553	16.6907	0sig	ybgI
gene-pgaptmp_001547	-3.87019	6.0243	5.35188e-17	139.475	158.332	9.80377	9.06752	11.6937	0sig	pxpB
gene-pgaptmp_001548	-2.84245	6.63885	8.94689e-10	215.577	198.582	21.6832	42.4681	22.4016	0sig	pxpC
gene-pgaptmp_001549	-1.78317	6.41227	2.97508e-05	146.9	150.816	37.8066	50.8215	41.098	0sig	pxpA
gene-pgaptmp_001550	-0.510999	4.07419	0.338849	12.7278	28.3689	17.05	10.7382	15.535	nosig	nei
gene-pgaptmp_001551	0.93647	4.80147	0.083868	20.9478	14.7906	49.1671	28.057	25.2911	nosig	abrB
gene-pgaptmp_001552	0.798612	3.65108	0.174575	7.15937	9.94123	14.1033	20.2648	10.266	nosig	ybgO
gene-pgaptmp_001553	1.02865	2.90139	0.169138	1.59097	7.27407	7.35746	13.0338	6.86666	nosig	ybgP
gene-pgaptmp_001554	0.194553	3.74406	0.757061	14.3187	10.1837	17.7357	15.9542	8.29438	nosig	ybgQ
gene-pgaptmp_001555	-1.20166	1.90021	0.092309	7.95485	3.8795	3.28028	1.6069	2.82145	nosig	ybgD
gene-pgaptmp_001556	-1.79061	10.3825	0.0010498	3445.25	1211.86	449.973	736.956	832.26	0sig	gltA
gene-pgaptmp_001557	-1.52074	4.91675	0.00141548	55.9491	44.1293	12.5651	21.3744	18.3564	0sig	NA
gene-pgaptmp_001558	-0.973557	8.55114	0.059681	637.979	425.775	278.787	134.98	398.844	nosig	sdhC
gene-pgaptmp_001559	-1.03641	7.71735	0.0306398	416.304	192.035	108.916	183.518	152.392	nosig	sdhD
gene-pgaptmp_001560	-1.85763	10.5353	0.000420729	3562.71	1686.37	747.811	462.074	962.692	0sig	sdhA
gene-pgaptmp_001561	-2.42205	9.32966	2.58168e-05	1723.02	792.388	262.756	102.765	338.54	0sig	sdhB
gene-pgaptmp_001562	-1.51525	10.8754	0.00273837	4163.04	1998.19	815.993	1215.89	1201.22	0sig	sucA
gene-pgaptmp_001563	-2.11255	10.1925	3.22081e-05	2998.98	1346.67	430.847	470.096	606.374	0sig	odhB
gene-pgaptmp_001564	-2.05294	9.11467	3.38867e-05	1337.74	699.523	225.116	186.171	325.181	0sig	sucC
gene-pgaptmp_001565	-2.38776	8.54395	9.19729e-07	989.319	462.873	126.578	131.536	158.103	0sig	sucD
gene-pgaptmp_001566	0.824637	3.83406	0.22764	15.3794	3.8795	16.5682	24.2566	10.164	nosig	NA
gene-pgaptmp_001567	-0.282702	10.6774	0.630641	1174.93	2491.85	2179.75	490.769	1850.97	nosig	cydA
gene-pgaptmp_001568	-1.41702	9.8995	0.00859661	927.006	2131.54	697.717	317.873	702.541	0sig	cydB
gene-pgaptmp_001569	-2.83039	0.40431	0.00930295	0.795485	6.06172	1.00076	0.102026	0.339934	0sig	cydX
gene-pgaptmp_001570	-0.667418	6.37991	0.386997	62.313	152.028	93.9049	5.68793	102.898	nosig	ybgE
gene-pgaptmp_001571	1.69107	6.15487	0.000385407	31.8194	28.8538	99.4091	81.9138	112.552	0sig	ybgC
gene-pgaptmp_001572	0.036858	6.167	0.964588	68.1466	73.2256	81.5251	31.2581	104.836	nosig	tolQ
gene-pgaptmp_001573	0.161929	5.04603	0.770607	30.2284	31.2785	24.111	50.9618	28.1125	nosig	tolR
gene-pgaptmp_001574	-1.02652	6.14586	0.0209405	107.656	96.7451	40.4012	65.0923	44.9732	nosig	tolA
gene-pgaptmp_001575	-0.692524	8.2691	0.128292	425.85	374.372	177.821	264.45	300.467	nosig	tolB
gene-pgaptmp_001576	-0.623279	9.23583	0.202998	753.059	774.446	405.958	331.583	749.996	nosig	pal
gene-pgaptmp_001577	-1.38938	8.10826	0.00421201	406.758	471.36	165.163	98.3909	239.313	0sig	cpoB
gene-pgaptmp_001578	3.2609	9.82024	5.91311e-07	140.271	153.483	676.256	2408.89	1138.78	0sig	NA
gene-pgaptmp_001579	2.63441	8.18621	3.12169e-07	72.124	68.8612	397.729	362.331	553.106	0sig	NA
gene-pgaptmp_001580	3.73912	6.4569	1.30446e-09	13.5232	7.27407	70.4982	186.834	158.579	0sig	NA
gene-pgaptmp_001581	1.06255	3.48336	0.144375	4.24259	8.97135	16.3458	4.46362	20.736	nosig	NA
gene-pgaptmp_001582	3.65521	3.36551	0.00118155	0.265162	2.18222	21.3125	1.36459	24.2373	0sig	NA
gene-pgaptmp_001583	4.77217	5.10057	9.09247e-11	1.32581	2.66716	44.534	28.9753	91.5442	0sig	NA
gene-pgaptmp_001584	3.76431	1.34078	0.00586086	0.265162	0.242469	5.26327	0.369843	4.86105	0sig	NA
gene-pgaptmp_001585	0.371394	4.34722	0.48796	13.2581	21.0948	20.9234	19.0788	26.7528	nosig	nadA
gene-pgaptmp_001586	-0.389459	5.49841	0.382872	50.3807	55.0404	32.6731	49.0488	38.9904	nosig	pnuC
gene-pgaptmp_001587	-1.39253	5.92713	0.00314006	124.626	69.8311	32.1171	49.3039	29.6082	0sig	zitB
gene-pgaptmp_001588	-4.92681	9.57353	2.296e-16	2387.52	1246.29	62.7516	29.7405	86.7511	0sig	ybgS
gene-pgaptmp_001589	0.660839	8.29792	0.16025	248.722	217.737	315.852	430.841	359.48	nosig	aroG
gene-pgaptmp_001590	-1.92486	9.60706	4.63331e-05	1625.71	1170.64	408.645	280.354	415.705	0sig	gpmA
gene-pgaptmp_001591	-0.850046	8.42013	0.0528461	509.641	425.533	239.09	274.525	264.57	nosig	galM
gene-pgaptmp_001592	-0.567002	7.20209	0.17958	179.515	186.459	125.003	93.9911	151.61	nosig	galK
gene-pgaptmp_001593	0.436646	6.99714	0.338401	99.966	110.566	165.941	98.4037	163.134	nosig	galT
gene-pgaptmp_001594	1.49692	7.98215	0.0024349	127.543	113.718	294.113	452.318	274.904	0sig	galE
gene-pgaptmp_001595	-0.294506	5.57521	0.533978	51.7065	55.5254	53.5038	25.0345	52.6557	nosig	modF
gene-pgaptmp_001596	0.767059	6.13946	0.1309	42.1607	56.7377	62.6033	125.696	64.1795	nosig	modE
gene-pgaptmp_001597	-2.36839	5.04103	1.45656e-06	64.4343	64.7392	17.0686	8.18755	12.2716	0sig	acrZ
gene-pgaptmp_001598	-2.2053	7.10322	3.62201e-07	267.813	252.41	43.7185	52.709	72.8138	0sig	modA
gene-pgaptmp_001599	-2.12795	5.50673	6.34942e-06	84.8518	85.834	14.7149	27.126	16.6907	0sig	modB
gene-pgaptmp_001600	-2.45458	5.43203	6.05835e-08	81.935	89.2286	16.8462	13.3781	16.6228	0sig	modC
gene-pgaptmp_001601	0.924217	5.54091	0.0622322	29.1678	31.036	54.3377	41.5754	75.5333	nosig	ybhA
gene-pgaptmp_001602	-4.56504	8.82744	2.43778e-18	1235.12	903.924	33.2476	37.724	64.6214	0sig	pgl
gene-pgaptmp_001603	-1.59395	3.48786	0.00467303	20.9478	17.4578	6.63469	8.85072	3.53531	0sig	ybhD
gene-pgaptmp_001604	-0.163181	1.51518	0.810527	2.38646	3.63703	4.22544	1.91298	1.93762	nosig	ybhH
gene-pgaptmp_001605	-0.77469	2.53113	0.267164	10.3413	5.33432	6.94974	4.73144	2.00561	nosig	ybhI
gene-pgaptmp_001606	-0.0943321	4.29129	0.836112	21.4781	19.155	25.1303	16.7705	15.161	nosig	ybhJ
gene-pgaptmp_001607	1.31735	7.33085	0.00765934	62.8433	106.686	221.373	144.277	268.31	0sig	ybhC
gene-pgaptmp_001608	2.15045	6.46009	0.000550864	31.0239	26.1866	62.3994	238.383	80.1224	0sig	-
gene-pgaptmp_001609	-1.37927	1.43381	0.0747842	5.03807	4.12197	1.18609	3.09903	0.951815	nosig	-
gene-pgaptmp_001610	-0.933359	0.0244615	0.30679	0.795485	2.18222	0.98223	0.969243	0.373927	nosig	-
gene-pgaptmp_001611	2.70842	8.37879	2.893e-07	89.3595	64.4967	373.6	591.901	542.704	0sig	-
gene-pgaptmp_001612	-3.12464	2.62139	1.61226e-05	14.0536	14.3057	3.00229	0.803451	1.05379	0sig	-
gene-pgaptmp_001613	-2.52287	0.855795	0.00921065	3.18194	5.33432	1.0193	1.09677	0.0679868	0sig	-
gene-pgaptmp_001614	-1.89321	1.23085	0.013349	3.71226	5.57679	1.96446	1.02026	0.747854	0sig	ybl17
gene-pgaptmp_001615	-0.364746	0.175107	0.678466	1.85613	0.727407	0.685708	1.69618	0.577887	nosig	-
gene-pgaptmp_001616	-0.130818	-1.70183	1	0.530324	0	0.166794	0.510128	0	nosig	-
gene-pgaptmp_001617	-1.6587	1.82436	0.033133	9.0155	3.8795	3.28028	1.95124	0.849834	nosig	-
gene-pgaptmp_001618	-1.48984	3.71459	0.0117946	28.6375	15.0331	6.44936	12.4471	4.35115	0sig	bet
gene-pgaptmp_001619	-3.4485	3.803	7.29977e-06	34.471	29.3387	1.90886	6.21081	0.577887	0sig	gam
gene-pgaptmp_001620	-4.44986	1.61996	3.84609e-07	6.89421	10.1837	0.444784	0.612153	0.0679868	0sig	kil
gene-pgaptmp_001621	-1.9056	1.12406	0.0288205	6.09872	2.66716	1.03783	2.07877	0.339934	nosig	-
gene-pgaptmp_001622	-1.46738	3.60382	0.0170373	22.5387	17.7002	6.17137	12.5236	3.0594	0sig	ea10
gene-pgaptmp_001623	1.2939	7.80242	0.00862069	121.179	117.112	224.894	401.114	250.361	0sig	-
gene-pgaptmp_001624	0.979272	4.42613	0.0697969	13.5232	13.3358	27.7063	18.084	33.6874	nosig	NA
gene-pgaptmp_001625	2.25613	8.30907	4.57258e-05	93.0718	100.867	303.268	720.53	365.939	0sig	-
gene-pgaptmp_001626	1.67149	8.07102	0.00113706	117.467	114.93	269.279	530.763	310.36	0sig	NA
gene-pgaptmp_001627	-0.0281502	9.80195	0.935923	872.382	933.748	1053.15	602.282	1001.44	nosig	-
gene-pgaptmp_001628	-1.42031	2.02383	0.031642	7.15937	6.54666	2.50191	2.19355	2.99142	nosig	-
gene-pgaptmp_001629	-0.991559	2.32128	0.132319	6.36388	8.24394	3.76213	4.88447	2.34554	nosig	-
gene-pgaptmp_001630	-0.997607	3.75626	0.137582	16.44	22.5496	5.65246	19.946	3.63729	nosig	-
gene-pgaptmp_001631	-1.37547	2.52594	0.0296447	8.48518	10.4262	3.31734	4.93549	2.65148	nosig	-
gene-pgaptmp_001632	-1.77926	1.47412	0.0266373	7.95485	2.66716	1.85326	2.09152	0.645874	nosig	-
gene-pgaptmp_001633	-1.94586	0.945135	0.0277973	4.24259	3.63703	2.09419	0.573894	0.373927	nosig	-
gene-pgaptmp_001634	-0.169175	0.776531	0.820267	2.38646	1.21234	2.35365	1.88747	0.509901	nosig	-
gene-pgaptmp_001635	-0.214686	-0.979881	0.909934	0	0.969876	0.574512	0.612153	0.0679868	nosig	-
gene-pgaptmp_001636	-0.258212	1.49238	0.732026	4.77291	1.45481	3.65093	3.17555	0.917821	nosig	-
gene-pgaptmp_001637	0.449944	-2.10902	1	0.265162	0	0.35212	0.127532	0.0339934	nosig	NA
gene-pgaptmp_001638	-2.3059	-0.312963	0.056011	0.530324	3.39457	0.98223	0	0.20396	nosig	rusA
gene-pgaptmp_001639	-0.791289	-1.74311	0.572427	0.530324	0.242469	0.463316	0	0.20396	nosig	ylcG
gene-pgaptmp_001640	1.82615	2.25231	0.020354	1.32581	2.18222	5.93045	8.35334	4.45313	nosig	quuD
gene-pgaptmp_001641	1.96223	10.635	0.00044534	440.169	721.103	3171.75	1595.99	2020.09	0sig	ompD
gene-pgaptmp_001642	2.44872	1.82647	0.00674005	0.265162	1.45481	5.76365	3.36684	5.23498	0sig	essD
gene-pgaptmp_001643	2.89044	2.73356	0.000290981	2.12129	0.484938	10.1744	9.38635	9.11022	0sig	rrrD
gene-pgaptmp_001644	2.62558	2.02485	0.00434948	1.59097	0.242469	6.43083	6.52964	3.77326	0sig	rzoD
gene-pgaptmp_001645	2.01172	3.73936	0.0070746	5.83356	3.39457	35.8977	10.904	8.90626	0sig	iss
gene-pgaptmp_001646	1.38623	2.67692	0.101946	1.32581	4.84938	7.35746	13.9648	2.99142	nosig	ylcI
gene-pgaptmp_001647	0.163528	1.00779	0.898776	2.65162	0.969876	2.27952	2.15529	1.59769	nosig	NA
gene-pgaptmp_001648	-0.675472	2.45488	0.295819	5.5684	8.72888	6.26404	3.96624	3.19538	nosig	A
gene-pgaptmp_001649	5.43012	-2.37759	0.236507	0	0	0.27799	0	0.20396	nosig	W
gene-pgaptmp_001650	-2.04438	2.39185	0.00386882	12.9929	7.51654	4.11425	1.84921	1.46172	0sig	JD73_18735
gene-pgaptmp_001651	-1.18699	3.10091	0.0311167	10.8716	15.518	5.78219	6.03226	5.57491	nosig	NA
gene-pgaptmp_001652	-2.57484	1.73239	0.000438307	6.09872	8.72888	1.90886	0.892724	0.917821	0sig	D_2
gene-pgaptmp_001653	-0.0199089	0.100563	0.96247	1.06065	0.969876	0.759839	1.90023	0.30594	nosig	NA
gene-pgaptmp_001654	1.31136	3.74879	0.0749905	10.0761	3.8795	12.213	32.0233	7.54653	nosig	-
gene-pgaptmp_001655	-2.43281	3.92093	1.51237e-06	32.0846	28.8538	6.33817	5.9685	4.58911	0sig	-
gene-pgaptmp_001656	0.746885	5.81711	0.230656	40.5697	39.28	49.8343	125.058	26.0389	nosig	NA
gene-pgaptmp_001657	1.54646	4.28086	0.00359262	9.28066	8.48641	26.9835	27.5214	23.3195	0sig	-
gene-pgaptmp_001658	0.712373	0.453916	0.522611	0.795485	0.969876	1.89033	1.9895	0.441914	nosig	NA
gene-pgaptmp_001663	-0.554216	1.58236	0.523575	2.12129	5.33432	5.02235	1.87472	0.713861	nosig	-
gene-pgaptmp_001664	-0.794768	-0.666325	0.519514	0.265162	1.45481	1.09343	0	0.407921	nosig	-
gene-pgaptmp_001665	-0.2662	0.786633	0.810451	1.59097	2.18222	4.4293	0	0.271947	nosig	-
gene-pgaptmp_001666	-1.33263	2.27119	0.062791	8.48518	7.27407	5.13354	2.75469	1.46172	nosig	-
gene-pgaptmp_001667	-1.94196	0.166365	0.0703037	2.65162	2.18222	1.11196	0	0.781848	nosig	NA
gene-pgaptmp_001668	-1.09237	2.16098	0.09893	8.75034	4.84938	3.6324	3.31583	2.5835	nosig	-
gene-pgaptmp_001669	-0.336969	2.5512	0.609303	9.81098	3.63703	4.57756	7.71568	3.6033	nosig	NA
gene-pgaptmp_001670	1.08898	1.06595	0.229407	0.795485	1.45481	2.79843	2.65266	1.76766	nosig	-
gene-pgaptmp_001671	1.49193	7.90681	0.00583082	121.709	107.899	257.437	514.438	196.754	0sig	NA
gene-pgaptmp_001672	-1.85296	8.67286	0.000150699	823.592	619.508	256.844	116.781	225.614	0sig	-
gene-pgaptmp_001673	-0.161441	3.38193	0.755949	13.2581	8.97135	13.2138	7.35859	9.2122	nosig	NA
gene-pgaptmp_001674	-0.929013	0.272131	0.406398	2.38646	1.21234	1.66794	0.0127532	1.15577	nosig	fI_3
gene-pgaptmp_001675	-1.87829	0.422986	0.023755	2.38646	3.1521	1.13049	0.510128	0.611881	nosig	GJ11_17070
gene-pgaptmp_001676	0.186717	1.10013	0.870657	1.85613	1.93975	2.18685	2.61441	1.66568	nosig	JD73_18875
gene-pgaptmp_001677	-0.832971	0.336143	0.311537	2.38646	1.21234	1.05636	0.777945	1.18977	nosig	-
gene-pgaptmp_001678	-1.92624	2.83912	0.00208122	16.1749	10.6686	5.37447	2.41035	2.78746	0sig	GJ12_03320
gene-pgaptmp_001679	-2.09297	1.56199	0.00527721	8.75034	3.39457	1.63087	0.969243	1.66568	0sig	-
gene-pgaptmp_001680	-1.80044	0.540063	0.0239811	3.18194	2.66716	1.13049	0.535634	0.849834	nosig	NA
gene-pgaptmp_001681	-1.51105	3.00866	0.0245717	17.7658	9.45629	8.52502	3.54539	2.20957	nosig	NA
gene-pgaptmp_001682	-1.00053	-2.30605	0.607166	0.530324	0	0.203859	0.127532	0.0339934	nosig	JD73_18905
gene-pgaptmp_001683	-1.83782	0.240626	0.0606975	3.71226	1.21234	1.40848	0.229558	0.407921	nosig	JD73_18910
gene-pgaptmp_001684	0.278042	1.18219	0.827	2.38646	1.45481	1.8718	4.41261	0.645874	nosig	JD73_18915
gene-pgaptmp_001685	-1.12375	-0.500279	0.32165	1.32581	0.969876	1.03783	0	0.543894	nosig	-
gene-pgaptmp_001686	-0.0447457	3.96109	0.913762	15.3794	16.2454	16.6794	14.5259	14.7871	nosig	-
gene-pgaptmp_001687	-1.03362	1.93811	0.11795	6.36388	5.09185	3.20615	2.5889	2.5835	nosig	lomP
gene-pgaptmp_001688	-0.435468	2.84439	0.492395	10.0761	7.0316	10.2115	3.34134	5.40495	nosig	NA
gene-pgaptmp_001689	2.685	3.1471	0.00275943	0.530324	3.39457	9.39605	24.0398	4.79307	0sig	tfaQ
gene-pgaptmp_001690	0.359792	1.38294	0.713976	1.32581	2.90963	2.90963	3.82596	1.42772	nosig	-
gene-pgaptmp_001691	0.496867	10.4564	0.638748	1421.8	831.911	262.978	4268.07	239.347	nosig	-
gene-pgaptmp_001692	-0.837416	6.42699	0.109373	142.127	92.1382	43.9409	114.243	38.3785	nosig	NA
gene-pgaptmp_001693	1.05639	2.44505	0.262826	2.91678	3.39457	2.87256	14.5514	2.24356	nosig	NA
gene-pgaptmp_001694	0.545161	0.652233	0.581157	0.795485	1.45481	1.61234	2.10428	1.22376	nosig	NA
gene-pgaptmp_001695	-2.77476	8.1814	9.82381e-10	624.191	568.347	71.9067	95.649	93.8217	0sig	ybhB
gene-pgaptmp_001696	0.384702	4.28957	0.502364	15.1142	17.7002	32.8584	13.7479	17.6766	nosig	bioA
gene-pgaptmp_001697	-0.0296765	3.06322	0.941219	6.36388	10.4262	11.379	8.20031	5.09901	nosig	bioB
gene-pgaptmp_001698	0.354047	2.88226	0.605269	6.36388	6.06172	11.4346	6.75919	5.60891	nosig	bioF
gene-pgaptmp_001699	1.33213	2.05712	0.099209	2.65162	1.45481	7.17214	4.66767	3.6033	nosig	bioC
gene-pgaptmp_001700	0.505025	2.66904	0.499166	5.5684	4.36444	11.2864	5.84096	3.97723	nosig	bioD
gene-pgaptmp_001701	-2.57192	8.89589	1.5815e-08	1039.17	864.644	178.747	162.667	138.829	0sig	uvrB
gene-pgaptmp_001702	-0.610313	6.37883	0.182758	94.1324	115.9	73.7414	42.5192	90.1844	nosig	yvcK
gene-pgaptmp_001703	1.15567	7.53615	0.0171027	96.784	116.628	254.175	154.416	304.717	0sig	moaA
gene-pgaptmp_001704	1.67761	6.59242	0.00188264	27.5768	55.2829	85.7135	199.294	112.824	0sig	moaB
gene-pgaptmp_001705	0.140166	5.62624	0.779677	42.9562	49.9486	50.7053	40.6572	62.2759	nosig	moaC
gene-pgaptmp_001706	0.258928	2.97094	0.703273	9.0155	4.84938	7.2092	7.71568	9.92607	nosig	moaD
gene-pgaptmp_001707	-0.184206	4.70108	0.682602	28.3723	27.6415	23.8701	25.7997	24.2713	nosig	moaE
gene-pgaptmp_001708	-0.942938	7.61149	0.0347127	311.83	237.862	182.491	100.47	145.934	nosig	ybhL
gene-pgaptmp_001709	3.39295	3.00873	3.5443e-06	0.795485	1.45481	12.8061	11.6947	11.3198	0sig	ybhM
gene-pgaptmp_001710	-2.40446	4.4735	3.67168e-06	47.464	40.7348	11.1011	5.02476	8.87227	0sig	ybhN
gene-pgaptmp_001711	-3.19595	5.92012	3.33145e-12	157.771	104.747	13.5474	15.865	13.5294	0sig	clsB
gene-pgaptmp_001712	-2.70948	6.10208	1.64931e-08	156.976	124.387	15.6786	31.1816	17.6086	0sig	ybhP
gene-pgaptmp_001713	-0.301269	6.53266	0.49509	110.838	97.9574	117.849	57.3766	78.9326	nosig	ybhQ
gene-pgaptmp_001714	0.250798	6.33573	0.599873	77.4272	67.4064	72.37	116.717	69.3465	nosig	ybhR
gene-pgaptmp_001715	-0.153625	6.28191	0.717642	88.0337	77.5901	58.767	98.4419	66.0831	nosig	ybhS
gene-pgaptmp_001716	-0.903845	7.44954	0.0344319	272.851	212.645	137.864	103.25	148.109	nosig	ybhF
gene-pgaptmp_001717	-0.994206	7.47602	0.0192324	301.224	207.068	118.238	135.745	128.733	nosig	hlyD
gene-pgaptmp_001718	-0.0651683	6.54174	0.86486	93.6021	97.715	98.0748	106.604	69.5844	nosig	cecR
gene-pgaptmp_001719	1.30771	7.70846	0.00831701	95.4582	126.084	228.155	208.247	386.403	0sig	rhlE
gene-pgaptmp_001720	-0.0910539	2.89639	0.855795	6.62904	8.72888	7.1536	7.85597	6.62871	nosig	NA
gene-pgaptmp_001721	-0.436911	6.81501	0.283576	123.831	143.299	110.325	86.4029	99.2947	nosig	dinG
gene-pgaptmp_001722	-0.592185	6.93498	0.155169	151.407	155.423	101.652	81.5822	122.104	nosig	ybiB
gene-pgaptmp_001723	-1.58917	7.05827	0.000112345	229.365	216.282	79.0047	74.9888	68.1567	0sig	hcxB
gene-pgaptmp_001724	-1.34941	1.47661	0.0638029	3.97743	5.33432	1.42701	2.70368	1.32574	nosig	ybiE
gene-pgaptmp_001725	-3.11849	6.78325	2.4086e-12	226.978	244.894	24.2778	36.2573	20.9059	0sig	ybiJ
gene-pgaptmp_001726	-2.94688	5.90483	1.39528e-09	136.558	116.385	20.46	19.0915	9.58613	0sig	ybiI
gene-pgaptmp_001727	0.235523	3.74318	0.708262	8.22001	15.7605	13.5659	19.7292	9.07623	nosig	ybiX
gene-pgaptmp_001728	-0.28093	4.54358	0.546347	29.1678	23.0345	23.4994	20.928	19.9881	nosig	fiu
gene-pgaptmp_001729	-4.43208	5.92841	6.49547e-19	177.924	109.838	7.54279	7.47337	4.92904	0sig	mcbA
gene-pgaptmp_001730	0.456958	4.18424	0.404941	9.54582	19.8825	18.9589	20.6984	21.0419	nosig	rlmF
gene-pgaptmp_001731	-2.32594	6.53115	4.32555e-08	206.031	151.543	38.585	32.6482	35.727	0sig	ybiO
gene-pgaptmp_001732	-1.09613	7.18714	0.0111297	255.881	172.88	111.011	77.0038	112.824	0sig	glnQ
gene-pgaptmp_001733	-1.77936	6.40592	0.000181731	159.893	136.268	50.0382	23.7337	55.6812	0sig	glnP
gene-pgaptmp_001734	-0.821161	9.31593	0.0715164	996.213	727.649	424.935	493.931	544.642	nosig	glnH
gene-pgaptmp_001735	-4.19934	12.7348	8.16879e-16	18078.7	13433.7	842.087	670.104	1060.87	0sig	dps
gene-pgaptmp_001736	0.697	4.49111	0.197094	16.9704	15.518	26.5573	17.3699	35.1152	nosig	rhtA
gene-pgaptmp_001737	-0.0988713	5.83054	0.830292	63.904	54.5555	29.1889	87.7292	48.9505	nosig	NA
gene-pgaptmp_001738	-1.25355	10.8524	0.0175597	2945.15	2729.96	1376.25	569.392	1624.75	nosig	ompX
gene-pgaptmp_001739	-0.586036	5.91124	0.201179	83.526	67.1639	56.9694	32.7119	60.9161	nosig	opgE
gene-pgaptmp_001741	-2.45361	4.49779	5.13812e-07	53.2975	37.0977	8.0617	7.77945	8.90626	0sig	mntR
gene-pgaptmp_001742	-0.632269	3.59524	0.217917	15.3794	15.518	11.0084	11.0443	7.81848	nosig	ybiR
gene-pgaptmp_001743	1.47486	7.96455	0.00210232	99.1705	142.087	333.551	318.396	354.109	0sig	ldtB
gene-pgaptmp_001744	-0.0550251	7.21761	0.888768	140.005	164.394	159.603	88.673	191.315	nosig	ybiT
gene-pgaptmp_001745	-1.6555	6.55179	0.000711262	224.062	94.8054	69.6272	37.5582	44.5993	0sig	NA
gene-pgaptmp_001746	-0.76958	5.88426	0.0885181	79.5485	77.8325	45.0714	33.6557	59.7943	nosig	ybiV
gene-pgaptmp_001747	0.263387	5.23323	0.632013	37.3878	29.5812	33.3773	25.4044	61.834	nosig	ybiW
gene-pgaptmp_001748	3.36933	2.45367	6.47996e-05	1.06065	0.484938	6.59762	8.65942	8.56633	0sig	ybiY
gene-pgaptmp_001749	-0.749805	3.37173	0.164966	10.6065	16.9728	7.89491	9.70518	7.00264	nosig	fsa
gene-pgaptmp_001750	-1.22483	5.58914	0.0140552	74.2453	72.9831	39.9564	16.018	38.5485	0sig	moeB
gene-pgaptmp_001751	-1.35965	6.26494	0.00230961	115.611	127.781	56.5431	32.4186	53.3356	0sig	moeA
gene-pgaptmp_001752	-1.96467	6.457	9.41351e-05	164.665	153.968	25.7604	68.88	27.7386	0sig	iaaA
gene-pgaptmp_001753	-2.12548	6.51736	3.56397e-07	165.991	176.275	35.0823	39.6497	42.9336	0sig	gsiA
gene-pgaptmp_001754	-1.5865	6.0454	0.000308152	107.921	113.233	34.2483	31.1688	45.0752	0sig	gsiB
gene-pgaptmp_001755	-1.02592	4.03629	0.0430253	24.66	23.0345	13.4918	8.09828	13.5634	nosig	gsiC
gene-pgaptmp_001756	0.238357	3.19548	0.738688	3.4471	12.8509	12.3057	7.28208	9.34818	nosig	gsiD
gene-pgaptmp_001757	1.35175	4.19504	0.0288695	8.22001	10.4262	28.0214	32.865	10.504	nosig	pdeI
gene-pgaptmp_001758	2.5931	3.41726	0.000447339	3.18194	1.93975	11.7682	26.3736	8.05643	0sig	dgcI
gene-pgaptmp_001759	0.139641	5.07781	0.806223	39.7743	23.762	29.8376	49.4824	25.563	nosig	-
gene-pgaptmp_001760	0.176823	5.43803	0.734283	45.3427	34.9155	35.3788	62.2228	38.4125	nosig	-
gene-pgaptmp_001761	2.18247	7.22633	4.2457e-06	43.2214	52.3733	218.685	173.227	259.199	0sig	rimO
gene-pgaptmp_001762	-2.40102	13.0577	5.10114e-06	17634.6	15568.2	4538.76	3091.27	1799.41	0sig	bssR
gene-pgaptmp_001763	-2.00615	7.74962	4.87472e-06	424.789	360.066	101.077	109.652	82.298	0sig	yliI
gene-pgaptmp_001764	-0.158606	6.06462	0.707529	69.7375	72.9831	52.4103	62.1846	77.233	nosig	gstB
gene-pgaptmp_001765	-1.74013	7.49543	3.65858e-05	315.808	307.936	81.8031	100.393	97.8669	0sig	dacC
gene-pgaptmp_001766	1.49106	6.79424	0.00527857	55.1536	50.9185	89.8463	249.746	107.589	0sig	deoR
gene-pgaptmp_001767	0.00970687	4.99792	0.997015	34.2059	29.3387	37.1209	38.6804	20.0901	nosig	ybjG
gene-pgaptmp_001768	-0.491259	4.42897	0.303666	26.5162	25.7017	21.9241	17.9693	15.8069	nosig	mdfA
gene-pgaptmp_001769	-0.0281709	3.72286	0.945235	10.3413	16.2454	14.3628	6.03226	18.7983	nosig	ybjH
gene-pgaptmp_001770	1.16265	4.94724	0.0192724	19.0916	16.0029	33.6924	40.045	44.0894	nosig	ybjI
gene-pgaptmp_001771	-0.246627	5.20905	0.593924	38.9788	42.6745	38.1587	23.0068	42.1178	nosig	ybjJ
gene-pgaptmp_001772	1.2751	4.4472	0.0292231	10.8716	12.3659	24.704	43.3226	16.3168	nosig	rcdA
gene-pgaptmp_001773	0.235014	7.59418	0.626211	152.998	196.157	241.925	137.543	237.002	nosig	ybjL
gene-pgaptmp_001774	2.71502	4.46216	5.5958e-06	6.09872	3.8795	35.8236	22.6242	39.6703	0sig	ybjM
gene-pgaptmp_001775	0.722339	4.67919	0.149862	16.44	20.1249	31.6908	28.4269	30.4241	nosig	grxA
gene-pgaptmp_001776	-0.950217	2.68075	0.122726	8.22001	10.1837	4.57756	6.51688	3.16138	nosig	ybjC
gene-pgaptmp_001777	-1.47772	4.15353	0.00242066	28.1071	30.5511	11.6014	11.3631	8.60032	0sig	nfsA
gene-pgaptmp_001778	0.479119	5.47404	0.350399	29.433	42.1896	52.9663	31.6662	65.2333	nosig	rimK
gene-pgaptmp_001779	2.45698	6.7458	1.41504e-07	30.2284	27.6415	145.704	153.867	177.038	0sig	ybjN
gene-pgaptmp_001780	-0.85305	6.30474	0.0829113	156.711	59.6474	49.4636	53.3849	76.791	nosig	potF
gene-pgaptmp_001781	-1.52655	5.36979	0.00581435	101.027	35.8854	24.5558	13.5949	33.1435	0sig	potG
gene-pgaptmp_001782	-0.959255	2.02584	0.26658	5.03807	6.78913	5.54126	0.535634	3.0594	nosig	potH
gene-pgaptmp_001783	-1.33991	4.23947	0.0239867	38.7136	21.3373	16.6979	4.61666	14.2772	nosig	potI
gene-pgaptmp_001784	0.276207	3.59786	0.673022	10.8716	10.4262	16.0122	5.95574	16.7587	nosig	ybjO
gene-pgaptmp_001785	2.90985	5.11126	1.41029e-07	6.36388	7.51654	39.3819	55.0428	62.2759	0sig	rlmC
gene-pgaptmp_001786	4.58594	8.02051	2.04135e-12	11.6671	23.277	230.602	522.358	507.759	0sig	artJ
gene-pgaptmp_001787	-0.0545358	7.11038	0.89742	165.461	117.112	218.24	66.0998	123.77	nosig	artM
gene-pgaptmp_001788	-0.351258	6.94594	0.499382	146.369	136.995	180.897	42.6467	109.663	nosig	artQ
gene-pgaptmp_001789	0.530733	8.43296	0.314641	283.988	261.382	326.786	612.141	242.815	nosig	artI
gene-pgaptmp_001790	0.969765	7.98473	0.0739959	190.651	130.691	239.59	504.567	199.745	nosig	artP
gene-pgaptmp_001791	-1.9666	7.50889	1.49401e-05	352.665	306.723	81.6178	57.0706	114.422	0sig	ybjP
gene-pgaptmp_001792	-2.94738	5.76535	5.20449e-07	144.778	85.1066	8.41382	27.6489	8.56633	0sig	ybjQ
gene-pgaptmp_001793	-3.015	6.80771	1.31461e-12	273.912	200.764	30.6345	30.4929	26.9228	0sig	amiD
gene-pgaptmp_001794	0.697744	6.99717	0.136422	85.3821	100.382	118.127	213.182	120.642	nosig	ybjS
gene-pgaptmp_001795	-1.33091	7.05475	0.00158935	205.5	211.675	67.848	102.421	78.4567	0sig	ybjT
gene-pgaptmp_001796	-1.59703	8.03446	0.000319787	488.693	388.678	128.024	137.964	169.049	0sig	ltaE
gene-pgaptmp_001797	-3.98494	10.1478	2.71885e-13	3185.12	1999.16	99.2979	228.461	163.338	0sig	poxB
gene-pgaptmp_001798	1.49481	1.90833	0.0705773	2.38646	0.969876	5.61539	5.1778	3.29736	nosig	hcr
gene-pgaptmp_001799	1.18051	2.96362	0.0702632	3.71226	4.84938	9.84084	12.6257	6.6627	nosig	hcp
gene-pgaptmp_001800	2.92132	5.97666	1.76227e-06	8.75034	16.4879	57.7107	154.556	74.9894	0sig	lysO
gene-pgaptmp_001801	0.179622	4.57495	0.739269	23.8646	20.1249	30.6345	19.4741	24.6112	nosig	aqpZ
gene-pgaptmp_001802	-0.188733	6.79295	0.654556	130.99	108.384	90.6061	143.206	81.1422	nosig	ybjD
gene-pgaptmp_001803	-1.13521	5.56573	0.0100519	72.9195	68.3762	32.7101	35.4666	28.2825	0sig	ybjX
gene-pgaptmp_001804	0.000230633	6.04721	0.982919	73.715	58.435	50.4273	92.7923	54.9673	nosig	macA
gene-pgaptmp_001805	-0.695436	6.41957	0.0958672	111.633	110.808	71.2024	69.7982	65.0293	nosig	macB
gene-pgaptmp_001806	-3.28455	10.046	8.53545e-11	2494.38	2088.87	330.641	180.968	193.898	0sig	cspD
gene-pgaptmp_001807	-0.547243	4.23642	0.26151	23.8646	22.7921	15.1597	19.844	12.8495	nosig	yljB
gene-pgaptmp_001808	-0.29049	5.35388	0.582676	50.6459	41.2197	23.4067	66.5079	22.6736	nosig	clpS
gene-pgaptmp_001809	-2.61585	9.77596	4.34893e-08	2080.72	1442.93	307.883	230.425	323.957	0sig	clpA
gene-pgaptmp_001810	0.700864	2.71926	0.377802	3.97743	5.33432	10.1559	2.34659	10.266	nosig	NA
gene-pgaptmp_001811	1.20151	8.4897	0.0120791	191.182	212.403	449.991	391.408	550.931	0sig	infA
gene-pgaptmp_001812	0.00930433	5.64712	0.997214	37.1226	62.557	64.3824	28.9498	57.2448	nosig	aat
gene-pgaptmp_001813	-0.377665	7.41603	0.375377	157.771	238.589	175.412	147.172	135.056	nosig	cydC
gene-pgaptmp_001814	0.228465	6.57127	0.625933	68.6769	103.534	104.024	120.837	77.8108	nosig	cydD
gene-pgaptmp_001815	0.368801	8.36823	0.493994	241.032	321.271	404.049	185.215	499.975	nosig	trxB
gene-pgaptmp_001816	0.705752	8.62281	0.202328	276.033	295.57	385.72	249.172	763.627	nosig	lrp
gene-pgaptmp_001817	-0.482683	9.85824	0.282951	1168.3	1070.02	784.524	750.934	867.307	nosig	ftsK
gene-pgaptmp_001818	0.52773	7.31067	0.368037	124.891	125.841	83.4525	336.327	122.376	nosig	lolA
gene-pgaptmp_001819	0.0731722	7.19915	0.876516	141.066	143.784	142.535	153.191	153.786	nosig	rarA
gene-pgaptmp_001820	-0.571763	9.3544	0.215598	764.196	864.887	530.367	420.817	692.921	nosig	serS
gene-pgaptmp_001821	1.07672	6.97381	0.0237806	53.8278	96.7451	126.041	157.413	193.15	nosig	dmsA
gene-pgaptmp_001822	-0.101826	5.15305	0.822684	35.7968	38.3101	30.653	22.8282	50.1742	nosig	dmsB
gene-pgaptmp_001823	-0.875641	6.39496	0.0925126	114.02	117.84	62.6033	26.8072	100.212	nosig	dmsC
gene-pgaptmp_001824	-4.53927	10.2733	4.74902e-19	3192.55	2623.27	100.892	140.859	133.424	0sig	ycaC
gene-pgaptmp_001825	1.79228	5.66767	0.00187109	16.7052	24.0044	104.116	34.102	73.4597	0sig	ycaD
gene-pgaptmp_001826	2.92022	4.59935	3.69325e-07	4.77291	4.84938	35.8977	43.6669	29.7442	0sig	ycaM
gene-pgaptmp_001827	2.17068	1.16672	0.0224298	0.530324	0.727407	3.688	2.46137	2.41353	nosig	NA
gene-pgaptmp_001828	-0.212399	8.12503	0.640453	305.201	303.086	335.589	165.052	286.904	nosig	pflA
gene-pgaptmp_001829	-0.979259	13.3693	0.0472205	12042.9	18005.5	6949.74	5890.99	10021.9	nosig	pflB
gene-pgaptmp_001830	0.182731	8.99939	0.706223	428.501	518.156	618.379	484.736	508.643	nosig	focA
gene-pgaptmp_001831	1.28624	8.87775	0.0126665	215.046	289.508	662.635	387.684	795.683	0sig	ycaO
gene-pgaptmp_001832	-1.23012	4.95242	0.026738	51.4414	43.6444	12.9358	36.2318	11.5577	nosig	ycaP
gene-pgaptmp_001833	-0.231942	8.43153	0.598323	363.537	394.497	264.257	296.767	407.207	nosig	serC
gene-pgaptmp_001834	-0.354303	5.77411	0.421832	54.6233	71.2859	42.6807	44.8147	60.3042	nosig	aroA
gene-pgaptmp_001835	0.351277	4.81121	0.508046	31.0239	16.9728	24.6484	34.5484	32.5657	nosig	ycaL
gene-pgaptmp_001836	0.709207	8.33608	0.162377	212.395	255.32	411.11	230.272	505.719	nosig	cmk
gene-pgaptmp_001837	0.803877	12.1033	0.141319	2590.9	3488.4	4985.6	3287.24	7647.01	nosig	rpsA
gene-pgaptmp_001838	-0.746738	7.70724	0.092207	313.421	238.589	172.076	121.614	199.779	nosig	ihfB
gene-pgaptmp_001839	0.0858793	4.9777	0.881311	34.471	26.1866	30.2638	41.2438	24.9851	nosig	ycaI
gene-pgaptmp_001840	0.901807	8.03405	0.0524567	161.749	182.579	310.533	294.216	360.33	nosig	msbA
gene-pgaptmp_001841	-0.218188	6.49695	0.668971	82.9956	114.203	112.734	31.7555	109.867	nosig	lpxK
gene-pgaptmp_001842	0.552881	5.32358	0.255073	24.9252	37.3402	40.846	46.1921	50.0722	nosig	ycaQ
gene-pgaptmp_001843	1.2295	3.39336	0.0490564	4.77291	6.54666	17.3095	8.14929	14.4472	nosig	ycaR
gene-pgaptmp_001844	0.362846	6.67058	0.440881	88.564	85.1066	118.164	72.3489	144.54	nosig	kdsB
gene-pgaptmp_001845	-0.0536339	7.17524	0.892384	131.52	163.909	125.114	211.091	90.7283	nosig	ycbJ
gene-pgaptmp_001846	-0.440877	4.87565	0.339975	30.7588	39.0375	29.2816	22.6114	25.2571	nosig	elyC
gene-pgaptmp_001847	0.762704	5.51431	0.133191	24.1297	40.0074	42.4027	72.6039	48.3046	nosig	cmoM
gene-pgaptmp_001848	0.271156	5.27593	0.593057	32.3497	36.3703	41.9765	29.3196	53.1656	nosig	mukF
gene-pgaptmp_001849	-0.0908721	5.16372	0.831461	38.4485	35.8854	30.0414	30.1868	44.4973	nosig	mukE
gene-pgaptmp_001850	-0.570686	8.36512	0.200272	417.895	402.498	259.235	227.173	342.177	nosig	mukB
gene-pgaptmp_001851	0.665447	0.787025	0.547283	2.12129	0.242469	1.03783	3.27757	1.22376	nosig	tnpA
gene-pgaptmp_001852	-1.715	8.83547	0.000138528	881.928	686.914	206.806	234.187	275.822	0sig	ldtD
gene-pgaptmp_001853	-0.792051	8.83362	0.0769696	601.652	620.963	289.128	431.785	338.2	nosig	mepK
gene-pgaptmp_001854	-1.04086	8.32148	0.0262665	451.04	474.512	251.247	140.923	282.655	nosig	gloC
gene-pgaptmp_001855	0.0267857	9.51168	0.975633	556.575	886.951	732.281	511.607	962.081	nosig	aspC
gene-pgaptmp_001856	6.07119	10.9564	1.88256e-17	42.691	54.798	2530.54	2153.33	5151.02	0sig	ompF
gene-pgaptmp_001857	1.02984	9.28288	0.0359136	340.998	425.291	604.906	885.646	856.429	nosig	asnS
gene-pgaptmp_001858	0.312661	7.34911	0.509125	140.005	144.511	158.899	127.698	243.529	nosig	pncB
gene-pgaptmp_001859	-0.624022	9.62383	0.185033	1141.26	858.098	473.824	665.87	806.255	nosig	pepN
gene-pgaptmp_001860	-1.23691	4.51273	0.0120468	43.7517	26.6716	12.4539	17.4719	14.8551	0sig	ssuB
gene-pgaptmp_001861	0.0255773	1.46465	1	2.91678	2.42469	3.41001	2.55064	2.17558	nosig	ssuC
gene-pgaptmp_001862	0.749021	1.29921	0.397546	1.06065	2.18222	3.91039	2.33383	1.97162	nosig	ssuD
gene-pgaptmp_001863	-1.69881	1.66847	0.0530287	6.89421	4.84938	3.94745	0.905477	0.543894	nosig	ssuA
gene-pgaptmp_001864	-0.419039	2.11395	0.531064	6.62904	3.63703	4.98528	4.06827	2.41353	nosig	ssuE
gene-pgaptmp_001865	3.35567	6.37063	1.15852e-10	10.0761	15.0331	145.704	115.62	124.858	0sig	pyrD
gene-pgaptmp_001866	-0.188391	3.6868	0.700453	15.6445	12.1234	12.7875	10.6999	13.0535	nosig	zapC
gene-pgaptmp_001867	1.45822	6.24358	0.00631671	27.3117	46.3116	65.4573	152.975	85.1534	0sig	ycbX
gene-pgaptmp_001868	-0.0460258	6.9498	0.903597	129.929	121.962	139.236	73.2671	153.514	nosig	rlmKL
gene-pgaptmp_001869	-0.639748	7.49639	0.125617	226.448	233.74	146.686	133.003	163.372	nosig	uup
gene-pgaptmp_001870	-1.04016	6.5459	0.0179844	130.46	140.147	73.8897	43.6542	79.8844	nosig	pqiA
gene-pgaptmp_001871	-0.990439	6.98263	0.0291674	184.022	176.76	62.0844	134.444	75.8052	nosig	pqiB
gene-pgaptmp_001872	-2.27309	6.01807	4.08559e-06	128.073	120.75	31.1349	13.3526	32.7696	0sig	pqiC
gene-pgaptmp_001873	-7.70478	13.0443	3.81847e-35	18664.7	23274.1	88.6973	142.007	70.7742	0sig	rmf
gene-pgaptmp_001874	-0.137652	8.4484	0.756277	392.439	346.488	337.869	225.4	444.293	nosig	fabA
gene-pgaptmp_001875	0.361071	8.21738	0.435676	244.214	264.049	304.102	340.625	334.495	nosig	ycbZ
gene-pgaptmp_001876	0.23638	5.48184	0.636686	40.3046	40.2498	58.4334	32.8777	51.0581	nosig	matP
gene-pgaptmp_001877	-0.707972	12.4712	0.185304	7272.59	7528.18	4540.52	2207.85	6842.8	nosig	ompA
gene-pgaptmp_001878	-1.64399	7.38233	0.000152955	337.286	227.436	81.4139	108.874	80.7003	0sig	sulA
gene-pgaptmp_001879	0.147899	4.41362	0.819695	18.031	21.8222	13.2694	36.5889	16.3508	nosig	sxy
gene-pgaptmp_001880	-0.269188	6.63745	0.508989	109.247	112.506	91.9034	80.6257	103.51	nosig	yccS
gene-pgaptmp_001881	-0.205722	4.49036	0.7348	23.5994	25.2168	26.8723	5.12678	31.5459	nosig	yccF
gene-pgaptmp_001882	-1.95478	7.10729	2.78866e-06	253.229	245.136	72.0179	66.0233	54.7633	0sig	helD
gene-pgaptmp_001883	0.758443	6.86002	0.0801163	81.935	81.9545	128.19	126.588	161.129	nosig	mgsA
gene-pgaptmp_001884	0.841034	4.89395	0.113208	23.0691	16.9728	30.4862	50.5282	26.4808	nosig	yccT
gene-pgaptmp_001885	-2.40107	8.21315	1.18551e-07	668.738	488.575	98.464	107.956	122.24	0sig	yccU
gene-pgaptmp_001886	-1.68709	8.77121	0.000327411	866.814	624.6	310.422	183.901	200.391	0sig	hspQ
gene-pgaptmp_001887	0.72557	7.0083	0.0936283	92.2763	92.3807	144.184	147.35	166.5	nosig	rlmI
gene-pgaptmp_001888	-1.359	5.32204	0.00396772	67.0859	59.8898	19.7743	34.3699	20.0561	0sig	yccX
gene-pgaptmp_001889	-0.226962	5.97534	0.59171	66.5556	71.2859	63.9747	51.0128	61.698	nosig	tusE
gene-pgaptmp_001890	0.271058	9.03148	0.572951	405.697	525.188	477.994	581.865	625.138	nosig	yccA
gene-pgaptmp_001891	2.88098	3.09315	0.00371982	2.91678	0.484938	13.9366	2.30833	21.1099	0sig	NA
gene-pgaptmp_001892	-2.59728	8.43914	4.90022e-05	723.361	669.214	72.926	232.95	39.2284	0sig	hyaA
gene-pgaptmp_001893	-4.2951	9.22744	3.23955e-16	1338.8	1448.51	72.8333	97.2049	42.8656	0sig	hyaB
gene-pgaptmp_001894	-4.02277	7.04883	1.53527e-14	295.655	313.27	17.3836	29.3068	9.41617	0sig	hyaC
gene-pgaptmp_001895	-3.76982	6.88137	5.17224e-08	244.479	289.265	11.064	42.2131	5.33696	0sig	hyaD
gene-pgaptmp_001896	-4.20198	5.30156	1.10376e-10	99.1705	86.0765	5.04088	8.5829	1.39373	0sig	hyaE
gene-pgaptmp_001897	-4.14294	7.11422	6.66631e-13	303.875	337.517	15.6416	31.4876	7.24059	0sig	hyaF
gene-pgaptmp_001898	-4.34577	7.57874	6.28141e-19	449.449	443.718	23.7403	28.108	13.9713	0sig	appC
gene-pgaptmp_001899	-4.23169	7.95681	7.56544e-16	545.438	607.87	34.2298	41.1546	16.6228	0sig	appB
gene-pgaptmp_001900	-3.51876	2.62252	3.52077e-05	11.1368	18.4276	1.14902	2.46137	0.20396	0sig	cbdX
gene-pgaptmp_001901	-3.94814	8.05135	9.62731e-14	570.098	641.573	39.456	57.4149	20.8039	0sig	appA
gene-pgaptmp_001902	1.30293	8.65822	0.00752915	223.531	205.856	585.502	394.635	609.025	0sig	etk
gene-pgaptmp_001903	2.80179	6.44223	8.4818e-08	15.6445	22.0647	104.431	178.353	111.974	0sig	etp
gene-pgaptmp_001904	3.99814	8.01685	1.24735e-10	17.7658	33.9457	285.199	619.448	336.025	0sig	gfcE
gene-pgaptmp_001905	2.64161	7.3437	1.04043e-07	28.9026	49.2212	239.108	258.367	234.316	0sig	gfcD
gene-pgaptmp_001906	2.90333	6.44549	1.17186e-07	11.402	24.0044	149.966	95.5469	152.562	0sig	gfcC
gene-pgaptmp_001907	3.5116	8.13918	1.28789e-10	29.1678	48.4938	404.141	500.295	425.019	0sig	gfcB
gene-pgaptmp_001908	-1.13168	11.2873	0.0202063	3611.77	3807	2016.37	1128.54	1933.82	nosig	gfcA
gene-pgaptmp_001909	1.00473	5.02564	0.0750535	11.402	28.8538	54.3748	37.2393	29.7102	nosig	cspH
gene-pgaptmp_001910	-1.6926	10.2803	0.000972604	1956.89	2291.33	514.893	1021.03	435.421	0sig	cspG
gene-pgaptmp_001911	-2.38167	4.43293	1.53269e-05	37.9181	47.5239	11.6014	4.0045	9.00824	0sig	ymcF
gene-pgaptmp_001912	-2.38103	2.18601	0.000823389	7.95485	11.1536	2.09419	0.91823	2.51551	0sig	ymcE
gene-pgaptmp_001913	-1.91792	2.02277	0.00371644	6.62904	8.97135	2.26098	2.05326	1.86964	0sig	gnsA
gene-pgaptmp_001914	-0.171545	4.15931	0.723933	19.3568	18.9126	16.4941	22.8665	11.5577	nosig	yccM
gene-pgaptmp_001915	0.278332	5.28702	0.567562	30.2284	38.795	43.4961	45.5162	36.5769	nosig	torS
gene-pgaptmp_001916	-0.166537	4.29296	0.721856	19.0916	22.7921	22.3318	15.6482	18.0165	nosig	torT
gene-pgaptmp_001917	-0.037513	3.82903	0.926543	12.9929	15.7605	16.3087	14.2581	11.4558	nosig	torR
gene-pgaptmp_001918	1.23833	1.98385	0.13189	2.65162	1.45481	7.1536	4.32333	2.99142	nosig	torC
gene-pgaptmp_001919	-0.722072	4.51971	0.156545	33.6755	26.6716	16.0122	26.4884	12.3056	nosig	torA
gene-pgaptmp_001920	-0.927547	4.22597	0.0609374	32.6149	20.1249	12.3613	15.9287	13.2574	nosig	torD
gene-pgaptmp_001921	-3.37036	8.26991	2.27951e-10	775.598	574.651	85.3429	32.0105	78.5247	0sig	cbpM
gene-pgaptmp_001922	-2.52462	10.1382	4.51035e-06	2566.77	1904.59	234.623	656.305	274.598	0sig	cbpA
gene-pgaptmp_001923	1.99769	2.87901	0.0194659	1.59097	3.39457	5.4486	20.2393	4.28317	nosig	NA
gene-pgaptmp_001924	0.333027	9.07473	0.572065	562.143	370.735	367.54	1028.6	366.415	nosig	agp
gene-pgaptmp_001925	-4.35137	8.77172	1.46173e-18	1187.39	851.308	58.1555	38.7697	52.8937	0sig	yccJ
gene-pgaptmp_001926	-3.36478	9.84496	1.455e-11	2386.19	1630.12	154.636	249.708	180.437	0sig	wrbA
gene-pgaptmp_001927	-8.93515	11.1219	4.23006e-49	5599.95	5512.77	11.6385	11.8222	10.5719	0sig	ymdF
gene-pgaptmp_001928	-2.61284	4.39263	3.31884e-07	43.4865	42.6745	9.84084	5.52213	5.74488	0sig	rutG
gene-pgaptmp_001929	-1.68952	1.28159	0.0192103	4.24259	4.84938	1.38995	1.75994	1.05379	nosig	rutF
gene-pgaptmp_001930	0.354734	1.47199	0.704177	2.12129	2.42469	3.11349	4.22131	1.35974	nosig	rutE
gene-pgaptmp_001931	-1.22613	2.09577	0.0682483	5.03807	8.48641	3.5212	2.93324	2.20957	nosig	rutD
gene-pgaptmp_001932	0.22125	1.39397	0.857132	2.91678	1.69728	2.02006	4.73144	1.25775	nosig	rutC
gene-pgaptmp_001933	1.53859	1.13524	0.156191	1.85613	0	2.68723	3.32858	1.93762	nosig	rutB
gene-pgaptmp_001934	0.311534	3.21314	0.637286	8.48518	7.51654	8.9698	14.6789	6.08481	nosig	rutA
gene-pgaptmp_001935	-0.74357	5.51351	0.0946292	62.313	58.435	29.4484	38.8207	39.9082	nosig	rutR
gene-pgaptmp_001936	-2.09819	10.8731	4.4057e-05	4190.09	2756.39	653.554	590.218	1189.8	0sig	putA
gene-pgaptmp_001937	-0.0436294	1.09816	0.93078	1.06065	3.1521	1.64941	3.43061	1.05379	nosig	NA
gene-pgaptmp_001938	-1.28158	4.79029	0.00535693	41.3652	44.8568	17.7913	17.1913	18.2204	0sig	putP
gene-pgaptmp_001939	0.765378	3.66908	0.189339	10.8716	6.78913	17.9025	10.9677	16.1129	nosig	efeU
gene-pgaptmp_001940	0.356327	4.89057	0.512495	33.1452	17.4578	39.3263	22.4966	35.2851	nosig	efeO
gene-pgaptmp_001941	-0.0301685	4.53805	0.936564	24.3949	22.5496	28.5403	13.3526	27.0927	nosig	efeB
gene-pgaptmp_001942	-2.74858	8.39014	1.69803e-06	1115.01	258.472	111.177	89.91	105.447	0sig	phoH
gene-pgaptmp_001943	1.2435	2.75645	0.0639643	4.24259	2.90963	10.2486	8.26407	6.83267	nosig	-
gene-pgaptmp_001944	-2.40745	3.02508	6.93969e-05	18.5613	14.7906	2.94669	4.59115	1.83564	0sig	-
gene-pgaptmp_001945	-1.72393	1.01617	0.0495819	2.12129	5.57679	1.89033	0.395349	1.22376	nosig	NA
gene-pgaptmp_001946	-1.09966	4.88238	0.0205793	45.3427	41.9471	26.6314	17.9182	16.5208	nosig	-
gene-pgaptmp_001947	0.895047	5.79042	0.0934292	36.5923	36.1279	48.7223	109.512	44.5653	nosig	-
gene-pgaptmp_001948	-0.277422	2.46829	0.664646	5.30324	7.0316	3.87332	7.70293	3.67128	nosig	-
gene-pgaptmp_001949	-1.11373	7.70648	0.0611509	263.836	353.52	89.8463	281.782	56.225	nosig	-
gene-pgaptmp_001950	0.328313	4.87892	0.512765	24.1297	26.6716	29.0963	37.9535	28.6224	nosig	insF
gene-pgaptmp_001951	1.60561	2.98637	0.0153889	3.4471	3.39457	11.898	12.4854	6.83267	0sig	-
gene-pgaptmp_001953	1.1546	2.36386	0.14363	3.97743	1.69728	6.39376	8.81246	3.63729	nosig	-
gene-pgaptmp_001954	1.3706	8.84303	0.0140101	217.167	253.138	494.562	988.194	341.395	0sig	-
gene-pgaptmp_001955	0.684356	6.29053	0.187662	45.3427	69.1036	75.3167	141.497	59.0805	nosig	NA
gene-pgaptmp_001956	0.789163	4.02615	0.156515	12.4626	9.94123	20.8307	24.0143	13.1554	nosig	-
gene-pgaptmp_001957	-0.651002	9.18545	0.155305	638.51	850.581	465.281	575.832	381.338	nosig	-
gene-pgaptmp_001958	1.251	4.63744	0.0197615	11.1368	15.7605	38.1958	35.0203	22.8775	nosig	-
gene-pgaptmp_001959	1.55761	4.82414	0.0111211	16.1749	9.69876	25.5195	64.7352	23.8294	0sig	NA
gene-pgaptmp_001962	1.88688	1.70675	0.042109	0.795485	1.45481	2.90963	7.35859	2.27756	nosig	intB
gene-pgaptmp_001963	1.68989	6.56136	0.000777442	34.471	46.0691	99.2053	190.214	100.45	0sig	NA
gene-pgaptmp_001964	1.61176	1.90818	0.0843435	2.65162	0.484938	5.93045	6.12153	2.17558	nosig	hsdR
gene-pgaptmp_001965	-0.564376	0.424046	0.559797	3.18194	0.242469	1.44555	0.739685	1.25775	nosig	-
gene-pgaptmp_001966	0.874801	2.7997	0.231617	6.36388	2.66716	6.18991	12.6257	5.91485	nosig	NA
gene-pgaptmp_001967	2.13209	4.58506	9.46448e-05	6.09872	9.45629	33.7294	35.2626	33.5175	0sig	NA
gene-pgaptmp_001968	0.399541	12.0435	0.474825	2673.36	4412.69	5207.64	2669.31	6143.86	nosig	NA
gene-pgaptmp_001969	1.12817	1.2571	0.222421	1.59097	0.969876	4.52197	2.27007	1.5637	nosig	NA
gene-pgaptmp_001971	0.45678	2.01433	0.557093	3.97743	2.42469	5.393	3.60915	4.14719	nosig	-
gene-pgaptmp_001972	0.304968	3.05537	0.651785	9.54582	4.84938	7.54279	11.9115	7.13861	nosig	-
gene-pgaptmp_001973	0.930251	7.76988	0.0536583	113.489	169.001	215.127	331.749	260.695	nosig	hsdR
gene-pgaptmp_001974	0.331852	7.59162	0.501382	151.142	182.579	157.157	309.673	163.202	nosig	hsdS
gene-pgaptmp_001975	0.879321	7.76175	0.0817055	122.24	166.091	193.11	386.141	216.368	nosig	hsdM
gene-pgaptmp_001976	-0.176317	5.31911	0.690749	46.9336	38.795	29.8561	37.9535	45.993	nosig	NA
gene-pgaptmp_001977	1.44662	3.26969	0.0201397	5.5684	3.63703	15.901	11.3886	10.266	nosig	tnpA
gene-pgaptmp_001978	-2.51961	8.81729	6.17341e-08	968.371	821.242	202.729	133.998	131.384	0sig	flu
gene-pgaptmp_001979	1.02103	1.37284	0.413304	0	2.90963	4.52197	3.96624	0.441914	nosig	-
gene-pgaptmp_001980	-0.517657	-0.10146	0.559035	0.795485	1.45481	1.0193	1.04576	0.271947	nosig	yfjX
gene-pgaptmp_001981	-0.589244	-0.308602	0.552131	0.795485	1.21234	0.444784	1.22431	0.30594	nosig	NA
gene-pgaptmp_001982	0.115469	0.634932	0.977149	1.85613	0.969876	1.37142	2.15529	1.0198	nosig	ykfH
gene-pgaptmp_001983	0.879819	1.04828	0.316683	1.06065	1.45481	2.74283	1.82371	2.41353	nosig	yeeU
gene-pgaptmp_001984	1.76873	1.6082	0.0406133	0.795485	1.45481	3.28028	5.30533	2.99142	nosig	cbtA
gene-pgaptmp_001985	1.01474	0.844346	0.287223	0.530324	1.45481	1.98299	2.12978	1.97162	nosig	NA
gene-pgaptmp_001986	2.61204	0.862562	0.0183307	0	0.727407	2.31658	3.02251	1.5637	nosig	-
gene-pgaptmp_001987	0.243606	6.02207	0.603421	62.313	54.5555	58.5261	79.682	69.3125	nosig	-
gene-pgaptmp_001988	2.70179	3.08171	0.00172438	1.06065	2.66716	10.5636	4.03001	22.1297	0sig	NA
gene-pgaptmp_001989	-1.92003	6.01053	6.53744e-05	113.489	118.567	37.5842	16.8725	37.5627	0sig	ghrA
gene-pgaptmp_001990	-1.78256	6.42879	5.46469e-05	123.3	177.73	44.8861	33.9235	52.4858	0sig	ycdX
gene-pgaptmp_001991	-1.83141	5.85554	0.00020618	89.3595	115.415	31.3943	15.6099	39.3643	0sig	ycdY
gene-pgaptmp_001992	-1.08515	4.86061	0.117546	31.0239	54.5555	16.4755	4.33609	39.7723	nosig	ycdZ
gene-pgaptmp_001993	2.28922	4.13975	0.000305195	4.50775	5.81925	15.03	20.9407	39.9422	0sig	csgG
gene-pgaptmp_001994	5.63353	3.61177	6.64127e-09	0.795485	0	9.06247	23.7975	24.9851	0sig	csgF
gene-pgaptmp_001995	2.86572	3.07156	0.000467788	2.65162	0.727407	5.85632	12.2048	18.6284	0sig	csgE
gene-pgaptmp_001996	1.63482	5.09266	0.00708275	20.6826	9.21382	27.0391	38.7697	73.3237	0sig	csgD
gene-pgaptmp_001997	0.933558	1.33369	0.287349	1.06065	1.93975	2.39071	4.25957	1.97162	nosig	csgB
gene-pgaptmp_001998	0.157456	2.95122	0.837627	5.30324	8.97135	5.15208	12.3834	6.35676	nosig	csgA
gene-pgaptmp_001999	0.285486	1.15848	0.777015	1.32581	2.42469	3.22468	1.88747	1.76766	nosig	csgC
gene-pgaptmp_002000	0.39484	2.16241	0.625803	3.18194	4.12197	4.39224	6.976	3.02541	nosig	ymdA
gene-pgaptmp_002001	-1.95858	4.95397	4.3075e-05	72.6543	40.4923	15.5489	15.0233	13.0535	0sig	ymdB
gene-pgaptmp_002002	-0.799824	6.96594	0.0896335	178.984	157.12	70.4241	153.115	65.9811	nosig	clsC
gene-pgaptmp_002003	1.59373	6.10593	0.000798776	30.2284	31.7634	78.8008	105.839	96.0653	0sig	mdoC
gene-pgaptmp_002004	0.243536	8.87	0.621101	382.363	460.206	452.197	649.431	394.629	nosig	mdoG
gene-pgaptmp_002005	-0.938625	9.10998	0.0369598	752.794	797.48	479.31	337.092	396.839	nosig	mdoH
gene-pgaptmp_002006	-4.76486	6.83367	2.34289e-13	308.118	235.437	15.1226	2.48687	12.4076	0sig	yceK
gene-pgaptmp_002007	-4.20537	7.95027	8.47225e-11	705.065	441.536	13.6215	61.1516	18.3904	0sig	msyB
gene-pgaptmp_002008	-0.923674	5.26105	0.054372	51.7065	55.7679	25.2044	40.1471	19.5802	nosig	mdtG
gene-pgaptmp_002009	-0.244992	6.98609	0.545747	152.468	127.296	131.545	111.744	110.784	nosig	lpxL
gene-pgaptmp_002010	0.121271	5.12325	0.812981	29.433	36.6128	34.2113	35.5814	38.0046	nosig	trhO
gene-pgaptmp_002011	-1.85166	5.5374	9.3078e-05	106.595	58.6775	18.1805	26.4119	24.0673	0sig	yceI
gene-pgaptmp_002012	-1.18827	3.2454	0.0457459	18.031	11.1536	8.63621	3.46887	7.10462	nosig	yceJ
gene-pgaptmp_002013	0.512779	1.30037	0.603794	0.265162	3.39457	2.79843	3.69843	1.39373	nosig	yceO
gene-pgaptmp_002014	0.985509	6.54628	0.0267531	54.093	63.2844	113.383	102.88	132.438	nosig	solA
gene-pgaptmp_002015	-0.896155	9.31396	0.119208	1088.49	674.064	676.905	164.363	579.315	nosig	bssS
gene-pgaptmp_002016	0.482374	4.072	0.358242	14.3187	12.6084	18.9404	18.5049	18.9683	nosig	dinI
gene-pgaptmp_002017	1.73152	7.48305	0.000268458	60.722	88.5012	204.489	295.721	243.291	0sig	pyrC
gene-pgaptmp_002018	-0.67193	7.32778	0.118579	198.871	215.07	151.597	92.1291	146.036	nosig	yceB
gene-pgaptmp_002019	-3.74526	9.72227	3.79422e-14	2292.32	1508.88	147.538	119.855	157.797	0sig	grxB
gene-pgaptmp_002020	-0.394193	4.14525	0.45992	21.7433	19.64	14.6223	23.976	8.56633	nosig	mdtH
gene-pgaptmp_002021	0.36594	6.23034	0.455959	64.9646	62.7995	65.1979	119.485	62.2419	nosig	rimJ
gene-pgaptmp_002022	-0.862421	5.61389	0.0708458	73.1846	61.3446	47.8142	22.2288	40.962	nosig	yceH
gene-pgaptmp_002023	-0.753092	6.22192	0.0754544	106.595	91.1683	62.9925	56.4967	56.497	nosig	yceM
gene-pgaptmp_002024	0.579443	5.72094	0.212566	37.9181	43.1595	54.3377	60.4374	67.0009	nosig	murJ
gene-pgaptmp_002025	0.919785	4.3547	0.220235	13.5232	12.8509	13.3435	8.21306	53.3696	nosig	flgN
gene-pgaptmp_002026	1.20044	4.69268	0.0756858	16.1749	12.6084	12.2315	24.958	62.0719	nosig	flgM
gene-pgaptmp_002027	0.150555	2.87763	0.832407	6.09872	7.51654	6.96828	5.994	9.7561	nosig	flgA
gene-pgaptmp_002028	4.75661	3.91742	2.44069e-05	0.530324	1.21234	6.28257	6.17255	59.0805	0sig	flgB
gene-pgaptmp_002029	4.59871	3.54779	1.88216e-05	0.265162	1.21234	5.54126	6.89948	42.3218	0sig	flgC
gene-pgaptmp_002030	3.26623	4.70487	0.00206822	3.4471	4.84938	10.6933	6.10878	103.204	0sig	flgD
gene-pgaptmp_002031	2.11487	5.48607	0.0196921	11.9323	17.7002	18.1064	14.9085	159.701	nosig	flgE
gene-pgaptmp_002032	1.68706	4.26719	0.045095	8.48518	7.75901	11.1381	6.69543	60.7122	nosig	flgF
gene-pgaptmp_002033	-0.860661	5.01739	0.149946	45.873	43.1595	9.45165	17.9948	46.163	nosig	flgG
gene-pgaptmp_002034	0.715757	3.9079	0.275555	9.0155	12.3659	8.48795	13.123	31.1719	nosig	flgH
gene-pgaptmp_002035	1.30583	4.20938	0.0504264	7.68969	11.6385	13.7142	13.3909	44.7353	nosig	flgI
gene-pgaptmp_002036	1.4069	4.57949	0.0178899	10.6065	13.0933	15.308	34.0893	44.9732	nosig	flgJ
gene-pgaptmp_002037	1.66143	5.86901	0.0437545	27.3117	23.277	32.0615	18.7472	189.309	nosig	flgK
gene-pgaptmp_002038	0.966177	6.30977	0.148114	47.9943	52.6158	43.0328	46.3579	205.558	nosig	flgL
gene-pgaptmp_002039	-2.29886	4.69743	1.26599e-06	46.4033	54.5555	9.41459	10.853	10.504	0sig	-
gene-pgaptmp_002040	-3.09747	4.6561	9.24874e-10	55.4188	54.0706	5.67099	8.67217	4.79307	0sig	-
gene-pgaptmp_002041	0.470345	10.3926	0.332104	1091.41	1091.84	1428.66	1426.29	1682.2	nosig	rne
gene-pgaptmp_002042	1.93965	5.93162	6.63948e-05	20.1523	24.7318	73.5005	87.742	97.1871	0sig	rluC
gene-pgaptmp_002043	-0.844405	6.79343	0.0412534	154.854	147.664	88.6787	67.1583	96.9151	nosig	yceF
gene-pgaptmp_002044	1.21353	10.9482	0.0260372	1097.24	1108.33	2290.49	1605.41	3776.36	nosig	yceD
[truncated: 3,133 more rows]

## Sheet: infectedlive vs invitroculture
Table S2: Differentially expressed genes (DEGs) identified by edgeR analysis in APEC transcriptomes from infected-live embryos and in vitro cultures
pgap	logFC	logCPM	PValue	In vitro culture1	In vitro culture2	Live1	Live2	Live3	isdeg (value 0sig indicates statistical significance)	SYMBOL
gene-pgaptmp_000001	1.87457	2.78479	0.140868	1.20277	3.55001	5.19909	5.12842	16.1796	nosig	bglF
gene-pgaptmp_000002	1.95901	2.52545	0.14556	1.80415	1.91155	3.36412	5.12842	13.5559	nosig	bglG
gene-pgaptmp_000003	-1.23049	5.33076	0.136722	60.439	59.8041	8.56321	8.05895	59.9082	nosig	phoU
gene-pgaptmp_000004	-0.48434	5.12243	0.567988	44.5023	37.6848	11.9273	5.86106	69.9658	nosig	pstB
gene-pgaptmp_000005	-2.16697	4.32088	0.00458287	41.4954	30.0386	7.03406	8.05895	8.74573	0sig	pstA
gene-pgaptmp_000006	-0.966344	4.93876	0.177901	42.0968	42.3271	9.78652	21.979	33.2338	nosig	pstC
gene-pgaptmp_000007	-0.583351	5.7925	0.317901	70.0611	66.631	63.3066	34.4337	38.4812	nosig	pstS
gene-pgaptmp_000008	1.96479	3.90621	0.0824159	5.71314	4.64233	43.1219	5.86106	11.3694	nosig	-
gene-pgaptmp_000009	0.346207	5.25417	0.652928	36.083	28.4001	66.3649	35.1663	20.9897	nosig	lpfC-O113
gene-pgaptmp_000010	3.53239	2.05491	0.0686736	0.601383	0.273078	11.9273	4.39579	0	nosig	lpfB-O113
gene-pgaptmp_000011	-1.60111	2.50553	0.223232	7.81798	8.46542	3.05829	5.12842	0	nosig	lpfA-O113
gene-pgaptmp_000012	-1.56392	8.1201	0.00507561	423.073	497.002	107.346	114.291	244.88	0sig	glmS
gene-pgaptmp_000013	-0.13806	8.48033	0.794841	377.669	376.302	154.138	438.847	435.537	nosig	glmU
gene-pgaptmp_000015	-4.41552	8.22109	2.23582e-13	688.884	699.353	21.7139	50.5516	26.2372	0sig	atpC
gene-pgaptmp_000016	-3.12051	9.25978	0.0001792	1164.58	1445.4	22.3255	85.7179	341.958	0sig	atpD
gene-pgaptmp_000017	-2.43326	9.07534	0.00793369	912.599	1194.72	21.408	63.739	499.818	0sig	atpG
gene-pgaptmp_000018	-2.74463	9.92742	0.0011817	1784.9	2189.54	39.1461	164.11	686.102	0sig	atpA
gene-pgaptmp_000019	-1.57113	7.94598	0.0454559	338.278	478.16	24.4663	76.1937	311.348	nosig	atpH
gene-pgaptmp_000020	-1.29311	9.05483	0.0599714	784.805	862.107	111.016	191.95	704.906	nosig	atpF
gene-pgaptmp_000021	-1.50979	7.7364	0.0148489	297.384	398.148	54.7434	89.3811	222.141	0sig	atpE
gene-pgaptmp_000022	-0.671792	8.71245	0.205555	540.042	537.964	215.304	432.253	368.195	nosig	atpB
gene-pgaptmp_000023	0.816503	7.85159	0.136026	130.199	185.966	237.935	300.379	297.355	nosig	atpI
gene-pgaptmp_000024	0.966987	5.50878	0.130012	26.7615	30.3117	63.6124	47.6211	55.9727	nosig	rsmG
gene-pgaptmp_000025	0.691913	7.56218	0.260474	106.745	168.216	143.74	356.792	167.043	nosig	mnmG
gene-pgaptmp_000026	1.82775	9.24623	0.00133862	223.714	255.874	767.019	719.445	1067.42	0sig	mioC
gene-pgaptmp_000027	-0.974249	5.89847	0.0874541	78.7812	87.9311	38.5344	50.5516	38.4812	nosig	asnC
gene-pgaptmp_000028	1.57959	7.06655	0.0076764	48.712	72.9118	222.949	202.939	119.816	0sig	asnA
gene-pgaptmp_000029	0.155091	6.48197	0.800084	77.8791	88.2042	104.899	85.7179	86.5827	nosig	viaA
gene-pgaptmp_000030	-0.225117	6.64028	0.683346	107.648	109.231	68.1998	61.5411	148.24	nosig	ravA
gene-pgaptmp_000031	0.43052	5.66005	0.542701	39.0899	43.4194	24.1605	64.4716	78.7115	nosig	kup
gene-pgaptmp_000032	1.36426	3.74955	0.210322	5.41245	7.64618	24.7721	4.39579	20.9897	nosig	rbsD
gene-pgaptmp_000033	0.894274	4.83019	0.301619	15.3353	21.3001	59.6366	30.0379	12.244	nosig	rbsA
gene-pgaptmp_000034	-0.172984	5.44767	0.765596	53.8238	38.2309	32.7237	41.76	48.1015	nosig	rbsC
gene-pgaptmp_000035	-2.18398	7.36793	0.000569509	330.761	287.005	48.321	28.5726	126.376	0sig	rbsB
gene-pgaptmp_000036	0.312571	5.6874	0.700686	51.1176	37.6848	22.3255	35.899	107.135	nosig	rbsK
gene-pgaptmp_000037	-0.892801	4.46607	0.223956	25.8595	33.0424	18.3497	18.3158	10.9322	nosig	rbsR
gene-pgaptmp_000038	-0.0857398	6.02063	0.865129	57.1314	75.9157	70.9523	49.819	66.9048	nosig	mdtD
gene-pgaptmp_000039	-1.36719	6.12059	0.0143715	109.752	107.593	38.5344	37.3642	50.2879	0sig	yieP
gene-pgaptmp_000046	-0.601146	6.2986	0.263469	105.242	90.6619	60.5541	70.3327	62.9692	nosig	hdfR
gene-pgaptmp_000047	-0.473283	5.33254	0.474745	43.6003	51.3387	37.0053	49.819	16.1796	nosig	maoP
gene-pgaptmp_000048	-0.717902	4.55552	0.476572	31.8733	27.5809	30.2771	23.4442	0.437286	nosig	yifB
gene-pgaptmp_000049	-3.36561	3.65426	0.00429586	19.2443	31.6771	5.50492	1.46526	0	0sig	ilvL
gene-pgaptmp_000051	-0.0506337	6.02783	0.91357	69.4597	62.2618	51.0734	71.7979	68.2167	nosig	ilvG
gene-pgaptmp_000052	1.18354	3.5455	0.367451	8.11867	4.36925	3.05829	5.86106	33.6711	nosig	ilvM
gene-pgaptmp_000053	-1.92346	5.31673	0.00754407	77.2777	61.9887	6.72824	30.7705	18.366	0sig	ilvE
gene-pgaptmp_000054	-2.06784	6.55629	0.00125739	186.429	156.474	14.0681	50.5516	58.5964	0sig	ilvD
gene-pgaptmp_000055	-2.25575	6.32104	0.000490959	176.506	123.704	12.2332	48.3537	34.5456	0sig	ilvA
gene-pgaptmp_000056	-2.01108	4.8973	0.00359171	58.6348	46.6963	15.2914	14.6526	9.18301	0sig	ilvY
gene-pgaptmp_000057	1.11428	7.23712	0.254176	76.3756	100.493	12.2332	161.912	400.554	nosig	ilvC
gene-pgaptmp_000058	1.47974	5.10923	0.0511139	16.8387	15.8385	65.1416	49.819	21.8643	nosig	ppiC
gene-pgaptmp_000059	-0.827743	5.90352	0.160524	70.9632	89.0234	51.9909	54.9474	28.4236	nosig	rep
gene-pgaptmp_000060	-0.997133	8.14177	0.0630526	379.773	423.817	137.011	287.192	180.599	nosig	gppA
gene-pgaptmp_000061	0.953118	9.58498	0.102688	477.498	505.194	576.487	1310.68	967.715	nosig	rhlB
gene-pgaptmp_000062	-0.587895	9.44455	0.250101	925.528	816.23	652.639	637.39	448.219	nosig	trxA
gene-pgaptmp_000063	0.0663363	9.76532	0.918808	897.865	793.565	963.361	775.857	916.99	nosig	rhoL
gene-pgaptmp_000064	1.51572	11.33	0.00702804	1117.07	1315.96	3172.97	3725.43	3537.65	0sig	rho
gene-pgaptmp_000065	1.17776	7.37363	0.040712	83.8929	104.043	140.987	276.935	220.83	nosig	wecA
gene-pgaptmp_000066	-0.977141	5.94486	0.132376	59.8376	112.508	19.2672	51.2842	61.2201	nosig	wzzE
gene-pgaptmp_000067	-0.760165	5.64693	0.229937	62.8445	67.9964	29.3596	22.7116	63.4065	nosig	wecB
gene-pgaptmp_000068	-1.04786	5.86458	0.102209	70.9632	95.5773	29.0537	22.7116	68.654	nosig	wecC
gene-pgaptmp_000069	-1.86985	5.62331	0.00451333	82.6902	89.0234	16.2089	13.1874	40.6676	0sig	rffG
gene-pgaptmp_000070	-2.22235	5.9171	0.00223809	130.801	94.2119	6.11658	24.9095	41.5422	0sig	rfbA
gene-pgaptmp_000071	-3.71099	4.74291	3.71974e-06	59.2362	56.2541	2.1408	5.12842	6.12201	0sig	rffC
gene-pgaptmp_000072	-1.7641	5.59581	0.0042781	80.2846	84.108	20.4905	35.1663	17.4915	0sig	rffA
gene-pgaptmp_000073	-0.74195	4.89881	0.276182	39.992	36.5925	17.4322	18.3158	32.7965	nosig	wzxE
gene-pgaptmp_000074	-2.19478	5.40222	0.000641311	84.795	70.7272	12.8448	24.1769	14.4305	0sig	rffT
gene-pgaptmp_000075	-0.663764	4.54996	0.389456	27.0622	31.1309	32.7237	11.7221	10.0576	nosig	wzyE
gene-pgaptmp_000076	-0.837701	2.7587	0.511549	5.11176	11.1962	6.42241	7.32632	0	nosig	wecG
gene-pgaptmp_000077	0.186859	5.20236	0.825039	39.3906	27.3078	16.8206	43.2253	54.2235	nosig	yifK
gene-pgaptmp_000078	-0.760365	3.38686	0.458774	14.4332	11.1962	14.9856	5.12842	2.18643	nosig	NA
gene-pgaptmp_000079	0.0184435	1.84147	1	3.30761	2.4577	2.75246	5.86106	0.437286	nosig	NA
gene-pgaptmp_000081	4.73462	1.80084	0.0198515	0	0.273078	1.52914	7.32632	6.12201	nosig	NA
gene-pgaptmp_000082	3.18659	5.95718	1.60794e-05	14.4332	6.55387	104.899	123.082	59.4709	0sig	aslB
gene-pgaptmp_000083	0.796679	3.9125	0.586654	9.02074	10.9231	29.3596	22.7116	0	nosig	aslA
gene-pgaptmp_000084	-1.82689	7.2763	0.00334717	265.811	275.536	85.9379	117.221	26.2372	0sig	hemY
gene-pgaptmp_000085	-2.89482	6.59922	2.0435e-06	187.03	211.635	13.7623	41.76	25.7999	0sig	hemX
gene-pgaptmp_000086	-1.1526	6.11679	0.0535057	92.3123	112.508	37.617	29.3053	70.8404	nosig	hemD
gene-pgaptmp_000087	-1.75669	8.25957	0.000587869	546.958	511.202	171.264	164.11	134.247	0sig	hemC
gene-pgaptmp_000088	-0.00759389	10.2314	0.968521	1235.84	1174.51	1034.01	1929.02	634.503	nosig	cyaA
gene-pgaptmp_000089	0.87342	6.88934	0.146421	80.886	76.4618	181.051	76.9264	173.603	nosig	cyaY
gene-pgaptmp_000090	2.65525	5.62052	0.000155529	8.72005	14.4731	79.8213	54.2148	85.7081	0sig	-
gene-pgaptmp_000091	2.2156	3.44029	0.0416577	4.20968	2.18462	12.8448	10.9895	20.9897	nosig	-
gene-pgaptmp_000092	-2.93015	4.38637	0.00574283	38.1878	45.331	11.6215	4.39579	0	0sig	yifL
gene-pgaptmp_000093	-1.85024	4.6911	0.00992959	50.8169	37.4117	14.9856	9.52422	11.8067	0sig	dapF
gene-pgaptmp_000094	-3.34505	3.30494	0.00590466	14.1325	24.8501	3.36412	2.1979	0	0sig	yigA
gene-pgaptmp_000095	-1.06043	4.5929	0.207618	27.3629	40.4155	4.2816	17.5832	27.1118	nosig	xerC
gene-pgaptmp_000096	-0.892064	4.63846	0.331157	33.3768	33.3155	1.83497	24.9095	27.549	nosig	yigB
gene-pgaptmp_000097	-0.65082	7.90849	0.280582	305.202	306.94	165.453	337.743	82.6471	nosig	uvrD
gene-pgaptmp_000098	-0.819528	4.9644	0.213174	41.1947	40.9617	19.573	30.0379	20.5525	nosig	salL
gene-pgaptmp_000099	2.18425	3.47331	0.0476282	4.51037	2.18462	10.0924	13.1874	22.7389	nosig	yigE
gene-pgaptmp_000100	3.02955	5.57202	1.8861e-05	8.11867	9.55773	66.059	89.3811	62.532	0sig	ysgD
gene-pgaptmp_000101	-0.14514	7.41242	0.785463	215.896	143.912	157.502	242.501	88.7691	nosig	corA
gene-pgaptmp_000102	5.94793	3.71972	7.17586e-05	0.601383	0	38.2286	15.3853	8.30844	0sig	-
gene-pgaptmp_000103	3.23238	3.60078	0.00788681	1.80415	1.91155	32.112	5.12842	15.7423	0sig	-
gene-pgaptmp_000104	2.44837	5.5628	0.000355462	14.7339	10.65	56.8842	81.3221	70.4031	0sig	rarD
gene-pgaptmp_000105	-0.360547	5.37784	0.593849	65.5507	28.6732	29.3596	19.0484	61.2201	nosig	yigI
gene-pgaptmp_000106	1.9213	6.89555	0.00190456	42.9989	45.604	94.5011	197.811	212.084	0sig	pldA
gene-pgaptmp_000107	2.0088	8.24581	0.000562934	89.3054	125.889	358.126	545.078	397.056	0sig	recQ
gene-pgaptmp_000108	0.868678	4.54317	0.284708	14.4332	15.8385	34.2528	16.8505	31.4846	nosig	rhtC
gene-pgaptmp_000109	2.13695	4.96116	0.00534734	10.5242	9.55773	29.0537	43.2253	60.7828	0sig	rhtB
gene-pgaptmp_000110	0.483757	7.34042	0.387595	132.605	127.801	131.812	233.71	181.474	nosig	pldB
gene-pgaptmp_000111	-0.367561	5.62364	0.561857	49.6141	62.5349	20.4905	54.9474	55.5354	nosig	yigL
gene-pgaptmp_000112	0.00899395	4.07341	1	10.8249	21.3001	10.704	25.6421	12.6813	nosig	bioP
gene-pgaptmp_000113	2.76059	4.55612	0.00402796	4.20968	6.00772	14.9856	26.3747	63.4065	0sig	metR
gene-pgaptmp_000114	0.744452	5.59041	0.316611	43.901	23.7578	21.408	82.0548	67.3421	nosig	metE
gene-pgaptmp_000115	2.29362	2.35092	0.0882662	1.80415	0.819234	9.17487	5.12842	5.24744	nosig	hxlB
gene-pgaptmp_000116	1.60098	4.33336	0.183855	9.02074	8.46542	18.9614	1.46526	59.0337	nosig	ptsG
gene-pgaptmp_000117	0.126899	4.33697	0.936034	18.6429	18.2962	10.3982	8.79158	41.1049	nosig	tkt
gene-pgaptmp_000118	3.1981	6.75667	1.77566e-05	18.3422	18.0232	131.506	71.7979	297.792	0sig	ybbH_2
gene-pgaptmp_000119	1.86852	5.07455	0.0125421	9.92282	15.5654	54.4375	27.84	57.2845	0sig	Z012_07855
gene-pgaptmp_000120	0.816482	4.77705	0.284076	22.5519	14.2001	32.4179	27.84	36.7321	nosig	-
gene-pgaptmp_000121	1.95938	1.77338	0.168963	0.601383	1.36539	3.66995	2.93053	5.24744	nosig	-
gene-pgaptmp_000122	1.70073	2.25204	0.219118	1.50346	1.91155	10.3982	3.66316	2.62372	nosig	arcC
gene-pgaptmp_000123	1.1172	3.85995	0.257386	11.1256	5.18848	22.0197	19.7811	11.3694	nosig	-
gene-pgaptmp_000124	2.83088	3.97539	0.0146952	4.81106	1.63847	9.78652	13.1874	46.3524	0sig	fdrA
gene-pgaptmp_000125	0.149327	3.3097	0.941321	9.32144	7.91926	16.2089	8.79158	3.49829	nosig	-
gene-pgaptmp_000126	0.0962907	3.30185	0.976426	7.2166	10.377	4.58743	10.2568	13.5559	nosig	rutB
gene-pgaptmp_000127	-2.55517	6.85595	1.28831e-05	252.581	204.809	20.1847	41.76	55.0981	0sig	ysgA
gene-pgaptmp_000128	-2.01203	9.23554	0.000808839	1222.01	971.885	187.779	150.922	476.642	0sig	udp
gene-pgaptmp_000129	-0.0280588	6.78262	0.94214	113.962	107.32	53.2142	98.9053	173.603	nosig	-
gene-pgaptmp_000130	-0.872775	2.25093	0.489264	3.00691	7.91926	5.19909	3.66316	0	nosig	-
gene-pgaptmp_000131	-1.13239	3.56322	0.269018	20.447	12.2885	1.52914	8.79158	12.244	nosig	-
gene-pgaptmp_000132	0.762838	3.38546	0.503247	5.71314	8.19234	4.2816	21.2463	10.4949	nosig	dgoA
gene-pgaptmp_000133	-0.284751	3.8553	0.713059	13.8318	16.9308	12.539	11.7221	13.5559	nosig	dgoK
gene-pgaptmp_000134	0.587338	3.41121	0.616799	12.629	2.73078	8.86904	13.1874	12.6813	nosig	-
gene-pgaptmp_000135	0.03768	6.59499	0.971327	95.0185	93.9388	85.3263	75.4611	129.874	nosig	rmuC
gene-pgaptmp_000136	-0.694262	7.9004	0.178852	330.46	287.551	184.415	147.992	240.07	nosig	ubiE
gene-pgaptmp_000137	-3.6721	6.36103	0.000411806	186.128	176.681	11.0098	32.2358	0	0sig	ubiJ
gene-pgaptmp_000138	-1.46182	8.02352	0.00854777	408.339	431.19	94.807	129.676	232.636	0sig	ubiB
gene-pgaptmp_000139	-0.217764	7.47694	0.660373	180.114	207.266	185.638	173.634	140.369	nosig	tatA
gene-pgaptmp_000140	0.270816	7.76786	0.669982	181.918	204.535	134.565	395.621	170.542	nosig	tatB
gene-pgaptmp_000141	-0.209826	6.566	0.739809	91.7109	112.781	33.0295	169.238	64.2811	nosig	tatC
gene-pgaptmp_000142	0.152323	6.05183	0.821051	66.4528	56.5272	62.6949	93.0443	49.8506	nosig	tatD
gene-pgaptmp_000143	1.95069	7.64239	0.000610129	75.4736	71.0003	290.537	320.16	239.196	0sig	rfaH
gene-pgaptmp_000144	-1.45049	8.09308	0.00519551	451.037	427.64	125.084	153.853	203.338	0sig	ubiD
gene-pgaptmp_000145	-2.40423	5.18353	0.000203281	65.2501	72.6388	11.6215	13.92	13.5559	0sig	fre
gene-pgaptmp_000146	-3.25377	6.11702	2.55499e-05	242.658	52.7041	14.6798	25.6421	6.5593	0sig	fadA
gene-pgaptmp_000147	-1.37356	6.61717	0.0699333	268.818	39.5963	85.6321	21.2463	70.8404	nosig	fadB
gene-pgaptmp_000148	-0.520623	7.99148	0.316181	332.565	287.551	158.114	217.592	272.867	nosig	pepQ
gene-pgaptmp_000149	-0.971425	4.8772	0.229239	36.9851	43.9656	5.50492	17.5832	38.9185	nosig	yigZ
gene-pgaptmp_000150	-0.181786	6.57587	0.729515	100.732	102.95	67.5882	109.162	93.142	nosig	trkH
gene-pgaptmp_000151	0.600497	5.60628	0.397976	28.265	45.0579	60.2483	81.3221	25.7999	nosig	hemG
gene-pgaptmp_000156	-0.560847	3.41161	0.565366	7.81798	16.6578	5.50492	8.05895	11.3694	nosig	mobB
gene-pgaptmp_000157	-1.70402	5.12418	0.0197474	61.6418	54.8887	11.9273	8.05895	33.2338	nosig	mobA
gene-pgaptmp_000158	-2.67849	8.66321	7.40299e-07	901.172	736.765	86.5496	153.853	143.867	0sig	yihD
gene-pgaptmp_000159	-0.249913	8.47825	0.611197	360.529	426.275	325.096	353.129	314.409	nosig	srkA
gene-pgaptmp_000160	-0.838934	7.72521	0.134507	266.413	306.94	113.157	108.43	258.874	nosig	dsbA
gene-pgaptmp_000162	2.36851	5.20263	0.00332645	14.1325	6.55387	76.7631	27.1074	55.9727	0sig	yihF
gene-pgaptmp_000163	5.1464	6.29354	2.70533e-09	3.00691	4.09617	189.002	145.061	48.5388	0sig	yihG
gene-pgaptmp_000164	-2.51417	8.08864	7.90253e-06	541.245	533.048	60.8599	77.659	143.43	0sig	polA
gene-pgaptmp_000165	1.96743	8.08384	0.000816942	103.739	93.3927	300.324	320.16	536.113	0sig	yihA
gene-pgaptmp_000167	-0.433193	7.22309	0.437297	198.156	153.743	114.38	200.009	77.3997	nosig	yihI
gene-pgaptmp_000168	0.922657	8.77013	0.0907937	272.426	294.651	445.593	608.085	559.289	nosig	hemN
gene-pgaptmp_000169	1.56988	6.05529	0.0137708	33.3768	27.0347	118.967	87.9158	62.0947	0sig	yshB
gene-pgaptmp_000170	-2.0954	6.17215	0.000769294	144.933	119.062	49.5443	15.3853	26.6745	0sig	glnG
gene-pgaptmp_000171	-0.402581	6.03997	0.515249	89.6061	62.8079	89.9137	56.4127	26.2372	nosig	glnL
gene-pgaptmp_000172	1.33445	10.7665	0.042769	1044.9	775.542	3171.75	2826.49	888.129	nosig	glnA
gene-pgaptmp_000173	0.259028	9.79844	0.662465	723.764	867.842	826.35	1368.56	662.926	nosig	typA
gene-pgaptmp_000174	2.53276	4.02606	0.0310127	4.20968	3.82309	11.3157	5.86106	52.9117	nosig	yihL
gene-pgaptmp_000175	0.702271	3.56515	0.524483	6.01383	10.1039	19.8789	5.12842	13.9932	nosig	yihM
gene-pgaptmp_000176	1.82271	4.381	0.0347714	7.51729	8.46542	40.3694	21.2463	23.1762	nosig	yihN
gene-pgaptmp_000177	-0.911932	5.3524	0.151392	58.0335	53.2502	18.0439	38.8295	32.3592	nosig	yihW
gene-pgaptmp_000178	-1.45635	3.5378	0.139533	13.5311	21.3001	9.17487	8.05895	1.74915	nosig	yihV
gene-pgaptmp_000179	-0.767774	1.72381	0.587398	2.70622	4.09617	2.44663	3.66316	0	nosig	yihU
gene-pgaptmp_000180	-0.840957	2.34852	0.546351	3.00691	8.7385	0	1.46526	8.30844	nosig	yihT
gene-pgaptmp_000181	-0.393972	2.94226	0.691675	7.2166	9.01158	3.05829	7.32632	8.30844	nosig	-
gene-pgaptmp_000182	-0.740688	3.37021	0.470023	12.629	12.5616	3.05829	3.66316	15.7423	nosig	JD73_05655
gene-pgaptmp_000183	-0.35206	2.62279	0.771269	5.41245	6.82695	12.539	1.46526	0	nosig	GJ11_24635
gene-pgaptmp_000184	0.129803	2.6944	1	3.6083	7.10003	14.374	2.93053	0	nosig	NA
gene-pgaptmp_000185	-2.0704	5.68011	0.0011975	119.074	66.631	30.8887	21.979	13.1186	0sig	yihX
gene-pgaptmp_000186	-1.18595	6.13956	0.0827997	101.333	108.685	25.6896	20.5137	91.8301	nosig	yihY
gene-pgaptmp_000187	-1.46386	4.7193	0.0716276	49.0127	33.5886	23.243	17.5832	3.93558	nosig	dtd
gene-pgaptmp_000188	-1.08294	5.88946	0.0635965	79.9839	91.2081	35.4762	30.7705	54.6608	nosig	fabY
gene-pgaptmp_000189	1.02686	4.38816	0.324483	6.31452	18.5693	51.6851	17.5832	6.5593	nosig	aes
gene-pgaptmp_000190	2.00308	3.57925	0.0987079	3.30761	4.64233	25.9955	2.93053	18.8033	nosig	-
gene-pgaptmp_000191	1.56203	4.50116	0.0727964	9.02074	11.1962	37.617	13.1874	38.4812	nosig	nadS
gene-pgaptmp_000192	2.66584	3.34526	0.0538215	0.902074	3.55001	26.3013	14.6526	2.18643	nosig	yiiE
gene-pgaptmp_000193	-0.464763	7.08237	0.386147	171.093	151.558	77.6805	161.912	111.945	nosig	fdhE
gene-pgaptmp_000194	-1.61035	6.60122	0.0036396	194.547	127.801	38.8403	66.6695	53.3489	0sig	fdoI
gene-pgaptmp_000195	-2.48745	7.61951	0.000115742	450.436	321.413	23.5488	68.1348	115.006	0sig	fdoH
gene-pgaptmp_000196	-2.40338	10.4894	1.22058e-05	3362.93	2233.23	374.335	542.148	670.36	0sig	fdnG
gene-pgaptmp_000197	-0.803862	6.19604	0.171658	114.563	80.2849	32.7237	75.4611	59.9082	nosig	fdhD
gene-pgaptmp_000198	2.52597	3.19884	0.112146	0	4.36925	3.97578	6.59369	27.9863	nosig	NA
gene-pgaptmp_000199	4.53128	4.16122	0.0003284	1.80415	0.546156	45.5685	6.59369	31.0473	0sig	-
gene-pgaptmp_000201	0.259633	2.38214	0.925029	3.90899	4.09617	9.17487	5.12842	0	nosig	rhaD
gene-pgaptmp_000202	-1.10216	1.58979	0.519583	2.40553	4.36925	0	5.12842	0	nosig	rhaA
gene-pgaptmp_000203	3.18777	2.72195	0.018173	0.601383	1.36539	7.03406	6.59369	14.4305	nosig	rhaB
gene-pgaptmp_000204	1.04775	3.74845	0.36401	11.4263	4.09617	15.9031	4.39579	27.549	nosig	rhaS
gene-pgaptmp_000205	1.20868	2.87722	0.486823	0.902074	6.55387	14.374	11.7221	0	nosig	rhaR
gene-pgaptmp_000206	1.08314	3.72288	0.263639	9.02074	6.00772	12.8448	15.3853	19.6779	nosig	rhaT
gene-pgaptmp_000207	-0.234098	9.19914	0.670204	933.046	356.913	439.17	724.573	481.89	nosig	sodA
gene-pgaptmp_000208	0.00375216	3.73536	1	9.02074	16.1116	17.1264	13.1874	7.43387	nosig	kdgT
gene-pgaptmp_000209	-3.48302	6.24569	4.07372e-08	164.478	164.939	9.4807	24.1769	11.3694	0sig	yiiM
gene-pgaptmp_000210	-2.05807	8.55412	6.6257e-05	658.815	719.561	151.079	150.19	195.03	0sig	cpxA
gene-pgaptmp_000211	-1.47247	8.27082	0.00705107	526.812	472.698	107.958	182.425	250.128	0sig	cpxR
gene-pgaptmp_000212	-2.60582	10.9061	1.07007e-06	3804.35	3890.27	692.702	482.072	720.648	0sig	cpxP
gene-pgaptmp_000213	-0.719428	6.65583	0.192195	132.605	128.893	56.8842	115.756	66.4675	nosig	fieF
gene-pgaptmp_000214	0.0309045	9.07893	0.984147	576.726	489.629	345.281	296.716	991.765	nosig	pfkA
gene-pgaptmp_000215	-1.70949	4.55635	0.0186354	43.901	33.8617	13.1506	9.52422	12.6813	nosig	sbp
gene-pgaptmp_000216	2.31556	4.79323	0.0032805	7.51729	8.46542	44.9568	43.9579	31.0473	0sig	cdh
gene-pgaptmp_000217	-0.007381	9.90507	0.969349	896.361	1025.68	712.887	776.59	1378.76	nosig	tpiA
gene-pgaptmp_000218	2.66514	6.15929	0.000661386	15.636	18.0232	49.8501	65.9369	205.087	0sig	yiiQ
gene-pgaptmp_000219	1.76584	5.23168	0.015103	11.1256	19.1155	70.3406	36.6316	47.2269	0sig	yiiR
gene-pgaptmp_000220	-0.818589	6.96783	0.137694	180.415	155.928	145.575	65.2042	74.3387	nosig	yiiS
gene-pgaptmp_000221	-1.34108	7.38479	0.0190728	275.433	246.863	151.079	108.43	49.4134	nosig	uspD
gene-pgaptmp_000222	-0.276705	6.28636	0.610553	83.5922	89.0234	73.7048	90.1137	50.2879	nosig	fpr
gene-pgaptmp_000223	0.0224244	6.23171	1	77.2777	70.1811	27.2188	73.9958	123.752	nosig	glpX
gene-pgaptmp_000224	-1.33593	7.27634	0.0400526	235.441	248.228	52.6026	43.2253	191.094	nosig	glpK
gene-pgaptmp_000225	0.0505128	5.9124	0.973017	61.9424	54.6156	32.112	33.7011	115.006	nosig	glpF
gene-pgaptmp_000226	-2.39957	7.61378	4.64499e-06	429.688	329.059	63.0008	79.8569	73.0268	0sig	zapB
gene-pgaptmp_000227	-0.908217	9.10752	0.0967932	887.942	642.826	325.708	295.251	602.143	nosig	rraA
gene-pgaptmp_000228	1.40521	3.75069	0.266067	7.51729	5.46156	19.2672	31.5032	1.31186	nosig	menA
gene-pgaptmp_000229	-0.941783	9.71479	0.10496	1122.48	1234.31	266.989	737.028	836.966	nosig	hslU
gene-pgaptmp_000230	0.178725	8.58883	0.782102	354.816	357.459	217.75	352.396	639.313	nosig	hslV
gene-pgaptmp_000231	1.16721	8.44041	0.031488	214.994	181.87	423.573	453.499	460.025	nosig	ftsN
gene-pgaptmp_000232	-0.0425009	7.11026	0.924312	129.598	150.193	83.4913	84.9853	238.758	nosig	cytR
gene-pgaptmp_000233	0.946585	7.24775	0.115396	82.6902	111.689	160.866	284.994	117.193	nosig	priA
gene-pgaptmp_000234	-1.56095	8.06576	0.0291633	456.75	428.186	111.016	306.24	33.6711	nosig	rpmE
gene-pgaptmp_000235	1.78217	5.38457	0.00930055	15.636	17.7501	41.5927	66.6695	64.7184	0sig	yiiX
gene-pgaptmp_000236	0.561641	6.53196	0.331944	71.5646	71.2734	85.6321	137.735	93.5793	nosig	metJ
gene-pgaptmp_000237	-0.558956	4.86721	0.401737	41.1947	29.2193	21.7139	24.1769	25.7999	nosig	metB
gene-pgaptmp_000238	-1.62836	6.69163	0.00624145	186.128	158.658	24.7721	67.4021	75.6505	0sig	metL
gene-pgaptmp_000239	1.9855	2.79805	0.202185	0.300691	4.09617	20.1847	4.39579	1.74915	nosig	tsx
gene-pgaptmp_000240	3.0578	4.5993	0.00213653	5.41245	3.27694	70.9523	17.5832	20.1152	0sig	-
gene-pgaptmp_000241	2.45911	4.24595	0.017387	6.01383	3.82309	52.9084	8.79158	19.2406	nosig	-
gene-pgaptmp_000242	1.16102	4.16419	0.211651	14.1325	5.73464	28.1363	26.3747	12.244	nosig	-
gene-pgaptmp_000243	1.83445	4.76661	0.0169106	10.8249	10.1039	37.9228	32.2358	41.9795	nosig	-
gene-pgaptmp_000244	0.0840292	5.07928	0.924364	26.1602	37.6848	33.3353	45.4232	23.1762	nosig	metF
gene-pgaptmp_000245	-4.10395	9.89525	1.21988e-08	2158.06	2216.57	40.6752	89.3811	251.44	0sig	katG
gene-pgaptmp_000246	-0.276863	3.91472	0.791093	11.1256	21.027	14.0681	25.6421	0.437286	nosig	yijE
gene-pgaptmp_000247	1.99401	4.43136	0.030648	8.41936	6.55387	29.9712	11.7221	47.6642	nosig	yijF
gene-pgaptmp_000248	-4.06743	7.99404	1.7871e-13	548.161	616.883	31.1945	39.5621	33.6711	0sig	gldA
gene-pgaptmp_000249	-2.41556	5.39272	0.000447863	89.3054	71.0003	7.64572	12.4547	24.9253	0sig	fsa
gene-pgaptmp_000250	-1.22788	4.34463	0.112852	30.3698	28.9463	8.86904	19.0484	10.4949	nosig	ptsP
gene-pgaptmp_000251	1.72284	2.23689	0.252406	1.20277	2.18462	1.22332	3.66316	12.244	nosig	frwC
gene-pgaptmp_000252	-8.25402	2.68927	5.71076e-06	15.3353	12.0154	0	0	0	0sig	frwB
gene-pgaptmp_000253	-1.61955	5.8193	0.00609822	109.752	77.008	23.5488	30.0379	37.6066	0sig	pflD
gene-pgaptmp_000254	-1.55343	3.40726	0.0912672	16.2373	16.1116	5.81075	4.39579	6.12201	nosig	pflC
gene-pgaptmp_000255	-2.72944	1.53603	0.125074	2.10484	6.28079	0	2.1979	0	nosig	frwD
gene-pgaptmp_000256	-0.194401	5.07262	0.749041	35.4816	35.7732	34.2528	25.6421	33.2338	nosig	yijO
gene-pgaptmp_000257	2.07458	7.15091	0.000365753	38.1878	58.4387	214.08	216.126	181.037	0sig	eptC
gene-pgaptmp_000258	0.19738	8.29554	0.767881	274.531	301.751	158.419	278.4	554.479	nosig	ppc
gene-pgaptmp_000259	-1.57825	6.40469	0.00354148	146.437	132.716	43.4277	41.0274	55.5354	0sig	argE
gene-pgaptmp_000260	-1.0131	4.71665	0.142608	38.4885	34.6809	21.7139	13.92	18.366	nosig	argC
gene-pgaptmp_000261	-0.66836	3.76481	0.593215	28.265	4.9154	11.0098	20.5137	0	nosig	argB
gene-pgaptmp_000262	-1.25087	4.78025	0.127902	49.0127	32.7694	9.17487	6.59369	35.4202	nosig	argH
gene-pgaptmp_000263	2.68441	2.80831	0.0377646	2.10484	0.819234	15.2914	4.39579	8.74573	nosig	manD
gene-pgaptmp_000264	1.31885	3.76858	0.347824	6.61521	6.82695	44.9568	1.46526	3.49829	nosig	NA
gene-pgaptmp_000265	-0.920482	8.78827	0.15244	572.817	657.845	214.692	633.727	128.125	nosig	oxyR
gene-pgaptmp_000266	-1.99793	9.59706	9.81602e-05	1531.12	1280.74	352.315	350.198	353.327	0sig	sthA
gene-pgaptmp_000267	-0.759748	6.8134	0.171019	147.64	148.281	89.9137	121.617	51.1625	nosig	fabR
gene-pgaptmp_000268	-0.608443	6.1414	0.330524	104.641	71.2734	69.729	79.1242	24.488	nosig	yijD
gene-pgaptmp_000269	1.75975	7.2032	0.00561716	61.9424	58.7118	182.58	323.091	108.447	0sig	trmA
gene-pgaptmp_000270	1.20015	6.43897	0.0413246	40.2927	56.5272	129.671	117.221	87.02	nosig	btuB
gene-pgaptmp_000271	-0.765128	6.26396	0.169323	86.5992	115.239	51.9909	75.4611	51.1625	nosig	murI
gene-pgaptmp_000276	0.593155	6.54984	0.3197	62.2431	80.2849	80.7388	94.5095	147.366	nosig	murB
gene-pgaptmp_000277	-1.48021	5.72023	0.0161599	73.3687	95.0312	28.1363	43.2253	19.6779	nosig	birA
gene-pgaptmp_000278	3.85346	8.03988	3.93825e-09	25.8595	31.9501	478.928	497.457	279.426	0sig	coaA
gene-pgaptmp_000279	0.198676	3.34873	0.89133	12.3284	5.18848	4.89326	14.6526	10.9322	nosig	NA
gene-pgaptmp_000280	2.49205	7.59321	1.92535e-05	54.7259	47.2425	325.402	250.56	284.673	0sig	NA
gene-pgaptmp_000281	3.05828	6.12458	5.91878e-06	14.1325	11.4693	129.977	112.825	77.837	0sig	NA
gene-pgaptmp_000282	4.22539	7.56932	6.00522e-09	11.727	20.7539	329.378	158.248	426.354	0sig	NA
gene-pgaptmp_000283	-0.0162602	11.1866	0.956456	2167.38	2524.33	1658.51	1658.68	3641.28	nosig	tuf
gene-pgaptmp_000284	0.335108	8.94409	0.58428	414.052	436.106	381.674	869.634	358.575	nosig	secE
gene-pgaptmp_000285	0.0481309	8.46497	0.961058	362.033	329.059	303.382	616.876	152.613	nosig	nusG
gene-pgaptmp_000286	1.928	11.3358	0.00130394	819.384	1106.79	2657.04	3485.86	4852.13	0sig	rplK
gene-pgaptmp_000287	0.331252	10.9966	0.590511	1553.37	1983.64	1202.21	3170.1	2303.62	nosig	rplA
gene-pgaptmp_000288	0.692805	11.4455	0.248527	1881.13	2189.81	1895.83	4721.08	3254.72	nosig	rplJ
gene-pgaptmp_000289	0.694507	10.5719	0.242389	1042.5	1176.97	974.065	2292.41	2122.15	nosig	rplL
gene-pgaptmp_000290	-1.18298	11.0885	0.0336055	3271.82	3281.85	789.65	1868.21	1672.62	nosig	rpoB
gene-pgaptmp_000291	-3.67093	11.6789	5.14509e-07	7436.7	7224.55	121.414	733.365	872.386	0sig	rpoC
gene-pgaptmp_000292	-0.422791	4.24316	0.574395	27.3629	15.5654	18.3497	18.3158	11.3694	nosig	thiH
gene-pgaptmp_000293	-2.66494	3.63973	0.0235578	33.0761	13.6539	5.19909	5.86106	0	nosig	thiG
gene-pgaptmp_000295	-4.09605	2.7685	0.00214386	17.7408	9.28465	0.917487	1.46526	0	0sig	thiF
gene-pgaptmp_000296	-4.09835	2.48689	0.0103785	16.538	4.9154	0	2.1979	0	0sig	thiE
gene-pgaptmp_000297	0.267708	5.41353	0.700351	34.8802	39.8694	58.4133	33.7011	42.4168	nosig	thiC
gene-pgaptmp_000298	-1.43769	6.96557	0.00937149	236.945	162.481	49.5443	66.6695	104.949	0sig	rsd
gene-pgaptmp_000299	-0.241753	6.26177	0.675793	96.522	71.0003	43.7335	52.7495	115.881	nosig	nudC
gene-pgaptmp_000300	-2.08239	7.17283	0.000214328	245.364	283.455	37.0053	90.8464	60.3455	0sig	hemE
gene-pgaptmp_000301	-0.695061	5.99022	0.285981	82.0888	80.8311	20.7964	43.2253	87.02	nosig	nfi
gene-pgaptmp_000302	0.833661	6.72694	0.14129	79.3826	63.9003	138.54	149.457	95.3284	nosig	yjaG
gene-pgaptmp_000303	-1.64863	9.45531	0.0042911	1071.06	1300.12	221.726	289.39	623.133	0sig	hupA
gene-pgaptmp_000304	0.171022	5.99802	0.813847	48.1106	69.3618	31.5004	76.9264	90.5183	nosig	yjaH
gene-pgaptmp_000305	1.23563	2.82334	0.324076	5.41245	1.63847	13.1506	7.32632	4.37286	nosig	zraP
gene-pgaptmp_000306	0.504807	3.87989	0.659835	12.629	9.83081	3.97578	12.4547	31.4846	nosig	zraS
gene-pgaptmp_000307	-0.676908	4.23177	0.384687	18.0415	28.4001	17.1264	16.8505	9.6203	nosig	zraR
gene-pgaptmp_000308	-1.26354	5.42138	0.075239	59.8376	69.3618	8.86904	29.3053	42.8541	nosig	purD
gene-pgaptmp_000309	0.962298	6.78848	0.0981924	62.8445	77.2811	184.109	94.5095	130.311	nosig	purH
gene-pgaptmp_000314	-6.45343	3.07077	1.94054e-05	21.3491	15.0193	0	0.732632	0	0sig	yjaB
gene-pgaptmp_000315	0.156274	4.21215	0.876221	15.3353	18.0232	16.5148	18.3158	20.9897	nosig	metA
gene-pgaptmp_000316	-3.76761	10.7901	3.81564e-10	4629.45	3340.84	167.9	271.806	438.161	0sig	aceB
gene-pgaptmp_000317	-5.23019	11.4254	1.47725e-14	7926.53	5291.43	73.0931	201.474	254.063	0sig	aceA
gene-pgaptmp_000318	-3.45772	9.23921	4.43325e-07	1584.64	1069.37	35.1703	124.547	202.901	0sig	aceK
gene-pgaptmp_000319	-1.87765	7.82415	0.000279655	383.682	417.536	86.2437	125.28	115.881	0sig	iclR
gene-pgaptmp_000320	-1.61669	7.24437	0.00810762	257.392	249.047	68.8115	35.1663	142.993	0sig	metH
gene-pgaptmp_000321	-2.13585	6.70757	0.000272013	237.546	148.281	41.2869	65.2042	25.7999	0sig	yjbB
gene-pgaptmp_000322	-0.206233	5.58472	0.808471	41.1947	61.4426	7.95155	5.86106	119.379	nosig	pepE
gene-pgaptmp_000323	-5.49888	3.08159	0.000200551	14.1325	21.8462	0	1.46526	0	0sig	sorE
gene-pgaptmp_000324	-2.11619	1.17616	0.179753	3.30761	2.18462	0	0	1.74915	nosig	-
gene-pgaptmp_000325	-1.72213	1.13031	0.232177	2.40553	2.4577	1.83497	0	0	nosig	sorA
gene-pgaptmp_000327	0.508569	1.02188	0.86956	1.80415	0.273078	3.05829	0.732632	0.437286	nosig	sorF
gene-pgaptmp_000328	3.68329	1.69481	0.028864	0	0.546156	4.58743	1.46526	6.12201	nosig	sorD
gene-pgaptmp_000329	0.319273	2.43482	0.917871	3.6083	4.36925	13.1506	1.46526	0	nosig	sorC
gene-pgaptmp_000330	1.49764	5.27377	0.0258696	18.0415	18.2962	55.355	46.1558	52.4744	nosig	rluF
gene-pgaptmp_000331	-0.475989	5.33312	0.424979	42.9989	52.1579	37.0053	32.2358	33.2338	nosig	yjbD
gene-pgaptmp_000332	0.053034	6.58907	0.943686	101.333	85.4734	76.4572	129.676	85.2708	nosig	lysC
gene-pgaptmp_000333	-2.3004	9.5094	1.86756e-05	1506.77	1282.65	198.177	361.92	289.921	0sig	pgi
gene-pgaptmp_000334	-0.0790004	4.46407	0.898846	28.265	15.8385	21.7139	8.05895	32.3592	nosig	yjbE
gene-pgaptmp_000335	2.32762	2.04534	0.138517	1.20277	0.819234	7.33989	8.05895	0.437286	nosig	yjbF
gene-pgaptmp_000336	3.08144	2.21534	0.0720206	0	1.36539	3.66995	0.732632	13.9932	nosig	yjbG
gene-pgaptmp_000337	0.379739	3.61097	0.717768	10.2235	9.28465	15.5973	10.9895	11.3694	nosig	yjbH
gene-pgaptmp_000338	2.92654	2.7388	0.0546459	1.80415	0.546156	19.8789	5.12842	2.18643	nosig	yjbT
gene-pgaptmp_000339	1.51933	4.94785	0.0362388	16.2373	12.2885	35.1703	37.3642	50.2879	nosig	psiE
gene-pgaptmp_000340	0.275842	4.91888	0.719407	27.3629	25.1232	34.2528	28.5726	32.3592	nosig	malG
gene-pgaptmp_000341	0.96824	4.71072	0.246427	14.1325	18.2962	18.0439	23.4442	53.7862	nosig	malF
gene-pgaptmp_000342	1.14421	5.44294	0.173881	23.1532	26.4886	17.7381	33.7011	113.257	nosig	malE
gene-pgaptmp_000343	2.78323	3.99904	0.00780143	5.41245	1.36539	16.8206	19.0484	34.5456	0sig	malK
gene-pgaptmp_000344	2.26486	5.8133	0.00226066	21.0484	12.8347	37.617	81.3221	125.938	0sig	lamB
gene-pgaptmp_000345	-0.443083	5.11174	0.50747	46.0058	34.4078	19.2672	23.4442	45.9151	nosig	malM
gene-pgaptmp_000346	-0.55209	4.97931	0.458027	34.2788	41.7809	11.0098	16.8505	49.8506	nosig	ubiC
gene-pgaptmp_000347	-0.904966	5.7195	0.127863	73.6694	70.4541	33.6412	28.5726	52.9117	nosig	ubiA
gene-pgaptmp_000348	0.139257	9.19849	0.808039	590.257	516.117	609.517	591.967	626.194	nosig	plsB
gene-pgaptmp_000349	0.346781	5.62374	0.598968	39.6913	43.9656	67.5882	35.899	55.5354	nosig	dgkA
gene-pgaptmp_000350	-1.66569	7.76205	0.0102257	393.304	340.528	149.856	166.307	31.0473	0sig	lexA
gene-pgaptmp_000351	1.41313	6.65154	0.0241789	54.4252	45.604	105.205	84.2527	209.897	nosig	dinF
gene-pgaptmp_000352	-6.03799	11.6548	1.40095e-22	8983.76	6772.06	111.322	151.655	97.0776	0sig	yjbJ
gene-pgaptmp_000353	-1.07358	7.77809	0.0584308	337.075	300.932	106.734	249.827	99.264	nosig	zur
gene-pgaptmp_000354	2.56229	6.48178	0.000143213	19.8456	25.1232	108.263	208.8	83.0844	0sig	dusA
gene-pgaptmp_000355	0.16197	6.00258	0.8556	42.9989	75.3695	132.73	32.2358	32.7965	nosig	pspG
gene-pgaptmp_000356	-2.78578	8.08901	6.18762e-07	631.452	483.075	67.894	56.4127	117.63	0sig	qorA
gene-pgaptmp_000357	1.28432	8.29782	0.0431714	147.339	190.062	393.908	646.181	193.718	nosig	dnaB
gene-pgaptmp_000358	0.310001	5.62234	0.635734	38.4885	46.4233	60.5541	54.9474	42.4168	nosig	alr
gene-pgaptmp_000359	-0.853272	5.92983	0.202473	77.2777	87.1119	23.5488	25.6421	87.02	nosig	tyrB
gene-pgaptmp_000360	7.10928	2.05861	0.0133643	0	0	7.64572	10.9895	0	0sig	-
gene-pgaptmp_000362	0.332047	4.93683	0.671487	23.1532	28.6732	30.5829	21.979	45.0405	nosig	aphA
gene-pgaptmp_000363	-1.1316	8.49983	0.0465498	586.048	486.079	189.002	146.526	397.931	nosig	yjbQ
gene-pgaptmp_000364	-4.46257	7.34611	3.14369e-10	379.773	376.302	15.9031	31.5032	4.81015	0sig	yjbR
gene-pgaptmp_000365	-1.14752	10.0166	0.0393631	1575.02	1510.39	440.699	1065.25	584.215	nosig	uvrA
gene-pgaptmp_000366	-0.271186	8.37028	0.616049	375.864	359.917	234.571	479.874	201.152	nosig	ssb1
gene-pgaptmp_000367	1.81206	7.93557	0.0386714	88.704	106.227	155.055	798.569	74.776	nosig	yjcB
gene-pgaptmp_000368	0.175446	7.07212	0.776333	146.437	102.131	154.749	89.3811	176.226	nosig	pdeC
gene-pgaptmp_000369	-4.87841	6.72877	2.05857e-12	343.69	156.201	12.8448	8.79158	3.49829	0sig	soxS
gene-pgaptmp_000370	1.65211	5.09157	0.0289662	18.6429	10.65	66.059	43.9579	27.9863	nosig	soxR
gene-pgaptmp_000371	-0.103526	4.48436	0.865627	19.2443	25.9424	22.0197	13.1874	27.549	nosig	ghxP
gene-pgaptmp_000372	-1.86513	6.9759	0.00145259	222.512	219.555	33.6412	99.6379	49.8506	0sig	yjcE
gene-pgaptmp_000373	-1.82405	6.91373	0.00441015	341.285	78.9196	43.4277	75.4611	59.4709	0sig	actP
gene-pgaptmp_000374	-1.63009	4.79465	0.167694	74.2708	16.3847	0	12.4547	31.4846	nosig	yjcH
gene-pgaptmp_000375	-2.57178	8.37463	0.000335477	1152.25	169.035	62.3891	132.606	138.62	0sig	acs
gene-pgaptmp_000376	0.300838	5.16065	0.701293	28.265	33.3155	26.3013	23.4442	63.8438	nosig	nrfA
gene-pgaptmp_000377	-0.632855	2.81718	0.591186	8.11867	7.91926	0.611658	5.86106	9.18301	nosig	nrfB
gene-pgaptmp_000378	2.35294	3.08655	0.071954	1.50346	3.00386	4.2816	9.52422	21.427	nosig	nrfC
gene-pgaptmp_000379	0.49474	1.99565	0.809845	1.80415	3.55001	4.2816	7.32632	0	nosig	nrfD
gene-pgaptmp_000380	-0.465064	2.84017	0.675973	11.1256	4.36925	2.75246	10.9895	3.49829	nosig	nrfE
gene-pgaptmp_000382	0.418742	2.6679	0.812032	6.31452	3.27694	0.305829	10.9895	8.30844	nosig	nrfG
gene-pgaptmp_000383	-1.13436	6.31545	0.0388367	103.438	130.531	42.2044	59.3432	58.5964	nosig	gltP
gene-pgaptmp_000384	1.49486	7.76097	0.00667942	93.8157	113.054	308.276	254.956	311.348	0sig	yjcO
gene-pgaptmp_000385	-0.842212	6.47066	0.141008	107.948	131.351	92.0545	70.3327	37.6066	nosig	fdhF
gene-pgaptmp_000386	1.48118	3.81819	0.203194	3.6083	9.28465	11.3157	5.12842	37.6066	nosig	mdtP
gene-pgaptmp_000387	1.08938	3.31101	0.334961	3.6083	7.37311	14.9856	7.32632	12.6813	nosig	mdtO
gene-pgaptmp_000388	1.45007	3.52225	0.21453	9.02074	1.63847	9.4807	12.4547	21.8643	nosig	mdtN
gene-pgaptmp_000389	0.6555	0.948017	0.895069	1.80415	0	2.75246	1.46526	0	nosig	ytcA
gene-pgaptmp_000390	1.46365	3.52758	0.161381	5.41245	5.18848	17.1264	18.3158	8.74573	nosig	yjcS
gene-pgaptmp_000391	0.214882	3.86575	0.864909	13.5311	11.7424	11.6215	5.86106	26.2372	nosig	alsK
gene-pgaptmp_000392	-0.0737488	2.79257	0.943458	7.81798	5.18848	1.83497	14.6526	2.62372	nosig	alsE
gene-pgaptmp_000393	0.230994	2.61372	0.908805	3.90899	6.00772	1.52914	10.2568	6.12201	nosig	alsC
gene-pgaptmp_000394	2.25135	4.49351	0.0103471	6.61521	6.82695	17.1264	33.7011	45.9151	0sig	alsA
gene-pgaptmp_000395	1.32158	3.92468	0.156249	9.02074	6.28079	16.5148	14.6526	26.2372	nosig	alsB
gene-pgaptmp_000396	0.696285	5.65333	0.272707	29.7685	42.6002	56.5783	54.2148	65.1557	nosig	alsR
gene-pgaptmp_000397	1.11431	2.84856	0.352969	3.30761	4.36925	5.19909	5.86106	13.9932	nosig	rpiB
gene-pgaptmp_000398	0.822189	3.73629	0.395613	10.8249	6.55387	11.9273	20.5137	13.9932	nosig	yjdP
gene-pgaptmp_000399	-1.07394	4.38887	0.21436	30.3698	28.4001	3.36412	18.3158	20.5525	nosig	phnP
gene-pgaptmp_000400	-2.00248	3.95745	0.0774245	33.6774	19.6616	10.3982	9.52422	0	nosig	phnO
gene-pgaptmp_000401	-1.80147	2.20552	0.242675	9.02074	4.36925	0.305829	5.86106	0	nosig	phnN
gene-pgaptmp_000402	0.909502	3.62469	0.37276	8.41936	6.82695	15.9031	8.05895	18.8033	nosig	phnM
gene-pgaptmp_000403	-3.33974	1.45937	0.0516533	3.6083	4.64233	0	1.46526	0	nosig	phnL
gene-pgaptmp_000404	1.72357	2.85216	0.313878	5.41245	0	19.8789	5.12842	1.74915	nosig	phnK
gene-pgaptmp_000405	-2.35116	1.62868	0.178207	3.30761	5.46156	0	2.93053	0	nosig	phnJ
gene-pgaptmp_000406	-0.677421	2.13477	0.563857	3.00691	6.28079	5.81075	0.732632	1.74915	nosig	phnI
gene-pgaptmp_000409	0.439071	1.77071	0.842803	0	4.36925	4.2816	1.46526	3.061	nosig	phnF
gene-pgaptmp_000410	-1.78813	1.77073	0.161215	3.90899	5.18848	1.83497	0	1.74915	nosig	phnE
gene-pgaptmp_000411	0.394542	2.18481	0.881378	3.6083	2.73078	9.17487	0.732632	2.18643	nosig	phnD
gene-pgaptmp_000412	0.415755	3.2747	0.844187	9.92282	5.46156	2.75246	28.5726	0	nosig	phnC
gene-pgaptmp_000413	-0.338249	8.41685	0.5117	440.814	338.89	298.795	394.156	232.636	nosig	yjdN
gene-pgaptmp_000414	0.606916	7.15921	0.332608	130.801	85.7465	181.662	234.442	79.1488	nosig	yjdM
gene-pgaptmp_000415	1.54195	6.04409	0.0112811	29.4678	31.404	94.5011	87.1832	84.3963	0sig	crfC
gene-pgaptmp_000416	0.948883	3.97545	0.305042	11.4263	7.91926	15.2914	15.3853	25.3626	nosig	rdcB
gene-pgaptmp_000417	0.00808827	8.14211	0.991371	300.992	260.516	211.022	478.409	158.735	nosig	proP
gene-pgaptmp_000418	0.00467673	2.07918	1	3.90899	3.00386	3.97578	0	6.12201	nosig	pmrR
gene-pgaptmp_000419	-0.440687	5.5534	0.483292	51.4182	58.1656	29.0537	64.4716	28.4236	nosig	pmrB
gene-pgaptmp_000420	-0.12033	5.9813	0.820644	70.3618	60.8964	63.9182	49.0863	67.7794	nosig	basR
gene-pgaptmp_000421	1.80109	5.50417	0.00799892	16.538	19.3885	84.4088	51.2842	52.0371	0sig	eptA
gene-pgaptmp_000422	0.541773	4.41768	0.522229	11.727	20.7539	16.8206	24.1769	30.1728	nosig	adiC
gene-pgaptmp_000423	3.38408	5.21478	6.3683e-05	2.40553	8.46542	72.1756	61.5411	38.4812	0sig	adiY
gene-pgaptmp_000424	0.815526	5.3208	0.246772	28.8664	25.1232	48.0151	68.8674	26.2372	nosig	adiA
gene-pgaptmp_000425	-0.199887	5.00561	0.759848	39.6913	28.4001	20.4905	18.3158	49.8506	nosig	melR
gene-pgaptmp_000426	-1.87397	6.41219	0.00051823	161.171	137.904	42.5102	38.0969	41.5422	0sig	melA
gene-pgaptmp_000427	0.835433	6.40323	0.174794	54.7259	59.531	117.438	57.8779	129.874	nosig	melB
gene-pgaptmp_000428	0.254645	3.02324	0.916162	5.41245	7.91926	12.2332	11.7221	0	nosig	yjdF
gene-pgaptmp_000429	0.766185	6.28985	0.399228	41.1947	67.9964	20.1847	38.8295	219.518	nosig	fumB
gene-pgaptmp_000430	2.42084	5.72604	0.0175816	14.4332	14.4731	22.6313	18.3158	191.531	nosig	dcuB
gene-pgaptmp_000431	0.0937895	4.78242	0.939412	19.8456	31.6771	41.2869	13.92	26.6745	nosig	dcuR
gene-pgaptmp_000432	0.767349	7.52579	0.161999	125.99	132.443	222.949	175.099	261.497	nosig	dcuS
gene-pgaptmp_000433	-1.17775	5.52083	0.0803996	68.8584	66.9041	40.3694	10.2568	38.4812	nosig	yjdI
gene-pgaptmp_000434	-2.02443	6.03745	0.00140965	137.416	99.6735	41.5927	12.4547	32.3592	0sig	yjdJ
gene-pgaptmp_000435	1.05909	4.69772	0.171346	15.636	15.0193	41.2869	26.3747	27.9863	nosig	ghoS
gene-pgaptmp_000436	1.03755	2.7769	0.411455	4.51037	3.00386	12.8448	4.39579	5.68472	nosig	ghoT
gene-pgaptmp_000437	-4.85713	8.39889	8.28009e-17	668.437	931.469	34.2528	24.9095	23.1762	0sig	lysS
gene-pgaptmp_000438	1.29438	4.74573	0.137746	9.92282	18.0232	19.8789	20.5137	62.532	nosig	dtpC
gene-pgaptmp_000439	-0.441973	5.86782	0.523291	115.466	21.5732	67.2824	50.5516	33.2338	nosig	cadA
gene-pgaptmp_000440	0.129792	5.27449	0.925878	67.0542	4.9154	36.0878	27.1074	54.6608	nosig	cadB
gene-pgaptmp_000441	3.31314	7.21841	1.17609e-06	19.2443	27.3078	368.83	157.516	168.355	0sig	cadC
gene-pgaptmp_000442	7.71645	4.58817	4.11555e-07	0	0.273078	63.3066	47.6211	6.5593	0sig	NA
gene-pgaptmp_000443	0.961157	2.7402	0.594609	2.40553	5.46156	5.19909	18.3158	0	nosig	NA
gene-pgaptmp_000444	-0.700358	8.6446	0.201863	606.194	432.556	474.646	202.939	280.301	nosig	yjdC
gene-pgaptmp_000445	-1.06809	6.5894	0.0437588	130.801	147.462	56.8842	63.0063	79.1488	nosig	dsbD
gene-pgaptmp_000446	-0.0303545	5.56868	0.948668	39.6913	54.8887	41.2869	60.0758	38.0439	nosig	cutA
gene-pgaptmp_000447	-1.31629	8.54892	0.0312033	522.301	643.645	95.4186	207.335	399.68	nosig	dcuA
gene-pgaptmp_000448	-0.990212	9.23653	0.0625106	767.966	948.127	308.581	397.819	589.462	nosig	aspA
gene-pgaptmp_000449	1.21682	7.33811	0.0334162	104.039	75.6426	262.707	152.387	210.772	nosig	fxsA
gene-pgaptmp_000450	1.85205	5.3717	0.00602922	15.9366	15.8385	65.4474	55.68	51.1625	0sig	yjeH
gene-pgaptmp_000451	0.864984	9.82999	0.241105	550.566	667.949	1255.73	256.421	1816.05	nosig	groS
gene-pgaptmp_000452	-3.42227	11.9615	2.57963e-10	7876.91	9611.53	844.394	744.354	857.956	0sig	groL
gene-pgaptmp_000453	-0.853615	5.82798	0.13992	77.2777	75.6426	31.5004	47.6211	48.1015	nosig	yjeI
gene-pgaptmp_000454	2.77099	5.57341	0.000179136	6.9159	13.927	96.6419	46.8884	70.4031	0sig	yjeJ
gene-pgaptmp_000455	2.10129	7.36137	0.00040381	60.439	49.7002	268.824	282.796	157.86	0sig	epmB
gene-pgaptmp_000456	1.16563	9.21342	0.0379995	366.543	312.674	579.546	963.411	743.387	nosig	efp
gene-pgaptmp_000457	1.58133	4.10452	0.134309	8.11867	7.10003	6.72824	46.8884	15.7423	nosig	ecnA
gene-pgaptmp_000458	-2.49435	7.27695	3.66377e-06	309.712	298.747	57.4958	66.6695	38.0439	0sig	ecnB
gene-pgaptmp_000459	-0.544503	6.0874	0.379957	84.795	80.8311	64.2241	82.0548	24.488	nosig	sugE
gene-pgaptmp_000460	-0.922026	6.49362	0.0963165	123.284	126.162	92.6662	47.6211	56.4099	nosig	blc
gene-pgaptmp_000461	0.478051	4.53874	0.59855	16.8387	19.6616	37.617	28.5726	10.0576	nosig	ampC
gene-pgaptmp_000462	-3.10041	5.51568	4.18119e-05	99.5289	91.2081	5.81075	4.39579	22.7389	0sig	frdD
gene-pgaptmp_000463	-3.28164	5.43852	2.17765e-06	97.7247	86.0196	6.42241	5.86106	15.7423	0sig	frdC
gene-pgaptmp_000464	-2.9591	6.69338	0.000423274	224.015	205.901	10.3982	5.12842	66.9048	0sig	frdB
gene-pgaptmp_000465	-2.77417	8.28041	0.000152961	661.822	609.237	22.3255	63.0063	193.281	0sig	frdA
gene-pgaptmp_000466	4.10485	8.1021	1.97389e-09	23.7546	27.3078	434.889	624.202	261.935	0sig	epmA
gene-pgaptmp_000467	1.59913	5.60183	0.0155785	21.6498	21.5732	80.1272	71.0653	45.4778	0sig	yjeM
gene-pgaptmp_000468	-1.73394	1.74823	0.228119	3.90899	4.9154	1.22332	2.93053	0	nosig	yjeN
gene-pgaptmp_000469	0.800745	3.30847	0.455358	5.11176	7.64618	8.86904	8.79158	15.7423	nosig	yjeO
gene-pgaptmp_000470	-1.57337	6.86453	0.0027724	187.03	197.435	52.9084	60.8085	80.0234	0sig	mscM
gene-pgaptmp_000471	-0.948768	7.91668	0.0925156	318.432	359.098	99.7002	153.12	273.741	nosig	asd
gene-pgaptmp_000472	-0.102691	7.50732	0.838864	195.149	182.689	149.244	266.678	112.82	nosig	rsgA
gene-pgaptmp_000473	-0.86942	5.27493	0.162852	48.1106	55.981	22.9372	27.1074	35.4202	nosig	orn
gene-pgaptmp_000474	1.78418	9.66599	0.00654472	357.823	300.386	1549.33	1387.6	463.961	0sig	NA
gene-pgaptmp_000475	2.1935	9.33524	0.00252021	214.092	196.343	1418.13	1131.18	267.182	0sig	NA
gene-pgaptmp_000476	3.84566	7.2964	7.15888e-08	17.4401	17.2039	404.306	206.602	137.308	0sig	NA
gene-pgaptmp_000477	3.31106	4.09448	0.00194773	2.10484	3.00386	43.7335	21.979	11.3694	0sig	NA
gene-pgaptmp_000478	0.104204	8.12111	0.862891	308.209	223.378	281.974	255.689	319.219	nosig	queG
gene-pgaptmp_000479	-1.99136	8.52345	0.00025399	825.398	506.833	122.637	220.522	160.047	0sig	nnr
gene-pgaptmp_000480	-2.65978	5.8699	9.9934e-06	120.277	111.962	13.1506	21.2463	20.9897	0sig	tsaE
gene-pgaptmp_000481	-3.16728	7.48953	2.35634e-05	458.855	306.667	54.4375	66.6695	6.99658	0sig	amiB
gene-pgaptmp_000482	-2.62927	7.96989	4.20886e-07	509.973	495.09	81.9621	84.2527	77.3997	0sig	mutL
gene-pgaptmp_000483	-1.19986	9.96377	0.0694335	1566.3	1451.96	427.549	237.373	1305.3	nosig	miaA
gene-pgaptmp_000484	-1.79329	8.81454	0.000964578	829.608	738.403	147.41	214.661	316.595	0sig	hfq
gene-pgaptmp_000485	-0.900401	9.67984	0.118885	1166.68	1104.87	335.494	480.607	1009.26	nosig	hflX
gene-pgaptmp_000486	-2.70743	10.0809	1.04212e-05	2280.44	2119.36	138.846	356.792	515.123	0sig	hflK
gene-pgaptmp_000487	-2.21275	9.13833	0.000191634	1105.04	1019.95	100.006	253.491	334.524	0sig	hflC
gene-pgaptmp_000488	2.12423	4.19184	0.0344407	5.41245	6.28079	8.56321	21.2463	47.2269	nosig	yjeT
gene-pgaptmp_000489	0.410196	10.2182	0.502545	930.941	1057.63	674.047	1858.69	1432.11	nosig	purA
gene-pgaptmp_000490	-0.349989	7.10508	0.539536	139.22	175.043	100.618	202.939	67.3421	nosig	nsrR
gene-pgaptmp_000491	-2.19035	9.42802	3.79075e-05	1332.97	1255.34	229.677	382.434	239.196	0sig	rnr
gene-pgaptmp_000492	-2.20451	6.21774	0.000316605	118.773	158.112	15.2914	39.5621	35.8575	0sig	rlmB
gene-pgaptmp_000493	3.08699	2.78982	0.0196284	0.601383	1.63847	8.86904	13.1874	7.87115	nosig	yjfI
gene-pgaptmp_000494	2.46317	3.39579	0.0557788	4.81106	0.546156	8.56321	16.1179	20.1152	nosig	yjfJ
gene-pgaptmp_000495	3.11232	2.84694	0.0492309	0.601383	1.63847	12.539	0.732632	16.6169	nosig	yjfK
gene-pgaptmp_000498	1.3614	3.17799	0.249717	5.41245	3.27694	5.19909	12.4547	16.1796	nosig	yjfC
gene-pgaptmp_000499	-3.68916	8.70982	4.29208e-09	1163.98	706.999	39.4519	56.4127	121.566	0sig	aidB
gene-pgaptmp_000500	-1.2743	7.42807	0.0142303	281.748	247.409	135.176	82.0548	110.196	0sig	yjfN
gene-pgaptmp_000501	-0.310837	7.95598	0.580626	304.901	255.601	349.562	106.232	220.83	nosig	bsmA
gene-pgaptmp_000502	0.647711	5.69166	0.300774	44.2017	31.9501	53.8259	60.0758	65.1557	nosig	yjfP
gene-pgaptmp_000503	1.19936	5.17991	0.0945618	19.8456	20.2078	39.4519	31.5032	66.9048	nosig	ulaR
gene-pgaptmp_000504	0.0937015	4.13098	0.952082	18.9436	13.3808	22.9372	16.8505	11.8067	nosig	ulaG
gene-pgaptmp_000505	0.108496	4.21167	0.926823	13.8318	20.2078	18.9614	26.3747	10.0576	nosig	ulaA
gene-pgaptmp_000506	-1.89949	1.69303	0.203637	5.41245	3.27694	0	2.93053	0.874573	nosig	ulaB
gene-pgaptmp_000507	-2.66965	2.18237	0.0529243	8.11867	6.82695	3.05829	0	0	nosig	ulaC
gene-pgaptmp_000508	-3.3224	3.55406	0.0075653	27.9643	18.8424	1.52914	5.86106	0	0sig	ulaD
gene-pgaptmp_000509	-0.880964	3.81234	0.345468	20.1463	16.3847	6.11658	3.66316	19.6779	nosig	ulaE
gene-pgaptmp_000510	-1.53377	4.18276	0.19313	26.1602	30.8578	0	5.86106	23.6135	nosig	ulaF
gene-pgaptmp_000511	-2.16569	4.94566	0.0445795	67.3549	44.7848	27.5246	9.52422	0	nosig	yjfY
gene-pgaptmp_000512	-2.26856	9.29545	3.3189e-05	1116.47	1275.55	151.385	291.588	302.165	0sig	rpsF
gene-pgaptmp_000513	-0.871712	8.64299	0.155958	515.385	580.837	145.269	193.415	559.727	nosig	priB
gene-pgaptmp_000514	-2.2345	7.24723	0.000132949	260.399	311.855	29.0537	64.4716	89.2064	0sig	rpsR
gene-pgaptmp_000515	-3.39641	9.0212	1.96403e-08	1013.63	1255.07	53.5201	167.04	103.637	0sig	rplI
gene-pgaptmp_000516	-0.257676	4.37124	0.757249	22.8526	21.3001	22.3255	1.46526	31.0473	nosig	-
gene-pgaptmp_000517	1.10077	5.02075	0.176529	17.7408	19.9347	63.9182	14.6526	41.9795	nosig	NA
gene-pgaptmp_000518	3.72982	4.21474	0.00174404	0.902074	3.27694	58.1075	11.7221	14.8677	0sig	exuT
gene-pgaptmp_000519	0.0735167	3.52399	1	6.9159	13.927	16.2089	5.86106	10.4949	nosig	-
gene-pgaptmp_000520	0.186227	3.24175	0.90187	6.31452	9.83081	7.95155	7.32632	12.244	nosig	ydiF
gene-pgaptmp_000521	1.81342	2.50715	0.145061	2.10484	1.91155	3.36412	7.32632	10.9322	nosig	-
gene-pgaptmp_000522	1.98445	2.23292	0.30219	0.300691	2.4577	14.374	2.1979	0	nosig	-
gene-pgaptmp_000523	1.66375	2.50621	0.351928	1.80415	2.73078	3.97578	18.3158	0	nosig	-
gene-pgaptmp_000524	1.31414	5.41827	0.0540736	24.0553	20.4809	41.8986	44.6905	79.5861	nosig	-
gene-pgaptmp_000525	0.830715	7.27823	0.214356	109.151	101.585	162.701	73.9958	324.904	nosig	ytfB
gene-pgaptmp_000526	-0.557683	7.47822	0.295461	209.281	230.205	93.5836	172.901	181.911	nosig	fklB
gene-pgaptmp_000527	-2.22394	6.87245	9.69155e-05	259.797	179.958	27.5246	50.5516	63.4065	0sig	cycA
gene-pgaptmp_000528	1.84181	3.26588	0.133979	4.20968	2.73078	24.1605	5.12842	7.87115	nosig	NA
gene-pgaptmp_000529	-0.516179	3.39773	0.663916	12.9297	10.9231	14.6798	10.2568	0	nosig	-
gene-pgaptmp_000530	1.55036	3.4512	0.138902	5.71314	3.82309	15.9031	13.92	12.244	nosig	ytfE
gene-pgaptmp_000531	-0.496546	5.17263	0.477156	48.712	36.8655	44.3452	35.1663	11.3694	nosig	ytfF
gene-pgaptmp_000532	0.0144517	5.58246	1	45.7051	48.0617	42.2044	60.0758	40.2303	nosig	qorB
gene-pgaptmp_000533	-0.943698	5.83341	0.110536	77.2777	80.8311	55.6609	27.1074	39.7931	nosig	ytfH
gene-pgaptmp_000534	0.428657	6.9011	0.449752	79.3826	117.424	120.497	117.221	159.61	nosig	cpdB
gene-pgaptmp_000535	-1.09377	8.73009	0.0546939	771.574	473.244	402.471	151.655	319.656	nosig	cysQ
gene-pgaptmp_000536	3.11931	5.67082	0.000543188	10.2235	7.64618	162.089	44.6905	26.2372	0sig	ytfI
gene-pgaptmp_000537	0.557572	7.38082	0.397544	168.989	89.8427	224.784	77.659	268.057	nosig	ytfJ
gene-pgaptmp_000538	-4.60316	10.1249	4.93372e-12	3216.5	2037.16	147.715	134.072	42.4168	0sig	ytfK
gene-pgaptmp_000539	1.35382	8.24738	0.0359292	153.353	160.297	396.048	635.192	172.291	nosig	paeA
gene-pgaptmp_000540	-2.21852	7.70133	2.3423e-05	431.492	351.725	67.894	99.6379	85.2708	0sig	msrA
gene-pgaptmp_000541	-0.714728	7.22821	0.217554	209.883	179.685	148.633	156.051	51.5998	nosig	tamA
gene-pgaptmp_000542	-1.71087	7.10299	0.000909237	252.28	216.278	81.9621	60.0758	72.1523	0sig	tamB
gene-pgaptmp_000543	0.616742	7.07899	0.288132	122.983	80.8311	167.594	199.276	102.325	nosig	ytfP
gene-pgaptmp_000544	1.63987	9.62988	0.00324762	373.158	324.417	1175.61	1002.97	1082.28	0sig	ppa
gene-pgaptmp_000545	-1.74687	7.9237	0.00218248	466.673	369.748	142.516	61.5411	168.793	0sig	ytfQ
gene-pgaptmp_000546	-2.35048	6.43369	0.000127828	184.925	145.551	19.573	22.7116	54.6608	0sig	ytfR
gene-pgaptmp_000547	-1.92676	4.61594	0.010208	48.1106	36.5925	6.72824	10.9895	15.7423	0sig	ytfT
gene-pgaptmp_000548	-1.53335	4.00956	0.143419	30.0691	20.2078	13.1506	12.4547	0.437286	nosig	yjfF
gene-pgaptmp_000549	-0.626322	8.80287	0.234611	516.588	614.153	410.117	241.036	446.907	nosig	fbp
gene-pgaptmp_000550	0.655911	8.62053	0.240394	257.693	326.328	329.072	549.474	502.442	nosig	mpl
gene-pgaptmp_000551	1.35303	8.33472	0.01337	178.611	154.835	433.665	436.649	407.551	0sig	yjgA
gene-pgaptmp_000552	-0.656466	7.30098	0.210751	239.952	162.208	132.424	96.7074	153.05	nosig	pmbA
gene-pgaptmp_000553	-1.19979	7.73813	0.0436289	416.157	227.474	172.182	60.8085	186.284	nosig	cybC
gene-pgaptmp_000554	-0.84447	4.34575	0.258617	32.7754	20.4809	16.5148	16.1179	11.8067	nosig	nrdG
gene-pgaptmp_000555	-1.5714	7.55837	0.0105429	384.885	238.67	58.1075	67.4021	188.908	0sig	nrdD
gene-pgaptmp_000556	0.71071	4.39781	0.435313	18.0415	11.4693	22.3255	9.52422	40.2303	nosig	treC
gene-pgaptmp_000557	1.06345	4.52905	0.297018	9.32144	17.7501	11.6215	10.2568	62.9692	nosig	treB
gene-pgaptmp_000558	2.5637	6.59313	4.37552e-05	23.4539	25.1232	108.569	129.676	193.281	0sig	treR
gene-pgaptmp_000559	0.245383	2.26614	0.907941	2.10484	5.18848	6.42241	1.46526	4.81015	nosig	mgtL
gene-pgaptmp_000560	1.38688	6.0697	0.0268514	37.2857	30.3117	77.9864	68.1348	118.942	nosig	mgtA
gene-pgaptmp_000561	-2.16755	9.82629	0.000144133	1695.9	1703.73	256.285	277.668	600.831	0sig	ridA
gene-pgaptmp_000562	-1.21777	4.43405	0.109587	22.5519	40.6886	17.1264	8.79158	14.4305	nosig	pyrI
gene-pgaptmp_000563	0.757217	6.32644	0.265184	39.0899	73.458	79.8213	49.0863	156.111	nosig	pyrB
gene-pgaptmp_000564	1.72963	2.12514	0.226538	0.601383	2.4577	2.75246	3.66316	9.18301	nosig	pyrL
gene-pgaptmp_000565	1.60295	5.11683	0.0487552	15.3353	15.2924	36.0878	19.7811	83.5217	nosig	yjgH
gene-pgaptmp_000566	0.184796	5.06862	0.813926	34.2788	26.4886	45.2627	30.0379	27.9863	nosig	bdcA
gene-pgaptmp_000567	1.1793	4.99198	0.152164	16.8387	18.5693	74.3164	24.9095	20.5525	nosig	bdcR
gene-pgaptmp_000568	0.0240202	4.98518	1	33.9781	27.3078	25.9955	34.4337	33.2338	nosig	tabA
gene-pgaptmp_000569	2.18646	5.17939	0.0126846	12.0277	10.65	100.924	17.5832	35.8575	0sig	yjgL
gene-pgaptmp_000570	1.51533	3.93923	0.129985	4.81106	9.01158	21.408	8.05895	29.7355	nosig	argF
gene-pgaptmp_000571	0.413506	7.90418	0.516879	202.967	195.524	349.257	109.162	336.711	nosig	rraB
gene-pgaptmp_000572	0.357177	5.31042	0.616552	43.2996	23.4847	55.355	38.0969	34.5456	nosig	yjgM
gene-pgaptmp_000573	2.57085	4.68354	0.00913202	9.32144	3.27694	59.3308	12.4547	40.2303	0sig	yjgN
gene-pgaptmp_000574	-1.00338	9.76628	0.0714902	1271.93	1216.02	444.675	973.668	444.283	nosig	valS
gene-pgaptmp_000575	-0.294523	7.11149	0.610427	158.164	151.285	97.2536	61.5411	219.08	nosig	holC
gene-pgaptmp_000576	-2.74843	9.32618	2.095e-07	1395.51	1224.21	156.279	194.147	234.385	0sig	pepA
gene-pgaptmp_000577	0.345837	3.9195	0.775567	10.8249	13.927	30.5829	10.9895	5.24744	nosig	ytgA
gene-pgaptmp_000578	-1.09979	6.16075	0.0453414	97.1234	110.87	48.9326	49.819	46.7896	nosig	lptF
gene-pgaptmp_000579	-1.98791	7.26421	0.000217987	289.566	264.886	86.5496	76.1937	46.7896	0sig	lptG
gene-pgaptmp_000580	-2.92918	6.90434	1.43212e-06	294.377	202.351	27.8304	16.8505	52.4744	0sig	yjgR
gene-pgaptmp_000581	-3.37208	7.72135	7.67136e-07	525.909	390.502	29.6654	87.1832	17.0542	0sig	ahr
gene-pgaptmp_000582	3.3882	3.40586	0.00632824	2.10484	0.819234	26.3013	10.2568	10.0576	0sig	NA
gene-pgaptmp_000583	3.09512	6.36251	0.00013392	18.0415	11.4693	224.784	40.2948	112.82	0sig	M1-386
gene-pgaptmp_000584	1.12183	1.8289	0.551738	0	3.27694	5.50492	2.1979	3.061	nosig	NA
gene-pgaptmp_000585	1.4793	3.3948	0.242089	4.20968	5.18848	17.1264	1.46526	20.5525	nosig	-
gene-pgaptmp_000586	-0.702584	3.22801	0.456573	8.41936	13.927	8.86904	5.86106	5.68472	nosig	-
gene-pgaptmp_000587	3.02272	3.03809	0.0135685	0.902074	1.91155	10.0924	9.52422	15.7423	0sig	nanS
gene-pgaptmp_000588	0.190962	3.76124	0.887369	17.1394	6.55387	19.2672	10.9895	10.0576	nosig	nanM
gene-pgaptmp_000589	4.32888	4.12335	0.000123972	2.10484	0.546156	36.0878	19.0484	26.2372	0sig	nanC
gene-pgaptmp_000590	4.80528	6.75253	2.70303e-09	7.51729	4.9154	303.382	89.3811	130.311	0sig	fimB
gene-pgaptmp_000591	4.52787	6.27383	8.0688e-08	3.30761	7.37311	185.026	139.2	49.4134	0sig	fimE
gene-pgaptmp_000592	-1.26898	7.08466	0.118344	234.539	181.324	209.799	16.8505	31.0473	nosig	fimA
gene-pgaptmp_000593	0.828624	4.21552	0.618991	12.9297	11.1962	60.2483	3.66316	0	nosig	fimI
gene-pgaptmp_000594	2.53798	4.25098	0.0549327	6.61521	2.73078	70.9523	7.32632	3.061	nosig	fimC
gene-pgaptmp_000595	2.52297	4.15333	0.0275045	3.6083	5.18848	56.5783	6.59369	12.6813	nosig	fimD
gene-pgaptmp_000596	1.94677	2.8207	0.145707	4.20968	0.546156	4.58743	8.79158	14.4305	nosig	fimF
gene-pgaptmp_000597	-0.246226	1.99673	0.841558	4.20968	3.00386	1.22332	2.1979	5.68472	nosig	fimG
gene-pgaptmp_000598	0.657278	4.77772	0.436164	28.5657	11.1962	36.0878	16.8505	40.6676	nosig	fimH
gene-pgaptmp_000599	1.23253	4.05017	0.165896	10.2235	7.37311	24.1605	22.7116	15.305	nosig	gntP
gene-pgaptmp_000600	1.60143	6.13882	0.0391216	24.0553	38.7771	191.143	48.3537	45.9151	nosig	uxuA
gene-pgaptmp_000601	-1.81192	4.98059	0.0192795	43.2996	63.9003	5.81075	28.5726	12.244	nosig	uxuB
gene-pgaptmp_000602	-0.505734	6.83052	0.342959	125.088	149.92	133.953	77.659	78.2743	nosig	uxuR
gene-pgaptmp_000603	1.20379	3.86639	0.259529	2.70622	12.8347	24.1605	10.2568	19.2406	nosig	iraD
gene-pgaptmp_000604	-0.150859	1.94339	0.909733	2.40553	4.09617	7.03406	1.46526	0	nosig	NA
gene-pgaptmp_000605	-0.950531	5.40717	0.115114	51.1176	66.0849	33.947	29.3053	27.549	nosig	hypT
gene-pgaptmp_000606	-3.12028	7.10109	2.13045e-08	236.945	344.351	41.2869	35.1663	23.6135	0sig	iadA
gene-pgaptmp_000607	-3.73683	4.95066	3.49521e-05	50.2155	84.108	6.72824	8.05895	0.437286	0sig	yjiG
gene-pgaptmp_000608	-2.85986	5.85203	1.14706e-05	114.563	120.974	11.6215	9.52422	27.1118	0sig	yjiH
gene-pgaptmp_000609	0.0421992	4.36782	0.997717	15.9366	23.2116	16.8206	14.6526	28.8609	nosig	kptA
gene-pgaptmp_000610	0.106763	5.37867	0.900433	49.0127	29.2193	55.355	41.0274	29.7355	nosig	yjiJ
gene-pgaptmp_000611	1.14651	4.78695	0.144807	15.3353	15.8385	51.6851	21.2463	30.1728	nosig	yjiK
gene-pgaptmp_000612	0.399399	3.05024	0.740651	4.51037	8.19234	8.86904	6.59369	9.6203	nosig	ytiA
gene-pgaptmp_000613	-3.56981	4.7733	3.18918e-06	49.6141	67.1772	3.97578	6.59369	4.37286	0sig	yjiL
gene-pgaptmp_000614	-2.1595	6.89555	6.33584e-05	184.023	258.332	46.486	39.5621	62.0947	0sig	yjiM
gene-pgaptmp_000615	-1.09222	7.0101	0.0484864	211.687	164.12	101.535	112.825	50.2879	nosig	yjiN
gene-pgaptmp_000616	0.0787751	5.80727	0.912891	55.3272	51.6117	51.3793	62.2737	55.9727	nosig	mdtM
gene-pgaptmp_000617	-0.640463	5.12838	0.330271	45.1037	42.054	18.6556	22.7116	42.4168	nosig	NA
gene-pgaptmp_000618	-0.76155	5.77654	0.182834	73.9701	69.3618	40.6752	41.0274	45.0405	nosig	yjiR
gene-pgaptmp_000620	-2.20232	1.88756	0.0859476	4.51037	6.28079	0.611658	2.1979	0.874573	nosig	symE
gene-pgaptmp_000621	0.221838	6.56039	0.751196	74.5715	95.8504	96.9478	43.9579	156.549	nosig	-
gene-pgaptmp_000622	0.948725	5.80526	0.207927	16.538	54.3425	89.9137	32.2358	82.6471	nosig	-
gene-pgaptmp_000623	2.71476	7.76094	3.62992e-06	47.5093	52.1579	366.383	339.941	275.928	0sig	hsdM
gene-pgaptmp_000624	0.200556	5.47797	0.839105	32.174	48.3348	12.539	27.84	98.3894	nosig	-
gene-pgaptmp_000625	3.82122	2.2351	0.0198515	0.300691	0.546156	2.1408	3.66316	13.9932	nosig	NA
gene-pgaptmp_000626	-1.32472	4.32313	0.0975587	29.7685	30.3117	14.374	4.39579	16.6169	nosig	-
gene-pgaptmp_000627	-0.862005	5.74324	0.156507	59.5369	84.9273	44.9568	49.0863	25.3626	nosig	yjiA
gene-pgaptmp_000628	1.56353	3.24955	0.17277	4.81106	3.27694	18.0439	5.86106	11.8067	nosig	yjiX
gene-pgaptmp_000629	2.42775	5.3716	0.0096887	9.32144	13.1077	22.0197	23.4442	135.996	0sig	btsT
gene-pgaptmp_000630	-0.466317	4.72122	0.591205	32.7754	28.6732	28.4421	35.899	2.62372	nosig	NA
gene-pgaptmp_000631	-2.68504	2.56693	0.0315596	9.02074	11.4693	3.05829	1.46526	0	nosig	dan
gene-pgaptmp_000632	-2.46546	1.5282	0.0888074	6.01383	2.18462	1.83497	0	0	nosig	-
gene-pgaptmp_000633	-0.086587	3.80264	0.900574	18.9436	8.46542	8.56321	5.86106	24.0508	nosig	VVA1143
gene-pgaptmp_000634	-0.190121	4.27586	0.79252	15.9366	24.3039	14.0681	12.4547	26.2372	nosig	-
gene-pgaptmp_000635	1.68897	5.1769	0.112225	12.629	17.7501	15.5973	8.05895	123.315	nosig	tsr
gene-pgaptmp_000636	1.19489	4.36344	0.183901	12.629	9.83081	20.4905	13.1874	43.2914	nosig	lgoT
gene-pgaptmp_000637	0.250834	5.26744	0.762692	28.5657	39.3232	21.1022	25.6421	74.3387	nosig	lgoR
gene-pgaptmp_000638	3.16181	3.30931	0.0102551	1.50346	1.63847	19.2672	6.59369	17.0542	0sig	lgoD
gene-pgaptmp_000639	0.540286	6.87325	0.346956	89.6061	93.6658	156.279	87.1832	155.674	nosig	opgB
gene-pgaptmp_000640	1.90931	6.32854	0.00153291	26.7615	33.3155	103.982	105.499	129.437	0sig	yjjA
gene-pgaptmp_000641	0.482323	6.32262	0.478212	59.8376	68.2695	60.5541	159.714	49.4134	nosig	dnaC
gene-pgaptmp_000642	0.637169	7.1502	0.267522	98.9275	113.054	113.463	228.581	153.488	nosig	dnaT
gene-pgaptmp_000643	0.513276	1.90934	0.800493	1.20277	3.55001	4.2816	0	5.68472	nosig	yjjB
gene-pgaptmp_000644	-0.126354	3.49779	0.887362	13.2304	9.01158	16.8206	10.9895	2.62372	nosig	yjjP
gene-pgaptmp_000645	3.12932	3.4283	0.0282361	3.6083	0	15.5973	25.6421	6.99658	nosig	yjjQ
gene-pgaptmp_000646	3.94727	5.35302	9.53361e-05	3.90899	4.36925	102.759	79.8569	10.9322	0sig	bglJ
gene-pgaptmp_000647	2.59223	8.21551	0.00216059	94.1164	53.5233	734.295	524.564	76.9624	0sig	fhuF
gene-pgaptmp_000648	3.77891	4.97252	0.00088502	6.01383	1.09231	78.9039	60.0758	8.30844	0sig	yjjZ
gene-pgaptmp_000649	3.34833	3.77478	0.0017728	1.50346	2.4577	21.408	24.9095	15.7423	0sig	NA
gene-pgaptmp_000650	-0.555065	2.43697	0.635052	7.81798	3.82309	2.44663	8.05895	1.74915	nosig	NA
gene-pgaptmp_000651	2.5101	5.04788	0.00218372	12.9297	4.09617	33.947	47.6211	64.2811	0sig	NA
gene-pgaptmp_000652	2.61653	7.70649	2.2798e-05	43.6003	58.4387	278.916	436.649	224.765	0sig	rsmC
gene-pgaptmp_000653	3.70922	8.35838	2.36018e-09	34.5795	44.7848	468.53	509.912	580.716	0sig	holD
gene-pgaptmp_000654	1.89302	6.77635	0.00630756	37.5864	45.331	195.73	213.196	53.7862	0sig	rimI
gene-pgaptmp_000655	0.122193	6.98561	0.867903	125.388	113.874	127.836	210.265	53.3489	nosig	yjjG
gene-pgaptmp_000656	3.25657	6.96857	6.7606e-06	10.2235	30.3117	292.067	142.131	148.24	0sig	-
gene-pgaptmp_000657	0.804205	7.1245	0.246963	103.137	88.7504	235.488	48.3537	217.769	nosig	dgt
gene-pgaptmp_000658	0.78822	4.68928	0.386934	20.7477	14.2001	58.7191	19.0484	12.244	nosig	NA
gene-pgaptmp_000659	1.36324	4.11917	0.187048	8.11867	9.01158	44.0394	13.92	7.87115	nosig	NA
gene-pgaptmp_000660	-2.73959	2.42951	0.0497688	11.1256	7.37311	3.66995	0	0	nosig	yfdS
gene-pgaptmp_000661	-1.83952	3.01365	0.140579	15.9366	9.55773	5.50492	5.12842	0	nosig	yfdR
gene-pgaptmp_000662	-4.99384	4.56297	7.53302e-08	62.2431	46.1502	3.36412	0.732632	0.437286	0sig	yfdQ
gene-pgaptmp_000663	-2.03648	1.96604	0.151675	6.9159	4.36925	3.66995	0	0	nosig	yfdP
gene-pgaptmp_000664	1.53295	2.36342	0.370048	3.6083	0.546156	2.44663	0.732632	14.8677	nosig	NA
gene-pgaptmp_000665	0.110555	5.55476	0.891116	47.2086	41.2348	57.8017	31.5032	53.3489	nosig	-
gene-pgaptmp_000666	2.19285	7.46511	0.00122022	51.1176	60.8964	382.286	101.103	284.236	0sig	ymfK
gene-pgaptmp_000667	2.83093	3.76885	0.0111406	3.6083	1.91155	19.2672	8.05895	31.9219	0sig	ymfT
gene-pgaptmp_000668	2.32152	6.66595	0.000215902	34.2788	25.1232	182.274	93.0443	169.667	0sig	ymfL
gene-pgaptmp_000670	-1.25304	1.33469	0.404876	2.10484	3.27694	1.83497	1.46526	0	nosig	-
gene-pgaptmp_000672	-2.51439	1.72527	0.138413	5.71314	4.09617	0	2.93053	0	nosig	-
gene-pgaptmp_000673	-5.59905	0.744744	0.0121896	1.80415	2.4577	0	0	0	0sig	-
gene-pgaptmp_000674	-6.35857	1.21102	0.00271395	5.11176	2.18462	0	0	0	0sig	rusA
gene-pgaptmp_000675	-0.786926	2.61213	0.543023	5.11176	9.28465	3.97578	8.79158	0	nosig	-
gene-pgaptmp_000676	-0.382952	2.13774	0.755657	4.51037	4.09617	0	4.39579	5.68472	nosig	-
gene-pgaptmp_000677	1.36845	1.79301	0.419838	1.20277	1.63847	6.11658	5.12842	0	nosig	-
gene-pgaptmp_000678	2.63723	5.43167	0.000522371	9.62213	10.9231	102.759	39.5621	49.4134	0sig	-
gene-pgaptmp_000679	7.18765	2.17893	0.00170285	0	0	9.4807	3.66316	6.12201	0sig	essD
gene-pgaptmp_000680	0.862806	3.49666	0.484091	2.40553	11.7424	22.3255	10.9895	5.24744	nosig	-
gene-pgaptmp_000681	1.74061	4.16509	0.102365	6.61521	7.64618	51.9909	7.32632	11.8067	nosig	-
gene-pgaptmp_000684	0.600328	3.27035	0.632534	8.72005	4.9154	17.7381	7.32632	5.68472	nosig	-
gene-pgaptmp_000685	0.181971	6.42693	0.804337	88.1026	69.908	88.0787	36.6316	143.43	nosig	-
gene-pgaptmp_000686	-0.314324	5.94475	0.572429	59.5369	78.3734	57.4958	50.5516	58.1591	nosig	NA
gene-pgaptmp_000687	-0.348123	3.74162	0.68291	12.3284	16.6578	9.4807	13.92	10.9322	nosig	nohB
gene-pgaptmp_000688	0.0923351	2.8272	1	6.9159	5.46156	8.25738	11.7221	0	nosig	A
gene-pgaptmp_000690	-0.992453	3.29737	0.434135	14.4332	11.1962	15.2914	3.66316	0	nosig	JD73_18735
gene-pgaptmp_000691	-0.0666823	2.992	0.95832	8.11867	6.82695	5.81075	12.4547	3.49829	nosig	JD73_18850
gene-pgaptmp_000692	-0.387178	3.09177	0.707664	10.5242	7.64618	1.83497	7.32632	11.8067	nosig	D_2
gene-pgaptmp_000693	-0.721356	3.75009	0.423704	22.8526	10.377	9.4807	13.92	6.99658	nosig	JD73_18860
gene-pgaptmp_000695	-0.261107	0.943238	0.930245	2.40553	0.273078	1.83497	1.46526	0	nosig	-
gene-pgaptmp_000698	-7.0108	1.67974	0.00037412	6.31452	5.18848	0	0	0	0sig	GJ12_03320
gene-pgaptmp_000701	-1.81847	4.09738	0.0276775	33.3768	23.7578	11.9273	4.39579	7.43387	nosig	-
gene-pgaptmp_000703	-0.86502	1.44339	0.57576	4.20968	1.09231	3.97578	0	0	nosig	JD73_18910
gene-pgaptmp_000705	-5.61476	0.751409	0.00951866	2.40553	1.91155	0	0	0	0sig	-
gene-pgaptmp_000706	-1.00354	3.81566	0.345948	14.7339	23.2116	16.8206	10.9895	0.437286	nosig	NA
gene-pgaptmp_000707	-2.63286	1.46359	0.126295	4.51037	3.27694	0	2.1979	0	nosig	lomP
gene-pgaptmp_000708	1.01093	4.98001	0.18588	22.8526	15.5654	61.4716	29.3053	24.9253	nosig	stfR
gene-pgaptmp_000709	0.69213	3.17411	0.578716	4.51037	7.64618	6.11658	5.86106	17.4915	nosig	-
gene-pgaptmp_000710	1.336	2.99077	0.437814	4.20968	3.27694	21.7139	6.59369	0	nosig	NA
gene-pgaptmp_000711	1.59091	10.0481	0.0344486	477.197	481.437	3006.3	546.543	777.932	nosig	-
gene-pgaptmp_000712	2.30462	4.92874	0.00647816	8.11867	9.55773	73.3989	19.7811	37.6066	0sig	-
gene-pgaptmp_000713	0.75758	8.15792	0.169804	218.001	184.874	258.425	417.6	346.331	nosig	prfC
gene-pgaptmp_000714	-4.5301	11.2102	2.53676e-12	7549.46	3569.68	285.033	310.636	126.376	0sig	osmY
gene-pgaptmp_000715	-4.48308	7.71477	1.83125e-13	658.815	320.321	15.5973	26.3747	24.0508	0sig	ytjA
gene-pgaptmp_000716	-0.684081	5.08971	0.287096	39.6913	46.4233	29.9712	17.5832	32.3592	nosig	yjjU
gene-pgaptmp_000717	-1.26837	4.42023	0.0870955	35.7823	27.5809	11.0098	16.8505	11.8067	nosig	yjjV
gene-pgaptmp_000718	-0.328063	3.49732	0.715203	8.41936	15.5654	8.86904	5.12842	14.4305	nosig	yjjW
gene-pgaptmp_000719	-0.632273	6.99149	0.27308	160.269	161.116	61.7774	75.4611	173.603	nosig	yjjI
gene-pgaptmp_000720	-0.422628	7.83734	0.448933	309.412	228.293	99.0886	243.966	259.311	nosig	deoC
gene-pgaptmp_000721	-2.06386	9.22159	0.000409438	1228.02	965.058	119.579	337.743	330.151	0sig	deoA
gene-pgaptmp_000722	-2.31857	10.845	0.0001344	3845.24	3221.77	334.271	608.817	1181.99	0sig	deoB
gene-pgaptmp_000723	-3.12066	10.2273	2.40652e-07	2651.2	2456.06	132.424	408.076	341.083	0sig	deoD
gene-pgaptmp_000724	0.995857	4.17776	0.309302	11.727	10.1039	10.704	11.7221	42.8541	nosig	-
gene-pgaptmp_000725	-0.64206	5.64069	0.292201	54.7259	70.4541	26.3013	35.899	58.1591	nosig	lplA
gene-pgaptmp_000726	-0.567107	4.86006	0.505002	36.6844	33.5886	26.3013	41.76	3.49829	nosig	ytjB
gene-pgaptmp_000727	0.768577	7.20683	0.159837	87.2005	119.608	175.546	172.901	180.162	nosig	serB
gene-pgaptmp_000728	-1.92135	6.69759	0.000798778	172.898	195.251	25.9955	62.2737	58.1591	0sig	radA
gene-pgaptmp_000729	-1.67743	6.63844	0.00418583	180.415	155.928	43.4277	29.3053	84.3963	0sig	nadR
gene-pgaptmp_000730	-0.0715331	8.60233	0.880058	393.605	405.521	576.182	348	216.019	nosig	-
gene-pgaptmp_000731	-0.783619	6.88695	0.282684	160.87	153.197	122.637	137.735	13.5559	nosig	nadS
gene-pgaptmp_000732	-0.506107	8.5565	0.341057	398.416	515.025	277.081	452.767	235.697	nosig	ettA
gene-pgaptmp_000733	-1.68233	8.17912	0.000899148	511.176	473.517	166.371	147.992	145.616	0sig	sltY
gene-pgaptmp_000734	0.191893	5.51396	0.776199	43.6003	39.3232	42.5102	41.76	57.7218	nosig	trpR
gene-pgaptmp_000735	1.91099	5.90174	0.00398703	14.7339	29.7655	84.4088	68.1348	98.8267	0sig	yjjX
gene-pgaptmp_000736	0.621692	6.78297	0.275576	68.257	97.2158	143.434	95.9748	142.118	nosig	gpmB
gene-pgaptmp_000737	-0.353921	9.49754	0.484071	877.117	784.007	733.684	509.179	706.217	nosig	robA
gene-pgaptmp_000738	0.830883	5.18564	0.279453	21.6498	27.0347	49.5443	16.8505	62.9692	nosig	creA
gene-pgaptmp_000739	-3.65179	4.16252	0.000855692	35.1809	40.6886	7.03406	1.46526	0	0sig	creB
gene-pgaptmp_000740	-1.10963	4.98071	0.103816	39.6913	51.0656	16.5148	13.92	32.3592	nosig	creC
gene-pgaptmp_000741	0.962393	4.33594	0.260301	12.629	12.2885	13.1506	26.3747	33.6711	nosig	creD
gene-pgaptmp_000742	-1.40283	9.82597	0.00687067	1707.93	1184.89	555.997	588.303	496.757	0sig	arcA
gene-pgaptmp_000743	-0.528002	8.40452	0.346839	481.106	347.628	300.63	146.526	414.11	nosig	yjjY
gene-pgaptmp_000744	-0.730761	4.70281	0.29723	38.7892	27.5809	18.0439	16.8505	24.9253	nosig	yjtD
gene-pgaptmp_000745	-1.99297	4.24484	0.0191566	28.5657	37.1386	6.11658	2.93053	15.305	nosig	thrL
gene-pgaptmp_000746	-1.36321	8.98277	0.00864672	835.02	760.249	375.558	320.893	233.511	0sig	thrA
gene-pgaptmp_000747	-3.81757	7.09756	2.06483e-10	322.041	291.92	11.3157	24.1769	30.1728	0sig	thrB
gene-pgaptmp_000748	-3.18032	7.13493	9.69908e-09	308.209	290.282	35.4762	41.0274	22.7389	0sig	thrC
gene-pgaptmp_000749	0.0777095	4.67878	0.973035	26.1602	22.1193	25.6896	46.8884	4.37286	nosig	yaaX
gene-pgaptmp_000750	1.40947	6.83736	0.0155349	40.2927	73.7311	148.939	158.981	146.928	0sig	yaaA
gene-pgaptmp_000751	0.0350049	5.5977	0.987197	51.7189	42.3271	33.947	41.0274	69.5285	nosig	yaaJ
gene-pgaptmp_000752	-1.60549	9.811	0.00252801	1327.85	1677.25	365.16	634.459	482.327	0sig	tal
gene-pgaptmp_000753	0.145913	6.93011	0.826866	116.969	110.87	60.2483	152.387	166.169	nosig	mog
gene-pgaptmp_000754	1.52604	7.23243	0.0130748	81.1867	59.531	153.832	315.764	139.494	0sig	satP
gene-pgaptmp_000755	-1.73982	2.48303	0.197574	10.2235	6.28079	1.83497	5.86106	0	nosig	msyB
gene-pgaptmp_000756	2.68007	3.94428	0.0156761	3.6083	3.27694	23.8547	5.86106	36.7321	0sig	yaaI
gene-pgaptmp_000757	-2.28568	12.016	1.4682e-05	8090.71	7742.58	1643.83	1339.25	1887.33	0sig	dnaK
gene-pgaptmp_000758	-1.85149	8.9116	0.000347563	832.314	865.111	190.837	279.865	235.26	0sig	dnaJ
gene-pgaptmp_000759	-2.96193	8.16936	5.96075e-07	649.494	553.256	37.9228	76.1937	117.63	0sig	mokC
gene-pgaptmp_000760	-2.11902	9.42666	0.000234181	1316.13	1237.59	148.633	440.312	293.856	0sig	nhaA
gene-pgaptmp_000761	0.876647	7.99731	0.137881	151.248	188.151	343.752	415.402	176.226	nosig	nhaR
gene-pgaptmp_000762	0.843664	9.18302	0.284176	340.683	445.663	656.003	1327.53	134.247	nosig	rpsT
gene-pgaptmp_000763	0.688566	4.65761	0.392522	16.538	19.3885	43.1219	21.979	21.427	nosig	yaaY
gene-pgaptmp_000764	1.32132	9.12687	0.0163252	289.265	298.747	671.906	701.129	831.281	nosig	ribF
gene-pgaptmp_000765	-1.7462	9.63635	0.00123047	1356.42	1389.97	255.061	476.211	497.195	0sig	ileS
gene-pgaptmp_000766	-1.76415	6.71014	0.00179241	186.729	172.858	36.6995	80.5895	42.4168	0sig	lspA
gene-pgaptmp_000767	-1.51127	5.48635	0.0270765	63.4459	80.2849	18.6556	44.6905	13.1186	nosig	fkpB
gene-pgaptmp_000768	-1.78039	6.05074	0.0172934	107.046	120.154	15.5973	72.5306	12.244	nosig	ispH
gene-pgaptmp_000769	-1.50142	4.78335	0.0626834	43.2996	43.9656	8.25738	6.59369	31.0473	nosig	rihC
gene-pgaptmp_000770	-1.20987	4.51556	0.167153	38.7892	28.127	14.374	2.1979	26.2372	nosig	dapB
gene-pgaptmp_000771	-1.3849	5.80582	0.0448105	41.7961	133.262	55.355	24.9095	19.6779	nosig	carA
gene-pgaptmp_000772	-3.08001	7.39643	3.98764e-07	236.945	474.063	49.2385	55.68	21.427	0sig	carB
gene-pgaptmp_000773	-0.0306338	5.19678	0.944433	35.1809	37.6848	43.1219	14.6526	48.5388	nosig	caiF
gene-pgaptmp_000774	0.368285	2.55542	0.880902	3.00691	5.73464	11.0098	5.86106	0	nosig	caiE
gene-pgaptmp_000775	1.35851	2.79885	0.299434	4.51037	1.91155	15.2914	4.39579	4.81015	nosig	caiD
gene-pgaptmp_000776	0.000843066	4.60748	1	21.3491	25.9424	21.7139	11.7221	37.1693	nosig	caiC
gene-pgaptmp_000777	0.182446	4.85789	0.853555	25.8595	26.4886	45.8743	34.4337	8.74573	nosig	caiB
gene-pgaptmp_000778	-0.246202	6.23341	0.664604	85.0957	79.4657	59.025	41.0274	107.572	nosig	caiA
gene-pgaptmp_000779	3.46847	3.57508	0.00515603	1.50346	1.63847	11.6215	8.05895	33.6711	0sig	caiT
gene-pgaptmp_000780	1.80908	3.43871	0.112059	5.11176	3.00386	11.6215	6.59369	24.488	nosig	fixA
gene-pgaptmp_000781	1.37579	3.26525	0.295142	6.01383	3.00386	26.9129	4.39579	3.49829	nosig	fixB
gene-pgaptmp_000782	1.50491	3.47915	0.217952	7.51729	2.4577	7.03406	6.59369	28.8609	nosig	fixC
gene-pgaptmp_000784	1.89633	3.29016	0.0963519	3.6083	3.27694	15.2914	6.59369	16.6169	nosig	yaaU
gene-pgaptmp_000785	-1.2917	3.63656	0.144468	17.7408	18.2962	11.3157	5.12842	5.24744	nosig	kefF
gene-pgaptmp_000786	-1.04694	5.48489	0.0887308	62.2431	65.2657	32.7237	19.0484	40.2303	nosig	kefC
gene-pgaptmp_000787	2.47399	8.3666	0.000376447	101.934	74.5503	526.332	757.541	188.033	0sig	folA
gene-pgaptmp_000788	1.80736	5.80718	0.0216661	24.6567	19.6616	85.9379	125.28	22.3016	nosig	ccdA
gene-pgaptmp_000789	0.460247	4.38629	0.672361	15.0346	18.0232	28.4421	36.6316	3.49829	nosig	NA
gene-pgaptmp_000790	-1.38126	6.15113	0.0381548	105.242	117.15	20.7964	81.3221	27.1118	nosig	apaH
gene-pgaptmp_000791	-1.31947	5.5328	0.0276353	75.4736	66.631	33.6412	21.979	29.2982	nosig	apaG
gene-pgaptmp_000792	-1.24878	6.84259	0.0231489	168.087	180.778	57.8017	107.697	55.5354	nosig	rsmA
gene-pgaptmp_000793	-2.15065	7.11866	5.82979e-05	242.959	273.078	48.321	48.3537	77.3997	0sig	pdxA
gene-pgaptmp_000794	-2.10406	9.55339	0.000130065	1442.42	1339.45	245.581	243.234	481.452	0sig	surA
gene-pgaptmp_000795	-0.47676	10.1286	0.3495	1417.46	1274.46	823.291	1098.22	980.396	nosig	lptD
gene-pgaptmp_000796	0.173465	6.63278	0.780955	83.5922	99.4004	121.108	123.082	65.593	nosig	djlA
gene-pgaptmp_000797	-1.37858	6.17719	0.0214987	117.57	108.958	43.4277	63.739	24.0508	nosig	rluA
gene-pgaptmp_000798	0.588801	8.83472	0.298773	355.117	344.898	345.281	675.487	559.289	nosig	rapA
gene-pgaptmp_000799	-0.756586	7.33078	0.161715	225.218	199.074	87.1612	106.232	183.223	nosig	polB
gene-pgaptmp_000800	-1.46667	3.89136	0.129897	17.7408	27.5809	1.83497	11.7221	11.3694	nosig	araD
gene-pgaptmp_000801	-2.27935	5.64545	0.000170274	117.27	70.4541	19.573	19.0484	19.2406	0sig	araA
gene-pgaptmp_000802	-0.687504	5.34485	0.307366	58.9355	44.2386	15.2914	29.3053	51.5998	nosig	araB
gene-pgaptmp_000803	-2.9177	7.14139	7.12115e-06	298.587	286.732	29.9712	14.6526	70.8404	0sig	araC
gene-pgaptmp_000804	-1.60468	6.04493	0.00749	110.354	107.593	36.3936	50.5516	20.9897	0sig	yabI
gene-pgaptmp_000805	-0.28933	5.01288	0.659786	35.7823	34.954	22.0197	41.76	23.6135	nosig	thiQ
gene-pgaptmp_000806	-0.316523	3.86209	0.731727	14.4332	16.9308	5.50492	24.1769	8.74573	nosig	thiP
gene-pgaptmp_000807	0.259418	4.22787	0.885899	14.1325	18.2962	20.4905	38.0969	0	nosig	thiB
gene-pgaptmp_000808	-0.388543	5.89109	0.517426	63.7466	72.6388	29.3596	70.3327	57.2845	nosig	sgrR
gene-pgaptmp_000810	1.33988	6.2071	0.106551	37.8871	38.504	15.9031	133.339	141.681	nosig	leuD
gene-pgaptmp_000811	1.36168	7.09654	0.0938875	67.9563	72.3657	29.0537	191.95	320.531	nosig	leuC
gene-pgaptmp_000812	1.88157	6.80791	0.00312757	36.9851	48.3348	84.4088	161.912	226.077	0sig	leuB
gene-pgaptmp_000813	2.55083	7.65589	1.4799e-05	50.5162	52.1579	367.3	289.39	246.192	0sig	leuA
gene-pgaptmp_000815	-0.288483	4.0013	0.717195	16.2373	18.0232	21.408	13.92	6.5593	nosig	leuO
gene-pgaptmp_000817	0.360366	4.57807	0.665201	21.3491	18.2962	21.1022	21.979	33.2338	nosig	ilvI
gene-pgaptmp_000818	-0.247127	2.69937	0.827981	6.61521	6.28079	0.305829	10.2568	6.12201	nosig	ilvN
gene-pgaptmp_000820	-2.26274	6.762	0.000107606	202.666	206.72	37.3111	67.4021	24.0508	0sig	cra
gene-pgaptmp_000821	1.00233	8.83781	0.0641839	279.042	291.374	515.628	626.4	572.408	nosig	mraZ
gene-pgaptmp_000822	-0.64544	8.82437	0.254858	606.194	548.614	174.628	516.506	417.171	nosig	rsmH
gene-pgaptmp_000823	-1.31127	5.96448	0.0242715	95.0185	96.9427	29.0537	34.4337	52.4744	nosig	ftsL
gene-pgaptmp_000824	-2.29435	7.53773	4.35278e-05	343.39	364.832	62.3891	44.6905	108.884	0sig	ftsI
gene-pgaptmp_000825	-3.86376	7.85153	6.33188e-06	555.678	486.625	4.2816	23.4442	79.5861	0sig	murE
gene-pgaptmp_000826	-4.90197	7.82366	9.20127e-13	521.7	551.891	7.33989	13.1874	33.2338	0sig	murF
gene-pgaptmp_000827	-4.15185	6.3526	2.82254e-12	173.198	199.074	11.3157	8.79158	10.9322	0sig	mraY
gene-pgaptmp_000828	-3.54689	6.6209	3.30033e-07	224.617	206.447	4.89326	27.1074	24.0508	0sig	murD
gene-pgaptmp_000829	-2.51629	7.24522	9.51246e-06	276.636	320.867	43.1219	32.9684	80.0234	0sig	ftsW
gene-pgaptmp_000830	-2.70123	7.33419	1.20307e-05	294.076	357.186	19.2672	61.5411	69.9658	0sig	murG
gene-pgaptmp_000831	-3.22248	6.71107	8.03312e-07	209.281	237.851	11.6215	15.3853	44.6032	0sig	murC
gene-pgaptmp_000832	-3.26696	7.05951	2.32905e-09	277.839	294.651	22.6313	32.2358	34.5456	0sig	ddlB
gene-pgaptmp_000833	-2.71172	6.88917	0.000136227	246.868	231.57	12.539	19.7811	76.9624	0sig	ftsQ
gene-pgaptmp_000834	-1.94902	6.62576	0.000484984	188.233	164.12	31.8062	40.2948	64.7184	0sig	ftsA
gene-pgaptmp_000835	-2.49763	8.54394	0.00010059	716.849	753.968	55.0492	90.1137	245.318	0sig	ftsZ
gene-pgaptmp_000836	-1.18633	11.0369	0.0419356	3142.83	3186	1081.11	2312.19	779.244	nosig	lpxC
gene-pgaptmp_000837	0.638376	8.31986	0.237994	207.176	270.893	354.456	364.851	397.056	nosig	secM
gene-pgaptmp_000838	-2.24102	9.43848	3.16297e-05	1166.38	1463.43	187.167	302.577	345.019	0sig	secA
gene-pgaptmp_000839	-0.780488	3.93639	0.385668	17.7408	21.027	16.8206	13.92	3.061	nosig	mutT
gene-pgaptmp_000840	-1.46501	4.3142	0.0868018	29.1671	32.4963	13.7623	16.8505	3.061	nosig	yacG
gene-pgaptmp_000841	0.725793	6.57418	0.218414	69.7604	66.0849	82.8796	157.516	97.5149	nosig	zapD
gene-pgaptmp_000842	2.88108	6.94547	3.15404e-06	27.6636	23.2116	245.581	167.773	149.115	0sig	coaE
gene-pgaptmp_000843	1.48899	1.73987	0.346547	0.300691	2.18462	2.44663	0.732632	7.43387	nosig	NA
gene-pgaptmp_000844	1.00832	7.52633	0.0690532	108.249	120.427	294.207	197.811	197.653	nosig	guaC
gene-pgaptmp_000845	0.806814	4.62113	0.305769	17.7408	15.2924	31.5004	19.0484	35.8575	nosig	hofC
gene-pgaptmp_000846	0.773993	3.65701	0.474547	9.92282	6.82695	7.64572	9.52422	25.7999	nosig	gspE
gene-pgaptmp_000847	1.63373	1.84486	0.369923	1.20277	1.36539	6.42241	5.86106	0	nosig	ppdD
gene-pgaptmp_000848	-0.349342	6.25842	0.53826	79.0819	95.0312	55.0492	49.0863	100.576	nosig	nadC
gene-pgaptmp_000849	-0.177872	6.35673	0.743389	84.795	89.8427	61.1658	54.2148	115.881	nosig	ampD
gene-pgaptmp_000850	-0.811946	5.6478	0.157213	69.4597	63.6272	38.8403	34.4337	40.2303	nosig	ampE
gene-pgaptmp_000851	-0.450101	6.80875	0.404616	147.339	118.243	125.696	60.0758	104.949	nosig	aroP
gene-pgaptmp_000852	4.22197	9.90573	1.78174e-08	89.9068	75.3695	907.088	1000.78	2720.36	0sig	pdhR
gene-pgaptmp_000853	-0.243439	10.5619	0.642629	1515.18	1817.06	903.419	1385.41	1933.68	nosig	aceE
gene-pgaptmp_000854	-3.5785	9.37514	1.71557e-06	1468.58	1476.81	32.112	76.9264	260.623	0sig	aceF
gene-pgaptmp_000855	-1.74657	10.071	0.00141725	2066.95	1646.66	355.067	560.463	744.699	0sig	lpdA
gene-pgaptmp_000856	1.08441	6.81806	0.0650538	67.0542	67.1772	193.59	94.5095	138.182	nosig	yacH
gene-pgaptmp_000857	-2.67621	10.0692	4.32878e-06	2835.82	1510.67	201.235	383.166	435.975	0sig	acnB
gene-pgaptmp_000858	-2.42507	5.35743	0.000110533	83.5922	72.9118	14.6798	16.8505	12.244	0sig	yacL
gene-pgaptmp_000859	2.3121	9.12108	0.00560784	155.157	173.951	422.044	224.918	1804.68	0sig	speD
gene-pgaptmp_000860	1.78492	9.17715	0.00148426	220.708	247.955	708.3	896.741	818.163	0sig	speE
gene-pgaptmp_000861	0.289275	7.91954	0.667333	165.982	259.97	192.366	459.36	130.311	nosig	yacC
gene-pgaptmp_000862	-2.66256	6.4882	5.5818e-05	184.925	173.678	29.0537	46.8884	9.6203	0sig	cueO
gene-pgaptmp_000863	-0.521276	6.92366	0.379938	194.547	100.22	50.4618	153.12	105.386	nosig	gcd
gene-pgaptmp_000864	1.34634	7.65659	0.0159765	94.7178	114.147	209.187	302.577	285.548	0sig	hpt
gene-pgaptmp_000865	1.75815	8.37806	0.00155299	130.801	142.547	444.064	444.708	498.506	0sig	can
gene-pgaptmp_000866	0.730476	6.41225	0.276081	73.068	48.0617	51.6851	78.3916	171.416	nosig	yadG
gene-pgaptmp_000867	-1.32877	5.72656	0.0318573	80.2846	82.7426	18.6556	32.9684	45.9151	nosig	yadH
gene-pgaptmp_000868	-0.622434	4.56297	0.433642	23.7546	34.1348	8.86904	12.4547	34.9829	nosig	yadI
gene-pgaptmp_000869	1.29839	6.56843	0.0451621	44.5023	55.981	132.73	180.227	58.5964	nosig	yadE
gene-pgaptmp_000870	0.570353	6.89593	0.395368	82.0888	101.312	125.39	230.779	53.3489	nosig	panD
gene-pgaptmp_000871	1.2603	3.80644	0.191305	9.32144	5.18848	20.4905	13.1874	18.366	nosig	rpnC
gene-pgaptmp_000872	0.610737	4.39059	0.504414	11.1256	19.6616	25.3838	10.2568	34.5456	nosig	-
gene-pgaptmp_000873	-0.276024	7.65658	0.589266	210.785	238.124	136.706	183.891	235.697	nosig	panC
gene-pgaptmp_000874	0.13666	7.46377	0.814879	178.31	153.47	164.842	224.918	157.86	nosig	panB
gene-pgaptmp_000875	3.19618	8.11958	7.00941e-05	36.3837	57.6195	883.845	230.046	178.85	0sig	yadC
gene-pgaptmp_000876	3.87932	3.53424	0.00223493	1.20277	1.09231	30.2771	9.52422	12.244	0sig	yadK
gene-pgaptmp_000877	2.91472	2.83127	0.0244252	0.902074	1.63847	16.2089	4.39579	8.74573	nosig	yadL
gene-pgaptmp_000878	1.48005	2.3759	0.397229	1.50346	2.73078	14.0681	3.66316	0	nosig	-
gene-pgaptmp_000879	2.06398	5.35198	0.00503237	12.3284	15.2924	82.8796	31.5032	58.5964	0sig	htrE
gene-pgaptmp_000880	3.48491	4.20956	0.00127925	3.6083	1.36539	49.5443	18.3158	16.1796	0sig	yadV
gene-pgaptmp_000881	2.87305	2.89221	0.154329	0	2.73078	21.408	9.52422	0	nosig	yadN
gene-pgaptmp_000882	2.33743	5.36414	0.000809439	13.5311	10.1039	69.1173	49.819	60.3455	0sig	folK
gene-pgaptmp_000883	1.07875	8.7512	0.0569724	237.246	278.813	581.992	678.417	375.192	nosig	pcnB
gene-pgaptmp_000884	1.03601	5.27926	0.158961	19.2443	27.5809	56.5783	65.2042	22.7389	nosig	gluQRS
gene-pgaptmp_000885	-1.49394	9.15886	0.00388574	1030.77	831.25	367.912	356.059	267.619	0sig	dksA
gene-pgaptmp_000886	0.442103	6.18296	0.48093	71.2639	47.2425	70.6465	60.8085	109.759	nosig	sfsA
gene-pgaptmp_000887	1.03889	5.44372	0.106703	24.6567	27.854	50.4618	49.819	61.6574	nosig	thpR
gene-pgaptmp_000888	-0.689251	7.16011	0.19281	179.814	188.424	76.1514	142.863	124.189	nosig	hrpB
gene-pgaptmp_000889	-1.05948	7.77966	0.0414741	329.859	306.394	111.628	191.217	155.674	nosig	mrcB
gene-pgaptmp_000890	1.45344	8.17892	0.0194943	177.709	105.408	401.859	209.533	550.981	nosig	fhuA
gene-pgaptmp_000891	-1.36252	4.63148	0.0610219	48.4113	27.3078	16.2089	10.9895	16.6169	nosig	fhuC
gene-pgaptmp_000892	-0.329345	5.03541	0.619903	43.2996	29.7655	39.1461	32.2358	15.7423	nosig	fhuD
gene-pgaptmp_000893	-0.797172	5.14508	0.225789	40.5934	52.1579	16.2089	30.0379	34.1083	nosig	fhuB
gene-pgaptmp_000894	-0.691619	8.12484	0.17883	362.634	358.825	163.924	252.025	254.501	nosig	hemL
gene-pgaptmp_000895	-2.36045	1.94907	0.0726439	5.71314	6.00772	1.83497	1.46526	0	nosig	yadX
gene-pgaptmp_000896	-0.955464	5.27595	0.119919	56.53	50.5194	30.2771	21.979	30.1728	nosig	clcA
gene-pgaptmp_000898	-0.529246	7.38558	0.350513	204.771	203.17	151.385	205.87	67.3421	nosig	erpA
gene-pgaptmp_000899	1.65716	6.3669	0.0171164	31.5726	39.8694	124.778	169.971	44.1659	nosig	yadS
gene-pgaptmp_000900	1.07521	6.22804	0.0799911	38.1878	51.0656	64.2241	117.221	101.45	nosig	btuF
gene-pgaptmp_000901	-0.409787	8.05071	0.42227	312.719	308.032	184.415	294.518	222.579	nosig	mtnN
gene-pgaptmp_000902	0.108416	5.83475	0.889839	52.3203	55.4348	75.5397	43.9579	54.2235	nosig	dgt
gene-pgaptmp_000903	-2.75799	9.19906	1.68101e-07	1366.64	1034.69	178.91	192.682	160.921	0sig	degP
gene-pgaptmp_000904	0.243097	5.83115	0.70475	56.53	44.7848	56.5783	60.8085	62.532	nosig	cdaR
gene-pgaptmp_000905	-1.36404	7.62032	0.00785576	343.39	275.536	131.506	124.547	104.511	0sig	yaeH
gene-pgaptmp_000906	-0.966269	3.8283	0.409334	18.6429	19.3885	10.3982	19.0484	0	nosig	yaeI
gene-pgaptmp_000907	-2.98056	8.50129	4.58283e-08	776.987	741.134	66.059	101.103	121.566	0sig	dapD
gene-pgaptmp_000908	-0.966437	7.2796	0.0639938	212.89	224.197	81.9621	116.488	137.308	nosig	glnD
gene-pgaptmp_000909	1.02824	8.04942	0.0566225	163.576	161.935	330.601	341.406	324.029	nosig	map
gene-pgaptmp_000910	-0.29738	10.7055	0.577068	1732.28	2025.69	885.069	1781.03	1921.44	nosig	rpsB
gene-pgaptmp_000911	-1.17812	9.19687	0.036391	855.167	906.619	193.896	496.724	477.954	nosig	tsf
gene-pgaptmp_000912	-0.660891	6.84812	0.358605	122.381	171.22	30.2771	42.4927	205.525	nosig	pyrH
gene-pgaptmp_000913	-0.155736	8.79864	0.747937	483.512	463.687	382.592	508.447	384.812	nosig	frr
gene-pgaptmp_000914	-1.61399	7.14187	0.00379233	258.895	211.635	58.7191	117.221	55.5354	0sig	ispC
gene-pgaptmp_000915	0.535828	6.82092	0.35425	80.886	96.1235	104.288	102.568	177.976	nosig	ispU
gene-pgaptmp_000916	-0.49537	6.64575	0.356048	118.773	121.793	59.025	100.371	97.0776	nosig	cdsA
gene-pgaptmp_000917	-0.718486	7.82629	0.162448	279.643	311.855	137.011	182.425	219.955	nosig	rseP
gene-pgaptmp_000918	-1.54615	9.68941	0.008949	1376.87	1347.64	226.008	398.552	774.871	0sig	bamA
gene-pgaptmp_000919	-0.195849	8.78975	0.717105	489.826	466.69	241.605	334.08	676.919	nosig	skp
gene-pgaptmp_000920	-0.228771	9.06716	0.661682	636.564	537.964	298.183	625.668	580.279	nosig	lpxD
gene-pgaptmp_000921	1.65307	8.90585	0.00668388	205.372	213.547	517.157	436.649	1022.38	0sig	fabZ
gene-pgaptmp_000922	-2.34523	7.59331	0.00791921	366.543	374.936	31.8062	180.227	7.87115	0sig	lpxA
gene-pgaptmp_000923	-0.984571	6.61896	0.1498	116.668	160.297	49.8501	138.467	22.7389	nosig	lpxB
gene-pgaptmp_000924	-1.82092	5.23442	0.0296682	64.6487	64.1733	2.44663	31.5032	21.427	nosig	rnhB
gene-pgaptmp_000925	-0.0865745	8.12075	0.858176	285.657	289.736	195.119	198.543	418.92	nosig	dnaE
gene-pgaptmp_000926	0.0548479	7.65631	0.938341	179.212	213.547	159.031	265.213	188.47	nosig	accA
gene-pgaptmp_000927	-2.21205	6.85824	3.91128e-05	245.665	189.243	43.7335	38.0969	58.5964	0sig	ldcC
gene-pgaptmp_000928	-1.6101	3.8815	0.0507005	25.2581	21.3001	7.33989	8.05895	7.43387	nosig	yaeR
gene-pgaptmp_000929	-0.909217	6.08385	0.146961	92.9137	93.1196	32.4179	85.7179	31.4846	nosig	tilS
gene-pgaptmp_000930	-1.53923	6.03119	0.00679825	126.591	86.2927	35.4762	34.4337	39.7931	0sig	rof
gene-pgaptmp_000931	-0.832133	6.06941	0.141398	111.857	68.2695	47.7093	46.1558	57.7218	nosig	yaeP
gene-pgaptmp_000932	0.40146	5.86561	0.544583	53.5231	43.1463	49.2385	45.4232	96.6403	nosig	yaeQ
gene-pgaptmp_000933	0.581681	5.78209	0.365374	46.9079	36.8655	49.2385	51.2842	87.4573	nosig	arfB
gene-pgaptmp_000934	-0.112291	6.73913	0.815962	120.878	101.312	103.982	103.301	101.013	nosig	nlpE
gene-pgaptmp_000935	0.997686	4.90236	0.183435	18.0415	18.5693	25.9955	52.0169	32.3592	nosig	yaeF
gene-pgaptmp_000936	0.211714	9.2289	0.714783	460.359	634.36	459.049	761.937	681.292	nosig	proS
gene-pgaptmp_000937	1.0697	6.31331	0.130634	35.7823	59.2579	88.6904	171.436	40.2303	nosig	tsaA
gene-pgaptmp_000938	1.01676	6.73597	0.0815379	67.0542	64.1733	120.191	183.158	95.7657	nosig	rcsF
gene-pgaptmp_000939	-0.748348	7.19898	0.13933	202.065	184.055	122.332	99.6379	122.44	nosig	metQ
gene-pgaptmp_000940	-0.0259687	5.2221	0.953611	44.5023	29.4924	22.3255	38.8295	48.1015	nosig	metI
gene-pgaptmp_000941	0.692436	5.15817	0.312369	24.6567	26.4886	34.2528	51.2842	38.9185	nosig	metN
gene-pgaptmp_000942	-0.745303	5.12881	0.24855	36.6844	53.5233	19.8789	26.3747	34.5456	nosig	gmhB
gene-pgaptmp_000944	2.64266	2.76097	0.0642088	1.20277	1.63847	19.8789	2.1979	4.81015	nosig	NA
gene-pgaptmp_000945	3.92467	3.98797	0.022839	2.40553	0.819234	16.2089	59.3432	0	nosig	NA
gene-pgaptmp_000949	2.19221	3.69865	0.0349522	4.81106	3.00386	25.9955	10.9895	16.6169	nosig	dkgB
gene-pgaptmp_000950	0.134051	5.57663	0.87675	42.6982	46.1502	28.4421	31.5032	86.1454	nosig	yafC
gene-pgaptmp_000951	0.606952	9.07155	0.289318	436.303	381.763	540.4	446.173	882.007	nosig	yafD
gene-pgaptmp_000952	1.14861	6.26003	0.0966453	46.6072	41.2348	82.8796	167.04	43.2914	nosig	yafE
gene-pgaptmp_000953	3.69849	12.3033	7.94057e-09	500.651	733.488	7685.48	9464.87	6885.51	0sig	mltD
gene-pgaptmp_000954	-0.639353	6.80398	0.222242	153.052	129.712	94.1953	69.6	108.01	nosig	gloB
gene-pgaptmp_000955	0.48419	6.73992	0.432928	90.8088	80.558	140.07	160.446	59.4709	nosig	yafS
gene-pgaptmp_000956	0.96385	5.97242	0.119244	40.894	38.2309	82.5738	93.7769	55.5354	nosig	rnhA
gene-pgaptmp_000957	2.10741	8.69646	0.000237676	146.437	131.077	730.319	515.04	548.357	0sig	dnaQ
gene-pgaptmp_000958	1.78801	4.62504	0.0811998	9.92282	9.55773	44.651	52.0169	4.81015	nosig	NA
gene-pgaptmp_000959	4.23397	6.76732	1.23805e-08	4.20968	14.2001	178.604	213.929	131.623	0sig	NA
gene-pgaptmp_000960	1.57796	1.87384	0.49883	0.902074	1.63847	11.3157	0	0	nosig	-
gene-pgaptmp_000961	2.29023	2.2009	0.117594	0.902074	1.36539	10.0924	1.46526	5.24744	nosig	NA
gene-pgaptmp_000962	1.09814	2.10338	0.392461	2.10484	2.18462	4.2816	4.39579	5.24744	nosig	tnpB
gene-pgaptmp_000963	0.0302947	4.40313	1	13.8318	26.4886	35.4762	19.0484	6.99658	nosig	NA
gene-pgaptmp_000964	1.51226	3.73768	0.111675	6.01383	6.00772	16.2089	17.5832	17.9287	nosig	NA
gene-pgaptmp_000965	-0.0643279	1.9475	0.972915	5.41245	1.09231	4.2816	5.12842	0	nosig	NA
gene-pgaptmp_000967	-0.966219	2.80429	0.467519	14.4332	3.27694	4.2816	9.52422	0	nosig	yeeU
gene-pgaptmp_000968	-0.275239	2.81881	0.794322	5.11176	9.01158	2.1408	5.86106	9.6203	nosig	-
gene-pgaptmp_000971	0.66883	1.2785	0.836332	2.40553	0	5.50492	0	0	nosig	yfjX
gene-pgaptmp_000972	-1.49705	2.27829	0.252155	7.2166	6.00772	3.36412	3.66316	0	nosig	-
gene-pgaptmp_000973	-0.048808	2.52863	0.967711	6.01383	4.36925	6.42241	8.79158	0	nosig	yfjQ
gene-pgaptmp_000975	1.40737	3.53509	0.238343	2.40553	8.46542	28.4421	9.52422	5.24744	nosig	NA
gene-pgaptmp_000976	2.0661	4.15494	0.035823	6.01383	5.73464	43.7335	20.5137	9.6203	nosig	-
gene-pgaptmp_000977	0.737968	3.27858	0.545268	9.02074	3.82309	17.1264	7.32632	7.43387	nosig	-
gene-pgaptmp_000978	0.0555036	3.09659	1	2.70622	12.5616	6.11658	5.86106	11.8067	nosig	argF
gene-pgaptmp_000979	-4.25305	2.08685	0.00709344	6.9159	8.46542	0	1.46526	0	0sig	yjcZ
gene-pgaptmp_000980	-2.52315	3.05691	0.0466663	8.41936	21.027	5.19909	2.1979	0	nosig	-
gene-pgaptmp_000981	2.13773	2.93225	0.103755	2.40553	2.18462	3.05829	8.05895	19.6779	nosig	-
gene-pgaptmp_000982	-0.0318398	7.84685	0.933396	263.706	201.532	278.304	160.446	243.131	nosig	-
gene-pgaptmp_000983	1.25296	4.69764	0.172506	8.72005	18.8424	62.6949	19.7811	15.7423	nosig	-
gene-pgaptmp_000984	2.78472	7.64937	7.0543e-05	45.1037	43.1463	544.681	183.158	184.098	0sig	-
gene-pgaptmp_000985	2.08293	5.21686	0.00783198	8.41936	16.3847	83.7971	42.4927	31.4846	0sig	-
gene-pgaptmp_000986	-0.726395	5.96739	0.37396	78.1798	83.835	43.7335	98.1727	5.68472	nosig	-
gene-pgaptmp_000987	-0.408488	4.37359	0.596079	19.8456	27.0347	12.2332	11.7221	28.8609	nosig	-
gene-pgaptmp_000988	-0.281938	4.38502	0.696933	24.356	20.7539	17.1264	19.7811	18.8033	nosig	yiuB
gene-pgaptmp_000989	-0.81886	3.78128	0.363918	15.636	19.3885	11.6215	13.92	4.37286	nosig	NA
gene-pgaptmp_000990	1.1291	4.7346	0.159196	18.0415	12.2885	51.0734	24.9095	23.1762	nosig	-
gene-pgaptmp_000991	-0.0907882	9.29814	0.867003	721.359	584.114	581.381	188.286	1068.29	nosig	NA
gene-pgaptmp_000992	-0.835646	1.6804	0.620075	3.00691	3.82309	0.305829	5.86106	0	nosig	NA
gene-pgaptmp_000996	4.42644	7.92585	2.16757e-09	15.636	20.7539	582.91	189.019	404.053	0sig	-
gene-pgaptmp_000997	3.13053	3.64003	0.0174221	3.00691	1.09231	37.617	5.12842	11.3694	nosig	-
gene-pgaptmp_000998	0.117529	3.4429	0.967552	8.11867	11.1962	11.0098	8.05895	12.244	nosig	NA
gene-pgaptmp_001000	2.15825	3.86289	0.0308296	6.61521	2.4577	14.0681	24.9095	22.3016	nosig	-
gene-pgaptmp_001001	2.37474	6.76146	0.000110125	26.4609	34.954	190.531	106.232	181.037	0sig	-
gene-pgaptmp_001002	-1.45444	2.74772	0.266061	9.02074	10.1039	3.36412	7.32632	0	nosig	NA
gene-pgaptmp_001004	-1.15244	3.43213	0.351309	14.1325	15.5654	15.2914	4.39579	0	nosig	Z012_03465
gene-pgaptmp_001005	0.84028	4.38089	0.440198	7.81798	19.3885	35.1703	2.93053	34.5456	nosig	ogl
gene-pgaptmp_001006	-0.00226766	3.2632	0.949071	3.00691	14.4731	22.9372	2.93053	0	nosig	-
gene-pgaptmp_001007	-0.9578	1.82437	0.51976	3.30761	4.36925	5.50492	0	0	nosig	kdgF
gene-pgaptmp_001008	1.22834	3.86899	0.41372	9.62213	5.73464	38.5344	15.3853	0	nosig	melB1_1
gene-pgaptmp_001009	2.20902	6.68704	0.00313581	33.3768	31.1309	278.916	115.756	52.4744	0sig	pelX
gene-pgaptmp_001010	4.48915	5.12333	8.24176e-05	2.10484	2.73078	129.06	16.8505	19.2406	0sig	-
gene-pgaptmp_001011	3.59736	4.55658	0.0317655	4.51037	1.36539	91.4428	16.1179	0	nosig	yprA
gene-pgaptmp_001012	3.88168	7.30799	5.02713e-05	17.1394	16.9308	332.436	30.0379	391.809	0sig	-
gene-pgaptmp_001013	0.351484	1.8888	0.844614	2.40553	2.73078	0.917487	1.46526	7.43387	nosig	NA
gene-pgaptmp_001014	0.812112	4.00179	0.438624	12.3284	8.7385	34.8645	14.6526	5.68472	nosig	deoR
gene-pgaptmp_001015	3.47453	4.95136	0.00598864	6.31452	2.18462	111.628	27.1074	3.49829	0sig	rbsK
gene-pgaptmp_001016	1.51002	4.96411	0.0557754	12.0277	16.9308	67.2824	26.3747	29.7355	nosig	fucP
gene-pgaptmp_001017	2.34563	6.54094	0.000571937	24.6567	28.9463	226.619	88.6485	93.142	0sig	-
gene-pgaptmp_001018	2.73302	5.55977	0.000322606	13.8318	7.37311	84.1029	36.6316	90.5183	0sig	-
gene-pgaptmp_001019	1.64772	6.70698	0.00413417	49.3134	41.7809	122.637	139.2	166.606	0sig	ulaA
gene-pgaptmp_001020	2.72046	4.2862	0.00607406	4.81106	3.82309	18.9614	13.92	52.9117	0sig	ulaB
gene-pgaptmp_001021	5.17211	5.91861	5.91632e-08	1.50346	3.82309	99.7002	32.2358	161.796	0sig	cmtB
gene-pgaptmp_001022	-0.0109513	6.67565	0.966281	89.0047	114.966	89.6079	81.3221	132.498	nosig	gntR_2
gene-pgaptmp_001023	1.77364	5.29315	0.0198762	15.3353	16.1116	70.6465	21.979	68.2167	nosig	-
gene-pgaptmp_001024	-1.79252	4.42273	0.102854	26.1602	45.604	12.2332	19.0484	0	nosig	hpmB
gene-pgaptmp_001025	-1.09234	7.49838	0.0530987	215.295	312.947	74.3164	108.43	188.908	nosig	NA
gene-pgaptmp_001026	-1.60957	1.95761	0.221819	5.41245	4.9154	3.36412	1.46526	0	nosig	-
gene-pgaptmp_001027	-0.642724	1.12781	0.719956	2.10484	1.63847	0.917487	2.93053	0	nosig	tnpB
gene-pgaptmp_001028	-1.66658	4.98792	0.0363537	56.2293	48.3348	4.58743	30.7705	14.8677	nosig	-
gene-pgaptmp_001029	-2.00688	4.14074	0.0118821	28.5657	32.4963	9.78652	6.59369	6.12201	0sig	NA
gene-pgaptmp_001030	0.734203	1.25066	0.769451	1.80415	0.546156	4.2816	1.46526	0	nosig	-
gene-pgaptmp_001033	1.01452	3.56045	0.324851	4.20968	9.55773	15.9031	10.9895	14.8677	nosig	-
gene-pgaptmp_001034	1.01254	4.77465	0.280187	13.8318	19.3885	39.1461	54.9474	6.99658	nosig	NA
gene-pgaptmp_001035	3.43314	3.23708	0.00634232	0.601383	1.91155	11.3157	21.2463	10.0576	0sig	NA
gene-pgaptmp_001036	-0.108677	6.75231	0.82625	120.577	103.497	132.118	63.739	115.006	nosig	pic
gene-pgaptmp_001037	0.73309	3.6448	0.455264	9.32144	7.64618	13.7623	18.3158	10.4949	nosig	NA
gene-pgaptmp_001038	1.53055	5.55165	0.0178706	23.4539	19.9347	71.8698	59.3432	56.8472	nosig	NA
gene-pgaptmp_001039	2.06074	4.5616	0.0130376	8.72005	7.10003	44.3452	30.7705	24.0508	0sig	Z012_00440
gene-pgaptmp_001040	6.33936	4.56646	1.08272e-06	0.300691	0.546156	72.1756	15.3853	26.2372	0sig	-
gene-pgaptmp_001041	2.53074	5.21704	0.00307538	9.02074	9.83081	105.511	27.1074	30.61	0sig	-
gene-pgaptmp_001042	-0.184423	4.04372	0.822635	13.2304	20.7539	13.1506	25.6421	6.5593	nosig	NA
gene-pgaptmp_001043	0.337242	3.96493	0.764228	15.0346	10.65	29.9712	5.86106	12.244	nosig	-
gene-pgaptmp_001044	0.935178	6.20934	0.141259	39.3906	55.4348	126.307	52.7495	92.2674	nosig	-
gene-pgaptmp_001045	4.31903	4.36623	0.000342559	1.50346	1.63847	69.729	15.3853	10.9322	0sig	NA
gene-pgaptmp_001046	4.1322	4.97969	0.000153459	0.902074	4.64233	101.229	21.2463	25.7999	0sig	vieA
gene-pgaptmp_001047	2.18782	6.29427	0.000767118	26.7615	22.9386	164.842	76.9264	97.5149	0sig	NA
gene-pgaptmp_001048	3.94093	2.73307	0.00953886	1.20277	0	14.0681	8.79158	6.12201	0sig	-
gene-pgaptmp_001049	2.08311	2.31923	0.100392	1.80415	1.09231	9.78652	4.39579	4.37286	nosig	NA
gene-pgaptmp_001050	-1.26878	6.96115	0.0164793	221.008	160.57	101.229	68.8674	66.9048	nosig	yafV
gene-pgaptmp_001051	-0.47079	9.26334	0.402036	712.639	761.342	803.107	265.945	525.181	nosig	ivy
gene-pgaptmp_001052	-0.617486	8.07185	0.277245	473.89	204.262	145.269	303.31	215.145	nosig	fadE
gene-pgaptmp_001053	-0.706815	7.63426	0.183271	271.224	244.132	123.861	219.79	130.749	nosig	lpcA
gene-pgaptmp_001054	0.665091	6.7591	0.251752	65.5507	93.6658	84.4088	160.446	134.684	nosig	yafJ
gene-pgaptmp_001055	2.76175	8.69071	4.40171e-06	83.2915	101.312	759.067	465.954	653.306	0sig	dpaA
gene-pgaptmp_001056	3.26033	4.18011	0.000748071	1.80415	3.82309	23.8547	23.4442	34.9829	0sig	yafL
gene-pgaptmp_001057	0.227704	2.892	0.907465	7.51729	4.64233	4.2816	2.93053	13.9932	nosig	NA
gene-pgaptmp_001058	0.571062	2.53092	0.65781	1.80415	6.00772	8.56321	4.39579	4.37286	nosig	lafU
gene-pgaptmp_001059	-0.568043	5.50332	0.348145	60.7397	49.9733	28.4421	49.0863	34.9829	nosig	dinB
gene-pgaptmp_001060	0.985408	3.84943	0.337569	9.32144	7.91926	25.6896	5.86106	19.2406	nosig	yafP
gene-pgaptmp_001061	4.2064	6.56326	7.17643e-07	8.11867	8.19234	242.216	169.238	42.4168	0sig	rtcB
gene-pgaptmp_001062	-0.0522296	4.44045	0.92695	18.0415	24.8501	27.5246	28.5726	6.12201	nosig	prfH
gene-pgaptmp_001063	-0.60938	9.22774	0.242328	732.785	776.634	343.14	601.491	540.049	nosig	pepD
gene-pgaptmp_001064	4.79005	8.95607	2.85654e-11	18.6429	39.5963	829.408	1035.21	558.415	0sig	gpt
gene-pgaptmp_001065	-0.231997	8.02071	0.662905	283.853	284.547	198.789	368.514	159.61	nosig	frsA
gene-pgaptmp_001066	-1.06337	7.57044	0.0570065	298.587	252.051	130.895	191.95	73.0268	nosig	crl
gene-pgaptmp_001067	3.13306	4.68687	0.00026007	3.90899	4.9154	44.0394	33.7011	39.3558	0sig	phoE
gene-pgaptmp_001068	-1.28104	7.28664	0.0171068	216.498	263.247	74.9281	138.467	83.5217	nosig	proB
gene-pgaptmp_001069	-1.9297	6.83746	0.000290936	195.449	211.362	40.0636	60.0758	60.3455	0sig	proA
gene-pgaptmp_001070	0.584099	1.26392	0.808737	1.80415	0.819234	3.05829	2.93053	0	nosig	NA
gene-pgaptmp_001071	0.346007	6.95699	0.554051	112.158	100.493	189.614	99.6379	115.444	nosig	intD
gene-pgaptmp_001072	0.748982	3.18741	0.599912	6.9159	4.9154	22.6313	5.12842	1.74915	nosig	-
gene-pgaptmp_001073	-0.907608	1.43746	0.521715	2.70622	2.73078	2.1408	2.1979	0	nosig	yfdT
gene-pgaptmp_001074	-2.58957	2.31396	0.0443193	10.2235	6.28079	2.44663	1.46526	0	nosig	-
gene-pgaptmp_001075	-2.51752	3.24759	0.0187106	18.6429	15.5654	5.50492	0.732632	2.18643	nosig	yfdR
gene-pgaptmp_001076	-3.48905	5.64927	1.51235e-07	110.354	107.047	10.3982	4.39579	13.5559	0sig	yfdQ
gene-pgaptmp_001077	-4.10529	3.31587	0.0012191	20.1463	21.3001	0.305829	0	3.061	0sig	yfdP
gene-pgaptmp_001079	-1.05612	3.78766	0.242317	18.9436	18.8424	12.8448	2.93053	10.9322	nosig	NA
gene-pgaptmp_001080	1.24679	6.37429	0.0515564	49.6141	40.6886	115.909	54.9474	149.989	nosig	-
gene-pgaptmp_001081	-0.892001	1.6646	0.544133	3.90899	2.73078	3.66995	1.46526	0	nosig	-
gene-pgaptmp_001082	2.16079	5.97781	0.000847993	18.3422	22.1193	114.686	85.7179	71.2777	0sig	ymfL
gene-pgaptmp_001083	-6.20924	1.11637	0.00279698	3.00691	3.55001	0	0	0	0sig	-
gene-pgaptmp_001084	-1.7667	2.31604	0.178064	5.41245	9.01158	2.1408	4.39579	0	nosig	yfdO
gene-pgaptmp_001089	-1.52031	2.45226	0.239305	9.02074	6.28079	4.89326	2.93053	0	nosig	-
gene-pgaptmp_001090	-5.4654	2.04936	0.000475897	11.1256	4.64233	0.305829	0	0	0sig	-
gene-pgaptmp_001091	2.07099	4.43754	0.064742	6.9159	7.37311	69.729	15.3853	4.81015	nosig	-
gene-pgaptmp_001092	2.25532	9.66972	0.000811734	270.021	228.566	2064.65	626.4	878.946	0sig	-
gene-pgaptmp_001093	4.29441	2.22209	0.0293536	0.300691	0.273078	14.0681	5.12842	0	nosig	tchA
gene-pgaptmp_001095	0.510313	1.56076	0.858666	2.40553	1.09231	5.81075	1.46526	0	nosig	NA
gene-pgaptmp_001096	-1.37237	5.39014	0.0656716	71.5646	58.7118	51.0734	13.92	9.6203	nosig	-
gene-pgaptmp_001097	-0.384315	3.61524	0.670123	12.0277	14.7462	11.3157	13.92	5.68472	nosig	-
gene-pgaptmp_001098	-0.9999	1.27858	0.523518	1.80415	3.00386	0.917487	2.93053	0	nosig	-
gene-pgaptmp_001113	0.81446	1.95051	0.546466	3.00691	1.36539	3.97578	3.66316	3.93558	nosig	NA
gene-pgaptmp_001114	1.69495	2.60338	0.324873	3.6083	1.09231	0	8.79158	14.4305	nosig	-
gene-pgaptmp_001115	-4.9085	1.71606	0.00156955	6.31452	5.18848	0	0	0.437286	0sig	-
gene-pgaptmp_001118	-0.0672874	1.95303	0.906252	0	6.28079	7.33989	1.46526	0	nosig	-
gene-pgaptmp_001119	0.746688	1.68083	0.738908	2.40553	1.36539	1.22332	8.79158	0	nosig	-
gene-pgaptmp_001120	1.71027	2.9299	0.187997	4.20968	1.63847	8.25738	2.93053	17.4915	nosig	-
gene-pgaptmp_001121	1.77026	4.91045	0.0278725	12.0277	12.0154	65.7532	34.4337	22.7389	nosig	yfdK
gene-pgaptmp_001122	2.24214	4.60057	0.022493	9.92282	4.64233	62.3891	30.0379	10.9322	nosig	NA
gene-pgaptmp_001123	3.04165	3.76697	0.0127874	1.20277	3.55001	29.6654	4.39579	25.3626	0sig	-
gene-pgaptmp_001124	0.397066	2.18477	0.8446	3.90899	2.4577	8.56321	1.46526	2.18643	nosig	NA
gene-pgaptmp_001125	1.04937	9.42184	0.0808116	395.71	439.109	1077.44	442.51	1070.91	nosig	-
gene-pgaptmp_001126	0.397229	4.57471	0.706135	16.2373	22.6655	35.782	37.3642	3.93558	nosig	insH6
gene-pgaptmp_001127	4.51163	5.21564	9.75918e-05	1.80415	3.27694	139.764	20.5137	16.1796	0sig	-
gene-pgaptmp_001128	2.67487	3.62365	0.0592643	2.10484	3.27694	44.3452	4.39579	3.061	nosig	NA
gene-pgaptmp_001129	6.38811	4.59737	3.96863e-05	0	0.819234	94.1953	13.92	7.87115	0sig	mhqR
gene-pgaptmp_001130	1.65537	7.30655	0.00377375	63.4459	74.2772	258.425	165.575	226.514	0sig	vat
gene-pgaptmp_001131	3.3886	4.26444	0.000568326	3.6083	1.91155	37.617	16.8505	32.7965	0sig	NA
gene-pgaptmp_001132	-0.824728	4.0978	0.348325	26.7615	17.477	19.8789	13.92	3.49829	nosig	NA
gene-pgaptmp_001133	2.42428	2.35391	0.193363	1.80415	0.546156	16.2089	2.93053	0	nosig	NA
gene-pgaptmp_001134	3.51117	2.38981	0.0864075	1.20277	0	14.9856	6.59369	0	nosig	-
gene-pgaptmp_001135	2.60532	6.1824	0.00570347	11.4263	24.0309	93.2778	16.8505	213.833	0sig	yagU
gene-pgaptmp_001137	1.19303	4.85579	0.151662	20.7477	11.1962	62.0833	27.84	19.2406	nosig	ykgJ
gene-pgaptmp_001138	0.188573	4.06782	0.884262	16.2373	13.3808	19.2672	7.32632	23.6135	nosig	ecpE
gene-pgaptmp_001139	0.157059	4.87076	0.853407	28.5657	24.8501	33.6412	36.6316	19.2406	nosig	ecpD
gene-pgaptmp_001140	-0.295431	5.77079	0.608771	54.4252	66.631	38.8403	63.739	45.9151	nosig	ecpC
gene-pgaptmp_001141	0.247546	1.87643	0.932665	3.90899	1.63847	1.52914	8.79158	0	nosig	ecpB
gene-pgaptmp_001142	0.976261	5.04343	0.174958	20.1463	20.7539	43.7335	52.0169	25.3626	nosig	ecpA
gene-pgaptmp_001143	5.75258	6.09719	3.7955e-11	3.00691	1.09231	165.453	81.3221	88.3318	0sig	ecpR
gene-pgaptmp_001144	1.0411	2.65284	0.577047	5.71314	1.09231	14.374	6.59369	0	nosig	ykgL
gene-pgaptmp_001146	3.00928	2.88407	0.0141408	0.902074	1.63847	7.64572	12.4547	11.8067	0sig	ykgM
gene-pgaptmp_001147	1.82269	2.3216	0.303223	0.902074	2.4577	12.2332	5.86106	0	nosig	ykgR
gene-pgaptmp_001148	1.77709	3.28407	0.139465	5.71314	1.63847	19.2672	6.59369	11.8067	nosig	NA
gene-pgaptmp_001149	0.447612	4.72804	0.563499	18.3422	24.0309	32.4179	27.1074	27.1118	nosig	-
gene-pgaptmp_001150	-2.50542	5.52788	8.75978e-05	113.06	65.5387	14.6798	20.5137	12.244	0sig	-
gene-pgaptmp_001151	-2.13787	5.3705	0.00966559	93.5151	57.3464	25.078	24.1769	2.18643	0sig	aRA11
gene-pgaptmp_001152	-0.0412434	3.72718	0.939068	9.32144	16.1116	17.4322	10.2568	9.18301	nosig	fdeC
gene-pgaptmp_001153	0.297825	4.60981	0.73515	19.8456	21.8462	35.1703	13.1874	27.9863	nosig	ykgA
gene-pgaptmp_001154	-2.77337	5.79206	0.00218308	116.668	106.774	33.0295	14.6526	0.874573	0sig	-
gene-pgaptmp_001155	5.2308	3.52427	0.000158321	0.601383	0.273078	27.2188	11.7221	14.4305	0sig	rclC
gene-pgaptmp_001156	6.86329	1.91612	0.0186774	0	0	11.0098	4.39579	0	nosig	rclB
gene-pgaptmp_001157	6.80493e-05	4.37386	1	19.5449	20.4809	22.0197	20.5137	17.4915	nosig	rclA
gene-pgaptmp_001158	2.63212	4.39249	0.00732317	6.01383	3.82309	38.2286	9.52422	43.7286	0sig	rclR
gene-pgaptmp_001159	2.35363	3.65337	0.0846387	3.30761	3.55001	2.44663	7.32632	43.2914	nosig	ykgE
gene-pgaptmp_001160	0.904914	4.38536	0.285266	15.636	10.9231	25.9955	14.6526	33.6711	nosig	ykgF
gene-pgaptmp_001161	-0.0213973	2.10113	0.952376	3.6083	3.55001	4.89326	1.46526	3.93558	nosig	ykgG
gene-pgaptmp_001162	2.27507	3.1034	0.176614	4.51037	0.273078	21.408	13.1874	0.437286	nosig	ykgH
gene-pgaptmp_001163	1.74982	5.58968	0.0254684	14.1325	25.1232	82.5738	21.979	93.142	nosig	hyxB
gene-pgaptmp_001164	1.58574	3.22584	0.155069	2.40553	5.46156	16.5148	11.7221	7.43387	nosig	hyxA
gene-pgaptmp_001165	0.544025	3.7645	0.571655	9.62213	10.65	11.6215	19.0484	13.9932	nosig	hyxR
gene-pgaptmp_001166	0.951949	4.20379	0.300352	12.629	10.1039	37.617	17.5832	10.4949	nosig	ipbA
gene-pgaptmp_001167	-4.38139	8.64567	2.09759e-11	1362.13	500.552	38.8403	67.4021	28.4236	0sig	betA
gene-pgaptmp_001168	-5.14448	8.47397	1.4428e-13	1192.24	508.198	32.4179	30.0379	9.6203	0sig	betB
gene-pgaptmp_001169	-5.5017	7.38445	8.15906e-11	557.783	245.497	11.3157	14.6526	0.874573	0sig	betI
gene-pgaptmp_001170	-3.36963	7.70895	7.66453e-09	616.718	292.467	50.7676	50.5516	30.61	0sig	betT
gene-pgaptmp_001171	0.550629	5.3797	0.439203	40.894	23.2116	67.894	30.7705	41.5422	nosig	ehaA
gene-pgaptmp_001172	1.56308	4.73941	0.0520659	11.4263	12.5616	47.7093	37.3642	21.427	nosig	pdeL
gene-pgaptmp_001173	1.19868	3.63393	0.441265	9.62213	3.55001	29.9712	15.3853	0	nosig	yahB
gene-pgaptmp_001174	2.37478	1.87404	0.227664	0	1.63847	8.25738	5.12842	0	nosig	yahC
gene-pgaptmp_001175	0.367005	2.25667	0.821218	3.6083	3.27694	7.33989	2.1979	3.49829	nosig	yahD
gene-pgaptmp_001177	-2.47836	2.1995	0.0469845	6.31452	8.46542	3.05829	0	0.437286	nosig	fdrA
gene-pgaptmp_001178	-1.20525	3.20621	0.203609	13.2304	12.2885	6.11658	3.66316	6.5593	nosig	yahG
gene-pgaptmp_001180	0.0928921	2.6336	1	5.11176	5.46156	0	2.93053	13.9932	nosig	yahI
gene-pgaptmp_001181	-0.879239	3.99051	0.296115	18.6429	22.9386	14.0681	14.6526	5.24744	nosig	yahJ
gene-pgaptmp_001182	3.51839	2.86002	0.013834	1.20277	0.546156	20.1847	7.32632	3.49829	0sig	-
gene-pgaptmp_001183	0.735129	4.6065	0.357826	18.0415	15.8385	22.9372	22.7116	38.9185	nosig	lsrB_2
gene-pgaptmp_001184	-2.02975	3.94848	0.0145609	26.7615	26.4886	5.50492	5.12842	8.74573	0sig	-
gene-pgaptmp_001185	-1.48837	3.66581	0.102184	19.2443	19.3885	10.0924	7.32632	3.061	nosig	-
gene-pgaptmp_001186	-2.45626	5.23376	0.00938521	84.4943	59.531	17.1264	21.979	0.437286	0sig	lsrD_1
gene-pgaptmp_001187	-1.30521	7.7742	0.0555924	418.863	259.697	50.4618	76.9264	284.236	nosig	yahK
gene-pgaptmp_001188	4.75489	4.17679	0.000145344	1.20277	0.819234	47.7093	6.59369	30.1728	0sig	yahM
gene-pgaptmp_001189	1.77758	4.30042	0.0497754	7.81798	7.64618	44.3452	13.92	20.9897	nosig	yahN
gene-pgaptmp_001190	-1.65202	7.66261	0.0107981	413.451	269.801	212.245	52.7495	59.9082	0sig	yahO
gene-pgaptmp_001191	-0.93213	6.17417	0.124541	143.43	56.5272	42.5102	45.4232	69.0912	nosig	prpR
gene-pgaptmp_001192	2.4645	6.02895	0.000858376	25.8595	9.01158	137.011	59.3432	91.8301	0sig	prpB
gene-pgaptmp_001193	1.06033	6.17034	0.146109	70.6625	15.8385	116.521	63.0063	90.5183	nosig	prpC
gene-pgaptmp_001194	1.33071	6.11731	0.0836599	56.53	15.5654	138.235	93.7769	39.7931	nosig	prpD
gene-pgaptmp_001195	2.09466	5.46138	0.00181795	15.9366	13.3808	63.6124	67.4021	57.2845	0sig	prpE
gene-pgaptmp_001196	1.71447	4.75383	0.0493892	9.62213	12.5616	43.7335	13.1874	52.0371	nosig	codB
gene-pgaptmp_001197	-0.240445	6.43989	0.656469	88.1026	101.585	70.3406	54.2148	115.881	nosig	codA
gene-pgaptmp_001199	-0.501324	4.18089	0.652094	24.356	18.0232	13.7623	31.5032	0	nosig	cynR
gene-pgaptmp_001200	1.23155	3.97529	0.174384	9.32144	7.37311	16.2089	24.1769	18.8033	nosig	cynT
gene-pgaptmp_001201	-1.87415	2.90048	0.138234	15.0346	8.46542	6.42241	2.93053	0	nosig	cynS
gene-pgaptmp_001202	-1.18044	2.96387	0.374807	10.5242	10.377	11.9273	1.46526	0	nosig	cynX
gene-pgaptmp_001203	1.24941	2.47688	0.343895	1.20277	4.09617	9.4807	5.12842	4.37286	nosig	lacA
gene-pgaptmp_001204	2.29028	3.0902	0.0932845	3.00691	1.63847	23.5488	8.05895	2.62372	nosig	lacY
gene-pgaptmp_001205	0.762718	4.97637	0.314822	24.356	19.1155	49.2385	41.76	19.6779	nosig	lacZ
gene-pgaptmp_001206	5.65391	10.9783	3.13462e-14	81.4874	50.2464	2164.05	4274.91	3514.91	0sig	lacI
gene-pgaptmp_001207	-2.26849	4.88013	0.00756168	80.886	28.127	9.4807	2.93053	20.9897	0sig	mhpR
gene-pgaptmp_001208	1.8875	3.62239	0.0850485	5.11176	3.82309	6.11658	16.8505	27.1118	nosig	mhpA
gene-pgaptmp_001209	0.716476	1.57007	0.663127	2.70622	0.546156	2.75246	0.732632	4.37286	nosig	mhpB
gene-pgaptmp_001210	1.10722	3.03279	0.334009	5.11176	3.82309	9.78652	14.6526	4.81015	nosig	mhpC
gene-pgaptmp_001211	-1.10566	1.28622	0.464437	3.30761	1.63847	2.44663	0.732632	0	nosig	mhpD
gene-pgaptmp_001212	1.65789	2.57149	0.243423	2.10484	2.4577	3.36412	2.1979	16.1796	nosig	mhpF
gene-pgaptmp_001213	-0.191259	3.02913	0.855899	8.11867	7.91926	12.2332	8.79158	0	nosig	mhpE
gene-pgaptmp_001214	-0.29296	3.92015	0.723737	16.2373	16.1116	20.7964	12.4547	6.12201	nosig	mhpT
gene-pgaptmp_001215	0.998029	6.36182	0.128525	56.53	45.604	168.818	78.3916	58.1591	nosig	yaiL
gene-pgaptmp_001216	0.816123	6.24336	0.161887	55.6279	47.5156	96.0303	91.579	84.8336	nosig	fghA
gene-pgaptmp_001217	-1.44129	6.13951	0.011713	131.402	92.8465	31.1945	42.4927	50.2879	0sig	frmA
gene-pgaptmp_001218	-1.16618	4.4502	0.180286	29.4678	33.5886	6.11658	5.12842	30.61	nosig	frmR
gene-pgaptmp_001219	-0.128138	2.77067	0.912448	7.81798	4.9154	12.8448	4.39579	0	nosig	yaiO
gene-pgaptmp_001220	2.21804	1.77628	0.26853	0	1.63847	8.25738	3.66316	0	nosig	-
gene-pgaptmp_001221	2.74683	4.09008	0.0782295	2.40553	4.9154	51.6851	22.7116	0	nosig	yaiP
gene-pgaptmp_001222	4.62291	4.76929	1.45987e-06	1.80415	1.63847	57.8017	35.899	36.2948	0sig	yaiS
gene-pgaptmp_001223	-0.217475	2.39987	0.865522	4.20968	5.73464	0.305829	2.93053	9.6203	nosig	tauA
gene-pgaptmp_001224	-1.09937	2.94692	0.396299	12.0277	8.46542	3.66995	10.9895	0	nosig	tauB
gene-pgaptmp_001225	1.95852	3.93414	0.104767	6.31452	4.36925	6.72824	5.86106	49.8506	nosig	tauC
gene-pgaptmp_001226	0.148175	3.62623	0.904552	9.32144	12.5616	9.78652	16.8505	10.0576	nosig	tauD
gene-pgaptmp_001227	-1.51074	6.81511	0.0106685	192.142	173.405	42.816	109.162	41.5422	0sig	hemB
gene-pgaptmp_001228	0.701151	5.4501	0.367765	36.3837	26.2155	87.7729	46.1558	18.366	nosig	ehaB
gene-pgaptmp_001229	2.37567	2.27288	0.182292	1.80415	0.546156	10.704	8.05895	0	nosig	iprA
gene-pgaptmp_001230	1.17944	6.17402	0.0603037	35.4816	45.8771	69.729	74.7285	132.06	nosig	ampH
gene-pgaptmp_001231	-0.548965	5.3051	0.37819	40.5934	55.1618	44.0394	29.3053	24.488	nosig	sbmA
gene-pgaptmp_001232	-1.03563	6.09673	0.0626562	104.34	90.935	54.7434	49.0863	38.9185	nosig	yaiW
gene-pgaptmp_001233	-1.00868	5.96567	0.104604	102.235	74.2772	21.408	57.8779	52.9117	nosig	yaiY
gene-pgaptmp_001234	-0.494932	4.13644	0.583712	18.3422	22.3924	24.4663	16.1179	2.62372	nosig	yaiZ
gene-pgaptmp_001235	-0.358647	7.27491	0.478659	166.884	188.151	118.967	156.783	139.932	nosig	ddlA
gene-pgaptmp_001236	2.47576	2.7301	0.0628983	1.20277	1.91155	16.2089	4.39579	5.68472	nosig	NA
gene-pgaptmp_001237	-1.30147	6.52273	0.0216351	130.801	152.651	85.3263	41.76	44.6032	nosig	iraP
gene-pgaptmp_001238	0.867612	6.33715	0.175385	56.8307	50.5194	123.249	46.8884	122.877	nosig	phoA
gene-pgaptmp_001239	-1.44246	6.73941	0.00725175	207.477	134.081	73.3989	63.739	51.1625	0sig	psiF
gene-pgaptmp_001240	1.26139	5.08791	0.0835261	14.4332	21.8462	44.0394	28.5726	57.7218	nosig	adrA
gene-pgaptmp_001241	-0.309047	7.13191	0.560486	145.535	169.855	78.2922	145.794	158.298	nosig	proC
gene-pgaptmp_001242	0.262379	6.4516	0.671341	59.2362	95.8504	116.521	93.7769	68.654	nosig	yaiI
gene-pgaptmp_001243	0.657761	6.78523	0.23652	75.1729	87.658	118.967	112.825	153.488	nosig	aroL
gene-pgaptmp_001244	-1.46299	6.45465	0.00793851	157.562	123.431	43.4277	66.6695	43.2914	0sig	yaiA
gene-pgaptmp_001245	0.545038	6.85438	0.342673	91.4102	89.0234	119.885	96.7074	177.976	nosig	aroM
gene-pgaptmp_001246	-2.26753	7.88133	4.69634e-05	467.876	427.367	114.686	113.558	50.7252	0sig	ppnP
gene-pgaptmp_001247	2.27634	5.6908	0.00114234	14.7339	16.1116	107.958	69.6	46.7896	0sig	NA
gene-pgaptmp_001248	2.20104	1.78544	0.27979	0	1.63847	9.4807	2.1979	0	nosig	NA
gene-pgaptmp_001249	2.92558	7.61165	1.75584e-06	31.8733	46.6963	235.182	356.792	305.226	0sig	rdgC
gene-pgaptmp_001250	-0.373787	4.39736	0.613214	22.2512	24.8501	30.8887	11.7221	11.3694	nosig	mak
gene-pgaptmp_001251	0.565883	5.42925	0.378948	30.0691	35.7732	45.8743	46.1558	54.2235	nosig	araJ
gene-pgaptmp_001252	-0.84124	6.75074	0.127604	160.87	130.258	87.7729	47.6211	107.572	nosig	sbcC
gene-pgaptmp_001253	0.785062	6.79504	0.152515	73.6694	80.2849	120.191	131.874	146.054	nosig	sbcD
gene-pgaptmp_001254	0.96343	6.42193	0.102193	50.2155	58.1656	80.7388	99.6379	136.871	nosig	phoB
gene-pgaptmp_001255	-0.707956	6.21962	0.241323	100.13	92.0273	74.3164	74.7285	27.549	nosig	phoR
gene-pgaptmp_001256	1.87617	8.98078	0.012923	202.666	185.147	356.291	1487.98	292.982	0sig	brnQ
gene-pgaptmp_001257	1.63134	7.04289	0.00572431	45.4044	70.7272	148.633	241.769	150.427	0sig	proY
gene-pgaptmp_001258	-0.521334	5.83355	0.367706	63.7466	73.7311	35.782	51.2842	56.8472	nosig	malZ
gene-pgaptmp_001259	-0.752289	6.64312	0.146995	131.703	130.531	81.6563	82.7874	69.0912	nosig	acpH
gene-pgaptmp_001260	3.72229	8.44003	1.06426e-08	35.4816	47.7887	496.666	750.215	404.49	0sig	queA
gene-pgaptmp_001261	0.724574	8.54213	0.191481	248.07	286.732	325.402	460.093	540.486	nosig	tgt
gene-pgaptmp_001262	-0.84868	7.54365	0.101644	229.127	277.72	125.39	115.023	181.474	nosig	yajC
gene-pgaptmp_001263	-0.108512	8.37122	0.817184	319.635	371.113	276.775	348.733	335.836	nosig	secD
gene-pgaptmp_001264	-2.11124	5.80643	0.000359802	100.13	104.043	17.4322	25.6421	27.9863	0sig	secF
gene-pgaptmp_001265	1.10208	5.99936	0.0846338	34.8802	40.1425	103.676	90.8464	47.2269	nosig	yajD
gene-pgaptmp_001266	1.18731	7.76719	0.042228	108.85	137.085	208.881	217.592	413.673	nosig	tsx
gene-pgaptmp_001267	1.31871	5.15018	0.0659319	13.5311	23.2116	35.1703	59.3432	43.7286	nosig	yajI
gene-pgaptmp_001268	-1.18134	6.51823	0.0514906	134.71	138.451	25.9955	70.3327	84.8336	nosig	nrdR
gene-pgaptmp_001269	-1.36144	7.54212	0.0109323	285.958	299.567	72.1756	125.28	144.742	0sig	ribD
gene-pgaptmp_001270	2.08758	9.27931	0.000261679	205.072	215.732	756.009	852.051	1075.29	0sig	ribE
gene-pgaptmp_001271	-0.0412028	7.76271	0.928345	210.785	229.386	107.652	402.948	132.498	nosig	nusB
gene-pgaptmp_001272	-0.523743	5.6437	0.463618	49.6141	70.7272	26.9129	83.52	16.1796	nosig	thiL
gene-pgaptmp_001273	-2.65433	5.7736	4.28928e-05	110.654	106.5	11.3157	11.7221	28.4236	0sig	pgpA
gene-pgaptmp_001274	-2.73482	8.34165	2.56799e-06	738.198	581.656	60.5541	78.3916	158.298	0sig	yajO
gene-pgaptmp_001275	0.15162	7.85783	0.829956	159.366	274.17	133.953	424.927	164.857	nosig	dxs
gene-pgaptmp_001276	1.45643	7.87716	0.0181384	91.7109	137.358	177.687	473.28	293.419	nosig	ispA
gene-pgaptmp_001277	1.04673	6.35778	0.109908	42.3975	56.8002	59.025	169.238	80.4607	nosig	xseB
gene-pgaptmp_001278	2.12903	8.62982	0.000286247	114.563	146.916	474.646	749.482	492.822	0sig	thiI
gene-pgaptmp_001279	-0.694019	6.39305	0.196548	106.745	109.231	55.6609	65.9369	78.7115	nosig	yajL
gene-pgaptmp_001280	-0.648338	7.03199	0.2306	183.723	148.554	118.05	135.537	64.7184	nosig	panE
gene-pgaptmp_001281	0.658203	8.32232	0.231018	244.161	230.205	471.588	341.406	309.599	nosig	yajQ
gene-pgaptmp_001282	-0.183007	5.7961	0.773689	48.712	69.3618	71.2581	67.4021	17.4915	nosig	yajR
gene-pgaptmp_001283	-3.30235	7.01577	4.58495e-06	448.932	108.139	11.0098	35.1663	38.9185	0sig	cyoE
gene-pgaptmp_001284	-1.67652	5.28615	0.0716344	102.836	27.0347	2.1408	16.8505	41.9795	nosig	cyoD
gene-pgaptmp_001285	-2.00709	6.05848	0.0184399	183.422	55.981	4.2816	25.6421	59.4709	nosig	cyoC
gene-pgaptmp_001286	-1.92768	8.92491	0.00289434	1370.25	369.202	118.05	325.289	243.131	0sig	cyoB
gene-pgaptmp_001287	-0.601992	9.02876	0.291306	996.492	315.132	444.981	399.284	451.717	nosig	cyoA
gene-pgaptmp_001288	0.681576	6.26896	0.281725	52.621	59.531	64.2241	142.863	63.8438	nosig	ampG
gene-pgaptmp_001289	1.3138	6.57586	0.0260286	49.9148	50.2464	125.39	160.446	88.3318	nosig	yajG
gene-pgaptmp_001290	-3.43261	10.1981	8.01279e-08	3427.28	1725.03	261.79	349.465	104.949	0sig	bolA
gene-pgaptmp_001291	1.91042	11.1184	0.00102919	774.882	898.973	2781.21	3969.4	2688.87	0sig	tig
gene-pgaptmp_001292	-0.912727	9.2685	0.0938082	940.864	773.084	290.843	413.204	661.614	nosig	clpP
gene-pgaptmp_001293	-2.13297	10.4927	0.000235021	2992.78	2371.41	488.103	979.529	367.758	0sig	clpX
gene-pgaptmp_001294	-2.28442	9.34934	1.71151e-05	1135.11	1354.47	191.143	328.952	247.067	0sig	lon
gene-pgaptmp_001295	-1.31792	7.9138	0.0234662	345.194	404.975	82.8796	116.488	251.877	nosig	hupB
gene-pgaptmp_001296	1.83769	9.53782	0.00100283	293.174	290.555	1132.48	1060.85	936.667	0sig	ppiD
gene-pgaptmp_001297	-0.564306	4.79588	0.437501	40.894	26.2155	26.6071	10.2568	30.61	nosig	ybaV
gene-pgaptmp_001298	0.0465652	6.13188	0.971882	92.0116	44.2386	117.438	44.6905	48.1015	nosig	fadM
gene-pgaptmp_001299	0.90701	5.78353	0.14334	30.6705	40.6886	70.6465	68.1348	62.0947	nosig	queC
gene-pgaptmp_001300	0.200064	5.74089	0.774786	56.8307	40.1425	78.9039	46.1558	41.5422	nosig	ybaE
gene-pgaptmp_001301	-0.84576	6.52704	0.148885	141.626	107.32	61.7774	106.964	39.7931	nosig	cof
gene-pgaptmp_001302	2.3042	7.49376	6.34548e-05	50.8169	55.981	291.761	232.977	266.745	0sig	decR
gene-pgaptmp_001303	0.461617	5.91843	0.570952	51.4182	46.1502	55.0492	130.408	17.0542	nosig	mdlA
gene-pgaptmp_001304	-0.596914	5.32288	0.422243	46.0058	52.431	11.9273	64.4716	22.3016	nosig	mdlB
gene-pgaptmp_001305	2.2422	2.32152	0.14384	1.20277	1.36539	13.7623	1.46526	3.061	nosig	glnK
gene-pgaptmp_001306	-0.209017	4.10225	0.781098	14.7339	21.027	18.3497	13.92	13.9932	nosig	amtB
gene-pgaptmp_001307	-0.642494	5.4015	0.361428	58.0335	47.7887	52.9084	38.0969	10.4949	nosig	tesB
gene-pgaptmp_001308	-2.54431	8.2731	0.000100235	870.201	355.821	77.0689	187.554	51.5998	0sig	ybaY
gene-pgaptmp_001309	-1.99408	5.28173	0.00130913	66.4528	71.5464	17.4322	18.3158	16.1796	0sig	ybaZ
gene-pgaptmp_001311	-1.64434	7.79415	0.00523195	477.799	268.982	131.506	169.971	57.2845	0sig	ybaA
gene-pgaptmp_001312	0.222981	7.2692	0.709167	168.087	111.143	224.173	139.933	124.189	nosig	pdeB
gene-pgaptmp_001313	0.229077	7.32381	0.691903	122.381	166.851	213.163	137.002	157.86	nosig	ylaC
gene-pgaptmp_001314	2.09894	7.61628	0.00135713	72.166	59.531	388.097	334.813	123.752	0sig	maa
gene-pgaptmp_001315	1.81021	8.56948	0.00310473	155.458	147.462	728.484	574.383	290.795	0sig	hha
gene-pgaptmp_001316	1.35053	9.22151	0.0287884	315.425	302.57	1262.77	457.895	642.374	nosig	tomB
gene-pgaptmp_001317	-2.68792	8.52644	2.10532e-07	779.392	712.188	111.016	119.419	116.755	0sig	acrB
gene-pgaptmp_001318	0.556886	7.89734	0.299593	182.52	188.151	255.061	295.983	267.182	nosig	acrA
gene-pgaptmp_001319	2.44849	8.39031	7.10365e-05	93.5151	88.7504	585.356	294.518	612.201	0sig	acrR
gene-pgaptmp_001320	1.32729	8.74836	0.0258331	214.994	235.666	629.702	750.215	317.033	nosig	mscK
gene-pgaptmp_001321	-3.3954	2.34854	0.0147598	8.72005	9.55773	0.611658	2.1979	0	0sig	NA
gene-pgaptmp_001322	0.474199	3.59821	0.662171	8.11867	10.377	8.56321	8.05895	21.8643	nosig	rsmS
gene-pgaptmp_001323	0.0913965	5.5446	0.917722	38.4885	49.9733	33.0295	32.9684	75.2133	nosig	priC
gene-pgaptmp_001324	1.29706	6.92945	0.0234083	71.2639	58.1656	168.512	115.756	192.406	nosig	ybaN
gene-pgaptmp_001325	2.68539	7.46523	5.02637e-05	40.5934	42.054	137.929	411.739	249.691	0sig	apt
gene-pgaptmp_001326	0.689056	9.62536	0.23566	545.755	608.418	692.397	1376.62	723.272	nosig	dnaX
gene-pgaptmp_001327	-1.62636	6.30282	0.00501415	118.773	143.912	28.1363	37.3642	62.0947	0sig	ybaB
gene-pgaptmp_001328	-1.89587	6.48031	0.00322864	126.29	188.697	20.7964	28.5726	77.3997	0sig	recR
gene-pgaptmp_001329	-1.97296	10.4297	0.000223183	2439.81	2547	537.953	515.773	851.397	0sig	htpG
gene-pgaptmp_001330	1.33283	8.29054	0.0175084	125.388	201.532	411.34	443.975	380.439	nosig	adk
gene-pgaptmp_001331	-0.406107	6.84776	0.483333	140.423	127.801	105.817	151.655	46.7896	nosig	hemH
gene-pgaptmp_001332	0.122833	5.24556	0.915979	47.2086	23.4847	68.1998	39.5621	7.43387	nosig	aes
gene-pgaptmp_001333	2.27777	8.36731	0.00022393	89.9068	109.231	418.986	711.386	319.656	0sig	gsk
gene-pgaptmp_001334	-2.25343	8.2992	0.00030627	615.816	578.379	137.623	194.88	43.7286	0sig	ybaL
gene-pgaptmp_001335	0.918647	5.25548	0.180008	27.6636	21.3001	45.2627	32.9684	60.3455	nosig	fsr
gene-pgaptmp_001336	-1.23243	6.89041	0.0309838	186.729	172.858	52.2967	52.7495	124.189	nosig	ushA
gene-pgaptmp_001337	0.826502	5.46158	0.220917	30.3698	28.9463	52.2967	32.9684	72.1523	nosig	ybaK
gene-pgaptmp_001338	-0.906421	5.68552	0.235012	71.5646	69.0887	43.4277	63.0063	6.5593	nosig	ybaP
gene-pgaptmp_001339	1.86596	8.18456	0.00353852	121.78	102.677	541.929	183.891	500.693	0sig	-
gene-pgaptmp_001340	-0.538705	6.81356	0.358698	151.549	123.158	107.04	135.537	41.5422	nosig	ybaQ
gene-pgaptmp_001341	-4.20717	10.3857	2.39389e-10	3351.81	2829.91	207.046	236.64	58.5964	0sig	copA
gene-pgaptmp_001342	-5.14074	7.29095	3.77487e-13	397.213	349.267	7.33989	3.66316	20.1152	0sig	glsA
gene-pgaptmp_001343	-5.26085	9.40329	4.82846e-08	1716.35	1536.06	35.1703	90.1137	2.62372	0sig	ybaT
gene-pgaptmp_001345	-3.10962	6.78222	6.71162e-08	227.323	237.032	29.3596	35.899	15.7423	0sig	cueR
gene-pgaptmp_001346	-1.21881	6.26464	0.0248949	105.543	125.616	48.9326	54.2148	45.9151	nosig	NA
gene-pgaptmp_001347	-3.71093	3.34953	0.00215925	17.1394	24.3039	2.44663	2.1979	0	0sig	-
gene-pgaptmp_001348	4.44325	4.70603	0.000103768	1.80415	1.91155	16.5148	16.8505	90.5183	0sig	-
gene-pgaptmp_001349	2.32542	4.45428	0.020582	7.81798	4.64233	21.408	10.2568	62.0947	nosig	-
gene-pgaptmp_001350	0.745937	7.33087	0.235909	101.032	126.981	262.095	228.581	83.0844	nosig	-
gene-pgaptmp_001351	-0.477946	6.67375	0.378467	131.703	112.235	108.263	98.9053	55.5354	nosig	ybbJ
gene-pgaptmp_001352	-1.41292	7.75592	0.00533358	358.424	330.151	116.215	126.013	145.616	0sig	qmcA
gene-pgaptmp_001353	-0.655558	4.15263	0.415737	22.5519	21.027	19.2672	14.6526	7.43387	nosig	fetA
gene-pgaptmp_001354	-0.110349	4.3424	0.872352	20.447	20.4809	21.408	18.3158	17.0542	nosig	fetB
gene-pgaptmp_001355	-1.64746	7.64747	0.00261866	316.327	358.551	70.3406	98.9053	153.925	0sig	cnoX
gene-pgaptmp_001356	-0.680755	5.76677	0.243935	74.8722	63.6272	34.8645	54.9474	40.2303	nosig	ybbO
gene-pgaptmp_001357	-1.39108	8.28144	0.00741555	512.078	475.156	206.129	137.002	220.83	0sig	tesA
gene-pgaptmp_001358	-3.0365	7.41534	8.81432e-09	353.914	363.467	46.1802	46.8884	38.0439	0sig	ybbA
gene-pgaptmp_001359	-3.90606	8.38513	5.16135e-12	785.707	729.118	59.025	59.3432	33.2338	0sig	ybbP
gene-pgaptmp_001360	-3.2223	4.84529	0.00146572	57.1314	62.5349	11.0098	8.05895	0	0sig	dinQ
gene-pgaptmp_001361	1.01762	4.93479	0.402429	10.5242	26.4886	69.1173	42.4927	0.874573	nosig	mnmH
gene-pgaptmp_001362	1.89648	4.15839	0.0391471	5.11176	7.91926	24.1605	14.6526	34.1083	nosig	allS
gene-pgaptmp_001363	1.58984	3.24195	0.222653	3.30761	4.64233	4.2816	5.12842	26.6745	nosig	allA
gene-pgaptmp_001364	-2.50382	6.47377	1.60675e-05	167.786	179.958	21.408	24.9095	45.4778	0sig	allR
gene-pgaptmp_001365	-1.31765	3.46273	0.292256	18.9436	12.8347	14.374	4.39579	0	nosig	gcl
gene-pgaptmp_001366	1.3928	2.82451	0.280021	2.70622	3.82309	2.44663	8.79158	14.8677	nosig	hyi
gene-pgaptmp_001367	0.341645	3.13183	0.848958	4.20968	9.55773	8.56321	0.732632	16.6169	nosig	glxR
gene-pgaptmp_001368	4.25042	3.46854	0.000820783	0.601383	1.09231	11.3157	13.92	25.7999	0sig	ybbW
gene-pgaptmp_001369	1.04824	3.16032	0.370825	2.10484	7.91926	14.0681	8.79158	8.30844	nosig	allB
gene-pgaptmp_001370	0.464688	3.08747	0.775588	6.61521	6.28079	7.64572	19.0484	0.437286	nosig	ybbY
gene-pgaptmp_001371	0.487587	2.4763	0.766152	4.20968	3.55001	11.3157	4.39579	0.437286	nosig	glxK
gene-pgaptmp_001372	-0.340209	3.42423	0.710566	13.8318	9.01158	10.0924	4.39579	12.244	nosig	allE
gene-pgaptmp_001373	0.636893	3.98947	0.501576	10.2235	12.5616	18.3497	10.9895	23.6135	nosig	allC
gene-pgaptmp_001374	1.11892	3.13175	0.342383	3.00691	6.55387	5.19909	14.6526	11.8067	nosig	allD
gene-pgaptmp_001375	2.13132	3.50035	0.118205	5.41245	1.63847	2.44663	8.79158	35.4202	nosig	fdrA
gene-pgaptmp_001376	-0.881221	1.90454	0.621617	6.61521	1.91155	0	7.32632	0	nosig	ylbE
gene-pgaptmp_001377	-1.66123	1.88069	0.243163	5.71314	4.09617	1.22332	3.66316	0	nosig	ylbF
gene-pgaptmp_001378	0.504244	2.87478	0.734359	4.20968	6.28079	9.4807	0.732632	11.8067	nosig	ybcF
gene-pgaptmp_001379	1.76258	5.92837	0.0150843	15.0346	34.4078	123.249	87.1832	41.5422	0sig	purK
gene-pgaptmp_001380	2.37658	6.29362	0.000791955	17.7408	26.4886	196.954	76.1937	71.2777	0sig	purE
gene-pgaptmp_001381	2.28177	6.36805	0.000352888	26.4609	22.9386	89.302	169.971	102.325	0sig	lpxH
gene-pgaptmp_001382	0.148125	9.1905	0.802496	531.322	564.725	752.645	627.866	441.222	nosig	ppiB
gene-pgaptmp_001383	3.14021	8.90581	2.4481e-07	72.4667	95.8504	792.097	820.548	614.825	0sig	cysS
gene-pgaptmp_001384	1.13691	4.38268	0.422233	11.1256	12.5616	24.4663	54.2148	0	nosig	ybcI
gene-pgaptmp_001385	-1.73338	3.83051	0.0678632	18.6429	27.3078	2.44663	11.7221	6.99658	nosig	ybcJ
gene-pgaptmp_001386	0.179552	7.27334	0.757272	135.612	149.647	120.191	164.842	199.84	nosig	folD
gene-pgaptmp_001387	1.29606	2.44259	0.303109	1.50346	3.55001	5.19909	4.39579	9.18301	nosig	NA
gene-pgaptmp_001388	2.55325	6.44136	4.68945e-05	21.0484	22.9386	166.371	104.766	116.318	0sig	NA
gene-pgaptmp_001389	2.84674	4.16803	0.0072325	1.80415	5.46156	46.7918	18.3158	13.9932	0sig	NA
gene-pgaptmp_001390	1.77619	5.11517	0.0253631	12.9297	14.7462	79.5155	21.979	40.2303	nosig	-
gene-pgaptmp_001391	1.93249	4.98411	0.0245696	12.629	10.377	82.8796	19.0484	29.2982	nosig	ompT
gene-pgaptmp_001392	0.5617	3.57365	0.619679	10.8249	6.55387	21.1022	5.12842	11.8067	nosig	ybcH
gene-pgaptmp_001393	-0.364103	6.09719	0.536581	71.8653	84.3811	66.059	82.7874	33.6711	nosig	nfrA
gene-pgaptmp_001394	2.21303	7.49011	0.000419691	54.4252	58.1656	311.028	333.348	139.494	0sig	nrfB
gene-pgaptmp_001395	0.803634	6.08655	0.246374	36.9851	55.981	97.8652	112.825	33.2338	nosig	cusS
gene-pgaptmp_001396	0.00120432	5.13926	1	31.2719	37.6848	24.7721	58.6106	20.9897	nosig	cusR
gene-pgaptmp_001397	2.9832	2.69589	0.0391744	1.20277	1.09231	2.44663	18.3158	7.87115	nosig	cusC
gene-pgaptmp_001399	0.929922	2.13635	0.606007	2.70622	2.18462	5.50492	8.79158	0	nosig	cusB
gene-pgaptmp_001400	0.822548	4.22349	0.321298	9.62213	15.0193	20.4905	20.5137	24.488	nosig	cusA
gene-pgaptmp_001401	0.162032	6.6653	0.831702	91.4102	96.6696	63.3066	207.335	46.3524	nosig	pheP
gene-pgaptmp_001402	0.686466	6.81214	0.229848	83.5922	80.0119	101.841	116.488	176.664	nosig	ybdG
gene-pgaptmp_001403	0.497473	7.0669	0.372097	102.536	111.416	128.448	130.408	194.155	nosig	nfsB
gene-pgaptmp_001404	1.08358	5.55024	0.106078	25.2581	30.0386	63.0008	35.899	76.5251	nosig	ybdF
gene-pgaptmp_001405	-1.90885	4.75635	0.00754859	44.5023	48.881	9.17487	10.9895	17.0542	0sig	ybdJ
gene-pgaptmp_001406	-2.68654	7.64288	6.84214e-06	482.61	323.597	65.4474	92.3116	30.61	0sig	ybdK
gene-pgaptmp_001407	1.77525	2.82442	0.146957	3.6083	1.63847	10.3982	10.2568	6.5593	nosig	NA
gene-pgaptmp_001408	-0.238313	2.9952	0.818543	10.5242	5.46156	3.66995	8.05895	8.74573	nosig	hokE
gene-pgaptmp_001409	1.09207	2.63939	0.361569	4.51037	2.18462	3.66995	10.2568	7.87115	nosig	NA
gene-pgaptmp_001410	2.11627	4.78431	0.0415279	11.4263	6.55387	50.7676	61.5411	5.24744	nosig	insK
gene-pgaptmp_001411	2.482	4.79772	0.0104994	8.72005	5.73464	74.0106	35.899	11.3694	0sig	hokE
gene-pgaptmp_001412	-2.19445	3.42911	0.0717196	22.2512	15.0193	8.25738	3.66316	0	nosig	hokE
gene-pgaptmp_001413	1.30012	3.49001	0.310179	6.61521	4.64233	23.5488	16.8505	1.31186	nosig	entD
gene-pgaptmp_001415	1.33676	4.98	0.102413	15.3353	16.9308	63.9182	43.9579	14.4305	nosig	fepA
gene-pgaptmp_001416	1.89669	4.65272	0.0194222	12.629	6.00772	34.8645	34.4337	34.9829	nosig	fes
gene-pgaptmp_001418	0.218195	6.90722	0.715688	127.193	90.1158	85.3263	144.328	149.989	nosig	entF
gene-pgaptmp_001419	4.77743	4.00398	0.000304076	1.20277	0.546156	53.2142	8.05895	13.1186	0sig	wzz(fepE)
gene-pgaptmp_001420	0.698323	3.03385	0.556642	5.41245	5.46156	9.4807	3.66316	13.1186	nosig	fepC
gene-pgaptmp_001421	-0.680907	3.49768	0.510929	20.7477	6.55387	6.72824	16.1179	3.061	nosig	fepG
gene-pgaptmp_001422	0.665453	5.64378	0.381319	48.712	24.3039	92.972	58.6106	21.8643	nosig	fepD
gene-pgaptmp_001423	2.16643	5.11735	0.00354049	10.8249	11.1962	38.8403	40.2948	69.5285	0sig	entS
gene-pgaptmp_001424	3.05329	7.37332	4.43627e-05	34.8802	26.4886	484.739	121.617	157.423	0sig	fepB
gene-pgaptmp_001425	2.47656	5.69714	0.000837636	15.9366	11.4693	122.026	65.2042	41.5422	0sig	entC
gene-pgaptmp_001426	-0.25063	4.27828	0.755302	29.7685	11.4693	25.3838	3.66316	22.3016	nosig	entE
gene-pgaptmp_001427	-0.210379	2.89673	0.829586	6.9159	7.64618	11.3157	5.12842	2.18643	nosig	entB
gene-pgaptmp_001428	-1.77592	2.95376	0.195505	14.7339	9.28465	0	0.732632	9.6203	nosig	entA
gene-pgaptmp_001429	0.739308	2.46359	0.681183	4.20968	2.73078	0	4.39579	13.1186	nosig	entH
gene-pgaptmp_001430	-3.05753	7.08136	3.17609e-08	307.908	261.336	33.3353	44.6905	24.9253	0sig	cstA
gene-pgaptmp_001431	-1.58997	5.05819	0.0192178	60.1383	48.3348	17.7381	9.52422	26.2372	nosig	ybdD
gene-pgaptmp_001432	-0.305917	5.98771	0.611615	70.6625	71.0003	32.4179	45.4232	94.0166	nosig	hcxA
gene-pgaptmp_001433	0.744992	3.97624	0.429147	10.2235	11.1962	14.0681	11.7221	27.9863	nosig	ybdL
gene-pgaptmp_001434	2.27291	3.09003	0.0593347	1.80415	3.00386	7.64572	21.2463	6.99658	nosig	ybdM
gene-pgaptmp_001435	2.66248	4.65313	0.00157425	4.81106	6.82695	46.1802	28.5726	36.2948	0sig	ybdN
gene-pgaptmp_001436	4.22471	3.49109	0.00351862	1.20277	0.546156	19.2672	2.1979	29.2982	0sig	ybdO
gene-pgaptmp_001437	1.01909	6.33972	0.122909	60.439	39.0502	123.861	46.1558	131.623	nosig	dsbG
gene-pgaptmp_001438	-2.55776	12.2885	4.31495e-06	11489.1	8443.03	2119.7	1104.08	1853.22	0sig	ahpC
gene-pgaptmp_001439	-0.274989	8.77897	0.64086	504.861	474.063	485.045	589.036	139.932	nosig	ahpF
gene-pgaptmp_001440	-0.870735	9.01783	0.120604	725.869	696.076	508.288	190.484	466.585	nosig	uspG
gene-pgaptmp_001441	-0.528423	3.76561	0.651575	18.0415	13.3808	20.7964	11.7221	0	nosig	yldA
gene-pgaptmp_001442	0.9662	6.91576	0.092803	81.1867	71.5464	154.749	191.95	101.45	nosig	rnk
gene-pgaptmp_001443	1.32094	6.92117	0.0252532	65.2501	61.7156	192.366	187.554	96.203	nosig	rna
gene-pgaptmp_001444	1.8851	4.82378	0.0216704	10.5242	10.65	18.9614	43.9579	55.0981	nosig	citT
gene-pgaptmp_001445	2.32066	2.69456	0.187143	1.80415	1.63847	0	8.05895	18.366	nosig	citG
gene-pgaptmp_001446	1.85116	1.49974	0.209842	0.601383	1.09231	1.83497	5.86106	2.18643	nosig	citX
gene-pgaptmp_001447	3.25349	3.9581	0.0130449	1.80415	3.00386	4.58743	8.05895	57.2845	0sig	citF
gene-pgaptmp_001448	3.26464	2.97699	0.0516882	1.20277	1.09231	0.917487	4.39579	28.8609	nosig	citE
gene-pgaptmp_001450	3.30439	7.07767	1.58411e-07	19.2443	23.2116	240.687	148.724	240.508	0sig	citC
gene-pgaptmp_001451	2.37035	6.89765	5.38064e-05	29.4678	38.2309	182.886	173.634	169.23	0sig	dpiB
gene-pgaptmp_001452	2.04918	4.89951	0.00719564	9.32144	10.9231	47.4035	32.9684	45.4778	0sig	dpiA
gene-pgaptmp_001453	1.63081	5.21048	0.073033	5.71314	26.4886	18.3497	43.9579	87.8946	nosig	dcuC
gene-pgaptmp_001454	1.56003	6.50913	0.00727855	42.9989	40.4155	131.201	109.162	128.562	0sig	pagP
gene-pgaptmp_001455	-5.05041	10.3673	2.99264e-11	3135.31	3177.26	91.137	172.169	23.1762	0sig	cspE
gene-pgaptmp_001456	1.04595	5.35313	0.137128	29.1671	19.9347	55.6609	68.8674	27.9863	nosig	crcB
gene-pgaptmp_001457	-1.16168	5.72942	0.116721	86.8998	69.3618	43.4277	54.2148	7.43387	nosig	ybeM
gene-pgaptmp_001458	-2.47005	6.77566	2.12764e-05	184.324	242.493	31.8062	60.0758	24.488	0sig	tatE
gene-pgaptmp_001459	1.85479	8.24577	0.00198414	113.06	122.612	279.528	611.748	388.748	0sig	lipA
gene-pgaptmp_001460	2.19609	6.89741	0.000206385	41.1947	34.1348	212.551	140.665	164.42	0sig	ybeF
gene-pgaptmp_001461	1.24755	7.25376	0.0284197	73.6694	92.8465	150.162	257.154	186.721	nosig	lipB
gene-pgaptmp_001462	0.992024	8.9599	0.106071	327.152	297.109	501.254	356.792	1004.01	nosig	ybeD
gene-pgaptmp_001463	1.55403	8.5561	0.00652405	139.22	208.359	463.025	631.529	437.286	0sig	dacA
gene-pgaptmp_001464	-0.292246	7.54426	0.582344	204.47	213.274	106.123	162.644	243.131	nosig	rlpA
gene-pgaptmp_001465	-0.755022	6.37408	0.232744	102.536	114.966	32.4179	41.76	118.942	nosig	mrdB
gene-pgaptmp_001466	1.4422	7.92726	0.0131697	99.8296	139.27	347.422	404.413	223.453	0sig	mrdA
gene-pgaptmp_001467	1.55987	6.83436	0.0329565	54.4252	50.2464	106.123	301.844	56.4099	nosig	rlmH
gene-pgaptmp_001468	1.48351	7.63642	0.0137888	85.9978	104.862	219.279	401.482	181.037	0sig	rsfS
gene-pgaptmp_001469	0.23357	5.26959	0.746648	29.4678	39.0502	35.782	35.1663	49.8506	nosig	cobC
gene-pgaptmp_001470	-0.602268	5.95191	0.310341	67.9563	85.7465	33.0295	45.4232	73.4641	nosig	nadD
gene-pgaptmp_001471	-0.441425	6.73954	0.475306	115.466	136.539	35.1703	86.4506	156.986	nosig	holA
gene-pgaptmp_001472	-2.02813	7.14553	0.000178422	272.727	241.401	43.1219	63.0063	83.0844	0sig	lptE
gene-pgaptmp_001473	-1.26071	9.47294	0.0136087	1150.75	1031.69	385.039	515.773	465.71	0sig	leuS
gene-pgaptmp_001474	-3.533	7.77281	1.13958e-10	527.714	436.106	52.2967	40.2948	31.9219	0sig	ybeL
gene-pgaptmp_001475	-2.12786	6.55292	0.000147239	189.736	156.747	54.1317	28.5726	35.4202	0sig	rihA
gene-pgaptmp_001476	-1.51364	6.08694	0.164329	144.933	75.0965	64.2241	51.2842	0	nosig	gltL
gene-pgaptmp_001477	-1.44571	4.84801	0.0439682	49.0127	40.9617	13.4565	25.6421	10.9322	nosig	gltK
gene-pgaptmp_001478	-1.02542	6.18978	0.0788097	128.395	79.4657	66.6707	53.4821	32.7965	nosig	gltJ
gene-pgaptmp_001479	-0.676102	8.78528	0.199839	712.037	423.817	418.068	372.177	275.928	nosig	gltI
gene-pgaptmp_001480	1.40188	9.1847	0.0124513	289.566	296.017	897.608	597.095	826.034	0sig	aarA
gene-pgaptmp_001481	0.580522	8.51326	0.322121	242.658	319.501	273.105	616.876	372.131	nosig	lnt
gene-pgaptmp_001482	-1.8344	9.07577	0.000917571	1000.4	895.15	163.007	386.83	248.379	0sig	corC
gene-pgaptmp_001483	-0.447595	8.65717	0.447268	549.965	409.617	284.727	164.842	605.204	nosig	ybeY
gene-pgaptmp_001484	-0.542885	9.22188	0.294883	853.964	615.245	441.923	428.59	641.936	nosig	ybeZ
gene-pgaptmp_001485	2.1214	8.34221	0.00162354	94.7178	120.427	440.088	762.67	202.901	0sig	miaB
gene-pgaptmp_001486	-2.24693	7.6674	0.000129651	408.94	359.371	71.2581	130.408	41.9795	0sig	ubiF
gene-pgaptmp_001488	4.5998	2.87687	0.00260395	0	0.819234	9.17487	16.8505	7.87115	0sig	NA
gene-pgaptmp_001489	5.52382	3.76174	4.78938e-05	0	0.819234	27.2188	13.92	22.7389	0sig	NA
gene-pgaptmp_001490	5.5948	2.52177	0.0207007	0	0.273078	7.95155	19.0484	0	nosig	NA
gene-pgaptmp_001491	3.27935	3.26231	0.00749947	1.20277	1.63847	15.5973	19.7811	7.43387	0sig	NA
gene-pgaptmp_001492	2.48951	1.99522	0.188919	1.80415	0	5.19909	10.2568	0.437286	nosig	NA
gene-pgaptmp_001493	3.97171	5.29609	1.20693e-05	5.41245	2.4577	29.0537	107.697	50.7252	0sig	NA
gene-pgaptmp_001494	0.517633	3.64084	0.677751	13.8318	4.9154	20.7964	16.8505	2.62372	nosig	-
gene-pgaptmp_001495	1.14091	7.70409	0.0517756	99.5289	141.728	322.038	315.032	161.359	nosig	asnB
gene-pgaptmp_001496	2.23985	3.96648	0.0255841	5.41245	3.82309	22.0197	10.2568	33.2338	nosig	NA
gene-pgaptmp_001497	0.415309	6.54772	0.501067	66.7535	87.9311	106.123	141.398	62.532	nosig	nagD
gene-pgaptmp_001498	-1.73198	6.55502	0.00234181	165.982	154.835	31.5004	42.4927	70.8404	0sig	nagC
gene-pgaptmp_001499	-1.34138	7.08745	0.00915528	221.008	203.443	91.7487	90.8464	68.654	0sig	nagA
gene-pgaptmp_001500	-1.12978	7.94206	0.0417644	411.346	315.678	100.006	155.318	243.131	nosig	nagB
gene-pgaptmp_001501	-1.4144	6.62852	0.0193657	161.772	151.831	24.4663	70.3327	82.2098	nosig	nagE
gene-pgaptmp_001502	-0.387026	7.92216	0.450902	284.755	278.267	159.949	224.185	261.935	nosig	glnS
gene-pgaptmp_001504	1.38961	3.74748	0.362941	4.20968	8.7385	28.4421	22.7116	0	nosig	chiP
gene-pgaptmp_001505	2.26088	4.0166	0.0742661	5.11176	4.36925	37.3111	30.0379	1.31186	nosig	chiQ
gene-pgaptmp_001506	0.58435	8.73979	0.318482	345.795	311.036	578.934	622.737	275.928	nosig	fur
gene-pgaptmp_001507	1.22869	6.96678	0.0358465	76.977	60.8964	216.221	107.697	160.047	nosig	uof
gene-pgaptmp_001508	2.21112	9.28647	0.000117242	218.903	173.678	980.487	963.411	783.18	0sig	fldA
gene-pgaptmp_001509	3.69254	8.40491	3.25865e-08	37.2857	45.604	431.83	374.375	802.858	0sig	ybfE
gene-pgaptmp_001510	0.539413	6.36932	0.376157	59.5369	69.3618	62.6949	86.4506	132.06	nosig	ybfF
gene-pgaptmp_001511	2.03698	8.50143	0.000382237	111.857	140.908	464.554	463.023	628.818	0sig	seqA
gene-pgaptmp_001512	-0.874101	8.20483	0.120785	388.794	419.994	109.793	314.299	238.758	nosig	pgm
gene-pgaptmp_001514	0.822761	1.10112	0.708646	0.300691	1.63847	3.05829	2.1979	0	nosig	NA
gene-pgaptmp_001515	2.5674	3.84172	0.13696	6.01383	0.819234	47.0976	13.92	0	nosig	NA
gene-pgaptmp_001516	5.60475	4.24875	0.00357961	0.601383	0.546156	75.8456	13.92	0	0sig	NA
gene-pgaptmp_001518	0.147618	5.1495	0.856158	33.6774	31.6771	24.1605	29.3053	55.0981	nosig	potE
gene-pgaptmp_001519	1.19753	3.55368	0.24665	4.81106	7.64618	20.1847	15.3853	7.43387	nosig	speF
gene-pgaptmp_001521	-2.52308	4.71083	0.00142475	66.1521	34.1348	13.1506	8.79158	3.93558	0sig	kdpE
gene-pgaptmp_001522	-1.3193	7.4992	0.0177482	285.657	276.628	66.9765	101.836	169.23	nosig	kdpD
gene-pgaptmp_001523	0.190932	4.44779	0.846134	19.5449	19.3885	28.4421	14.6526	23.1762	nosig	kdpC
gene-pgaptmp_001524	1.15012	4.23528	0.261175	15.0346	6.00772	6.72824	19.7811	43.7286	nosig	kdpB
gene-pgaptmp_001525	1.851	4.05371	0.058203	4.81106	7.64618	9.17487	23.4442	35.4202	nosig	kdpA
gene-pgaptmp_001527	0.261731	8.95355	0.641963	415.255	469.421	658.144	419.798	512.5	nosig	ybfA
gene-pgaptmp_001528	4.71101	4.74081	1.5161e-05	1.80415	1.36539	78.598	31.5032	17.0542	0sig	insH5
gene-pgaptmp_001529	1.31055	1.51634	0.539236	0.300691	1.91155	6.11658	2.1979	0	nosig	NA
gene-pgaptmp_001531	3.1759	6.97951	2.65361e-06	23.4539	19.6616	302.465	113.558	168.355	0sig	NA
gene-pgaptmp_001532	3.87192	6.71634	4.37757e-06	9.02074	13.6539	311.334	51.2842	136.433	0sig	-
gene-pgaptmp_001533	3.88908	4.38619	0.00010972	2.40553	1.91155	44.651	35.899	17.0542	0sig	NA
gene-pgaptmp_001534	4.23137	3.26182	0.0076208	0.902074	0.546156	31.8062	7.32632	3.49829	0sig	NA
gene-pgaptmp_001535	3.73059	8.44778	2.14317e-06	41.4954	41.7809	1090.89	263.015	304.789	0sig	NA
gene-pgaptmp_001536	0.254009	4.66442	0.798141	20.447	23.7578	38.8403	31.5032	8.74573	nosig	-
gene-pgaptmp_001537	3.32564	2.14797	0.0258956	0.601383	0.546156	3.36412	8.79158	6.5593	nosig	-
gene-pgaptmp_001538	1.92957	4.23148	0.0925278	9.62213	3.82309	54.4375	18.3158	3.93558	nosig	yhhI
gene-pgaptmp_001539	3.65431	3.02891	0.0363798	1.80415	0	24.1605	1.46526	9.18301	nosig	-
gene-pgaptmp_001540	4.59741	4.63803	5.00368e-06	2.10484	1.09231	46.1802	23.4442	48.5388	0sig	-
gene-pgaptmp_001541	5.59725	3.38364	0.00687891	0.300691	0.273078	38.2286	9.52422	0	0sig	NA
gene-pgaptmp_001542	3.03901	4.71539	0.00147769	6.31452	3.27694	65.1416	37.3642	16.1796	0sig	ybfD
gene-pgaptmp_001543	-1.00541	7.4349	0.0553713	298.887	194.158	145.88	98.1727	123.752	nosig	ybgA
gene-pgaptmp_001544	-1.59154	7.7469	0.00210504	410.444	303.663	122.943	135.537	97.0776	0sig	phrB
gene-pgaptmp_001545	-1.21308	5.31986	0.0508905	63.4459	55.1618	20.7964	32.2358	24.0508	nosig	dtpD
gene-pgaptmp_001546	-2.91904	6.60189	1.31362e-06	204.47	196.616	14.0681	24.9095	40.6676	0sig	ybgI
gene-pgaptmp_001547	-4.52348	6.18463	6.91704e-11	158.164	178.32	3.36412	5.86106	12.6813	0sig	pxpB
gene-pgaptmp_001548	-3.07029	6.7976	9.85662e-08	244.462	223.651	24.7721	17.5832	40.6676	0sig	pxpC
gene-pgaptmp_001549	-1.9588	6.55721	0.00108993	166.583	169.855	22.9372	37.3642	69.5285	0sig	pxpA
gene-pgaptmp_001550	-2.07584	3.75385	0.0364148	14.4332	31.9501	1.52914	7.32632	7.87115	nosig	nei
gene-pgaptmp_001551	-1.08913	3.85938	0.377074	23.7546	16.6578	5.50492	23.4442	0	nosig	abrB
gene-pgaptmp_001552	2.22236	4.98182	0.0045936	8.11867	11.1962	66.9765	29.3053	38.9185	0sig	ybgO
gene-pgaptmp_001553	2.18419	4.0346	0.0434024	1.80415	8.19234	18.9614	10.2568	39.3558	nosig	ybgP
gene-pgaptmp_001554	1.28788	4.72599	0.103423	16.2373	11.4693	21.7139	33.7011	46.3524	nosig	ybgQ
gene-pgaptmp_001555	0.886252	3.43198	0.436529	9.02074	4.36925	19.8789	10.9895	6.12201	nosig	ybgD
gene-pgaptmp_001556	-3.07347	10.2797	4.95246e-07	3906.88	1364.84	341.305	211.731	385.687	0sig	gltA
gene-pgaptmp_001557	-1.40638	5.17844	0.0471241	63.4459	49.7002	28.7479	7.32632	27.1118	nosig	NA
gene-pgaptmp_001558	-2.04466	8.36179	8.30384e-05	723.464	479.525	153.22	143.596	140.369	0sig	sdhC
gene-pgaptmp_001559	-2.19396	7.52059	0.000240212	472.086	216.278	76.1514	40.2948	108.447	0sig	sdhD
gene-pgaptmp_001560	-3.73422	10.3695	1.71644e-09	4040.09	1899.26	122.332	270.341	277.24	0sig	sdhA
gene-pgaptmp_001561	-4.77071	9.23311	1.15906e-11	1953.89	892.419	21.1022	88.6485	47.6642	0sig	sdhB
gene-pgaptmp_001562	-3.46766	10.6297	2.12907e-08	4720.86	2250.44	176.157	300.379	468.771	0sig	sucA
gene-pgaptmp_001563	-4.61443	10.0291	2.62469e-12	3400.82	1516.68	50.1559	111.36	139.932	0sig	odhB
gene-pgaptmp_001564	-4.17779	8.96672	3.78298e-10	1516.99	787.83	24.1605	83.52	83.959	0sig	sucC
gene-pgaptmp_001565	-4.76476	8.44267	7.07998e-12	1121.88	521.306	11.0098	39.5621	40.6676	0sig	sucD
gene-pgaptmp_001566	2.00266	4.96373	0.0202312	17.4401	4.36925	65.1416	29.3053	36.2948	nosig	NA
gene-pgaptmp_001567	-2.60923	10.0116	1.73881e-05	1332.36	2806.42	171.57	391.958	454.341	0sig	cydA
gene-pgaptmp_001568	-3.82117	9.5787	5.67889e-06	1051.22	2400.63	20.4905	82.0548	263.684	0sig	cydB
gene-pgaptmp_001570	-4.25931	5.7371	1.39093e-08	70.6625	171.22	3.36412	10.9895	5.24744	0sig	ybgE
gene-pgaptmp_001571	2.2137	6.7783	0.000130203	36.083	32.4963	168.206	146.526	162.671	0sig	ybgC
gene-pgaptmp_001572	0.294635	6.51518	0.61267	77.2777	82.4696	79.8213	115.756	98.8267	nosig	tolQ
gene-pgaptmp_001573	-0.103436	5.08985	0.879641	34.2788	35.2271	29.3596	53.4821	14.8677	nosig	tolR
gene-pgaptmp_001574	-1.38988	6.19948	0.0122117	122.081	108.958	38.8403	38.0969	55.0981	0sig	tolA
gene-pgaptmp_001575	-1.86496	8.00165	0.00100208	482.911	421.632	77.3747	98.1727	196.779	0sig	tolB
gene-pgaptmp_001576	-2.93013	8.69414	3.41549e-06	853.964	872.211	45.5685	99.6379	194.592	0sig	pal
gene-pgaptmp_001577	-2.17644	8.05116	2.71562e-05	461.261	530.864	89.302	117.221	122.877	0sig	cpoB
gene-pgaptmp_001578	5.22787	11.8916	1.31751e-10	159.066	172.858	10273.4	2463.84	5925.23	0sig	NA
gene-pgaptmp_001579	3.91772	9.56062	1.5656e-09	81.7881	77.5542	1545.35	1222.76	845.712	0sig	NA
gene-pgaptmp_001580	4.65532	7.52162	1.09561e-05	15.3353	8.19234	721.145	81.3221	88.3318	0sig	NA
gene-pgaptmp_001581	2.06633	4.48435	0.0200927	4.81106	10.1039	34.5587	42.4927	17.4915	nosig	NA
gene-pgaptmp_001582	4.08988	3.93132	0.0131614	0.300691	2.4577	2.75246	66.6695	4.37286	0sig	NA
gene-pgaptmp_001583	6.4447	6.93098	2.19756e-10	1.50346	3.00386	282.892	276.935	43.7286	0sig	NA
gene-pgaptmp_001584	4.76628	2.57063	0.00201935	0.300691	0.273078	4.58743	13.92	8.74573	0sig	NA
gene-pgaptmp_001585	2.08661	5.85493	0.00416632	15.0346	23.7578	113.463	35.899	97.5149	0sig	nadA
gene-pgaptmp_001586	-0.567056	5.60496	0.341818	57.1314	61.9887	56.8842	30.7705	32.3592	nosig	pnuC
gene-pgaptmp_001587	-0.999365	6.28264	0.0768251	141.325	78.6465	49.8501	67.4021	48.1015	nosig	zitB
gene-pgaptmp_001588	-3.29218	9.89062	5.35726e-07	2707.43	1403.62	200.012	345.802	84.3963	0sig	ybgS
gene-pgaptmp_001589	0.470047	8.34528	0.421412	282.049	245.224	267.294	280.598	547.483	nosig	aroG
gene-pgaptmp_001590	-2.00333	9.76475	0.000124371	1843.54	1318.42	344.975	418.333	419.795	0sig	gpmA
gene-pgaptmp_001591	-2.01806	8.18264	0.000209921	577.929	479.252	133.647	81.3221	175.789	0sig	galM
gene-pgaptmp_001592	-3.27721	6.59064	3.64782e-08	203.568	209.997	24.1605	10.9895	27.9863	0sig	galK
gene-pgaptmp_001593	-1.3905	6.24123	0.111815	113.361	124.524	5.50492	19.7811	110.633	nosig	galT
gene-pgaptmp_001594	-1.11503	6.54051	0.0403082	144.633	128.074	61.4716	46.8884	80.0234	nosig	galE
gene-pgaptmp_001595	-0.560486	5.63364	0.363537	58.6348	62.5349	56.2725	45.4232	21.427	nosig	modF
gene-pgaptmp_001596	1.16701	6.61888	0.0418013	47.8099	63.9003	108.263	150.19	118.505	nosig	modE
gene-pgaptmp_001597	-2.15745	5.32132	0.0180123	73.068	72.9118	12.539	35.899	1.31186	nosig	acrZ
gene-pgaptmp_001598	-2.85628	7.16088	8.18431e-07	303.698	284.274	24.7721	63.0063	34.9829	0sig	modA
gene-pgaptmp_001599	-2.17148	5.70839	0.000617218	96.2213	96.6696	18.0439	12.4547	33.2338	0sig	modB
gene-pgaptmp_001600	-2.45173	5.65423	0.000232302	92.9137	100.493	11.3157	30.7705	11.8067	0sig	modC
gene-pgaptmp_001601	1.31668	6.02464	0.0503567	33.0761	34.954	45.2627	134.072	76.0878	nosig	ybhA
gene-pgaptmp_001602	-4.99536	8.98701	1.87102e-16	1400.62	1018.03	38.8403	23.4442	50.7252	0sig	pgl
gene-pgaptmp_001603	-1.60502	3.78937	0.177238	23.7546	19.6616	15.9031	5.12842	0	nosig	ybhD
gene-pgaptmp_001604	-0.419847	1.80691	0.810387	2.70622	4.09617	0	8.05895	0	nosig	ybhH
gene-pgaptmp_001605	-0.176217	3.17736	0.865998	11.727	6.00772	17.4322	5.86106	0	nosig	ybhI
gene-pgaptmp_001606	0.704627	5.01259	0.438311	24.356	21.5732	46.7918	59.3432	6.5593	nosig	ybhJ
gene-pgaptmp_001607	1.83569	7.93045	0.00270365	71.2639	120.154	361.796	447.638	216.457	0sig	ybhC
gene-pgaptmp_001608	3.78095	8.13128	4.65511e-09	35.1809	29.4924	498.195	306.973	529.117	0sig	-
gene-pgaptmp_001609	-1.21704	2.06956	0.345406	5.71314	4.64233	4.2816	2.1979	0	nosig	-
gene-pgaptmp_001610	-0.566514	1.09001	0.676336	0.902074	2.4577	3.05829	0	0	nosig	-
gene-pgaptmp_001611	2.02429	7.95228	0.00077358	101.333	72.6388	489.632	253.491	317.907	0sig	-
gene-pgaptmp_001612	-2.19388	3.2281	0.0283126	15.9366	16.1116	4.2816	1.46526	4.37286	nosig	-
gene-pgaptmp_001613	-2.6889	1.67589	0.0600007	3.6083	6.00772	1.83497	0	0	nosig	-
gene-pgaptmp_001614	-2.68512	1.77166	0.0382468	4.20968	6.28079	1.22332	0	0.874573	nosig	ybl17
gene-pgaptmp_001617	-3.02819	2.10652	0.0134868	10.2235	4.36925	0.917487	0.732632	0.874573	0sig	-
gene-pgaptmp_001618	-2.11562	3.8258	0.0662433	32.4747	16.9308	7.64572	9.52422	0	nosig	bet
gene-pgaptmp_001619	-5.62737	3.98663	2.74721e-07	39.0899	33.0424	1.22332	0.732632	0	0sig	gam
gene-pgaptmp_001620	-2.52309	2.5215	0.0520989	7.81798	11.4693	2.1408	2.93053	0	nosig	kil
gene-pgaptmp_001621	-4.55129	1.57473	0.00965051	6.9159	3.00386	0	0.732632	0	0sig	-
gene-pgaptmp_001622	0.504212	4.86501	0.540325	25.5588	19.9347	52.6026	16.8505	26.6745	nosig	ea10
gene-pgaptmp_001623	0.484321	7.38807	0.41873	137.416	131.897	297.877	134.804	131.623	nosig	-
gene-pgaptmp_001624	1.08657	4.70556	0.19969	15.3353	15.0193	56.2725	23.4442	16.6169	nosig	NA
gene-pgaptmp_001625	2.76639	8.94195	9.1253e-06	105.543	113.6	1080.8	597.095	558.852	0sig	-
gene-pgaptmp_001626	2.45013	8.91812	3.06296e-05	133.206	129.439	849.593	752.413	551.418	0sig	NA
gene-pgaptmp_001627	0.358053	10.2211	0.539762	989.275	1051.62	1518.75	1603.73	801.546	nosig	-
gene-pgaptmp_001628	0.00611694	3.07755	1	8.11867	7.37311	6.72824	13.92	3.061	nosig	-
gene-pgaptmp_001629	-0.367069	2.96865	0.748917	7.2166	9.28465	1.52914	12.4547	5.68472	nosig	-
gene-pgaptmp_001630	-0.34573	4.31853	0.640822	18.6429	25.3963	19.573	8.79158	23.1762	nosig	-
gene-pgaptmp_001631	-1.08513	3.01314	0.392963	9.62213	11.7424	6.42241	8.79158	0	nosig	-
gene-pgaptmp_001632	-2.77903	1.91743	0.0636903	9.02074	3.00386	0.611658	2.1979	0	nosig	-
gene-pgaptmp_001633	-3.89136	1.47923	0.0103285	4.81106	4.09617	0.611658	0	0	0sig	-
gene-pgaptmp_001636	0.0409282	2.07095	1	5.41245	1.63847	2.44663	8.79158	0	nosig	-
gene-pgaptmp_001638	-0.417054	1.39401	0.768341	0.601383	3.82309	2.75246	2.1979	0	nosig	rusA
gene-pgaptmp_001640	3.16181	3.6132	0.00707465	1.50346	2.4577	11.6215	10.2568	32.3592	0sig	quuD
gene-pgaptmp_001641	-0.487439	9.08637	0.423253	499.148	812.134	354.15	213.929	834.342	nosig	ompD
gene-pgaptmp_001642	3.86003	3.29023	0.00679596	0.300691	1.63847	19.2672	20.5137	4.81015	0sig	essD
gene-pgaptmp_001643	4.05312	4.00308	0.00304328	2.40553	0.546156	31.5004	40.2948	3.49829	0sig	rrrD
gene-pgaptmp_001644	2.96339	2.60815	0.042418	1.80415	0.273078	15.2914	3.66316	5.68472	nosig	rzoD
gene-pgaptmp_001645	2.05944	3.98507	0.0379902	6.61521	3.82309	36.0878	14.6526	14.4305	nosig	iss
gene-pgaptmp_001646	2.0702	3.42754	0.0855959	1.50346	5.46156	5.50492	22.7116	16.6169	nosig	ylcI
gene-pgaptmp_001647	1.78656	2.5324	0.185327	3.00691	1.09231	9.4807	2.93053	8.74573	nosig	NA
gene-pgaptmp_001648	0.768143	3.60194	0.458299	6.31452	9.83081	7.03406	13.92	20.5525	nosig	A
gene-pgaptmp_001650	-0.642216	3.30107	0.57074	14.7339	8.46542	1.22332	4.39579	16.6169	nosig	JD73_18735
gene-pgaptmp_001651	-0.593812	3.65806	0.586934	12.3284	17.477	0.611658	11.7221	17.4915	nosig	NA
gene-pgaptmp_001652	-2.43704	2.36394	0.0838609	6.9159	9.83081	0.611658	4.39579	0	nosig	D_2
gene-pgaptmp_001654	1.37099	4.00526	0.141958	11.4263	4.36925	25.6896	17.5832	17.9287	nosig	-
gene-pgaptmp_001655	-2.37994	4.2213	0.027108	36.3837	32.4963	11.6215	8.05895	0	nosig	-
gene-pgaptmp_001656	1.95581	6.95133	0.0108374	46.0058	44.2386	364.548	93.0443	66.9048	0sig	NA
gene-pgaptmp_001657	2.97162	5.69947	4.09654e-05	10.5242	9.55773	110.098	76.9264	49.8506	0sig	-
gene-pgaptmp_001663	-0.848587	1.94006	0.558943	2.40553	6.00772	2.75246	4.39579	0	nosig	-
gene-pgaptmp_001665	-0.0437325	1.49362	1	1.80415	2.4577	1.22332	1.46526	3.49829	nosig	-
gene-pgaptmp_001666	-2.58688	2.40837	0.0367887	9.62213	8.19234	2.75246	1.46526	0	nosig	-
gene-pgaptmp_001667	-2.38191	1.12933	0.0943224	3.00691	2.4577	1.22332	0	0	nosig	NA
gene-pgaptmp_001668	0.870236	3.61445	0.47514	9.92282	5.46156	13.4565	2.1979	26.2372	nosig	-
gene-pgaptmp_001669	1.27455	3.88904	0.275887	11.1256	4.09617	18.3497	2.93053	33.6711	nosig	NA
gene-pgaptmp_001670	0.634822	1.31086	0.870757	0.902074	1.63847	5.19909	0	0.437286	nosig	-
gene-pgaptmp_001671	0.818763	7.56873	0.188418	138.017	121.52	281.363	101.836	302.602	nosig	NA
gene-pgaptmp_001672	-3.94198	8.4879	8.23103e-10	933.948	697.714	94.807	30.0379	33.2338	0sig	-
gene-pgaptmp_001673	-0.134889	3.66647	0.88226	15.0346	10.1039	25.9955	8.05895	0	nosig	NA
gene-pgaptmp_001674	0.579673	1.75261	0.812705	2.70622	1.36539	6.11658	2.93053	0	nosig	fI_3
gene-pgaptmp_001675	-3.89735	1.14541	0.0300643	2.70622	3.55001	0	0.732632	0	nosig	GJ11_17070
gene-pgaptmp_001676	1.73073	2.54067	0.194909	2.10484	2.18462	3.05829	3.66316	14.8677	nosig	JD73_18875
gene-pgaptmp_001678	-3.80717	2.94287	0.00523247	18.3422	12.0154	0.611658	2.93053	0	0sig	GJ12_03320
gene-pgaptmp_001679	-5.02636	1.9168	0.00296461	9.92282	3.82309	0	0.732632	0	0sig	-
gene-pgaptmp_001680	-1.94323	1.38886	0.297752	3.6083	3.00386	0	2.93053	0	nosig	NA
gene-pgaptmp_001681	-2.28357	3.15865	0.0805887	20.1463	10.65	2.44663	7.32632	0	nosig	NA
gene-pgaptmp_001684	-1.5623	1.05292	0.307892	2.70622	1.63847	1.83497	0	0	nosig	JD73_18915
gene-pgaptmp_001686	0.758651	4.69789	0.326115	17.4401	18.2962	22.3255	27.84	40.6676	nosig	-
gene-pgaptmp_001687	-1.60899	2.22372	0.219043	7.2166	5.73464	3.36412	2.93053	0	nosig	lomP
gene-pgaptmp_001688	0.425018	3.61226	0.743562	11.4263	7.91926	6.42241	29.3053	3.93558	nosig	NA
gene-pgaptmp_001689	4.73956	5.24813	0.000276597	0.601383	3.82309	151.079	18.3158	11.8067	0sig	tfaQ
gene-pgaptmp_001690	1.7468	2.68873	0.139665	1.50346	3.27694	8.86904	9.52422	6.12201	nosig	-
gene-pgaptmp_001691	2.44465	12.1904	0.00591937	1612.31	936.931	9180.68	909.929	10725.8	0sig	-
gene-pgaptmp_001692	0.713363	7.52283	0.24679	161.171	103.77	348.951	146.526	155.237	nosig	NA
gene-pgaptmp_001693	3.54723	4.77114	9.04777e-05	3.30761	3.82309	63.3066	24.1769	38.4812	0sig	NA
gene-pgaptmp_001694	2.20976	2.25294	0.0785863	0.902074	1.63847	5.81075	4.39579	7.87115	nosig	NA
gene-pgaptmp_001695	-1.91358	8.56138	0.000219122	707.828	640.095	218.362	167.04	150.864	0sig	ybhB
gene-pgaptmp_001696	0.715054	4.71953	0.346282	17.1394	19.9347	34.5587	33.7011	23.1762	nosig	bioA
gene-pgaptmp_001697	1.5065	4.36736	0.08287	7.2166	11.7424	26.9129	15.3853	38.4812	nosig	bioB
gene-pgaptmp_001698	1.32942	3.81679	0.299922	7.2166	6.82695	3.97578	4.39579	44.6032	nosig	bioF
gene-pgaptmp_001699	1.79507	2.68538	0.168323	3.00691	1.63847	3.97578	5.12842	15.305	nosig	bioC
gene-pgaptmp_001700	1.63068	3.73917	0.0960087	6.31452	4.9154	19.8789	11.7221	20.5525	nosig	bioD
gene-pgaptmp_001701	-1.82121	9.26241	0.000503504	1178.41	973.796	238.241	378.038	297.792	0sig	uvrB
gene-pgaptmp_001702	0.0749907	6.94496	0.91688	106.745	130.531	126.002	178.762	70.8404	nosig	yvcK
gene-pgaptmp_001703	0.84041	7.47906	0.227333	109.752	131.351	144.657	416.868	87.4573	nosig	moaA
gene-pgaptmp_001704	0.33706	5.77854	0.615719	31.2719	62.2618	46.1802	80.5895	51.1625	nosig	moaB
gene-pgaptmp_001705	-1.27271	5.12428	0.0494104	48.712	56.2541	23.8547	25.6421	15.7423	nosig	moaC
gene-pgaptmp_001706	-0.9422	2.66885	0.374193	10.2235	5.46156	3.05829	2.93053	6.12201	nosig	moaD
gene-pgaptmp_001707	-0.636375	4.68133	0.467801	32.174	31.1309	6.72824	7.32632	46.7896	nosig	moaE
gene-pgaptmp_001708	-1.37061	7.62402	0.010525	353.613	267.89	142.21	139.2	79.1488	0sig	ybhL
gene-pgaptmp_001709	3.86115	3.65667	0.00109963	0.902074	1.63847	27.8304	9.52422	19.6779	0sig	ybhM
gene-pgaptmp_001710	-0.98463	5.16206	0.156688	53.8238	45.8771	40.3694	10.2568	24.0508	nosig	ybhN
gene-pgaptmp_001711	-2.47496	6.25581	2.41376e-05	178.911	117.97	19.8789	34.4337	26.2372	0sig	clsB
gene-pgaptmp_001712	-1.47778	6.62528	0.0310121	178.009	140.089	22.6313	30.7705	117.63	nosig	ybhP
gene-pgaptmp_001713	-1.18154	6.30753	0.0498726	125.689	110.324	80.433	49.819	25.3626	nosig	ybhQ
gene-pgaptmp_001714	0.0090565	6.37255	1	87.8019	75.9157	124.472	79.8569	42.4168	nosig	ybhR
gene-pgaptmp_001715	-1.08041	6.01811	0.128713	99.8296	87.385	73.3989	49.0863	10.0576	nosig	ybhS
gene-pgaptmp_001716	-3.04344	7.03182	1.5431e-07	309.412	239.489	18.3497	43.2253	38.9185	0sig	ybhF
gene-pgaptmp_001717	-2.94496	7.11249	3.78193e-05	341.586	233.209	8.25738	38.8295	65.1557	0sig	hlyD
gene-pgaptmp_001718	-1.23606	6.16261	0.0402175	106.144	110.05	24.7721	43.9579	69.0912	nosig	cecR
gene-pgaptmp_001719	3.07131	9.41325	1.38903e-05	108.249	142.001	945.929	1744.4	467.022	0sig	rhlE
gene-pgaptmp_001720	1.96931	4.61074	0.027209	7.51729	9.83081	24.7721	60.8085	17.4915	nosig	NA
gene-pgaptmp_001721	-0.666991	6.88591	0.258573	140.423	161.389	81.3505	157.516	47.2269	nosig	dinG
gene-pgaptmp_001722	-2.16691	6.5449	0.0001446	171.695	175.043	34.5587	25.6421	55.0981	0sig	ybiB
gene-pgaptmp_001723	-2.63435	6.97826	2.70226e-06	260.098	243.586	24.7721	42.4927	54.6608	0sig	hcxB
gene-pgaptmp_001724	-1.4664	2.0218	0.254846	4.51037	6.00772	4.58743	0.732632	0	nosig	ybiE
gene-pgaptmp_001725	-2.69047	7.04849	0.01355	257.392	275.809	74.6222	49.0863	0	0sig	ybiJ
gene-pgaptmp_001726	-3.03956	6.10097	8.06689e-07	154.856	131.077	19.573	22.7116	10.0576	0sig	ybiI
gene-pgaptmp_001727	-0.0973823	3.78124	0.889846	9.32144	17.7501	15.2914	10.2568	12.244	nosig	ybiX
gene-pgaptmp_001728	1.14224	5.68648	0.0783427	33.0761	25.9424	80.1272	43.9579	70.8404	nosig	fiu
gene-pgaptmp_001729	-1.22566	6.75002	0.0277382	201.764	123.704	93.8895	68.1348	46.3524	nosig	mcbA
gene-pgaptmp_001730	2.39776	5.90395	0.000483928	10.8249	22.3924	92.3603	64.4716	106.261	0sig	rlmF
gene-pgaptmp_001731	-1.21765	7.06419	0.0190312	233.637	170.674	100.312	84.9853	75.2133	nosig	ybiO
gene-pgaptmp_001732	-0.872877	7.46854	0.100817	290.167	194.705	170.958	95.9748	129.437	nosig	glnQ
gene-pgaptmp_001733	-1.17486	6.81152	0.114173	181.317	153.47	68.8115	142.131	12.244	nosig	glnP
gene-pgaptmp_001734	-0.952405	9.43654	0.0925801	1129.7	819.507	494.219	750.215	267.182	nosig	glnH
gene-pgaptmp_001735	-3.22486	13.0137	6.81877e-08	20501.1	15129.6	2850.94	1819.13	1045.99	0sig	dps
gene-pgaptmp_001736	1.82905	5.55815	0.00603258	19.2443	17.477	76.1514	71.7979	48.1015	0sig	rhtA
gene-pgaptmp_001737	0.758806	6.57547	0.235785	72.4667	61.4426	154.444	52.0169	132.498	nosig	NA
gene-pgaptmp_001738	-1.34368	10.9958	0.0121057	3339.78	3074.59	1010.15	1737.8	1043.8	0sig	ompX
gene-pgaptmp_001739	0.644487	6.84099	0.357352	94.7178	75.6426	126.613	230.046	43.7286	nosig	opgE
gene-pgaptmp_001741	-1.65156	4.95843	0.0225882	60.439	41.7809	19.2672	22.7116	6.99658	nosig	mntR
gene-pgaptmp_001742	0.685982	4.61417	0.40991	17.4401	17.477	28.4421	43.2253	13.1186	nosig	ybiR
gene-pgaptmp_001743	2.80413	9.29039	2.98574e-05	112.459	160.024	1189.37	1227.16	439.473	0sig	ldtB
gene-pgaptmp_001744	0.807571	7.96627	0.20061	158.765	185.147	155.667	507.714	240.945	nosig	ybiT
gene-pgaptmp_001745	-1.8757	6.67927	0.00120812	254.084	106.774	63.6124	39.5621	43.7286	0sig	NA
gene-pgaptmp_001746	0.318486	6.68407	0.61545	90.2074	87.658	133.341	147.259	52.4744	nosig	ybiV
gene-pgaptmp_001747	-0.121717	5.19854	0.838359	42.3975	33.3155	42.5102	13.92	47.2269	nosig	ybiW
gene-pgaptmp_001748	4.51343	3.75184	0.00128451	1.20277	0.546156	16.5148	3.66316	41.9795	0sig	ybiY
gene-pgaptmp_001749	-1.60174	3.34501	0.0986177	12.0277	19.1155	3.66995	6.59369	5.24744	nosig	fsa
gene-pgaptmp_001750	-2.07282	5.52587	0.00117243	84.1936	82.1965	11.9273	19.0484	28.4236	0sig	moeB
gene-pgaptmp_001751	-1.26744	6.49576	0.0391783	131.101	143.912	38.8403	100.371	33.2338	nosig	moeA
gene-pgaptmp_001752	-1.98233	6.64737	0.00194955	186.729	173.405	23.8547	26.3747	86.1454	0sig	iaaA
gene-pgaptmp_001753	-2.89485	6.55359	1.34784e-07	188.233	198.528	24.4663	26.3747	27.1118	0sig	gsiA
gene-pgaptmp_001754	-1.99015	6.12555	0.000532094	122.381	127.527	22.6313	36.6316	35.4202	0sig	gsiB
gene-pgaptmp_001755	-0.610379	4.46888	0.395998	27.9643	25.9424	14.0681	16.1179	22.7389	nosig	gsiC
gene-pgaptmp_001756	-0.948355	2.8727	0.389784	3.90899	14.4731	3.05829	6.59369	4.81015	nosig	gsiD
gene-pgaptmp_001757	3.20279	5.98147	2.52185e-05	9.32144	11.7424	163.313	57.1453	70.8404	0sig	pdeI
gene-pgaptmp_001758	2.96718	3.94922	0.00421077	3.6083	2.18462	31.5004	24.9095	12.244	0sig	dgcI
gene-pgaptmp_001759	0.619543	5.59	0.430387	45.1037	26.7616	106.428	26.3747	31.9219	nosig	-
gene-pgaptmp_001760	1.015	6.20541	0.147279	51.4182	39.3232	166.371	52.7495	55.0981	nosig	-
gene-pgaptmp_001761	3.65794	8.75294	2.19074e-07	49.0127	58.9849	653.556	1061.58	332.338	0sig	rimO
gene-pgaptmp_001762	-2.76068	13.1625	2.8141e-07	19997.5	17533.5	3403.57	2618.43	2284.38	0sig	bssR
gene-pgaptmp_001763	-3.37758	7.67268	9.44363e-09	481.708	405.521	27.5246	32.9684	67.3421	0sig	yliI
gene-pgaptmp_001764	-0.262161	6.19579	0.630758	79.0819	82.1965	68.5057	48.3537	84.3963	nosig	gstB
gene-pgaptmp_001765	-1.80218	7.66185	0.000415495	358.124	346.809	95.4186	95.2422	112.383	0sig	dacC
gene-pgaptmp_001766	1.94692	7.35109	0.00265634	62.5438	57.3464	157.808	142.863	392.683	0sig	deoR
gene-pgaptmp_001767	0.340931	5.40395	0.635348	38.7892	33.0424	33.3353	30.7705	72.1523	nosig	ybjG
gene-pgaptmp_001768	-0.146517	4.83452	0.823541	30.0691	28.9463	32.4179	33.7011	13.9932	nosig	mdfA
gene-pgaptmp_001769	-1.31077	3.38767	0.291495	11.727	18.2962	10.704	7.32632	0	nosig	ybjH
gene-pgaptmp_001770	0.213994	4.48779	0.812665	21.6498	18.0232	29.6654	21.2463	17.9287	nosig	ybjI
gene-pgaptmp_001771	0.0857426	5.60207	0.923821	44.2017	48.0617	35.4762	87.9158	24.488	nosig	ybjJ
gene-pgaptmp_001772	1.14053	4.5387	0.346195	12.3284	13.927	43.7335	42.4927	0.874573	nosig	rcdA
gene-pgaptmp_001773	0.864326	8.20453	0.136434	173.499	220.92	391.155	469.617	216.894	nosig	ybjL
gene-pgaptmp_001774	3.3217	5.20335	0.000138571	6.9159	4.36925	96.0303	48.3537	25.3626	0sig	ybjM
gene-pgaptmp_001775	0.455365	4.69902	0.616384	18.6429	22.6655	52.9084	13.92	17.4915	nosig	grxA
gene-pgaptmp_001776	-0.274676	3.32903	0.756844	9.32144	11.4693	7.33989	10.2568	8.30844	nosig	ybjC
gene-pgaptmp_001777	-1.3911	4.4398	0.0611026	31.8733	34.4078	9.17487	15.3853	13.5559	nosig	nfsA
gene-pgaptmp_001778	0.880154	5.94361	0.165211	33.3768	47.5156	60.2483	104.034	59.9082	nosig	rimK
gene-pgaptmp_001779	3.18652	7.58805	1.66538e-07	34.2788	31.1309	357.514	258.619	277.677	0sig	ybjN
gene-pgaptmp_001780	-0.0602457	6.90869	0.911593	177.709	67.1772	146.186	175.832	30.61	nosig	potF
gene-pgaptmp_001781	-0.783491	5.87825	0.284892	114.563	40.4155	34.2528	84.9853	16.6169	nosig	potG
gene-pgaptmp_001782	-0.0886173	2.84074	0.93713	5.71314	7.64618	4.89326	6.59369	7.43387	nosig	potH
gene-pgaptmp_001783	-1.22996	4.52979	0.107677	43.901	24.0309	8.56321	13.92	20.9897	nosig	potI
gene-pgaptmp_001784	1.11796	4.39898	0.199256	12.3284	11.7424	19.8789	43.9579	15.305	nosig	ybjO
gene-pgaptmp_001785	2.19349	4.65853	0.0450146	7.2166	8.46542	47.7093	57.1453	3.49829	nosig	rlmC
gene-pgaptmp_001786	0.718692	4.81144	0.449589	13.2304	26.2155	19.573	10.2568	67.3421	nosig	artJ
gene-pgaptmp_001787	-2.54993	6.34501	2.02081e-05	187.631	131.897	15.2914	31.5032	35.4202	0sig	artM
gene-pgaptmp_001788	-2.57406	6.34315	0.00120663	165.982	154.289	33.947	43.9579	3.061	0sig	artQ
gene-pgaptmp_001789	-1.42363	7.59318	0.00507439	322.041	294.378	114.38	124.547	105.823	0sig	artI
gene-pgaptmp_001790	0.485029	7.81956	0.408674	216.197	147.189	197.26	189.752	375.629	nosig	artP
gene-pgaptmp_001791	-3.74087	7.38133	7.63255e-11	399.92	345.444	39.7578	24.9095	18.366	0sig	ybjP
gene-pgaptmp_001792	-3.46504	5.90747	0.000600251	164.178	95.8504	23.243	11.7221	0	0sig	ybjQ
gene-pgaptmp_001793	-2.95698	7.01307	1.69417e-05	310.614	226.109	35.782	59.3432	9.18301	0sig	amiD
gene-pgaptmp_001794	1.76464	8.00321	0.00157933	96.8227	113.054	324.79	366.316	379.127	0sig	ybjS
gene-pgaptmp_001795	-2.02121	7.02305	8.79547e-05	233.036	238.397	56.8842	62.2737	55.0981	0sig	ybjT
gene-pgaptmp_001796	-1.67811	8.19108	0.00139949	554.174	437.744	122.026	142.131	200.714	0sig	ltaE
gene-pgaptmp_001797	-2.91288	10.4586	7.65674e-08	3611.91	2251.53	369.135	369.979	428.541	0sig	poxB
gene-pgaptmp_001798	1.84801	2.44041	0.184856	2.70622	1.09231	1.83497	10.9895	8.30844	nosig	hcr
gene-pgaptmp_001799	1.08056	3.12428	0.323011	4.20968	5.46156	7.03406	11.7221	12.244	nosig	hcp
gene-pgaptmp_001800	3.85472	7.02657	5.30099e-08	9.92282	18.5693	250.78	113.558	255.813	0sig	lysO
gene-pgaptmp_001801	-0.338111	4.49132	0.65524	27.0622	22.6655	23.243	28.5726	7.43387	nosig	aqpZ
gene-pgaptmp_001802	-0.82132	6.65642	0.126858	148.542	122.066	55.6609	73.9958	100.139	nosig	ybjD
gene-pgaptmp_001803	-1.43194	5.65962	0.0227646	82.6902	77.008	17.7381	24.1769	46.7896	nosig	ybjX
gene-pgaptmp_001804	-0.0643297	6.19877	0.896333	83.5922	65.8118	98.1711	76.1937	39.7931	nosig	macA
gene-pgaptmp_001805	-0.47417	6.71851	0.352561	126.591	124.797	96.0303	84.2527	90.9556	nosig	macB
gene-pgaptmp_001806	-3.32981	10.2191	2.37174e-09	2828.6	2352.57	201.847	350.931	220.83	0sig	cspD
gene-pgaptmp_001807	-0.70206	4.39495	0.328143	27.0622	25.6693	19.573	13.92	14.8677	nosig	yljB
gene-pgaptmp_001808	-0.854415	5.27843	0.195878	57.4321	46.4233	15.5973	27.84	42.8541	nosig	clpS
gene-pgaptmp_001809	-3.30617	9.8436	1.27187e-09	2359.53	1625.09	172.487	206.602	225.202	0sig	clpA
gene-pgaptmp_001810	1.25237	3.35242	0.279542	4.51037	6.00772	12.2332	21.979	3.93558	nosig	NA
gene-pgaptmp_001811	2.14582	9.44556	0.000304442	216.799	239.216	1256.35	1104.81	666.424	0sig	infA
gene-pgaptmp_001812	0.0763862	5.87956	0.923746	42.0968	70.4541	54.7434	82.7874	41.1049	nosig	aat
gene-pgaptmp_001813	-1.86181	6.99334	0.0014762	178.911	268.709	32.4179	59.3432	93.142	0sig	cydC
gene-pgaptmp_001814	0.104805	6.67708	0.873097	77.8791	116.604	136.094	95.9748	81.3353	nosig	cydD
gene-pgaptmp_001815	-0.287633	8.14963	0.607266	273.329	361.828	217.444	421.996	142.118	nosig	trxB
gene-pgaptmp_001816	-1.17519	7.75453	0.0289038	313.02	332.882	103.37	208.067	118.505	nosig	lrp
gene-pgaptmp_001817	-0.722471	9.91717	0.17656	1324.85	1205.09	548.963	1069.64	682.167	nosig	ftsK
gene-pgaptmp_001818	-1.15282	6.58063	0.0335906	141.626	141.728	52.9084	52.7495	85.2708	nosig	lolA
gene-pgaptmp_001819	-1.4671	6.64544	0.0129661	159.968	161.935	46.7918	31.5032	95.7657	0sig	rarA
gene-pgaptmp_001820	-1.44466	9.15976	0.00703127	866.593	974.069	218.056	421.263	375.629	0sig	serS
gene-pgaptmp_001821	-0.641618	6.07612	0.352494	61.0404	108.958	26.6071	28.5726	108.01	nosig	dmsA
gene-pgaptmp_001822	-3.49515	4.31202	0.000111903	40.5934	43.1463	7.03406	0.732632	2.62372	0sig	dmsB
gene-pgaptmp_001823	-2.13074	6.15714	0.000288389	129.297	132.716	19.2672	39.5621	31.4846	0sig	dmsC
gene-pgaptmp_001824	-4.55356	10.4511	2.29767e-13	3620.33	2954.43	208.269	135.537	75.6505	0sig	ycaC
gene-pgaptmp_001825	2.93641	6.85189	5.54558e-05	18.9436	27.0347	171.876	287.192	70.8404	0sig	ycaD
gene-pgaptmp_001826	3.02704	4.8835	0.000362487	5.41245	5.46156	68.8115	32.2358	32.3592	0sig	ycaM
gene-pgaptmp_001827	1.75193	1.25208	0.323214	0.601383	0.819234	1.83497	5.12842	0.874573	nosig	NA
gene-pgaptmp_001828	-0.582854	8.10835	0.253393	346.096	341.348	256.896	257.154	174.477	nosig	pflA
gene-pgaptmp_001829	-2.3898	13.0918	0.000153605	13656.5	20278.5	1495.5	2485.09	5731.95	0sig	pflB
gene-pgaptmp_001830	-0.537016	8.7673	0.301447	485.917	583.568	388.709	261.55	454.778	nosig	focA
gene-pgaptmp_001831	1.35603	9.10941	0.0249725	243.861	326.055	635.207	1096.02	458.276	nosig	ycaO
gene-pgaptmp_001832	-0.120798	5.6965	0.836276	58.3342	49.154	40.0636	21.979	85.7081	nosig	ycaP
gene-pgaptmp_001833	-0.199351	8.62874	0.69302	412.248	444.298	301.547	304.775	512.5	nosig	serC
gene-pgaptmp_001834	-0.0498682	6.1375	0.919761	61.9424	80.2849	38.8403	59.3432	108.01	nosig	aroA
gene-pgaptmp_001835	0.402332	5.0467	0.602197	35.1809	19.1155	54.1317	22.7116	30.1728	nosig	ycaL
gene-pgaptmp_001836	1.29726	8.95407	0.0223695	240.854	287.551	574.041	864.506	510.313	nosig	cmk
gene-pgaptmp_001837	-0.0875964	11.6939	0.855627	2938.06	3928.77	2016.94	3791.37	3885.73	nosig	rpsA
gene-pgaptmp_001838	-1.07934	7.74271	0.0365184	355.417	268.709	174.934	117.954	149.552	nosig	ihfB
gene-pgaptmp_001839	0.500127	5.44182	0.457698	39.0899	29.4924	61.7774	37.3642	45.9151	nosig	ycaI
gene-pgaptmp_001840	1.68525	8.826	0.00403991	183.422	205.628	629.09	834.468	414.11	0sig	msbA
gene-pgaptmp_001841	-2.05854	5.94407	0.000608928	94.1164	128.62	26.3013	35.899	18.366	0sig	lpxK
gene-pgaptmp_001842	-1.00511	4.66751	0.165753	28.265	42.054	14.9856	23.4442	14.4305	nosig	ycaQ
gene-pgaptmp_001843	0.962409	3.42371	0.363806	5.41245	7.37311	11.6215	7.32632	18.366	nosig	ycaR
gene-pgaptmp_001844	-0.0964024	6.57181	0.850644	100.431	95.8504	65.4474	122.35	88.3318	nosig	kdsB
gene-pgaptmp_001845	-2.11929	6.50318	0.000154255	149.143	184.601	47.0976	41.76	26.2372	0sig	ycbJ
gene-pgaptmp_001846	-1.32224	4.70688	0.0756853	34.8802	43.9656	10.0924	24.1769	13.5559	nosig	elyC
gene-pgaptmp_001847	0.969385	5.8505	0.128659	27.3629	45.0579	57.8017	65.9369	89.2064	nosig	cmoM
gene-pgaptmp_001848	-0.255717	5.16209	0.68153	36.6844	40.9617	28.1363	39.5621	30.1728	nosig	mukF
gene-pgaptmp_001849	-1.82697	4.63232	0.0186154	43.6003	40.4155	14.6798	16.1179	4.81015	nosig	mukE
gene-pgaptmp_001850	-2.19006	7.95037	0.000943886	473.89	453.31	32.112	84.2527	188.47	0sig	mukB
gene-pgaptmp_001852	-1.98082	8.93809	0.000120667	1000.1	773.63	209.799	243.966	220.392	0sig	ldtD
gene-pgaptmp_001853	0.420841	9.70036	0.460594	682.269	699.353	662.731	1263.79	848.773	nosig	mepK
gene-pgaptmp_001854	-0.803373	8.60672	0.246955	511.476	534.414	212.245	611.748	76.0878	nosig	gloC
gene-pgaptmp_001855	-1.26913	9.04918	0.0148498	631.151	998.919	379.534	339.209	295.606	0sig	aspC
gene-pgaptmp_001856	3.29556	8.4396	5.35194e-07	48.4113	61.7156	617.469	301.112	704.031	0sig	ompF
gene-pgaptmp_001857	1.11982	9.52778	0.0404629	386.689	478.979	966.113	864.506	991.328	nosig	asnS
gene-pgaptmp_001858	0.77228	7.84382	0.163362	158.765	162.755	296.348	331.882	195.904	nosig	pncB
gene-pgaptmp_001859	-2.04351	9.27053	0.00017924	1294.18	966.423	173.099	300.379	349.392	0sig	pepN
gene-pgaptmp_001860	-0.812327	4.92164	0.255524	49.6141	30.0386	16.2089	13.92	37.6066	nosig	ssuB
gene-pgaptmp_001861	0.460092	2.14132	0.830596	3.30761	2.73078	7.33989	5.12842	0	nosig	ssuC
gene-pgaptmp_001862	1.03217	1.85412	0.592068	1.20277	2.4577	4.2816	7.32632	0	nosig	ssuD
gene-pgaptmp_001863	0.696603	3.2927	0.6489	7.81798	5.46156	1.22332	4.39579	26.6745	nosig	ssuA
gene-pgaptmp_001864	0.701238	3.09603	0.574573	7.51729	4.09617	5.19909	19.7811	3.93558	nosig	ssuE
gene-pgaptmp_001865	3.85021	7.01475	1.26607e-07	11.4263	16.9308	238.241	283.529	94.4539	0sig	pyrD
gene-pgaptmp_001866	0.396553	4.27508	0.636497	17.7408	13.6539	21.1022	21.2463	19.6779	nosig	zapC
gene-pgaptmp_001867	2.20008	7.04329	0.000216495	30.9712	52.1579	217.139	158.981	197.216	0sig	ycbX
gene-pgaptmp_001868	0.475822	7.46289	0.504921	147.339	137.358	135.788	386.83	72.5895	nosig	rlmKL
gene-pgaptmp_001869	-2.00085	7.16993	0.000193685	256.791	263.247	44.3452	82.0548	69.0912	0sig	uup
gene-pgaptmp_001870	-1.13878	6.69633	0.0305125	147.94	157.839	64.2241	84.9853	59.4709	nosig	pqiA
gene-pgaptmp_001871	-1.00813	7.16106	0.0692198	208.68	199.074	92.3603	59.3432	151.738	nosig	pqiB
gene-pgaptmp_001872	-2.88242	6.10116	1.01578e-06	145.234	135.993	15.2914	16.8505	24.9253	0sig	pqiC
gene-pgaptmp_001873	-6.76494	13.2299	1.30542e-22	21165.7	26212.2	218.668	109.895	324.029	0sig	rmf
gene-pgaptmp_001874	-0.71328	8.32515	0.173432	445.023	390.229	174.628	277.668	312.222	nosig	fabA
gene-pgaptmp_001875	0.717416	8.63975	0.191764	276.937	297.382	356.291	537.752	522.994	nosig	ycbZ
gene-pgaptmp_001876	-0.192406	5.42048	0.752911	45.7051	45.331	60.2483	38.8295	20.1152	nosig	matP
gene-pgaptmp_001877	-2.50106	12.0473	4.93423e-06	8247.07	8478.53	977.735	1679.93	1774.51	0sig	ompA
gene-pgaptmp_001878	-0.416543	8.08738	0.417275	382.48	256.147	288.091	228.581	200.714	nosig	sulA
gene-pgaptmp_001879	0.694519	4.97877	0.337997	20.447	24.577	46.1802	27.84	34.9829	nosig	sxy
gene-pgaptmp_001880	0.080294	7.02617	0.916111	123.885	126.708	155.667	185.356	56.8472	nosig	yccS
gene-pgaptmp_001881	-0.113911	4.75782	0.865023	26.7615	28.4001	29.3596	37.3642	10.0576	nosig	yccF
gene-pgaptmp_001882	-2.80526	7.10509	1.24778e-06	287.16	276.082	63.6124	31.5032	24.9253	0sig	helD
gene-pgaptmp_001883	-0.482251	6.27614	0.401193	92.9137	92.3004	95.4186	37.3642	65.1557	nosig	mgsA
gene-pgaptmp_001884	1.09146	5.27161	0.105558	26.1602	19.1155	48.0151	38.8295	57.7218	nosig	yccT
gene-pgaptmp_001885	-2.2476	8.43219	2.92666e-05	758.344	550.252	97.5594	172.901	143.43	0sig	yccU
gene-pgaptmp_001886	-1.05316	9.1848	0.0454213	982.961	703.449	385.65	517.238	316.595	nosig	hspQ
gene-pgaptmp_001887	1.73291	7.96861	0.00326171	104.641	104.043	360.266	454.964	226.077	0sig	rlmI
gene-pgaptmp_001888	-0.37586	5.9679	0.503302	76.0749	67.4503	71.564	43.9579	49.8506	nosig	yccX
gene-pgaptmp_001889	0.812382	6.83104	0.140457	75.4736	80.2849	154.138	127.478	128.562	nosig	tusE
gene-pgaptmp_001890	0.101435	9.10197	0.870626	460.058	591.487	603.095	678.417	411.049	nosig	yccA
gene-pgaptmp_001891	3.0786	3.46327	0.0240838	3.30761	0.546156	9.78652	33.7011	6.5593	nosig	NA
gene-pgaptmp_001892	-3.93844	8.43694	2.26696e-11	820.286	753.695	40.3694	34.4337	78.7115	0sig	hyaA
gene-pgaptmp_001893	-5.65229	9.34406	2.03735e-20	1518.19	1631.37	20.7964	39.5621	34.1083	0sig	hyaB
gene-pgaptmp_001894	-4.74611	7.19251	2.72751e-16	335.271	352.817	14.374	9.52422	13.9932	0sig	hyaC
gene-pgaptmp_001895	-3.53398	7.10016	5.9253e-06	277.238	325.782	7.03406	11.7221	59.0337	0sig	hyaD
gene-pgaptmp_001896	-6.13302	5.44947	1.65489e-10	112.459	96.9427	3.66995	0	0	0sig	hyaE
gene-pgaptmp_001897	-4.0818	7.3116	5.47728e-10	344.592	380.125	8.25738	19.7811	36.2948	0sig	hyaF
gene-pgaptmp_001898	-4.46237	7.75813	9.01262e-14	509.672	499.733	33.0295	13.1874	21.427	0sig	appC
gene-pgaptmp_001899	-5.26229	8.08684	6.31635e-19	618.522	684.607	19.573	19.0484	12.244	0sig	appB
gene-pgaptmp_001900	-8.5414	2.94198	1.82872e-06	12.629	20.7539	0	0	0	0sig	cbdX
gene-pgaptmp_001901	-4.48199	8.19624	1.93497e-15	646.487	722.564	24.4663	34.4337	33.2338	0sig	appA
gene-pgaptmp_001902	-1.1568	7.35033	0.104747	253.483	231.843	34.8645	51.2842	240.07	nosig	etk
gene-pgaptmp_001903	0.537977	4.79683	0.653474	17.7408	24.8501	6.72824	5.86106	80.0234	nosig	etp
gene-pgaptmp_001904	2.25448	6.58477	0.0892876	20.1463	38.2309	5.50492	16.1179	396.619	nosig	gfcE
gene-pgaptmp_001905	0.641844	5.89719	0.348597	32.7754	55.4348	86.8554	33.7011	85.2708	nosig	gfcD
gene-pgaptmp_001906	1.16379	5.15099	0.107586	12.9297	27.0347	54.4375	32.9684	46.7896	nosig	gfcC
gene-pgaptmp_001907	2.86681	7.71555	1.80629e-05	33.0761	54.6156	496.054	274.737	189.345	0sig	gfcB
gene-pgaptmp_001908	-2.40851	11.0709	2.64813e-05	4095.72	4287.6	1201.91	696.733	469.208	0sig	gfcA
gene-pgaptmp_001909	2.68901	6.60992	0.0219476	12.9297	32.4963	243.44	193.415	3.49829	nosig	cspH
gene-pgaptmp_001910	1.35138	12.1782	0.0985272	2219.1	2580.59	13212.4	3768.66	1388.38	nosig	cspG
gene-pgaptmp_001911	-0.624615	5.27916	0.349401	42.9989	53.5233	51.3793	24.9095	17.0542	nosig	ymcF
gene-pgaptmp_001912	-0.683844	3.18405	0.576212	9.02074	12.5616	8.56321	11.7221	0	nosig	ymcE
gene-pgaptmp_001913	0.200789	3.36353	0.894494	7.51729	10.1039	12.8448	14.6526	3.061	nosig	gnsA
gene-pgaptmp_001914	0.444847	4.75462	0.558239	21.9505	21.3001	35.1703	28.5726	24.488	nosig	yccM
gene-pgaptmp_001915	0.796292	5.82982	0.196155	34.2788	43.6925	65.7532	58.6106	78.7115	nosig	torS
gene-pgaptmp_001916	-0.571096	4.30695	0.461986	21.6498	25.6693	9.4807	16.1179	22.3016	nosig	torT
gene-pgaptmp_001917	0.675408	4.50346	0.500104	14.7339	17.7501	4.2816	35.1663	38.9185	nosig	torR
gene-pgaptmp_001918	1.81802	2.69184	0.136377	3.00691	1.63847	7.64572	11.7221	5.68472	nosig	torC
gene-pgaptmp_001919	0.345026	5.33396	0.686024	38.1878	30.0386	33.947	14.6526	80.898	nosig	torA
gene-pgaptmp_001920	-0.510708	4.65849	0.470373	36.9851	22.6655	19.573	26.3747	17.0542	nosig	torD
gene-pgaptmp_001921	-4.86417	8.33256	3.65701e-09	879.523	647.195	9.17487	61.5411	9.18301	0sig	cbpM
gene-pgaptmp_001922	-2.58449	10.3049	6.02428e-06	2910.69	2145.03	246.498	426.392	591.648	0sig	cbpA
gene-pgaptmp_001923	1.86385	2.9897	0.111659	1.80415	3.82309	8.86904	10.9895	11.3694	nosig	NA
gene-pgaptmp_001924	-1.13199	8.4764	0.0374201	637.466	417.536	235.794	156.783	328.839	nosig	agp
gene-pgaptmp_001925	-4.1399	8.96957	4.04553e-09	1346.5	958.777	96.9478	82.0548	17.0542	0sig	yccJ
gene-pgaptmp_001926	-3.19149	10.0479	4.63683e-09	2705.92	1835.9	243.134	287.192	215.582	0sig	wrbA
gene-pgaptmp_001927	-4.77742	11.372	3.46261e-12	6350.3	6208.7	100.006	413.204	174.915	0sig	ymdF
gene-pgaptmp_001928	-0.491556	5.3588	0.461542	49.3134	48.0617	14.374	37.3642	52.4744	nosig	rutG
gene-pgaptmp_001929	0.43039	2.80077	0.835968	4.81106	5.46156	3.97578	0	16.6169	nosig	rutF
gene-pgaptmp_001930	0.923481	2.24855	0.608258	2.40553	2.73078	12.2332	2.1979	0	nosig	rutE
gene-pgaptmp_001931	-0.116335	3.01509	0.894887	5.71314	9.55773	14.374	1.46526	4.81015	nosig	rutD
gene-pgaptmp_001932	-1.66696	1.20474	0.230759	3.30761	1.91155	1.52914	0.732632	0	nosig	rutC
gene-pgaptmp_001933	4.05538	3.56279	0.0034991	2.10484	0	30.8887	11.7221	10.9322	0sig	rutB
gene-pgaptmp_001934	0.759814	3.75109	0.468861	9.62213	8.46542	20.7964	20.5137	4.81015	nosig	rutA
gene-pgaptmp_001935	-0.494729	5.83421	0.399942	70.6625	65.8118	63.6124	29.3053	51.5998	nosig	rutR
gene-pgaptmp_001936	-4.44077	10.7149	4.1299e-13	4751.53	3104.35	121.414	147.259	273.741	0sig	putA
gene-pgaptmp_001937	0.910184	2.10208	0.486854	1.20277	3.55001	4.2816	7.32632	2.18643	nosig	NA
gene-pgaptmp_001938	-2.23308	4.73662	0.00206522	46.9079	50.5194	8.25738	13.92	9.18301	0sig	putP
gene-pgaptmp_001939	2.37857	5.15845	0.011105	12.3284	7.64618	56.8842	89.3811	10.4949	0sig	efeU
gene-pgaptmp_001940	1.55078	5.96291	0.0178766	37.5864	19.6616	74.6222	108.43	69.0912	nosig	efeO
gene-pgaptmp_001941	0.284061	4.93962	0.7051	27.6636	25.3963	36.6995	34.4337	25.7999	nosig	efeB
gene-pgaptmp_001942	-2.73921	8.57719	0.00221696	1264.41	291.101	184.721	154.585	10.0576	0sig	phoH
gene-pgaptmp_001943	2.6455	4.13841	0.0256691	4.81106	3.27694	56.5783	14.6526	4.81015	nosig	-
gene-pgaptmp_001944	-1.54815	3.61406	0.0947386	21.0484	16.6578	4.2816	4.39579	10.4949	nosig	-
gene-pgaptmp_001945	-0.108427	2.27417	0.92073	2.40553	6.28079	4.2816	8.05895	0	nosig	NA
gene-pgaptmp_001946	-1.08603	5.10623	0.138822	51.4182	47.2425	44.3452	13.1874	11.3694	nosig	-
gene-pgaptmp_001947	1.56905	6.49512	0.00899511	41.4954	40.6886	160.56	110.627	94.4539	0sig	-
gene-pgaptmp_001948	0.0912098	3.00421	1	6.01383	7.91926	16.2089	5.86106	0	nosig	-
gene-pgaptmp_001949	-1.02346	7.92541	0.114046	299.188	398.148	313.169	54.9474	145.179	nosig	-
gene-pgaptmp_001950	1.73915	6.12078	0.00580581	27.3629	30.0386	120.802	68.8674	97.5149	0sig	insF
gene-pgaptmp_001951	2.26775	3.74669	0.0317031	3.90899	3.82309	29.6654	16.8505	9.6203	nosig	-
gene-pgaptmp_001953	2.1644	3.4025	0.053457	4.51037	1.91155	14.374	12.4547	16.6169	nosig	-
gene-pgaptmp_001954	-0.0072762	8.05265	0.968621	246.266	285.093	393.602	139.933	258.436	nosig	-
gene-pgaptmp_001955	-0.926251	5.55504	0.148633	51.4182	77.8272	54.7434	25.6421	20.9897	nosig	NA
gene-pgaptmp_001956	1.24444	4.56797	0.116825	14.1325	11.1962	36.0878	22.7116	31.0473	nosig	-
gene-pgaptmp_001957	-0.444312	9.46747	0.449506	724.065	957.958	896.69	243.234	713.214	nosig	-
gene-pgaptmp_001958	3.17369	6.4784	0.000297988	12.629	17.7501	289.926	82.7874	38.9185	0sig	-
gene-pgaptmp_001959	3.0325	6.29096	5.92844e-06	18.3422	10.9231	152.609	93.7769	112.82	0sig	NA
gene-pgaptmp_001962	2.64925	2.59256	0.0322935	0.902074	1.63847	9.78652	8.79158	6.12201	nosig	intB
gene-pgaptmp_001963	1.07123	6.25138	0.0731227	39.0899	51.8848	103.37	74.7285	108.447	nosig	NA
gene-pgaptmp_001964	2.51868	2.91443	0.158855	3.00691	0.546156	19.2672	11.7221	0	nosig	hsdR
gene-pgaptmp_001965	-0.377445	1.21281	0.856664	3.6083	0.273078	0	4.39579	0.437286	nosig	-
gene-pgaptmp_001966	1.02647	3.14646	0.469279	7.2166	3.00386	1.22332	14.6526	15.7423	nosig	NA
gene-pgaptmp_001967	2.76241	5.32248	0.000281206	6.9159	10.65	88.9962	40.2948	49.8506	0sig	NA
gene-pgaptmp_001968	-2.64059	10.9557	8.18383e-05	3031.57	4969.75	425.408	265.945	1232.71	0sig	NA
gene-pgaptmp_001969	2.84955	2.92323	0.0187116	1.80415	1.09231	11.0098	7.32632	13.5559	nosig	NA
gene-pgaptmp_001971	2.05722	3.47501	0.0570873	4.51037	2.73078	11.0098	15.3853	19.2406	nosig	-
gene-pgaptmp_001972	0.761854	3.61074	0.476734	10.8249	5.46156	19.573	13.92	7.87115	nosig	-
gene-pgaptmp_001973	0.0862084	7.37558	0.90332	128.696	190.335	209.493	95.2422	202.464	nosig	hsdR
gene-pgaptmp_001974	-0.343063	7.36849	0.519639	171.394	205.628	221.726	106.964	116.318	nosig	hsdS
gene-pgaptmp_001975	1.22073	8.19716	0.0265879	138.619	187.058	393.296	337.743	407.551	nosig	hsdM
gene-pgaptmp_001976	-0.0895512	5.56854	0.878383	53.2224	43.6925	47.7093	66.6695	22.7389	nosig	NA
gene-pgaptmp_001977	2.72751	4.55329	0.00674294	6.31452	4.09617	61.4716	32.2358	10.0576	0sig	tnpA
gene-pgaptmp_001978	-3.7836	8.81297	1.65232e-10	1098.13	924.915	41.2869	72.5306	106.698	0sig	flu
gene-pgaptmp_001982	0.302618	1.35813	0.953376	2.10484	1.09231	4.2816	1.46526	0	nosig	ykfH
gene-pgaptmp_001983	0.546924	1.31192	0.763861	1.20277	1.63847	2.1408	4.39579	0	nosig	yeeU
gene-pgaptmp_001984	2.61916	2.54713	0.14719	0.902074	1.63847	10.3982	13.92	0	nosig	cbtA
gene-pgaptmp_001985	0.767358	1.12873	0.748737	0.601383	1.63847	0	5.86106	0.437286	nosig	NA
gene-pgaptmp_001987	1.30269	6.96339	0.0191933	70.6625	61.4426	184.721	144.328	159.61	nosig	-
gene-pgaptmp_001988	2.90827	3.46242	0.0123859	1.20277	3.00386	13.7623	22.7116	12.244	0sig	NA
gene-pgaptmp_001989	-1.95599	6.20391	0.00152263	128.696	133.535	33.3353	52.0169	16.6169	0sig	ghrA
gene-pgaptmp_001990	-1.49556	6.71563	0.0055122	139.822	200.166	58.1075	75.4611	47.6642	0sig	ycdX
gene-pgaptmp_001991	-2.5824	5.88038	0.000273278	101.333	129.985	18.0439	34.4337	6.12201	0sig	ycdY
gene-pgaptmp_001992	-0.671896	5.2611	0.294611	35.1809	61.4426	24.4663	40.2948	26.6745	nosig	ycdZ
gene-pgaptmp_001993	2.61072	4.61507	0.00839747	5.11176	6.55387	72.7873	19.7811	14.4305	0sig	csgG
gene-pgaptmp_001994	5.59514	3.89573	0.000876228	0.902074	0	48.6268	19.7811	1.74915	0sig	csgF
gene-pgaptmp_001995	3.96902	4.29564	0.000543439	3.00691	0.819234	57.4958	16.1179	17.0542	0sig	csgE
gene-pgaptmp_001996	2.65978	6.15953	0.000150109	23.4539	10.377	150.162	82.7874	87.4573	0sig	csgD
gene-pgaptmp_001997	1.74596	2.28467	0.221602	1.20277	2.18462	11.3157	2.1979	3.49829	nosig	csgB
gene-pgaptmp_001998	0.582961	3.48254	0.606079	6.01383	10.1039	8.56321	6.59369	20.9897	nosig	csgA
gene-pgaptmp_001999	2.81394	3.40217	0.0269921	1.50346	2.73078	9.78652	5.86106	29.7355	nosig	csgC
gene-pgaptmp_002000	1.106	2.94075	0.330423	3.6083	4.64233	7.95155	5.12842	13.5559	nosig	ymdA
gene-pgaptmp_002001	-2.85376	4.99471	0.00251341	82.3895	45.604	11.6215	14.6526	0.437286	0sig	ymdB
gene-pgaptmp_002002	0.212546	7.70566	0.732646	202.967	176.955	130.895	191.95	337.585	nosig	clsC
gene-pgaptmp_002003	3.24616	7.74244	9.01552e-08	34.2788	35.7732	396.354	314.299	287.297	0sig	mdoC
gene-pgaptmp_002004	0.542913	9.24574	0.320452	433.597	518.302	837.054	611.015	631.879	nosig	mdoG
gene-pgaptmp_002005	-2.42015	8.81231	4.54834e-06	853.663	898.154	125.084	169.238	196.779	0sig	mdoH
gene-pgaptmp_002006	-6.21016	6.98274	8.26437e-16	349.404	265.159	6.11658	5.86106	0.437286	0sig	yceK
gene-pgaptmp_002007	-2.67202	8.32749	7.42939e-05	799.539	497.275	104.288	28.5726	171.416	0sig	msyB
gene-pgaptmp_002008	-0.197624	5.82783	0.716718	58.6348	62.8079	53.2142	54.9474	50.7252	nosig	mdtG
gene-pgaptmp_002009	0.230891	7.45406	0.716928	172.898	143.366	88.0787	235.907	233.511	nosig	lpxL
gene-pgaptmp_002010	1.35063	6.18278	0.0369909	33.3768	41.2348	140.375	89.3811	55.5354	nosig	trhO
gene-pgaptmp_002011	-1.95391	5.71962	0.00157504	120.878	66.0849	31.1945	18.3158	22.3016	0sig	yceI
gene-pgaptmp_002012	0.329167	4.30383	0.735141	20.447	12.5616	29.6654	8.79158	23.1762	nosig	yceJ
gene-pgaptmp_002013	1.2123	2.15637	0.439485	0.300691	3.82309	7.33989	2.1979	4.81015	nosig	yceO
gene-pgaptmp_002014	0.809347	6.59868	0.15147	61.3411	71.2734	96.9478	115.023	136.871	nosig	solA
gene-pgaptmp_002015	-2.40868	9.00091	0.000152217	1234.34	759.157	230.289	268.876	64.2811	0sig	bssS
gene-pgaptmp_002016	0.707325	4.43796	0.400513	16.2373	14.2001	35.782	18.3158	20.1152	nosig	dinI
gene-pgaptmp_002017	1.72676	7.65633	0.00251463	68.8584	99.6735	265.765	332.615	239.196	0sig	pyrC
gene-pgaptmp_002018	-0.30351	7.70095	0.580373	225.519	242.22	176.463	287.924	104.949	nosig	yceB
gene-pgaptmp_002019	-3.70688	9.90629	5.60881e-11	2599.48	1699.36	168.818	201.474	123.752	0sig	grxB
gene-pgaptmp_002020	0.104238	4.65244	0.929242	24.6567	22.1193	14.9856	25.6421	34.9829	nosig	mdtH
gene-pgaptmp_002021	-0.0125405	6.18045	0.964148	73.6694	70.7272	61.4716	58.6106	94.4539	nosig	rimJ
gene-pgaptmp_002022	-1.76201	5.48245	0.00533388	82.9909	69.0887	18.9614	14.6526	33.2338	0sig	yceH
gene-pgaptmp_002023	-2.256	5.89977	0.000106556	120.878	102.677	20.1847	25.6421	24.488	0sig	yceM
gene-pgaptmp_002024	1.61139	6.68563	0.00475383	42.9989	48.6079	127.836	138.467	153.925	0sig	murJ
gene-pgaptmp_002025	0.126394	4.03779	0.92904	15.3353	14.4731	6.72824	14.6526	27.549	nosig	flgN
gene-pgaptmp_002026	0.839785	4.62401	0.413551	18.3422	14.2001	7.95155	12.4547	66.9048	nosig	flgM
gene-pgaptmp_002027	-0.553412	2.7979	0.659002	6.9159	8.46542	7.03406	8.79158	0	nosig	flgA
gene-pgaptmp_002028	3.87006	3.31954	0.0529175	0.601383	1.36539	0	4.39579	40.6676	nosig	flgB
gene-pgaptmp_002030	2.03233	3.81927	0.127062	3.90899	5.46156	6.11658	2.1979	49.4134	nosig	flgD
gene-pgaptmp_002031	0.650284	4.5316	0.464371	13.5311	19.9347	12.539	22.7116	43.7286	nosig	flgE
gene-pgaptmp_002032	-0.122384	3.24273	0.884594	9.62213	8.7385	10.3982	7.32632	7.43387	nosig	flgF
gene-pgaptmp_002033	-1.12488	5.12071	0.170892	52.0196	48.6079	4.58743	18.3158	46.3524	nosig	flgG
gene-pgaptmp_002034	0.816804	4.19121	0.428982	10.2235	13.927	6.11658	13.1874	44.6032	nosig	flgH
gene-pgaptmp_002035	1.15452	4.29353	0.164516	8.72005	13.1077	23.243	22.7116	27.1118	nosig	flgI
gene-pgaptmp_002036	1.13973	4.56886	0.219492	12.0277	14.7462	16.2089	13.1874	59.0337	nosig	flgJ
gene-pgaptmp_002037	0.408141	5.12446	0.598937	30.9712	26.2155	26.9129	24.1769	62.532	nosig	flgK
gene-pgaptmp_002038	-0.0535514	5.81488	0.914884	54.4252	59.2579	52.6026	35.1663	76.0878	nosig	flgL
gene-pgaptmp_002039	-2.01776	5.00756	0.00381321	52.621	61.4426	18.3497	16.8505	6.99658	0sig	-
gene-pgaptmp_002040	-3.17574	4.8991	1.07294e-05	62.8445	60.8964	7.64572	8.05895	4.81015	0sig	-
gene-pgaptmp_002041	-0.251646	10.1241	0.618308	1237.65	1229.67	833.69	1280.64	994.826	nosig	rne
gene-pgaptmp_002042	3.01558	7.06518	5.95077e-07	22.8526	27.854	179.827	228.581	208.148	0sig	rluC
gene-pgaptmp_002043	-0.146115	7.33852	0.782322	175.604	166.305	169.735	214.661	79.5861	nosig	yceF
gene-pgaptmp_002044	1.61617	11.4468	0.00532699	1244.26	1248.24	4714.05	3943.76	2803.88	0sig	yceD
gene-pgaptmp_002045	-0.429943	9.78516	0.441662	1010.62	1074.84	789.039	1137.04	396.619	nosig	rpmF
gene-pgaptmp_002046	2.11576	9.35844	0.00395164	216.197	220.92	1100.68	1487.24	254.938	0sig	plsX
gene-pgaptmp_002047	-1.76587	6.51239	0.00145993	159.066	154.289	39.7578	62.2737	36.7321	0sig	fabH
gene-pgaptmp_002048	-2.31431	7.35811	0.000524969	306.705	320.047	26.3013	35.1663	127.25	0sig	fabD
gene-pgaptmp_002049	-1.50746	10.4843	0.0191074	2404.33	2281.57	422.656	432.985	1616.21	nosig	fabG
gene-pgaptmp_002050	-1.30433	10.6738	0.0153501	2580.84	2498.12	722.674	917.255	1444.79	0sig	acpP
gene-pgaptmp_002051	-0.57907	9.64317	0.275367	959.507	1033.33	425.714	830.805	745.136	nosig	fabF
gene-pgaptmp_002053	1.6717	4.94146	0.0243751	9.62213	16.3847	46.1802	35.899	42.4168	nosig	pabC
gene-pgaptmp_002054	-0.173888	5.81305	0.787287	47.2086	71.8195	60.2483	80.5895	17.9287	nosig	yceG
gene-pgaptmp_002055	-0.493366	6.35609	0.403963	92.3123	104.043	34.8645	73.2632	101.45	nosig	tmk
gene-pgaptmp_002056	-0.872052	6.67593	0.108928	159.667	119.062	53.5201	73.9958	101.013	nosig	holB
gene-pgaptmp_002057	-0.748575	8.59948	0.143401	594.768	427.913	338.247	263.015	311.348	nosig	ycfH
gene-pgaptmp_002058	0.928566	8.65002	0.0991754	266.413	253.689	349.868	652.775	483.201	nosig	ptsG
gene-pgaptmp_002059	1.55646	6.32596	0.0111116	39.6913	33.8617	143.434	104.034	76.9624	0sig	fhuE
gene-pgaptmp_002060	-2.24422	6.61407	5.14914e-05	191.54	176.681	38.8403	50.5516	27.549	0sig	hinT
gene-pgaptmp_002061	-0.473424	6.52932	0.413496	116.969	103.223	49.5443	60.0758	128.125	nosig	ycfL
gene-pgaptmp_002062	-1.68983	7.20299	0.00439131	240.553	259.151	34.2528	77.659	120.691	0sig	lpoB
gene-pgaptmp_002063	0.56065	5.60458	0.442771	30.9712	43.6925	26.9129	43.9579	94.4539	nosig	thiK
gene-pgaptmp_002064	-0.850842	6.63853	0.102811	143.731	126.162	87.1612	67.4021	69.5285	nosig	nagZ
gene-pgaptmp_002065	0.366855	8.19773	0.567938	250.175	249.047	412.563	129.676	422.419	nosig	ycfP
gene-pgaptmp_002066	1.38564	6.24462	0.0509456	32.174	44.2386	45.2627	178.762	76.9624	nosig	ndh
gene-pgaptmp_002067	-0.273036	5.70392	0.65557	73.3687	41.2348	51.9909	63.0063	27.549	nosig	ycfJ
gene-pgaptmp_002068	0.43856	6.5774	0.501564	76.3756	80.0119	132.118	45.4232	139.494	nosig	comR
gene-pgaptmp_002069	-6.3411	10.0135	1.77222e-19	2967.22	2102.43	53.8259	21.979	17.0542	0sig	bhsA
gene-pgaptmp_002070	-1.26771	6.13332	0.06208	107.948	105.954	86.8554	27.1074	18.366	nosig	ldtC
gene-pgaptmp_002071	-0.920398	8.92976	0.0693306	614.914	743.045	326.931	366.316	383.063	nosig	mfd
gene-pgaptmp_002072	0.661783	3.55504	0.521991	9.62213	6.82695	8.25738	13.92	17.0542	nosig	ycfT
gene-pgaptmp_002073	1.43949	7.04305	0.0118073	53.2224	76.1888	148.021	219.79	159.61	0sig	lolC
gene-pgaptmp_002074	-0.779289	4.39612	0.315653	23.1532	30.8578	11.0098	24.9095	11.8067	nosig	lolD
gene-pgaptmp_002075	-1.50471	6.14345	0.0202024	105.843	122.612	21.408	25.6421	73.4641	nosig	lolE
gene-pgaptmp_002076	-2.94093	6.25645	4.89202e-07	175.303	140.089	16.8206	26.3747	18.8033	0sig	nagK
gene-pgaptmp_002077	-1.40623	5.41573	0.0846523	66.1521	67.4503	6.11658	12.4547	56.8472	nosig	cobB
gene-pgaptmp_002078	2.05204	4.03519	0.100086	4.81106	6.00772	16.5148	1.46526	49.4134	nosig	ycfZ
gene-pgaptmp_002079	-0.16459	1.71723	0.92431	3.00691	2.4577	3.66995	2.1979	1.31186	nosig	ymfA
gene-pgaptmp_002080	-3.00609	6.85532	5.09903e-07	245.364	237.578	18.0439	49.0863	24.0508	0sig	potD
gene-pgaptmp_002081	0.754946	6.05872	0.309946	48.1106	45.331	60.5541	28.5726	146.928	nosig	potC
gene-pgaptmp_002082	0.488629	5.39448	0.478331	35.4816	31.1309	40.0636	66.6695	34.1083	nosig	potB
gene-pgaptmp_002083	2.72366	8.48254	7.30227e-06	80.886	82.7426	457.826	737.76	427.229	0sig	potA
gene-pgaptmp_002084	-2.37757	8.55766	9.60766e-06	847.649	610.602	157.196	164.11	99.7013	0sig	pepT
gene-pgaptmp_002085	-0.771977	8.28278	0.174182	435.401	391.321	268.824	342.872	115.006	nosig	roxA
gene-pgaptmp_002086	-0.385825	6.48076	0.476454	95.9206	110.324	107.04	66.6695	62.532	nosig	phoQ
gene-pgaptmp_002087	-1.71197	5.87084	0.00322086	102.836	95.0312	32.4179	22.7116	34.9829	0sig	phoP
gene-pgaptmp_002088	-1.07554	7.28005	0.144266	201.463	250.139	29.9712	49.819	241.382	nosig	purB
gene-pgaptmp_002089	0.439943	7.31264	0.545817	115.466	145.278	93.8895	361.188	76.9624	nosig	hflD
gene-pgaptmp_002090	1.94855	9.41871	0.00595148	216.799	286.732	634.901	1850.63	431.602	0sig	mnmA
gene-pgaptmp_002091	0.00974661	5.33928	1	41.1947	37.9578	18.9614	57.1453	44.1659	nosig	nudJ
gene-pgaptmp_002092	2.63497	7.50771	1.03308e-05	46.9079	40.9617	218.056	337.743	264.121	0sig	rluE
gene-pgaptmp_002093	-3.64136	11.2494	7.75959e-11	6533.42	4328.01	363.631	435.183	506.815	0sig	icd
gene-pgaptmp_002094	0.792341	8.64054	0.248803	278.741	274.99	904.642	186.821	345.894	nosig	-
gene-pgaptmp_002095	1.38214	4.27954	0.114803	11.727	7.37311	36.3936	16.1179	21.8643	nosig	intE
gene-pgaptmp_002096	-1.84744	0.862604	0.185781	2.10484	1.63847	1.22332	0	0	nosig	xisE
gene-pgaptmp_002097	-0.908481	2.61388	0.481966	9.62213	5.18848	7.95155	3.66316	0	nosig	-
gene-pgaptmp_002098	-4.48793	4.31529	1.66728e-05	48.712	39.5963	1.83497	4.39579	0	0sig	yfdQ
gene-pgaptmp_002099	-1.9162	3.01222	0.0716971	13.8318	12.0154	3.05829	0.732632	6.12201	nosig	yfdP
gene-pgaptmp_002101	-2.28755	3.68912	0.0500572	27.6636	18.2962	10.0924	3.66316	0	nosig	NA
gene-pgaptmp_002102	-1.0936	6.11159	0.10639	99.5289	101.312	68.1998	12.4547	59.4709	nosig	-
gene-pgaptmp_002103	0.634938	4.71385	0.626517	18.3422	19.9347	63.6124	24.9095	0.437286	nosig	prtR3
gene-pgaptmp_002104	-0.4422	1.91435	0.744884	4.51037	2.73078	3.66995	4.39579	0	nosig	-
gene-pgaptmp_002105	2.50844	5.99737	0.000320716	19.2443	13.927	116.827	115.756	51.1625	0sig	ymfL
gene-pgaptmp_002107	-1.3286	1.71927	0.277766	5.11176	2.73078	3.36412	0	0.874573	nosig	-
gene-pgaptmp_002110	-1.65696	1.09639	0.268719	3.00691	1.63847	1.83497	0	0	nosig	rusA
gene-pgaptmp_002111	-2.22361	2.31295	0.136091	9.92282	5.73464	0.305829	5.12842	0	nosig	-
gene-pgaptmp_002112	0.162051	2.96456	0.956305	6.01383	7.10003	10.3982	0.732632	10.4949	nosig	-
gene-pgaptmp_002113	2.43097	4.3919	0.0157184	5.11176	6.00772	60.5541	15.3853	13.9932	0sig	-
gene-pgaptmp_002114	0.545339	7.40872	0.42971	142.528	122.885	370.97	84.2527	124.627	nosig	-
gene-pgaptmp_002115	6.07935	9.59516	2.27751e-09	14.1325	23.4847	2671.11	298.914	855.332	0sig	-
gene-pgaptmp_002116	0.0529587	4.67778	1	22.8526	25.6693	54.7434	20.5137	0	nosig	-
gene-pgaptmp_002117	2.89743	3.12714	0.115075	2.10484	1.09231	31.8062	4.39579	0	nosig	-
gene-pgaptmp_002119	0.0802831	2.92184	0.996487	5.11176	8.19234	2.1408	7.32632	11.8067	nosig	-
gene-pgaptmp_002120	0.355968	3.53506	0.749444	9.92282	8.7385	13.7623	12.4547	9.6203	nosig	rzoD
gene-pgaptmp_002121	0.0909733	4.21793	0.946077	18.3422	16.1116	16.8206	15.3853	22.7389	nosig	iss
gene-pgaptmp_002122	3.11152	3.89652	0.0104297	4.51037	0.546156	39.1461	11.7221	14.8677	0sig	-
gene-pgaptmp_002124	0.547118	1.17575	0.868297	0.902074	1.63847	0.917487	5.12842	0	nosig	-
gene-pgaptmp_002138	-0.470091	1.41097	0.759597	2.70622	1.91155	2.75246	2.1979	0	nosig	NA
gene-pgaptmp_002139	-0.560299	2.49704	0.719543	9.02074	3.55001	0	13.1874	0	nosig	-
gene-pgaptmp_002140	-1.90935	2.34315	0.136256	7.51729	7.64618	3.66995	2.1979	0	nosig	-
gene-pgaptmp_002141	-2.95816	1.22286	0.0956041	3.6083	2.73078	0	1.46526	0	nosig	-
gene-pgaptmp_002143	-0.310376	1.40956	0.817195	3.30761	1.09231	2.44663	2.93053	0	nosig	-
gene-pgaptmp_002145	-0.0759518	1.95614	0.943655	2.10484	4.36925	5.50492	3.66316	0	nosig	-
gene-pgaptmp_002146	-0.31281	1.8729	0.829063	3.90899	2.73078	1.22332	1.46526	5.24744	nosig	yfdK
gene-pgaptmp_002147	0.661944	3.20727	0.715654	5.41245	7.10003	22.9372	6.59369	0	nosig	tfaE
gene-pgaptmp_002149	3.6635	2.91086	0.0224245	0	1.63847	17.7381	13.1874	2.18643	nosig	pinE
gene-pgaptmp_002150	4.9732	7.70712	8.39438e-09	8.72005	12.8347	498.195	92.3116	428.978	0sig	mcrA
gene-pgaptmp_002151	3.43634	3.4354	0.00742346	1.50346	1.36539	31.5004	8.05895	7.87115	0sig	NA
gene-pgaptmp_002153	3.80445	2.63282	0.0651576	1.20277	0	17.7381	8.79158	0	nosig	NA
gene-pgaptmp_002154	4.40179	5.4474	4.2572e-06	2.10484	4.36925	124.472	25.6421	57.7218	0sig	ycgX
gene-pgaptmp_002155	0.0994037	7.75534	0.867939	218.603	194.432	200.012	219.79	244.006	nosig	bluR
gene-pgaptmp_002156	0.653905	7.30037	0.28359	104.941	128.62	259.649	199.276	92.2674	nosig	bluF
gene-pgaptmp_002157	1.29329	4.57985	0.144835	14.7339	10.1039	40.0636	10.9895	39.7931	nosig	ycgZ
gene-pgaptmp_002158	0.0923412	5.45824	0.959279	57.7328	25.3963	74.9281	5.12842	52.0371	nosig	ymgA
[truncated: 2,915 more rows]

## Sheet: infecteddead vs infectedlive
Table S2: Differentially expressed genes (DEGs) identified by edgeR analysis in APEC transcriptomes from infected-dead embryos and infected-live embryos
pgap	logFC	logCPM	PValue	Dead1	Dead2	Dead3	Live1	Live2	Live3	isdeg (value 0sig indicates statistical significance)	SYMBOL
gene-pgaptmp_000001	-0.415568	3.14137	0.656811	7.8962	11.4867	3.24023	5.89981	5.81263	18.3927	nosig	bglF
gene-pgaptmp_000002	-0.277764	2.93613	0.76512	11.3325	4.8446	4.47915	3.81753	5.81263	15.4101	nosig	bglG
gene-pgaptmp_000003	1.13103	5.54671	0.134772	61.2443	52.8455	77.0508	9.71734	9.13414	68.1027	nosig	phoU
gene-pgaptmp_000004	0.171431	5.15444	0.825232	35.1673	34.4943	43.076	13.5349	6.64301	79.536	nosig	pstB
gene-pgaptmp_000005	0.638931	3.55503	0.438743	14.8663	9.07293	18.1548	7.9821	9.13414	9.942	nosig	pstA
gene-pgaptmp_000006	-0.232355	4.50649	0.739061	18.4976	20.5767	23.5393	11.1055	24.9113	37.7796	nosig	pstC
gene-pgaptmp_000007	0.351446	5.88306	0.53169	60.1964	42.0265	95.8728	71.8389	39.0277	43.7448	nosig	pstS
gene-pgaptmp_000008	-0.848184	4.16568	0.317653	16.9378	12.257	9.29184	48.9337	6.64301	12.9246	nosig	-
gene-pgaptmp_000009	0.0798707	5.58296	0.892963	54.1767	53.9583	39.3593	75.3094	39.8581	23.8608	nosig	lpfC-O113
gene-pgaptmp_000010	-0.192664	2.57844	0.881014	7.43315	4.94732	4.05029	13.5349	4.98226	0	nosig	lpfB-O113
gene-pgaptmp_000011	2.56274	3.44819	0.0186215	19.6187	10.6821	22.8246	3.47048	5.81263	0	nosig	lpfA-O113
gene-pgaptmp_000012	1.61132	8.48624	0.00899304	731.203	224.837	663.009	121.814	129.539	278.376	nosig	glmS
gene-pgaptmp_000013	0.597852	8.93378	0.291804	710.829	477.424	577.429	174.912	497.395	495.112	nosig	glmU
gene-pgaptmp_000014	7.24831	-0.42914	0.024308	1.3404	0.445087	0.905359	0	0	0	nosig	tnpA
gene-pgaptmp_000015	3.92929	8.2375	6.46091e-06	762.349	50.1921	882.296	24.6404	57.296	29.826	0sig	atpC
gene-pgaptmp_000016	3.38243	9.92853	0.000188177	1857.51	537.751	2936.41	25.3345	97.154	388.732	0sig	atpD
gene-pgaptmp_000017	2.62373	9.63379	0.00447032	1312.89	626.597	2158.66	24.2933	72.2427	568.185	0sig	atpG
gene-pgaptmp_000018	3.46896	10.99	0.000177918	3883.01	1178.68	6126.71	44.4221	186.004	779.95	0sig	atpA
gene-pgaptmp_000019	2.79359	9.27525	0.00062585	1041.18	567.794	1636.89	27.7638	86.3591	353.935	0sig	atpH
gene-pgaptmp_000020	2.33178	10.1701	0.00116834	1774.23	1198.5	2791.56	125.978	217.559	801.325	0sig	atpF
gene-pgaptmp_000021	2.48818	8.84215	0.000104358	740.391	533.386	1060.27	62.1216	101.306	252.527	0sig	atpE
gene-pgaptmp_000022	1.94039	9.86062	0.00172512	1401.89	662.461	2358.13	244.322	489.922	418.558	0sig	atpB
gene-pgaptmp_000023	0.810061	8.76641	0.144447	549.98	286.996	825.688	270.003	340.454	338.028	nosig	atpI
gene-pgaptmp_000024	1.16417	6.68736	0.0217944	149.297	111.203	165.728	72.186	53.9745	63.6288	nosig	rsmG
gene-pgaptmp_000025	0.00229803	7.97984	0.998701	287.675	191.336	278.422	163.112	404.393	189.892	nosig	mnmG
gene-pgaptmp_000026	-0.638993	9.63204	0.223962	528.656	767.279	565.945	870.396	815.43	1213.42	nosig	mioC
gene-pgaptmp_000027	-0.267715	5.4632	0.644485	27.7829	56.3035	35.8808	43.728	57.296	43.7448	nosig	asnC
gene-pgaptmp_000028	-1.64094	7.08753	0.00152492	55.3222	67.2253	76.0025	252.998	230.014	136.205	0sig	asnA
gene-pgaptmp_000029	0.367411	6.911	0.454183	115.226	162.166	128.799	119.037	97.154	98.4258	nosig	viaA
gene-pgaptmp_000030	1.19568	7.44004	0.0292289	187.827	333.165	202.8	77.3917	69.7516	168.517	nosig	ravA
gene-pgaptmp_000031	-0.280984	5.84801	0.632733	60.4157	35.3673	60.1349	27.4168	73.0731	89.478	nosig	kup
gene-pgaptmp_000032	0.594978	4.60665	0.432021	21.3003	46.2719	19.5367	28.1109	4.98226	23.8608	nosig	rbsD
gene-pgaptmp_000033	1.99066	6.59733	0.00128043	135.088	196.283	130.562	67.6743	34.0454	13.9188	0sig	rbsA
gene-pgaptmp_000034	0.683454	5.92213	0.19749	63.8764	89.0517	70.2368	37.1341	47.3314	54.681	nosig	rbsC
gene-pgaptmp_000035	2.59494	8.08837	6.04939e-05	333.712	440.345	624.269	54.8336	32.3847	143.662	0sig	rbsB
gene-pgaptmp_000036	1.15695	6.66559	0.0658768	136.404	93.571	189.077	25.3345	40.6884	121.789	nosig	rbsK
gene-pgaptmp_000037	2.03675	5.53634	0.000766303	78.6208	53.7357	88.9635	20.8229	20.7594	12.4275	0sig	rbsR
gene-pgaptmp_000038	1.48056	7.07992	0.0029421	203.644	200.152	192.127	80.5151	56.4656	76.0563	0sig	mdtD
gene-pgaptmp_000039	2.33379	7.17934	4.95702e-06	220.265	266.641	235.965	43.728	42.3492	57.1665	0sig	yieP
gene-pgaptmp_000043	-1.71993	-0.197256	0.200082	0.414307	0.342375	0.619456	2.77638	1.66075	0	nosig	rrf
gene-pgaptmp_000045	2.14889	-0.611698	0.189066	1.02358	0.427968	0.667107	0.347048	0	0	nosig	NA
gene-pgaptmp_000046	0.5106	6.47686	0.30433	91.6106	98.3814	123.176	68.7155	79.7161	71.5824	nosig	hdfR
gene-pgaptmp_000047	0.970533	5.85283	0.158041	119.199	19.9604	89.0588	41.9928	56.4656	18.3927	nosig	maoP
gene-pgaptmp_000048	1.05917	4.99666	0.241924	39.871	50.7571	37.4056	34.3577	26.572	0.4971	nosig	yifB
gene-pgaptmp_000049	-0.119568	1.45817	0.95242	2.53458	3.26968	1.76307	6.24686	1.66075	0	nosig	ilvL
gene-pgaptmp_000051	-0.514067	5.93883	0.321829	42.698	52.5032	56.4182	57.957	81.3769	77.5476	nosig	ilvG
gene-pgaptmp_000052	-1.31715	3.47798	0.194622	3.38757	11.2812	4.76505	3.47048	6.64301	38.2767	nosig	ilvM
gene-pgaptmp_000053	1.29103	5.18533	0.0793835	49.6681	21.9805	81.4823	7.63505	34.8758	20.8782	nosig	ilvE
gene-pgaptmp_000054	1.03339	6.15162	0.0909377	75.6232	85.782	123.558	15.9642	57.296	66.6114	nosig	ilvD
gene-pgaptmp_000055	1.50378	6.10714	0.0164427	99.7749	62.278	141.379	13.8819	54.8048	39.2709	nosig	ilvA
gene-pgaptmp_000056	0.192055	3.99836	0.843548	24.5416	1.26679	24.9212	17.3524	16.6075	10.4391	nosig	ilvY
gene-pgaptmp_000057	0.312023	7.93042	0.706914	425.079	164.648	220.383	13.8819	183.513	455.344	nosig	ilvC
gene-pgaptmp_000058	-0.356976	5.52726	0.563618	40.0172	27.6296	53.7021	73.9212	56.4656	24.855	nosig	ppiC
gene-pgaptmp_000059	0.041469	5.70013	0.944456	49.3513	57.5018	50.986	58.9981	62.2782	32.3115	nosig	rep
gene-pgaptmp_000060	0.924278	8.37253	0.0886524	400.221	342.118	558.368	155.477	325.508	205.302	nosig	gppA
gene-pgaptmp_000061	0.0565777	10.1051	0.91871	976.253	962.672	1429.61	654.185	1485.54	1100.08	nosig	rhlB
gene-pgaptmp_000062	0.319499	9.52978	0.548791	790.693	578.1	1092.72	740.6	722.427	509.527	nosig	trxA
gene-pgaptmp_000063	-0.429655	9.77415	0.433615	523.757	1141.36	573.474	1093.2	879.369	1042.42	nosig	rhoL
gene-pgaptmp_000064	-0.0197681	11.9371	0.970913	2883.45	5407.83	3391.95	3600.62	4222.46	4021.54	nosig	rho
gene-pgaptmp_000065	0.733745	8.32985	0.178291	386.987	274.242	543.12	159.989	313.882	251.035	nosig	wecA
gene-pgaptmp_000066	1.27006	6.41284	0.0387858	134.114	56.0296	169.397	21.864	58.1263	69.594	nosig	wzzE
gene-pgaptmp_000067	1.3326	6.2765	0.0195024	93.7309	106.427	131.229	33.3166	25.7417	72.0795	nosig	wecB
gene-pgaptmp_000068	1.8049	6.68924	0.00253971	167.039	95.2487	217.048	32.9695	25.7417	78.0447	0sig	wecC
gene-pgaptmp_000069	2.37676	6.3764	7.77513e-05	126.022	111.375	177.927	18.3935	14.9468	46.2303	0sig	rffG
gene-pgaptmp_000070	1.79745	5.94762	0.00851783	104.405	56.4576	124.272	6.94096	28.2328	47.2245	nosig	rfbA
gene-pgaptmp_000071	3.01263	4.53999	0.000433928	47.8403	12.2913	60.6114	2.42933	5.81263	6.9594	0sig	rffC
gene-pgaptmp_000072	1.78694	5.94491	0.00170583	96.1436	70.9743	116.791	23.2522	39.8581	19.884	0sig	rffA
gene-pgaptmp_000073	0.479093	4.96783	0.470577	24.9803	57.81	25.7789	19.7817	20.7594	37.2825	nosig	wzxE
gene-pgaptmp_000074	1.49089	5.21702	0.0194706	55.2247	35.7268	71.5234	14.576	27.4024	16.4043	nosig	rffT
gene-pgaptmp_000075	0.593559	4.72014	0.389102	32.1453	26.5854	35.6426	37.1341	13.286	11.4333	nosig	wzyE
gene-pgaptmp_000076	1.53716	3.38622	0.149996	17.011	13.8491	13.9616	7.288	8.30376	0	nosig	wecG
gene-pgaptmp_000077	0.225412	5.55185	0.732137	44.2577	27.6639	79.2904	19.0876	48.9922	61.6404	nosig	yifK
gene-pgaptmp_000078	0.189079	3.22272	0.833896	10.772	7.27546	11.2932	17.0053	5.81263	2.4855	nosig	NA
gene-pgaptmp_000079	1.36662	2.64786	0.231537	11.4056	1.43797	12.7703	3.12343	6.64301	0.4971	nosig	NA
gene-pgaptmp_000080	7.00021	-0.630541	0.047572	1.07232	0.154069	1.04831	0	0	0	nosig	NA
gene-pgaptmp_000081	-0.0159341	2.48105	0.986033	4.48426	0.239662	11.865	1.73524	8.30376	6.9594	nosig	NA
gene-pgaptmp_000082	-0.94734	6.36346	0.101051	60.6107	26.3971	82.0065	119.037	139.503	67.6056	nosig	aslB
gene-pgaptmp_000083	0.172498	4.39786	0.869928	18.9363	33.4158	14.1998	33.3166	25.7417	0	nosig	aslA
gene-pgaptmp_000084	0.912336	6.96654	0.127187	156.803	115.997	215.809	97.5204	132.86	29.826	nosig	hemY
gene-pgaptmp_000085	1.96521	6.233	0.000833524	100.262	117.982	137.948	15.6172	47.3314	29.3289	0sig	hemX
gene-pgaptmp_000086	0.488709	5.97731	0.38554	55.0053	93.3827	71.6663	42.6869	33.2151	80.5302	nosig	hemD
gene-pgaptmp_000087	0.33942	7.65389	0.48699	204.716	218.743	250.88	194.347	186.004	152.61	nosig	hemC
gene-pgaptmp_000088	-0.479258	10.1896	0.410473	990.705	697.931	1238.25	1173.37	2186.38	721.292	nosig	cyaA
gene-pgaptmp_000089	-0.0304618	7.33952	0.956329	124.146	177.744	178.832	205.452	87.1895	197.349	nosig	cyaY
gene-pgaptmp_000090	-0.332793	6.22331	0.525354	65.6555	77.7019	55.084	90.5795	61.4478	97.4316	nosig	-
gene-pgaptmp_000091	-0.109418	4.04131	0.887995	14.4276	23.0418	9.816	14.576	12.4556	23.8608	nosig	-
gene-pgaptmp_000092	1.05595	3.29395	0.323196	14.0133	9.56937	14.8193	13.1878	4.98226	0	nosig	yifL
gene-pgaptmp_000093	1.07605	4.4488	0.11703	26.2963	37.4216	23.8252	17.0053	10.7949	13.4217	nosig	dapF
gene-pgaptmp_000094	2.295	2.76448	0.0363157	12.746	6.67631	12.0556	3.81753	2.49113	0	nosig	yigA
gene-pgaptmp_000095	0.8884	4.73222	0.237589	32.8034	27.8179	41.6942	4.85867	19.929	30.8202	nosig	xerC
gene-pgaptmp_000096	1.33788	5.18319	0.0983928	41.382	66.6261	46.3163	2.08229	28.2328	31.3173	nosig	yigB
gene-pgaptmp_000097	0.722663	8.19675	0.223948	392.032	287.304	415.512	187.753	382.803	93.9519	nosig	uvrD
gene-pgaptmp_000098	1.49466	5.66812	0.00988441	77.0367	48.8569	97.1593	22.2111	34.0454	23.3637	nosig	salL
gene-pgaptmp_000099	-0.235171	4.01238	0.755473	13.5015	19.8406	11.0073	11.4526	14.9468	25.8492	nosig	yigE
gene-pgaptmp_000100	-0.847826	5.99832	0.110318	36.7758	43.2077	57.2282	74.9623	101.306	71.0853	nosig	ysgD
gene-pgaptmp_000101	-0.155744	7.45322	0.783557	141.303	94.8892	260.982	178.73	274.855	100.911	nosig	corA
gene-pgaptmp_000102	-2.60401	3.7429	0.00292122	3.68002	4.07426	3.85969	43.381	17.4379	9.4449	0sig	-
gene-pgaptmp_000103	-1.22753	3.8454	0.150467	10.7964	9.20988	5.95631	36.44	5.81263	17.8956	nosig	-
gene-pgaptmp_000104	0.047062	6.32602	0.931951	73.771	60.3778	110.073	64.5509	92.1718	80.0331	nosig	rarD
gene-pgaptmp_000105	-0.268925	5.2521	0.704858	17.669	63.6132	22.3004	33.3166	21.5898	69.594	nosig	yigI
gene-pgaptmp_000106	0.545346	7.87488	0.335142	287.553	149.224	398.024	107.238	224.202	241.093	nosig	pldA
gene-pgaptmp_000107	-0.400891	8.75505	0.434208	368.563	320.155	428.425	406.393	617.8	451.367	nosig	recQ
gene-pgaptmp_000108	-0.0627089	4.94637	0.926139	25.5895	37.2161	27.4943	38.8694	19.0987	35.7912	nosig	rhtC
gene-pgaptmp_000109	-0.0674572	5.62142	0.903999	42.0156	58.5803	43.3619	32.9695	48.9922	69.0969	nosig	rhtB
gene-pgaptmp_000110	0.243938	7.81979	0.633396	223.336	208.951	302.009	149.578	264.89	206.296	nosig	pldB
gene-pgaptmp_000111	0.757385	6.05925	0.183495	72.8205	86.073	91.203	23.2522	62.2782	63.1317	nosig	yigL
gene-pgaptmp_000112	0.491908	4.47809	0.507166	28.8309	14.0887	34.4513	12.1467	29.0632	14.4159	nosig	bioP
gene-pgaptmp_000113	0.853924	5.80649	0.185666	62.2679	44.0123	108.786	17.0053	29.8935	72.0795	nosig	metR
gene-pgaptmp_000114	0.82899	6.48746	0.256319	64.3638	32.3031	246.639	24.2933	93.0021	76.5534	nosig	metE
gene-pgaptmp_000115	-0.689821	2.58891	0.441011	6.45831	3.09849	4.33619	10.4114	5.81263	5.9652	nosig	hxlB
gene-pgaptmp_000116	-0.509599	4.68795	0.584796	21.9583	30.0776	11.6744	21.517	1.66075	67.1085	nosig	ptsG
gene-pgaptmp_000117	-0.255041	4.39913	0.744296	22.7381	17.8035	17.0589	11.7996	9.96452	46.7274	nosig	tkt
gene-pgaptmp_000118	-0.553256	7.31831	0.379954	73.9416	225.043	89.2017	149.231	81.3769	338.525	nosig	ybbH_2
gene-pgaptmp_000119	-0.660254	5.43302	0.263796	33.2177	39.3046	28.1138	61.7745	31.5543	65.1201	nosig	Z012_07855
gene-pgaptmp_000120	-1.07191	4.75258	0.0904516	20.2523	15.5096	16.6777	36.7871	31.5543	41.7564	nosig	-
gene-pgaptmp_000121	-0.418604	1.98757	0.663864	2.94889	5.25545	1.90602	4.16457	3.32151	5.9652	nosig	-
[truncated: 5,010 more rows]
