# Supplementary material for: Transcriptional changes related to metabolic and iron acquisition strategies of avian pathogenic Escherichia coli are associated with embryonic survival during yolk sac infection
Source: Front Cell Infect Microbiol. 2026 Jul 15;16:1797806. doi: 10.3389/fcimb.2026.1797806 (PMC13414258; doi:10.3389/fcimb.2026.1797806)
Supplement: Supplementary Table S3 — KEGG pathway enrichment analysis for APEC transcriptomes. The pathway ID, name, gene and background ratios, enrichment statistics (RichFactor, FoldEnrichment, z-score), and significance values (p-value, adjusted p-value, q-value), gene ID and counts were included. [file Table3.xlsx]

## Sheet: up_regulated
Table S3: KEGG pathway enrichment analysis for APEC transcriptomes
Group	ID	Description	GeneRatio	BgRatio	RichFactor	FoldEnrichment	zScore	pvalue	p.adjust	qvalue	geneID	Count
Infecteddead_vs_invitroculture	2035	Bacterial motility proteins	25/382	67/2505	0.373134	2.44686	5.09122	6.09582e-06	0.000306576	0.000278705	tsr/flgB/flgC/flgD/cheB/tap/tar/cheA/motB/motA/flhC/flhD/fliZ/fliA/fliC/fliD/fliS/fliT/fliF/fliI/fliJ/fliL/fliM/fliP/fimC	25
Infecteddead_vs_invitroculture	2040	Flagellar assembly	19/382	44/2505	0.431818	2.83169	5.19871	6.96763e-06	0.000306576	0.000278705	flgB/flgC/flgD/motB/motA/flhC/flhD/fliZ/fliA/fliC/fliD/fliS/fliT/fliF/fliI/fliJ/fliL/fliM/fliP	19
Infecteddead_vs_invitroculture	2020	Two-component system	43/382	169/2505	0.254438	1.6685	3.81665	0.000242883	0.00712455	0.00647687	mdtD/zraP/dcuB/dcuR/btsT/tsr/rcsF/cusF/citT/citG/citX/citF/citE/citD/citC/dpiB/dpiA/ompF/cheB/tap/tar/cheA/motA/flhC/flhD/uvrY/fliA/fliC/btsR/btsS/atoS/atoC/atoD/atoA/atoE/arnB/emrY/emrK/evgS/barA/fimC/uhpT/arcA	43
Infecteddead_vs_invitroculture	2030	Bacterial chemotaxis	9/382	20/2505	0.45	2.95092	3.71505	0.00142702	0.0313945	0.0285404	malE/tsr/cheB/tap/tar/cheA/motB/motA/fliM	9
Infecteddead_vs_invitroculture	230	Purine metabolism	21/382	73/2505	0.287671	1.88643	3.25985	0.00203943	0.035894	0.0326309	arcC/purD/purH/purA/cpdB/gpt/adk/gsk/purK/purE/purB/purT/purF/purC/purM/purN/ndk/nrdF/guaD/rdgB/spoT	21
Infecteddead_vs_invitroculture	670	One carbon pool by folate	8/382	18/2505	0.444444	2.91449	3.4572	0.00291429	0.0407632	0.0370574	metF/purH/purU/purN/glyA/gcvH/gcvT/metK	8
Infecteddead_vs_invitroculture	564	Glycerophospholipid metabolism	10/382	26/2505	0.384615	2.52215	3.30887	0.00324253	0.0407632	0.0370574	pldA/cdh/glpQ/glpA/glpB/glpC/eutB/eutA/plsC/plsY	10
Infecteddead_vs_invitroculture	910	Nitrogen metabolism	7/382	18/2505	0.388889	2.55017	2.79932	0.0126063	0.13006	0.118236	arcC/nrfA/napB/napA/gltB/gltD/nirB	7
Infecteddead_vs_invitroculture	250	Alanine, aspartate and glutamate metabolism	10/382	31/2505	0.322581	2.11535	2.65013	0.0133016	0.13006	0.118236	argH/aspA/purA/pyrB/purB/alaA/purF/ansB/gltB/gltD	10
Infecteddead_vs_invitroculture	640	Propanoate metabolism	10/382	33/2505	0.30303	1.98715	2.42097	0.0209291	0.184176	0.167433	prpB/prpD/prpE/accD/pta/scpB/scpC/tdcD/accB/accC	10
Infecteddead_vs_invitroculture	220	Arginine biosynthesis	6/382	16/2505	0.375	2.4591	2.48316	0.0249751	0.199801	0.181637	arcC/argC/argB/argH/alaA/argD	6
Infecteddead_vs_invitroculture	290	Valine, leucine and isoleucine biosynthesis	5/382	14/2505	0.357143	2.342	2.13551	0.0492351	0.361057	0.328234	ilvC/leuC/leuB/leuA/alaA	5
Infecteddead_vs_invitroculture	2060	Phosphotransferase system (PTS)	11/382	46/2505	0.23913	1.56812	1.64935	0.0799396	0.54113	0.491936	ulaA/ulaB/cmtB/gatA/fruB/murP/srlA/srlE/srlB/crr/agaB	11
Infecteddead_vs_invitroculture	2026	Biofilm formation - Escherichia coli	11/382	49/2505	0.22449	1.47211	1.41548	0.115013	0.677103	0.615548	csgD/ycgR/flhC/flhD/uvrY/fliZ/fliA/barA/crr/pdeH/arcA	11
Infecteddead_vs_invitroculture	51	Fructose and mannose metabolism	10/382	44/2505	0.227273	1.49036	1.39175	0.12134	0.677103	0.615548	rhaB/cmtB/manA/hxpB/srlA/srlE/srlB/srlD/fucI/fucK	10
Infecteddead_vs_invitroculture	561	Glycerolipid metabolism	4/382	13/2505	0.307692	2.01772	1.56027	0.12311	0.677103	0.615548	glpK/plsX/plsC/plsY	4
Infecteddead_vs_invitroculture	52	Galactose metabolism	8/382	34/2505	0.235294	1.54296	1.35191	0.134418	0.678985	0.61726	dgoA/lacZ/galE/gatA/ebgA/ebgC/agaS/agaB	8
Infecteddead_vs_invitroculture	2022	Two-component system	13/382	62/2505	0.209677	1.37498	1.26799	0.138883	0.678985	0.61726	dcuR/dpiB/dpiA/cheB/cheA/uvrY/btsR/btsS/atoS/atoC/evgS/barA/arcA	13
Infecteddead_vs_invitroculture	61	Fatty acid biosynthesis	4/382	14/2505	0.285714	1.8736	1.39015	0.152659	0.707054	0.642777	fabZ/accD/accB/accC	4
Infecteddead_vs_invitroculture	1004	Lipid biosynthesis proteins	5/382	21/2505	0.238095	1.56133	1.09554	0.206361	0.864753	0.786139	fabZ/prpE/plsX/plsC/plsY	5
Infecteddead_vs_invitroculture	3012	Translation factors	5/382	21/2505	0.238095	1.56133	1.09554	0.206361	0.864753	0.786139	epmB/efp/epmA/infA/prfB	5
Infecteddead_vs_invitroculture	785	Lipoic acid metabolism	3/382	11/2505	0.272727	1.78843	1.11144	0.228505	0.914019	0.830926	lipA/gcvH/gcvT	3
Infecteddead_vs_invitroculture	540	Lipopolysaccharide biosynthesis	6/382	28/2505	0.214286	1.4052	0.914445	0.246641	0.930204	0.84564	eptC/eptA/lpxH/eptB/waaH/waaO	6
Infecteddead_vs_invitroculture	53	Ascorbate and aldarate metabolism	4/382	17/2505	0.235294	1.54296	0.952671	0.253692	0.930204	0.84564	ulaG/ulaA/ulaB/lgoD	4
Infecteddead_vs_invitroculture	1005	Lipopolysaccharide biosynthesis proteins	8/382	42/2505	0.190476	1.24907	0.690366	0.304583	0.998934	0.908121	wecA/eptC/eptA/lpxH/wzzB/eptB/waaH/waaO	8
Infecteddead_vs_invitroculture	2044	Secretion system	16/382	92/2505	0.173913	1.14045	0.582121	0.32278	0.998934	0.908121	ecpA/csgG/csgF/csgE/fliF/fliI/fliP/papD/gspC/secG/gspB/gspA/gspL/fimC/ftsY/yidC	16
Infecteddead_vs_invitroculture	3000	Transcription factors	29/382	175/2505	0.165714	1.08669	0.504274	0.339616	0.998934	0.908121	metR/rfaH/rhaR/metJ/adiY/melR/cadC/ulaR/treR/lgoR/caiF/pdhR/ecpR/lacI/rnk/deoR/csgD/fadR/cysB/marR/purR/yeiL/emrR/ttdR/tdcA/argR/fis/nikR/lldR	29
Infecteddead_vs_invitroculture	1001	Protein kinases	6/382	32/2505	0.1875	1.22955	0.554257	0.360403	0.998934	0.908121	dpiB/cheA/btsS/atoS/evgS/barA	6
Infecteddead_vs_invitroculture	40	Pentose and glucuronate interconversions	6/382	32/2505	0.1875	1.22955	0.554257	0.360403	0.998934	0.908121	rhaB/uxuA/uxaB/rspB/fucI/fucK	6
Infecteddead_vs_invitroculture	720	Other carbon fixation pathways	6/382	33/2505	0.181818	1.19229	0.471587	0.38965	0.998934	0.908121	metF/fdhF/accD/pta/accB/accC	6
Infecteddead_vs_invitroculture	240	Pyrimidine metabolism	9/382	54/2505	0.166667	1.09293	0.292795	0.44282	0.998934	0.908121	cpdB/pyrB/rihC/tdk/udk/cdd/upp/ndk/nrdF	9
Infecteddead_vs_invitroculture	3018	RNA degradation	3/382	16/2505	0.1875	1.22955	0.390657	0.450256	0.998934	0.908121	rho/recQ/rhlE	3
Infecteddead_vs_invitroculture	3009	Ribosome biogenesis	12/382	74/2505	0.162162	1.06339	0.234769	0.457576	0.998934	0.908121	rsmC/rimO/ycaO/rluC/rimL/prmB/rlmN/rnc/rsmI/rimP/yhbY/spoT	12
Infecteddead_vs_invitroculture	130	Ubiquinone and other terpenoid-quinone biosynthesis	4/382	23/2505	0.173913	1.14045	0.286986	0.474314	0.998934	0.908121	menA/ubiX/ubiU/ubiV	4
Infecteddead_vs_invitroculture	450	Selenocompound metabolism	3/382	17/2505	0.176471	1.15722	0.275859	0.492377	0.998934	0.908121	ygfK/ygfM/xdhD	3
Infecteddead_vs_invitroculture	740	Riboflavin metabolism	3/382	17/2505	0.176471	1.15722	0.275859	0.492377	0.998934	0.908121	aphA/ribE/ubiX	3
Infecteddead_vs_invitroculture	3060	Protein export	3/382	18/2505	0.166667	1.09293	0.167817	0.532842	0.998934	0.908121	secG/ftsY/yidC	3
Infecteddead_vs_invitroculture	3021	Transcription machinery	4/382	25/2505	0.16	1.04921	0.104885	0.543568	0.998934	0.908121	rho/fliA/greA/rpoZ	4
Infecteddead_vs_invitroculture	3070	Bacterial secretion system	5/382	32/2505	0.15625	1.02462	0.0594552	0.552254	0.998934	0.908121	gspC/secG/gspL/ftsY/yidC	5
Infecteddead_vs_invitroculture	630	Glyoxylate and dicarboxylate metabolism	6/382	39/2505	0.153846	1.00886	0.0236513	0.559733	0.998934	0.908121	purU/glyA/gcvH/gcvT/glcE/glcD	6
Infecteddead_vs_invitroculture	4122	Sulfur relay system	3/382	19/2505	0.157895	1.03541	0.0657077	0.571428	0.998934	0.908121	thiI/moaA/moaB	3
Infecteddead_vs_invitroculture	3019	Messenger RNA biogenesis	4/382	26/2505	0.153846	1.00886	0.0192605	0.57639	0.998934	0.908121	rho/recQ/rhlE/rnc	4
Infecteddead_vs_invitroculture	790	Folate biosynthesis	4/382	26/2505	0.153846	1.00886	0.0192605	0.57639	0.998934	0.908121	moaA/moaB/queD/mocA	4
Infecteddead_vs_invitroculture	1503	Cationic antimicrobial peptide (CAMP) resistance	5/382	33/2505	0.151515	0.993574	-0.0157585	0.581291	0.998934	0.908121	eptA/arnB/arnF/pmrD/eptB	5
Infecteddead_vs_invitroculture	620	Pyruvate metabolism	8/382	54/2505	0.148148	0.971495	-0.0898089	0.595014	0.998934	0.908121	leuA/accD/eutG/eutE/pta/accB/accC/yiaY	8
Infecteddead_vs_invitroculture	3032	DNA replication proteins	5/382	34/2505	0.147059	0.964352	-0.0887597	0.609293	0.998934	0.908121	holD/seqA/parE/dnaG/dam	5
Infecteddead_vs_invitroculture	300	Lysine biosynthesis	2/382	13/2505	0.153846	1.00886	0.0135837	0.612057	0.998934	0.908121	lysA/argD	2
Infecteddead_vs_invitroculture	470	D-Amino acid metabolism	2/382	13/2505	0.153846	1.00886	0.0135837	0.612057	0.998934	0.908121	alr/lysA	2
Infecteddead_vs_invitroculture	900	Terpenoid backbone biosynthesis	2/382	13/2505	0.153846	1.00886	0.0135837	0.612057	0.998934	0.908121	ispA/ubiX	2
Infecteddead_vs_invitroculture	4147	Exosome	5/382	35/2505	0.142857	0.936799	-0.159693	0.636187	0.998934	0.908121	glpK/argH/purH/fixB/adk	5
Infecteddead_vs_invitroculture	2048	Prokaryotic defense system	9/382	64/2505	0.140625	0.922161	-0.267532	0.659499	0.998934	0.908121	ghoS/hsdM/hha/mcrA/shoB/parE/hsdR/yhdJ/dam	9
Infecteddead_vs_invitroculture	3430	Mismatch repair	3/382	22/2505	0.136364	0.894217	-0.211355	0.674633	0.998934	0.908121	holD/xseB/dam	3
Infecteddead_vs_invitroculture	770	Pantothenate and CoA biosynthesis	3/382	22/2505	0.136364	0.894217	-0.211355	0.674633	0.998934	0.908121	ilvC/coaA/coaE	3
Infecteddead_vs_invitroculture	1003	Glycosyltransferases	2/382	15/2505	0.133333	0.874346	-0.207013	0.691661	0.998934	0.908121	wecA/mrcA	2
Infecteddead_vs_invitroculture	730	Thiamine metabolism	2/382	15/2505	0.133333	0.874346	-0.207013	0.691661	0.998934	0.908121	thiI/adk	2
Infecteddead_vs_invitroculture	520	Amino sugar and nucleotide sugar metabolism	6/382	45/2505	0.133333	0.874346	-0.360737	0.704105	0.998934	0.908121	galE/manA/rfbA/murP/crr/agaB	6
Infecteddead_vs_invitroculture	330	Arginine and proline metabolism	3/382	24/2505	0.125	0.819699	-0.376413	0.732565	0.998934	0.908121	adiA/puuB/speG	3
Infecteddead_vs_invitroculture	3016	Transfer RNA biogenesis	13/382	97/2505	0.134021	0.878852	-0.516114	0.739642	0.998934	0.908121	trmA/queA/thiI/rna/miaB/ttcA/rnt/rnd/queD/tsaD/dusB/rph/rnpA	13
Infecteddead_vs_invitroculture	3110	Chaperones and folding catalysts	7/382	55/2505	0.127273	0.834603	-0.526018	0.756218	0.998934	0.908121	zraP/ppiD/hypA/hypB/dmsD/fimC/grxC	7
Infecteddead_vs_invitroculture	1501	beta-Lactam resistance	2/382	17/2505	0.117647	0.771481	-0.400954	0.757317	0.998934	0.908121	ompF/mrcA	2
Infecteddead_vs_invitroculture	3030	DNA replication	2/382	17/2505	0.117647	0.771481	-0.400954	0.757317	0.998934	0.908121	holD/dnaG	2
Infecteddead_vs_invitroculture	541	Biosynthesis of various nucleotide sugars	3/382	26/2505	0.115385	0.756645	-0.529008	0.78207	0.998934	0.908121	rfbA/rfbB/arnB	3
Infecteddead_vs_invitroculture	310	Lysine degradation	2/382	18/2505	0.111111	0.728621	-0.490059	0.785376	0.998934	0.908121	atoD/atoA	2
Infecteddead_vs_invitroculture	1011	Peptidoglycan biosynthesis and degradation proteins	6/382	50/2505	0.12	0.786911	-0.645497	0.797186	0.998934	0.908121	alr/mltD/mepH/mepS/mltF/mrcA	6
Infecteddead_vs_invitroculture	1504	Antimicrobial resistance genes	2/382	19/2505	0.105263	0.690273	-0.574751	0.810546	0.998934	0.908121	ompF/acrE	2
Infecteddead_vs_invitroculture	2024	Quorum sensing	7/382	59/2505	0.118644	0.778019	-0.73179	0.818456	0.998934	0.908121	flhC/flhD/secG/livF/livK/ftsY/yidC	7
Infecteddead_vs_invitroculture	680	Methane metabolism	3/382	31/2505	0.0967742	0.634606	-0.868194	0.87348	0.998934	0.908121	fdhF/pta/glyA	3
Infecteddead_vs_invitroculture	780	Biotin metabolism	1/382	13/2505	0.0769231	0.50443	-0.75976	0.88428	0.998934	0.908121	fabZ	1
Infecteddead_vs_invitroculture	2010	ABC transporters	22/382	178/2505	0.123596	0.810489	-1.11255	0.8913	0.998934	0.908121	rbsD/rbsA/malF/malE/malK/alsA/metN/artJ/potA/znuA/araG/mglC/mglA/ccmA/livF/livK/nikA/nikB/nikC/nikD/nikE/ugpB	22
Infecteddead_vs_invitroculture	71	Fatty acid degradation	1/382	14/2505	0.0714286	0.468399	-0.845934	0.902019	0.998934	0.908121	yiaY	1
Infecteddead_vs_invitroculture	260	Glycine, serine and threonine metabolism	3/382	34/2505	0.0882353	0.578611	-1.0492	0.910376	0.998934	0.908121	glyA/gcvH/gcvT	3
Infecteddead_vs_invitroculture	543	Exopolysaccharide biosynthesis	1/382	15/2505	0.0666667	0.437173	-0.927246	0.917045	0.998934	0.908121	wecA	1
Infecteddead_vs_invitroculture	1007	Amino acid related enzymes	4/382	44/2505	0.0909091	0.596145	-1.14623	0.921417	0.998934	0.908121	ybdL/arnB/alaA/argD	4
Infecteddead_vs_invitroculture	270	Cysteine and methionine metabolism	3/382	36/2505	0.0833333	0.546466	-1.16245	0.929247	0.998934	0.908121	metA/msrC/metK	3
Infecteddead_vs_invitroculture	30	Pentose phosphate pathway	2/382	27/2505	0.0740741	0.485748	-1.13941	0.933776	0.998934	0.908121	rbsK/kdgK	2
Infecteddead_vs_invitroculture	350	Tyrosine metabolism	1/382	19/2505	0.0526316	0.345136	-1.21521	0.957407	0.998934	0.908121	yiaY	1
Infecteddead_vs_invitroculture	920	Sulfur metabolism	2/382	31/2505	0.0645161	0.42307	-1.37081	0.961884	0.998934	0.908121	metA/phsC	2
Infecteddead_vs_invitroculture	650	Butanoate metabolism	2/382	32/2505	0.0625	0.409849	-1.42495	0.966872	0.998934	0.908121	atoD/atoA	2
Infecteddead_vs_invitroculture	10	Glycolysis / Gluconeogenesis	3/382	43/2505	0.0697674	0.457506	-1.5218	0.970134	0.998934	0.908121	eutG/crr/yiaY	3
Infecteddead_vs_invitroculture	3036	Chromosome and associated proteins	5/382	63/2505	0.0793651	0.520444	-1.63497	0.973726	0.998934	0.908121	seqA/minC/rnc/parE/fis	5
Infecteddead_vs_invitroculture	550	Peptidoglycan biosynthesis	1/382	22/2505	0.0454545	0.298072	-1.40246	0.974185	0.998934	0.908121	mrcA	1
Infecteddead_vs_invitroculture	860	Porphyrin metabolism	1/382	22/2505	0.0454545	0.298072	-1.40246	0.974185	0.998934	0.908121	eutT	1
Infecteddead_vs_invitroculture	1002	Peptidases and inhibitors	8/382	91/2505	0.0879121	0.576492	-1.74537	0.977465	0.998934	0.908121	pepE/mepH/mepS/purF/iap/ubiU/ubiV/gltB	8
Infecteddead_vs_invitroculture	3029	Mitochondrial biogenesis	1/382	24/2505	0.0416667	0.273233	-1.51726	0.981518	0.998934	0.908121	yidC	1
Infecteddead_vs_invitroculture	3440	Homologous recombination	1/382	27/2505	0.037037	0.242874	-1.67754	0.988811	0.998934	0.908121	holD	1
Infecteddead_vs_invitroculture	3400	DNA repair and recombination proteins	8/382	104/2505	0.0769231	0.50443	-2.18927	0.993959	0.998934	0.908121	recQ/holD/rdgC/xseB/nrdF/fis/dam/rpoZ	8
Infecteddead_vs_invitroculture	500	Starch and sucrose metabolism	1/382	32/2505	0.03125	0.204925	-1.91975	0.995159	0.998934	0.908121	crr	1
Infecteddead_vs_invitroculture	190	Oxidative phosphorylation	1/382	41/2505	0.0243902	0.159941	-2.30014	0.998934	0.998934	0.908121	ppa	1
Infecteddead_vs_infectedlive	190	Oxidative phosphorylation	21/233	41/2505	0.512195	5.50665	9.31571	4.60302e-12	3.68241e-10	2.81026e-10	frdD/frdC/frdB/frdA/cyoC/cyoB/cyoA/sdhA/sdhB/cydA/cydB/nuoN/nuoM/nuoL/nuoJ/nuoI/nuoH/nuoG/nuoF/nuoB/nuoA	21
Infecteddead_vs_infectedlive	220	Arginine biosynthesis	8/233	16/2505	0.5	5.37554	5.62173	3.31753e-05	0.00132701	0.00101272	argC/argB/argH/carA/carB/arcC/argG/argD	8
Infecteddead_vs_infectedlive	250	Alanine, aspartate and glutamate metabolism	11/233	31/2505	0.354839	3.8149	5.04934	5.6254e-05	0.00150011	0.00114482	argH/aspA/pyrI/carA/carB/putA/purB/purF/ansB/argG/gltD	11
Infecteddead_vs_infectedlive	720	Other carbon fixation pathways	10/233	33/2505	0.30303	3.2579	4.1805	0.000540207	0.00944593	0.00720874	metF/fdhF/frdD/frdC/frdB/frdA/sdhA/sdhB/sucC/sucD	10
Infecteddead_vs_infectedlive	20	Citrate cycle (TCA cycle)	9/233	28/2505	0.321429	3.4557	4.18391	0.000636136	0.00944593	0.00720874	frdD/frdC/frdB/frdA/sdhA/sdhB/sucC/sucD/pckA	9
Infecteddead_vs_infectedlive	130	Ubiquinone and other terpenoid-quinone biosynthesis	8/233	23/2505	0.347826	3.7395	4.22596	0.000708445	0.00944593	0.00720874	menE/menC/menD/ubiI/ubiH/ubiT/ubiU/ubiV	8
Infecteddead_vs_infectedlive	51	Fructose and mannose metabolism	11/233	44/2505	0.25	2.68777	3.61638	0.00170405	0.0194748	0.0148624	sorE/sorB/manX/manY/hxpA/srlA/srlE/srlB/srlD/fucI/fucK	11
Infecteddead_vs_infectedlive	2060	Phosphotransferase system (PTS)	11/233	46/2505	0.23913	2.57091	3.44304	0.00250632	0.0250632	0.0191272	sorB/ulaB/ulaC/nagE/manX/manY/srlA/srlE/srlB/crr/ptsN	11
Infecteddead_vs_infectedlive	670	One carbon pool by folate	6/233	18/2505	0.333333	3.58369	3.52233	0.00432133	0.0368008	0.0280848	metF/purH/metH/glyA/gcvH/gcvT	6
Infecteddead_vs_infectedlive	300	Lysine biosynthesis	5/233	13/2505	0.384615	4.13503	3.62852	0.0046001	0.0368008	0.0280848	metL/murE/murF/dapD/argD	5
Infecteddead_vs_infectedlive	520	Amino sugar and nucleotide sugar metabolism	10/233	45/2505	0.222222	2.38913	3.01073	0.006845	0.0476436	0.0363596	nagA/nagB/nagE/galK/galE/manX/manY/crr/nanE/glgC	10
Infecteddead_vs_infectedlive	650	Butanoate metabolism	8/233	32/2505	0.25	2.68777	3.07657	0.00726593	0.0476436	0.0363596	fadB/frdD/frdC/frdB/frdA/sdhA/sdhB/fadJ	8
Infecteddead_vs_infectedlive	564	Glycerophospholipid metabolism	7/233	26/2505	0.269231	2.89452	3.10913	0.00774208	0.0476436	0.0363596	glpQ/glpA/glpB/glpC/eutC/eutB/gpsA	7
Infecteddead_vs_infectedlive	230	Purine metabolism	13/233	73/2505	0.178082	1.91457	2.53916	0.0150881	0.0811673	0.0619434	purD/purH/nrdD/purK/purB/purT/purF/purC/purM/ppnN/arcC/guaD/cpdA	13
Infecteddead_vs_infectedlive	1501	beta-Lactam resistance	5/233	17/2505	0.294118	3.16208	2.86393	0.0162335	0.0811673	0.0619434	acrB/ompF/oppA/oppD/oppF	5
Infecteddead_vs_infectedlive	450	Selenocompound metabolism	5/233	17/2505	0.294118	3.16208	2.86393	0.0162335	0.0811673	0.0619434	metB/metH/ygfK/ygfM/xdhD	5
Infecteddead_vs_infectedlive	362	Benzoate degradation	4/233	13/2505	0.307692	3.30802	2.67134	0.0265949	0.118199	0.0902049	fadA/fadB/fadJ/fdx	4
Infecteddead_vs_infectedlive	410	beta-Alanine metabolism	4/233	13/2505	0.307692	3.30802	2.67134	0.0265949	0.118199	0.0902049	fadB/preT/preA/fadJ	4
Infecteddead_vs_infectedlive	640	Propanoate metabolism	7/233	33/2505	0.212121	2.28053	2.3709	0.0287085	0.120878	0.0922491	fadB/gldA/sucC/sucD/fadJ/scpB/tdcD	7
Infecteddead_vs_infectedlive	260	Glycine, serine and threonine metabolism	7/233	34/2505	0.205882	2.21346	2.28096	0.0333886	0.13172	0.100523	metL/thrB/thrC/glyA/gcvH/gcvT/tdh	7
Infecteddead_vs_infectedlive	71	Fatty acid degradation	4/233	14/2505	0.285714	3.07174	2.48887	0.0345843	0.13172	0.100523	fadA/fadB/fadJ/yiaY	4
Infecteddead_vs_infectedlive	2010	ABC transporters	24/233	178/2505	0.134831	1.44958	1.99257	0.036223	0.13172	0.100523	rbsA/rbsB/malE/malK/metQ/artJ/artM/artQ/artI/cydC/potD/oppA/oppD/oppF/mglB/ccmA/hisM/hisQ/hisJ/ftsX/nikA/nikB/nikC/dppD	24
Infecteddead_vs_infectedlive	620	Pyruvate metabolism	9/233	54/2505	0.166667	1.79185	1.88346	0.0579946	0.194383	0.148345	frdD/frdC/frdB/frdA/dld/eutE/maeB/pckA/yiaY	9
Infecteddead_vs_infectedlive	280	Valine, leucine and isoleucine degradation	3/233	10/2505	0.3	3.22532	2.25761	0.0583149	0.194383	0.148345	fadA/fadB/fadJ	3
Infecteddead_vs_infectedlive	53	Ascorbate and aldarate metabolism	4/233	17/2505	0.235294	2.52966	2.02622	0.0660107	0.211234	0.161205	ulaG/ulaB/ulaC/ulaD	4
Infecteddead_vs_infectedlive	561	Glycerolipid metabolism	3/233	13/2505	0.230769	2.48102	1.71415	0.113159	0.348181	0.265717	glpK/gldA/dhaK	3
Infecteddead_vs_infectedlive	240	Pyrimidine metabolism	8/233	54/2505	0.148148	1.59275	1.4099	0.123035	0.364549	0.278209	nrdD/pyrI/rihC/carA/carB/preT/preA/ppnN	8
Infecteddead_vs_infectedlive	1003	Glycosyltransferases	3/233	15/2505	0.2	2.15021	1.43059	0.157281	0.449373	0.342943	mdoH/wcaL/glgA	3
Infecteddead_vs_infectedlive	2020	Two-component system	19/233	169/2505	0.112426	1.2087	0.899542	0.218762	0.590278	0.450476	mdtD/wecC/fdnG/dcuB/dcuR/frdD/frdC/frdB/frdA/citX/citF/citD/cydA/cydB/ompF/phoP/crp/dctA/arcA	19
Infecteddead_vs_infectedlive	4147	Exosome	5/233	35/2505	0.142857	1.53587	1.0222	0.221354	0.590278	0.450476	glpK/argH/purH/galK/argG	5
Infecteddead_vs_infectedlive	1504	Antimicrobial resistance genes	3/233	19/2505	0.157895	1.69754	0.977203	0.256936	0.663062	0.506021	acrB/ompF/phoP	3
Infecteddead_vs_infectedlive	785	Lipoic acid metabolism	2/233	11/2505	0.181818	1.95474	1.01607	0.272839	0.682098	0.520548	gcvH/gcvT	2
Infecteddead_vs_infectedlive	2030	Bacterial chemotaxis	3/233	20/2505	0.15	1.61266	0.880771	0.283191	0.686524	0.523926	rbsB/malE/mglB	3
Infecteddead_vs_infectedlive	630	Glyoxylate and dicarboxylate metabolism	5/233	39/2505	0.128205	1.37834	0.762451	0.294359	0.692609	0.52857	fdoI/fdoH/glyA/gcvH/gcvT	5
Infecteddead_vs_infectedlive	680	Methane metabolism	4/233	31/2505	0.129032	1.38724	0.694619	0.324875	0.73025	0.557296	fdoI/fdoH/fdhF/glyA	4
Infecteddead_vs_infectedlive	550	Peptidoglycan biosynthesis	3/233	22/2505	0.136364	1.46606	0.702994	0.336212	0.73025	0.557296	murE/murF/mraY	3
Infecteddead_vs_infectedlive	40	Pentose and glucuronate interconversions	4/233	32/2505	0.125	1.34388	0.626853	0.346869	0.73025	0.557296	ulaD/fucI/fucK/uxaA	4
Infecteddead_vs_infectedlive	500	Starch and sucrose metabolism	4/233	32/2505	0.125	1.34388	0.626853	0.346869	0.73025	0.557296	crr/glgA/glgC/glgX	4
Infecteddead_vs_infectedlive	3036	Chromosome and associated proteins	7/233	63/2505	0.111111	1.19456	0.500784	0.369439	0.757823	0.578338	zapB/hupA/ftsZ/lrp/minE/hns/ftsX	7
Infecteddead_vs_infectedlive	330	Arginine and proline metabolism	3/233	24/2505	0.125	1.34388	0.541995	0.389044	0.762675	0.582041	putA/puuC/puuB	3
Infecteddead_vs_infectedlive	52	Galactose metabolism	4/233	34/2505	0.117647	1.26483	0.497811	0.390871	0.762675	0.582041	lacZ/galK/galE/agaS	4
Infecteddead_vs_infectedlive	270	Cysteine and methionine metabolism	4/233	36/2505	0.111111	1.19456	0.376481	0.43445	0.827523	0.631531	metB/metL/metH/thrB	4
Infecteddead_vs_infectedlive	1002	Peptidases and inhibitors	9/233	91/2505	0.0989011	1.06329	0.196924	0.476062	0.84319	0.643487	pepE/iadA/pepD/purF/lepB/hycI/hybD/ubiU/ubiV	9
Infecteddead_vs_infectedlive	710	Carbon fixation by Calvin cycle	2/233	17/2505	0.117647	1.26483	0.350801	0.478778	0.84319	0.643487	maeB/pckA	2
Infecteddead_vs_infectedlive	740	Riboflavin metabolism	2/233	17/2505	0.117647	1.26483	0.350801	0.478778	0.84319	0.643487	fre/aphA	2
Infecteddead_vs_infectedlive	2026	Biofilm formation - Escherichia coli	5/233	49/2505	0.102041	1.09705	0.219666	0.484834	0.84319	0.643487	crr/crp/glgA/glgC/arcA	5
Infecteddead_vs_infectedlive	310	Lysine degradation	2/233	18/2505	0.111111	1.19456	0.265247	0.509744	0.849573	0.648359	fadB/fadJ	2
Infecteddead_vs_infectedlive	910	Nitrogen metabolism	2/233	18/2505	0.111111	1.19456	0.265247	0.509744	0.849573	0.648359	arcC/gltD	2
Infecteddead_vs_infectedlive	920	Sulfur metabolism	3/233	31/2505	0.0967742	1.04043	0.0725166	0.561454	0.91666	0.699556	metB/dmsA/dmsB	3
Infecteddead_vs_infectedlive	1503	Cationic antimicrobial peptide (CAMP) resistance	3/233	33/2505	0.0909091	0.97737	-0.0418989	0.605129	0.968207	0.738894	acrB/phoP/pmrD	3
Infecteddead_vs_infectedlive	770	Pantothenate and CoA biosynthesis	2/233	22/2505	0.0909091	0.97737	-0.0341345	0.621047	0.974191	0.743462	preT/preA	2
Infecteddead_vs_infectedlive	2024	Quorum sensing	5/233	59/2505	0.0847458	0.911108	-0.221234	0.654699	0.992874	0.75772	oppA/oppD/oppF/lsrK/crp	5
Infecteddead_vs_infectedlive	3021	Transcription machinery	2/233	25/2505	0.08	0.860086	-0.225111	0.691054	0.992874	0.75772	rpoC/rpoA	2
Infecteddead_vs_infectedlive	1011	Peptidoglycan biosynthesis and degradation proteins	4/233	50/2505	0.08	0.860086	-0.319972	0.698015	0.992874	0.75772	murE/mraY/dadX/lpp	4
Infecteddead_vs_infectedlive	541	Biosynthesis of various nucleotide sugars	2/233	26/2505	0.0769231	0.827006	-0.283904	0.711907	0.992874	0.75772	wecC/rffC	2
Infecteddead_vs_infectedlive	470	D-Amino acid metabolism	1/233	13/2505	0.0769231	0.827006	-0.200226	0.719834	0.992874	0.75772	dadX	1
Infecteddead_vs_infectedlive	780	Biotin metabolism	1/233	13/2505	0.0769231	0.827006	-0.200226	0.719834	0.992874	0.75772	bioD	1
Infecteddead_vs_infectedlive	900	Terpenoid backbone biosynthesis	1/233	13/2505	0.0769231	0.827006	-0.200226	0.719834	0.992874	0.75772	ispH	1
Infecteddead_vs_infectedlive	3110	Chaperones and folding catalysts	4/233	55/2505	0.0727273	0.781896	-0.523664	0.767689	0.999937	0.76311	hypB/dmsD/ibpB/ibpA	4
Infecteddead_vs_infectedlive	543	Exopolysaccharide biosynthesis	1/233	15/2505	0.0666667	0.716738	-0.35231	0.769785	0.999937	0.76311	wcaL	1
Infecteddead_vs_infectedlive	10	Glycolysis / Gluconeogenesis	3/233	43/2505	0.0697674	0.750075	-0.529287	0.778494	0.999937	0.76311	crr/pckA/yiaY	3
Infecteddead_vs_infectedlive	3060	Protein export	1/233	18/2505	0.0555556	0.597282	-0.549023	0.828574	0.999937	0.76311	lepB	1
Infecteddead_vs_infectedlive	3032	DNA replication proteins	2/233	34/2505	0.0588235	0.632416	-0.690956	0.839589	0.999937	0.76311	hupA/topB	2
Infecteddead_vs_infectedlive	350	Tyrosine metabolism	1/233	19/2505	0.0526316	0.565846	-0.608221	0.844634	0.999937	0.76311	yiaY	1
Infecteddead_vs_infectedlive	480	Glutathione metabolism	1/233	20/2505	0.05	0.537554	-0.66482	0.859196	0.999937	0.76311	pepD	1
Infecteddead_vs_infectedlive	3012	Translation factors	1/233	21/2505	0.047619	0.511956	-0.719091	0.872398	0.999937	0.76311	selB	1
Infecteddead_vs_infectedlive	860	Porphyrin metabolism	1/233	22/2505	0.0454545	0.488685	-0.771263	0.884367	0.999937	0.76311	hemX	1
Infecteddead_vs_infectedlive	790	Folate biosynthesis	1/233	26/2505	0.0384615	0.413503	-0.96251	0.922054	0.999937	0.76311	mocA	1
Infecteddead_vs_infectedlive	3440	Homologous recombination	1/233	27/2505	0.037037	0.398188	-1.00666	0.92938	0.999937	0.76311	recD	1
Infecteddead_vs_infectedlive	540	Lipopolysaccharide biosynthesis	1/233	28/2505	0.0357143	0.383967	-1.04957	0.93602	0.999937	0.76311	lpxK	1
Infecteddead_vs_infectedlive	2022	Two-component system	3/233	62/2505	0.0483871	0.520213	-1.22482	0.938217	0.999937	0.76311	dcuR/phoP/arcA	3
Infecteddead_vs_infectedlive	3070	Bacterial secretion system	1/233	32/2505	0.03125	0.335971	-1.21043	0.956915	0.999937	0.76311	gspJ	1
Infecteddead_vs_infectedlive	3400	DNA repair and recombination proteins	5/233	104/2505	0.0480769	0.516879	-1.61127	0.972307	0.999937	0.76311	rpoC/hupA/hns/recD/rpoA	5
Infecteddead_vs_infectedlive	3009	Ribosome biogenesis	3/233	74/2505	0.0405405	0.435854	-1.57727	0.974607	0.999937	0.76311	rlmB/raiA/hpf	3
Infecteddead_vs_infectedlive	1005	Lipopolysaccharide biosynthesis proteins	1/233	42/2505	0.0238095	0.255978	-1.55693	0.984014	0.999937	0.76311	lpxK	1
Infecteddead_vs_infectedlive	2048	Prokaryotic defense system	2/233	64/2505	0.03125	0.335971	-1.723	0.986219	0.999937	0.76311	ftsZ/hsdR	2
Infecteddead_vs_infectedlive	1007	Amino acid related enzymes	1/233	44/2505	0.0227273	0.244343	-1.61915	0.986896	0.999937	0.76311	argD	1
Infecteddead_vs_infectedlive	3000	Transcription factors	8/233	175/2505	0.0457143	0.491478	-2.23327	0.994906	0.999937	0.76311	melR/caiF/lrp/putA/tdcA/crp/malT/gntR	8
Infecteddead_vs_infectedlive	2044	Secretion system	1/233	92/2505	0.0108696	0.116859	-2.76335	0.999895	0.999937	0.76311	gspJ	1
Infecteddead_vs_infectedlive	3016	Transfer RNA biogenesis	1/233	97/2505	0.0103093	0.110836	-2.85977	0.999937	0.999937	0.76311	trmH	1
Infectedlive_vs_invitroculture	3009	Ribosome biogenesis	20/246	74/2505	0.27027	2.75214	5.048	1.47509e-05	0.00113582	0.00113349	yjgA/rsmC/rimI/rlmF/rimO/rlmI/rluC/yceD/rluE/rluB/rsuA/prmB/rlmN/rnc/rlmG/rsmI/rimP/yhbY/rsmD/spoT	20
Infectedlive_vs_invitroculture	3000	Transcription factors	29/246	175/2505	0.165714	1.68746	3.11109	0.00259328	0.0998413	0.0996366	metR/rfaH/adiY/cadC/treR/bglJ/pdhR/ecpR/rclR/lacI/decR/acrR/deoR/csgD/fadR/cysB/mcbR/marR/marA/rspR/purR/nac/gatR/iscR/ttdR/fis/nikR/arsR/yiaJ	29
Infectedlive_vs_invitroculture	3016	Transfer RNA biogenesis	18/246	97/2505	0.185567	1.88962	2.9484	0.00515919	0.132419	0.132148	trmA/dusA/queA/thiI/miaB/mnmA/ttcA/rnt/tsaB/cmoA/iscS/queD/queF/tsaD/dusB/tusA/rph/rnpA	18
Infectedlive_vs_invitroculture	290	Valine, leucine and isoleucine biosynthesis	4/246	14/2505	0.285714	2.90941	2.36375	0.0412025	0.652478	0.651141	leuB/leuA/alaA/avtA	4
Infectedlive_vs_invitroculture	540	Lipopolysaccharide biosynthesis	6/246	28/2505	0.214286	2.18206	2.0753	0.0501	0.652478	0.651141	eptC/eptA/lpxH/pagP/lpxP/waaH	6
Infectedlive_vs_invitroculture	1011	Peptidoglycan biosynthesis and degradation proteins	9/246	50/2505	0.18	1.83293	1.96288	0.0508425	0.652478	0.651141	mltD/mrdA/murJ/emtA/mepH/mepS/mltF/mltC/mrcA	9
Infectedlive_vs_invitroculture	3030	DNA replication	4/246	17/2505	0.235294	2.39598	1.90549	0.0776809	0.747679	0.746146	holD/dnaQ/holE/dnaG	4
Infectedlive_vs_invitroculture	740	Riboflavin metabolism	4/246	17/2505	0.235294	2.39598	1.90549	0.0776809	0.747679	0.746146	ribE/thiM/ubiX/nudF	4
Infectedlive_vs_invitroculture	4122	Sulfur relay system	4/246	19/2505	0.210526	2.14377	1.65117	0.108562	0.792281	0.790656	thiI/mnmA/iscS/tusA	4
Infectedlive_vs_invitroculture	1005	Lipopolysaccharide biosynthesis proteins	7/246	42/2505	0.166667	1.69715	1.50331	0.111308	0.792281	0.790656	eptC/eptA/lpxH/pagP/wzzB/lpxP/waaH	7
Infectedlive_vs_invitroculture	2035	Bacterial motility proteins	10/246	67/2505	0.149254	1.51984	1.42304	0.11536	0.792281	0.790656	trg/cheA/motA/flhC/flhD/fliZ/fliD/fliF/fliL/fimC	10
Infectedlive_vs_invitroculture	2040	Flagellar assembly	7/246	44/2505	0.159091	1.62001	1.36898	0.134138	0.792281	0.790656	motA/flhC/flhD/fliZ/fliD/fliF/fliL	7
Infectedlive_vs_invitroculture	1004	Lipid biosynthesis proteins	4/246	21/2505	0.190476	1.93961	1.42661	0.144051	0.792281	0.790656	fabZ/prpE/plsX/yciA	4
Infectedlive_vs_invitroculture	3012	Translation factors	4/246	21/2505	0.190476	1.93961	1.42661	0.144051	0.792281	0.790656	epmB/epmA/infA/prfB	4
Infectedlive_vs_invitroculture	730	Thiamine metabolism	3/246	15/2505	0.2	2.03659	1.32855	0.1767	0.817456	0.815779	thiI/thiM/iscS	3
Infectedlive_vs_invitroculture	2044	Secretion system	12/246	92/2505	0.130435	1.32821	1.05826	0.186309	0.817456	0.815779	csgG/csgF/csgE/fliF/gspC/secG/gspA/gspM/hofQ/fimC/ftsY/yidC	12
Infectedlive_vs_invitroculture	3070	Bacterial secretion system	5/246	32/2505	0.15625	1.59108	1.11029	0.199968	0.817456	0.815779	gspC/secG/gspM/ftsY/yidC	5
Infectedlive_vs_invitroculture	3018	RNA degradation	3/246	16/2505	0.1875	1.9093	1.20387	0.202671	0.817456	0.815779	rho/recQ/rhlE	3
Infectedlive_vs_invitroculture	1501	beta-Lactam resistance	3/246	17/2505	0.176471	1.79699	1.08787	0.229455	0.817456	0.815779	mrdA/ompF/mrcA	3
Infectedlive_vs_invitroculture	53	Ascorbate and aldarate metabolism	3/246	17/2505	0.176471	1.79699	1.08787	0.229455	0.817456	0.815779	lgoD/ulaA/ulaB	3
Infectedlive_vs_invitroculture	3032	DNA replication proteins	5/246	34/2505	0.147059	1.49749	0.963637	0.236913	0.817456	0.815779	holD/dnaQ/seqA/holE/dnaG	5
Infectedlive_vs_invitroculture	3019	Messenger RNA biogenesis	4/246	26/2505	0.153846	1.5666	0.958197	0.247893	0.817456	0.815779	rho/recQ/rhlE/rnc	4
Infectedlive_vs_invitroculture	790	Folate biosynthesis	4/246	26/2505	0.153846	1.5666	0.958197	0.247893	0.817456	0.815779	folK/pabB/queD/queF	4
Infectedlive_vs_invitroculture	3060	Protein export	3/246	18/2505	0.166667	1.69715	0.979386	0.256845	0.817456	0.815779	secG/ftsY/yidC	3
Infectedlive_vs_invitroculture	240	Pyrimidine metabolism	7/246	54/2505	0.12963	1.32001	0.784358	0.276097	0.817456	0.815779	rutB/tdk/pyrF/udk/cdd/upp/ndk	7
Infectedlive_vs_invitroculture	230	Purine metabolism	9/246	73/2505	0.123288	1.25543	0.730764	0.285249	0.817456	0.815779	yjjX/gpt/gsk/purK/purE/purT/ndk/nudF/spoT	9
Infectedlive_vs_invitroculture	2048	Prokaryotic defense system	8/246	64/2505	0.125	1.27287	0.729595	0.288948	0.817456	0.815779	hsdM/hha/hokE/mcrA/hicB/iscS/shoB/yhdJ	8
Infectedlive_vs_invitroculture	2020	Two-component system	19/246	169/2505	0.112426	1.14483	0.643251	0.297257	0.817456	0.815779	btsT/citF/citC/dpiB/dpiA/ompF/trg/cheA/motA/flhC/flhD/uvrY/atoS/atoD/arnB/emrY/emrK/barA/fimC	19
Infectedlive_vs_invitroculture	2030	Bacterial chemotaxis	3/246	20/2505	0.15	1.52744	0.781359	0.312684	0.83023	0.828528	trg/cheA/motA	3
Infectedlive_vs_invitroculture	2026	Biofilm formation - Escherichia coli	6/246	49/2505	0.122449	1.24689	0.575854	0.348654	0.885105	0.88329	csgD/flhC/flhD/uvrY/fliZ/barA	6
Infectedlive_vs_invitroculture	3430	Mismatch repair	3/246	22/2505	0.136364	1.38858	0.603992	0.368815	0.885105	0.88329	holD/dnaQ/holE	3
Infectedlive_vs_invitroculture	1001	Protein kinases	4/246	32/2505	0.125	1.27287	0.512553	0.386225	0.885105	0.88329	dpiB/cheA/atoS/barA	4
Infectedlive_vs_invitroculture	61	Fatty acid biosynthesis	2/246	14/2505	0.142857	1.4547	0.562901	0.406396	0.885105	0.88329	fabZ/accD	2
Infectedlive_vs_invitroculture	1503	Cationic antimicrobial peptide (CAMP) resistance	4/246	33/2505	0.121212	1.23429	0.447014	0.409401	0.885105	0.88329	eptA/pagP/marA/arnB	4
Infectedlive_vs_invitroculture	640	Propanoate metabolism	4/246	33/2505	0.121212	1.23429	0.447014	0.409401	0.885105	0.88329	prpB/prpE/accD/tdcD	4
Infectedlive_vs_invitroculture	330	Arginine and proline metabolism	3/246	24/2505	0.125	1.27287	0.443168	0.424103	0.885105	0.88329	speD/speE/speG	3
Infectedlive_vs_invitroculture	3036	Chromosome and associated proteins	7/246	63/2505	0.111111	1.13144	0.34861	0.42531	0.885105	0.88329	seqA/minC/rnc/stpA/ftsB/zapE/fis	7
Infectedlive_vs_invitroculture	3021	Transcription machinery	3/246	25/2505	0.12	1.22195	0.367983	0.451142	0.914156	0.912281	rho/greA/rpoZ	3
Infectedlive_vs_invitroculture	3440	Homologous recombination	3/246	27/2505	0.111111	1.13144	0.226555	0.503557	0.990422	0.988391	holD/dnaQ/holE	3
Infectedlive_vs_invitroculture	2024	Quorum sensing	6/246	59/2505	0.101695	1.03555	0.0911773	0.528969	0.990422	0.988391	flhC/flhD/secG/livK/ftsY/yidC	6
Infectedlive_vs_invitroculture	670	One carbon pool by folate	2/246	18/2505	0.111111	1.13144	0.184646	0.54023	0.990422	0.988391	purU/metK	2
Infectedlive_vs_invitroculture	910	Nitrogen metabolism	2/246	18/2505	0.111111	1.13144	0.184646	0.54023	0.990422	0.988391	napB/nirB	2
Infectedlive_vs_invitroculture	1504	Antimicrobial resistance genes	2/246	19/2505	0.105263	1.07189	0.103778	0.570299	0.997841	0.995795	ompF/marA	2
Infectedlive_vs_invitroculture	2022	Two-component system	6/246	62/2505	0.0967742	0.985445	-0.0382901	0.579475	0.997841	0.995795	dpiB/dpiA/cheA/uvrY/atoS/barA	6
Infectedlive_vs_invitroculture	550	Peptidoglycan biosynthesis	2/246	22/2505	0.0909091	0.925721	-0.115456	0.651823	0.997841	0.995795	mrdA/mrcA	2
Infectedlive_vs_invitroculture	770	Pantothenate and CoA biosynthesis	2/246	22/2505	0.0909091	0.925721	-0.115456	0.651823	0.997841	0.995795	coaA/coaE	2
Infectedlive_vs_invitroculture	52	Galactose metabolism	3/246	34/2505	0.0882353	0.898494	-0.196618	0.663776	0.997841	0.995795	gatA/gatY/ebgC	3
Infectedlive_vs_invitroculture	2060	Phosphotransferase system (PTS)	4/246	46/2505	0.0869565	0.885472	-0.258665	0.67611	0.997841	0.995795	ulaA/ulaB/cmtB/gatA	4
Infectedlive_vs_invitroculture	130	Ubiquinone and other terpenoid-quinone biosynthesis	2/246	23/2505	0.0869565	0.885472	-0.182055	0.676127	0.997841	0.995795	entC/ubiX	2
Infectedlive_vs_invitroculture	785	Lipoic acid metabolism	1/246	11/2505	0.0909091	0.925721	-0.0814597	0.679998	0.997841	0.995795	lipA	1
Infectedlive_vs_invitroculture	3029	Mitochondrial biogenesis	2/246	24/2505	0.0833333	0.848577	-0.245929	0.699038	0.997841	0.995795	iscS/yidC	2
Infectedlive_vs_invitroculture	270	Cysteine and methionine metabolism	3/246	36/2505	0.0833333	0.848577	-0.301932	0.702037	0.997841	0.995795	speD/speE/metK	3
Infectedlive_vs_invitroculture	561	Glycerolipid metabolism	1/246	13/2505	0.0769231	0.783302	-0.258451	0.740024	0.997841	0.995795	plsX	1
Infectedlive_vs_invitroculture	780	Biotin metabolism	1/246	13/2505	0.0769231	0.783302	-0.258451	0.740024	0.997841	0.995795	fabZ	1
Infectedlive_vs_invitroculture	900	Terpenoid backbone biosynthesis	1/246	13/2505	0.0769231	0.783302	-0.258451	0.740024	0.997841	0.995795	ubiX	1
Infectedlive_vs_invitroculture	541	Biosynthesis of various nucleotide sugars	2/246	26/2505	0.0769231	0.783302	-0.366463	0.74084	0.997841	0.995795	rfbB/arnB	2
Infectedlive_vs_invitroculture	564	Glycerophospholipid metabolism	2/246	26/2505	0.0769231	0.783302	-0.366463	0.74084	0.997841	0.995795	pldA/cdh	2
Infectedlive_vs_invitroculture	1003	Glycosyltransferases	1/246	15/2505	0.0666667	0.678862	-0.41159	0.788828	0.997841	0.995795	mrcA	1
Infectedlive_vs_invitroculture	220	Arginine biosynthesis	1/246	16/2505	0.0625	0.636433	-0.481347	0.80969	0.997841	0.995795	alaA	1
Infectedlive_vs_invitroculture	3400	DNA repair and recombination proteins	8/246	104/2505	0.0769231	0.783302	-0.744735	0.817913	0.997841	0.995795	recQ/holD/dnaQ/rdgC/ogt/holE/fis/rpoZ	8
Infectedlive_vs_invitroculture	1007	Amino acid related enzymes	3/246	44/2505	0.0681818	0.69429	-0.675004	0.822386	0.997841	0.995795	arnB/alaA/avtA	3
Infectedlive_vs_invitroculture	250	Alanine, aspartate and glutamate metabolism	2/246	31/2505	0.0645161	0.656963	-0.634087	0.824185	0.997841	0.995795	asnA/alaA	2
Infectedlive_vs_invitroculture	650	Butanoate metabolism	2/246	32/2505	0.0625	0.636433	-0.682927	0.837658	0.997841	0.995795	ydiF/atoD	2
Infectedlive_vs_invitroculture	310	Lysine degradation	1/246	18/2505	0.0555556	0.565718	-0.610094	0.845457	0.997841	0.995795	atoD	1
Infectedlive_vs_invitroculture	480	Glutathione metabolism	1/246	20/2505	0.05	0.509146	-0.727161	0.874523	0.997841	0.995795	speE	1
Infectedlive_vs_invitroculture	760	Nicotinate and nicotinamide metabolism	1/246	23/2505	0.0434783	0.442736	-0.885831	0.908233	0.997841	0.995795	nadA	1
Infectedlive_vs_invitroculture	630	Glyoxylate and dicarboxylate metabolism	2/246	39/2505	0.0512821	0.522201	-0.992218	0.908594	0.997841	0.995795	purU/glcE	2
Infectedlive_vs_invitroculture	3110	Chaperones and folding catalysts	3/246	55/2505	0.0545455	0.555432	-1.09992	0.918783	0.997841	0.995795	ppiD/yegD/fimC	3
Infectedlive_vs_invitroculture	30	Pentose phosphate pathway	1/246	27/2505	0.037037	0.377145	-1.0736	0.93957	0.997841	0.995795	rbsK	1
Infectedlive_vs_invitroculture	1002	Peptidases and inhibitors	5/246	91/2505	0.0549451	0.559501	-1.41229	0.954194	0.997841	0.995795	rlhA/mepH/mepS/iap/ptrA	5
Infectedlive_vs_invitroculture	680	Methane metabolism	1/246	31/2505	0.0322581	0.328482	-1.24127	0.960234	0.997841	0.995795	torY	1
Infectedlive_vs_invitroculture	40	Pentose and glucuronate interconversions	1/246	32/2505	0.03125	0.318216	-1.28067	0.964188	0.997841	0.995795	rspB	1
Infectedlive_vs_invitroculture	720	Other carbon fixation pathways	1/246	33/2505	0.030303	0.308574	-1.31918	0.967751	0.997841	0.995795	accD	1
Infectedlive_vs_invitroculture	620	Pyruvate metabolism	2/246	54/2505	0.037037	0.377145	-1.52665	0.975176	0.997841	0.995795	leuA/accD	2
Infectedlive_vs_invitroculture	190	Oxidative phosphorylation	1/246	41/2505	0.0243902	0.248364	-1.60105	0.986075	0.997841	0.995795	ppa	1
Infectedlive_vs_invitroculture	51	Fructose and mannose metabolism	1/246	44/2505	0.0227273	0.23143	-1.69699	0.989845	0.997841	0.995795	cmtB	1
Infectedlive_vs_invitroculture	2010	ABC transporters	8/246	178/2505	0.0449438	0.45766	-2.47691	0.997841	0.997841	0.995795	malK/alsA/fepB/msbA/potA/znuA/araG/livK	8

## Sheet: down_regulated
Table S3: KEGG pathway enrichment analysis for APEC transcriptomes
Group	ID	Description	GeneRatio	BgRatio	RichFactor	FoldEnrichment	zScore	pvalue	p.adjust	qvalue	geneID	Count
Infecteddead_vs_invitroculture	920	Sulfur metabolism	14/353	31/2505	0.451613	3.20479	5.00186	2.57918e-05	0.00250181	0.00247059	sbp/cysQ/tauB/ssuB/cysK/cysA/cysW/cysP/cysC/cysN/cysD/cysH/cysI/cysJ	14
Infecteddead_vs_invitroculture	2010	ABC transporters	43/353	178/2505	0.241573	1.71428	4.00371	0.000133633	0.00648122	0.00640034	pstA/pstC/sbp/ytfQ/ytfR/ytfT/lptF/lptG/tauB/modA/modB/modC/glnQ/glnP/gsiA/gsiB/potG/ssuB/lolD/oppA/oppB/oppC/oppD/oppF/sapD/sapB/sapA/araH/cysA/cysW/cysP/proV/proW/proX/malF/mlaB/mlaC/mlaD/mlaE/mlaF/lptB/ugpC/ugpE	43
Infecteddead_vs_invitroculture	550	Peptidoglycan biosynthesis	8/353	22/2505	0.363636	2.58048	3.01505	0.00756349	0.244553	0.241501	murE/murF/mraY/murD/murG/murC/dacC/mtgA	8
Infecteddead_vs_invitroculture	760	Nicotinate and nicotinamide metabolism	8/353	23/2505	0.347826	2.46828	2.86455	0.0102068	0.247516	0.244427	sthA/deoD/nadR/sad/pntB/nadE/gabD/mazG	8
Infecteddead_vs_invitroculture	330	Arginine and proline metabolism	8/353	24/2505	0.333333	2.36544	2.72175	0.0134785	0.261482	0.258219	proA/putA/puuD/astE/astB/astD/astA/astC	8
Infecteddead_vs_invitroculture	500	Starch and sucrose metabolism	9/353	32/2505	0.28125	1.99584	2.29581	0.0280544	0.453546	0.447886	malZ/treA/pgmB/otsA/otsB/malQ/glgA/glgC/glgX	9
Infecteddead_vs_invitroculture	480	Glutathione metabolism	6/353	20/2505	0.3	2.1289	2.05253	0.051359	0.71169	0.702808	pxpB/pxpC/pxpA/pepB/gshA/ggt	6
Infecteddead_vs_invitroculture	1501	beta-Lactam resistance	5/353	17/2505	0.294118	2.08715	1.82126	0.0789479	0.731578	0.722448	oppA/oppB/oppC/oppD/oppF	5
Infecteddead_vs_invitroculture	1503	Cationic antimicrobial peptide (CAMP) resistance	8/353	33/2505	0.242424	1.72032	1.68671	0.0819929	0.731578	0.722448	cpxA/cpxR/degP/sapD/sapB/sapA/arnD/arnE	8
Infecteddead_vs_invitroculture	3400	DNA repair and recombination proteins	20/353	104/2505	0.192308	1.36468	1.5382	0.0852876	0.731578	0.722448	polA/uvrA/mutL/rusA/radA/polB/uvrB/helD/holB/lhr/ihfA/cho/alkA/nfo/alkB/ada/recA/recC/mug/rpnA	20
Infecteddead_vs_invitroculture	260	Glycine, serine and threonine metabolism	8/353	34/2505	0.235294	1.66972	1.59214	0.0947111	0.731578	0.722448	asd/thrB/betA/betB/ltaE/ghrA/tdh/kbl	8
Infecteddead_vs_invitroculture	300	Lysine biosynthesis	4/353	13/2505	0.307692	2.18348	1.73238	0.0980466	0.731578	0.722448	asd/murE/murF/dapD	4
Infecteddead_vs_invitroculture	470	D-Amino acid metabolism	4/353	13/2505	0.307692	2.18348	1.73238	0.0980466	0.731578	0.722448	murD/glsA/ycjG/dcyD	4
Infecteddead_vs_invitroculture	3410	Base excision repair	4/353	14/2505	0.285714	2.02752	1.56117	0.1227	0.850138	0.839529	polA/alkA/nfo/mug	4
Infecteddead_vs_invitroculture	3110	Chaperones and folding catalysts	11/353	55/2505	0.2	1.41926	1.27312	0.141354	0.907445	0.896121	cpxP/dnaK/dnaJ/degP/clpX/clpA/cbpA/grxB/clpB/hdeB/hdeA	11
Infecteddead_vs_invitroculture	730	Thiamine metabolism	4/353	15/2505	0.266667	1.89235	1.40367	0.149682	0.907445	0.896121	thiG/thiF/thiE/thiL	4
Infecteddead_vs_invitroculture	3036	Chromosome and associated proteins	12/353	63/2505	0.190476	1.35168	1.1448	0.166792	0.951697	0.93982	ftsL/ftsW/ftsQ/ftsA/dps/sulA/hspQ/cbpM/cbpA/ihfA/zapA/fic	12
Infecteddead_vs_invitroculture	1002	Peptidases and inhibitors	16/353	91/2505	0.175824	1.2477	0.974695	0.202396	0.999866	0.987388	hflK/degP/dacC/hyaD/pepT/puuD/dcp/ydgD/htpX/ptrB/hchA/pepB/yhbO/gspO/ggt/prlC	16
Infecteddead_vs_invitroculture	450	Selenocompound metabolism	4/353	17/2505	0.235294	1.66972	1.12196	0.209369	0.999866	0.987388	sufS/selD/cysN/cysD	4
Infecteddead_vs_invitroculture	310	Lysine degradation	4/353	18/2505	0.222222	1.57696	0.99478	0.241405	0.999866	0.987388	ydcJ/lhgO/gabD/gabT	4
Infecteddead_vs_invitroculture	910	Nitrogen metabolism	4/353	18/2505	0.222222	1.57696	0.99478	0.241405	0.999866	0.987388	cynS/narG/narH/narI	4
Infecteddead_vs_invitroculture	3000	Transcription factors	28/353	175/2505	0.16	1.13541	0.752104	0.256802	0.999866	0.987388	asnC/birA/iclR/soxS/nsrR/nadR/araC/betI/prpR/mhpR/nrdR/bolA/cueR/allR/nagC/mntR/putA/pspC/nemR/mlrA/ada/hcaR/csiR/ygiV/dctR/gadX/mtlR/dgoR	28
Infecteddead_vs_invitroculture	1011	Peptidoglycan biosynthesis and degradation proteins	9/353	50/2505	0.18	1.27734	0.802141	0.265243	0.999866	0.987388	murE/mraY/murD/murG/murC/dacC/amiD/lpp/mtgA	9
Infecteddead_vs_invitroculture	350	Tyrosine metabolism	4/353	19/2505	0.210526	1.49396	0.875191	0.274453	0.999866	0.987388	hcxB/adhP/hisC/gabD	4
Infecteddead_vs_invitroculture	630	Glyoxylate and dicarboxylate metabolism	7/353	39/2505	0.179487	1.2737	0.697575	0.305877	0.999866	0.987388	aceB/gcl/ghrA/acnA/aldA/katE/gph	7
Infecteddead_vs_invitroculture	61	Fatty acid biosynthesis	3/353	14/2505	0.214286	1.52064	0.791038	0.314731	0.999866	0.987388	fabH/fabD/fabB	3
Infecteddead_vs_invitroculture	30	Pentose phosphate pathway	5/353	27/2505	0.185185	1.31413	0.66455	0.329315	0.999866	0.987388	deoB/gcd/pgl/pfkB/fbaB	5
Infecteddead_vs_invitroculture	620	Pyruvate metabolism	9/353	54/2505	0.166667	1.18272	0.549659	0.347728	0.999866	0.987388	aceB/ahr/yahK/poxB/ghrA/aldA/adhP/hchA/aldB	9
Infecteddead_vs_invitroculture	1003	Glycosyltransferases	3/353	15/2505	0.2	1.41926	0.659502	0.355993	0.999866	0.987388	otsA/mtgA/glgA	3
Infecteddead_vs_invitroculture	20	Citrate cycle (TCA cycle)	5/353	28/2505	0.178571	1.2672	0.575751	0.359107	0.999866	0.987388	sdhA/sdhB/sucC/sucD/acnA	5
Infecteddead_vs_invitroculture	860	Porphyrin metabolism	4/353	22/2505	0.181818	1.29024	0.553685	0.376512	0.999866	0.987388	hemX/hemC/hemE/bfr	4
Infecteddead_vs_invitroculture	2026	Biofilm formation - Escherichia coli	8/353	49/2505	0.163265	1.15858	0.453965	0.385346	0.999866	0.987388	mlrA/luxS/csrA/rpoS/envZ/ompR/glgA/glgC	8
Infecteddead_vs_invitroculture	270	Cysteine and methionine metabolism	6/353	36/2505	0.166667	1.18272	0.447156	0.397439	0.999866	0.987388	asd/thrB/dcyD/cysK/luxS/gshA	6
Infecteddead_vs_invitroculture	2048	Prokaryotic defense system	10/353	64/2505	0.15625	1.1088	0.35704	0.414774	0.999866	0.987388	mcbA/bssR/bhsA/pspB/pspC/hokB/ghoS/hokE/tisB/hicB	10
Infecteddead_vs_invitroculture	3029	Mitochondrial biogenesis	4/353	24/2505	0.166667	1.18272	0.364217	0.444199	0.999866	0.987388	dnaK/dnaJ/leuS/tuf	4
Infecteddead_vs_invitroculture	250	Alanine, aspartate and glutamate metabolism	5/353	31/2505	0.16129	1.14457	0.32797	0.448296	0.999866	0.987388	glsA/putA/sad/gabD/gabT	5
Infecteddead_vs_invitroculture	2024	Quorum sensing	9/353	59/2505	0.152542	1.08249	0.259644	0.454705	0.999866	0.987388	secA/kdpE/oppA/oppB/oppC/oppD/oppF/gadC/luxS	9
Infecteddead_vs_invitroculture	3060	Protein export	3/353	18/2505	0.166667	1.18272	0.315041	0.476238	0.999866	0.987388	secA/secF/tatE	3
Infecteddead_vs_invitroculture	3021	Transcription machinery	4/353	25/2505	0.16	1.13541	0.275538	0.477241	0.999866	0.987388	rof/rseA/rpoS/rpoN	4
Infecteddead_vs_invitroculture	650	Butanoate metabolism	5/353	32/2505	0.15625	1.1088	0.250827	0.477434	0.999866	0.987388	sdhA/sdhB/sad/gabD/gabT	5
Infecteddead_vs_invitroculture	720	Other carbon fixation pathways	5/353	33/2505	0.151515	1.0752	0.176089	0.506049	0.999866	0.987388	sdhA/sdhB/sucC/sucD/acnA	5
Infecteddead_vs_invitroculture	1504	Antimicrobial resistance genes	3/353	19/2505	0.157895	1.12047	0.213448	0.514072	0.999866	0.987388	cueR/mdtE/mdtF	3
Infecteddead_vs_invitroculture	4122	Sulfur relay system	3/353	19/2505	0.157895	1.12047	0.213448	0.514072	0.999866	0.987388	thiF/moeB/tusD	3
Infecteddead_vs_invitroculture	2020	Two-component system	24/353	169/2505	0.142012	1.00776	0.0423068	0.519281	0.999866	0.987388	glnG/cpxA/cpxR/creB/degP/glsA/kdpE/kdpD/cydB/cydX/hyaA/hyaB/hyaC/narG/narH/narJ/narI/mdtB/csrA/aer/rpoN/envZ/ompR/dctA	24
Infecteddead_vs_invitroculture	3440	Homologous recombination	4/353	27/2505	0.148148	1.05131	0.108539	0.540842	0.999866	0.987388	polA/holB/recA/recC	4
Infecteddead_vs_invitroculture	561	Glycerolipid metabolism	2/353	13/2505	0.153846	1.09174	0.13429	0.56573	0.999866	0.987388	melA/yahK	2
Infecteddead_vs_invitroculture	780	Biotin metabolism	2/353	13/2505	0.153846	1.09174	0.13429	0.56573	0.999866	0.987388	birA/fabB	2
Infecteddead_vs_invitroculture	10	Glycolysis / Gluconeogenesis	6/353	43/2505	0.139535	0.990184	-0.0262916	0.578107	0.999866	0.987388	ahr/yahK/adhP/pfkB/fbaB/aldB	6
Infecteddead_vs_invitroculture	1004	Lipid biosynthesis proteins	3/353	21/2505	0.142857	1.01376	0.0256403	0.585088	0.999866	0.987388	fabH/fabD/fabB	3
Infecteddead_vs_invitroculture	51	Fructose and mannose metabolism	6/353	44/2505	0.136364	0.96768	-0.0875851	0.601781	0.999866	0.987388	pfkB/fbaB/fruA/hxpA/xylA/mtlA	6
Infecteddead_vs_invitroculture	770	Pantothenate and CoA biosynthesis	3/353	22/2505	0.136364	0.96768	-0.061657	0.618021	0.999866	0.987388	ilvD/acpH/mazG	3
Infecteddead_vs_invitroculture	130	Ubiquinone and other terpenoid-quinone biosynthesis	3/353	23/2505	0.130435	0.925607	-0.145138	0.649141	0.999866	0.987388	ubiF/wrbA/menB	3
Infecteddead_vs_invitroculture	2022	Two-component system	8/353	62/2505	0.129032	0.915654	-0.272322	0.663555	0.999866	0.987388	glnG/cpxA/cpxR/creB/kdpE/kdpD/envZ/ompR	8
Infecteddead_vs_invitroculture	3070	Bacterial secretion system	4/353	32/2505	0.125	0.88704	-0.260419	0.680199	0.999866	0.987388	secA/secF/tatE/gspO	4
Infecteddead_vs_invitroculture	640	Propanoate metabolism	4/353	33/2505	0.121212	0.86016	-0.327453	0.704219	0.999866	0.987388	sucC/sucD/acnA/gabT	4
Infecteddead_vs_invitroculture	3030	DNA replication	2/353	17/2505	0.117647	0.834861	-0.276651	0.714528	0.999866	0.987388	polA/holB	2
Infecteddead_vs_invitroculture	230	Purine metabolism	9/353	73/2505	0.123288	0.874888	-0.439299	0.720637	0.999866	0.987388	yfdR/deoB/deoD/apaH/add/cysC/cysN/cysD/mazG	9
Infecteddead_vs_invitroculture	52	Galactose metabolism	4/353	34/2505	0.117647	0.834861	-0.392588	0.726912	0.999866	0.987388	melA/malZ/pfkB/dgoK	4
Infecteddead_vs_invitroculture	3019	Messenger RNA biogenesis	3/353	26/2505	0.115385	0.818806	-0.376076	0.731462	0.999866	0.987388	dnaK/hrpA/csrA	3
Infecteddead_vs_invitroculture	790	Folate biosynthesis	3/353	26/2505	0.115385	0.818806	-0.376076	0.731462	0.999866	0.987388	mobA/moeA/pabA	3
Infecteddead_vs_invitroculture	400	Phenylalanine, tyrosine and tryptophan biosynthesis	2/353	18/2505	0.111111	0.78848	-0.364698	0.744314	0.999866	0.987388	hisC/aroK	2
Infecteddead_vs_invitroculture	670	One carbon pool by folate	2/353	18/2505	0.111111	0.78848	-0.364698	0.744314	0.999866	0.987388	betA/betB	2
Infecteddead_vs_invitroculture	1007	Amino acid related enzymes	5/353	44/2505	0.113636	0.8064	-0.524638	0.764031	0.999866	0.987388	leuS/astC/hisC/gabT/kbl	5
Infecteddead_vs_invitroculture	280	Valine, leucine and isoleucine degradation	1/353	10/2505	0.1	0.709632	-0.372561	0.781696	0.999866	0.987388	gabT	1
Infecteddead_vs_invitroculture	3430	Mismatch repair	2/353	22/2505	0.0909091	0.64512	-0.676999	0.838166	0.999866	0.987388	mutL/holB	2
Infecteddead_vs_invitroculture	1001	Protein kinases	3/353	32/2505	0.09375	0.66528	-0.771664	0.849922	0.999866	0.987388	cpxA/kdpD/envZ	3
Infecteddead_vs_invitroculture	360	Phenylalanine metabolism	3/353	32/2505	0.09375	0.66528	-0.771664	0.849922	0.999866	0.987388	katG/hcxB/hisC	3
Infecteddead_vs_invitroculture	40	Pentose and glucuronate interconversions	3/353	32/2505	0.09375	0.66528	-0.771664	0.849922	0.999866	0.987388	araA/araB/xylA	3
Infecteddead_vs_invitroculture	190	Oxidative phosphorylation	4/353	41/2505	0.097561	0.692324	-0.804357	0.850471	0.999866	0.987388	sdhA/sdhB/cydB/cydX	4
Infecteddead_vs_invitroculture	410	beta-Alanine metabolism	1/353	13/2505	0.0769231	0.545871	-0.664754	0.861891	0.999866	0.987388	gabT	1
Infecteddead_vs_invitroculture	900	Terpenoid backbone biosynthesis	1/353	13/2505	0.0769231	0.545871	-0.664754	0.861891	0.999866	0.987388	ispF	1
Infecteddead_vs_invitroculture	3032	DNA replication proteins	3/353	34/2505	0.0882353	0.626146	-0.888769	0.877806	0.999866	0.987388	polA/holB/ihfA	3
Infecteddead_vs_invitroculture	290	Valine, leucine and isoleucine biosynthesis	1/353	14/2505	0.0714286	0.50688	-0.749227	0.881454	0.999866	0.987388	ilvD	1
Infecteddead_vs_invitroculture	71	Fatty acid degradation	1/353	14/2505	0.0714286	0.50688	-0.749227	0.881454	0.999866	0.987388	adhP	1
Infecteddead_vs_invitroculture	3016	Transfer RNA biogenesis	10/353	97/2505	0.103093	0.731579	-1.09184	0.896814	0.999866	0.987388	queG/tsaE/cysQ/tilS/leuS/selD/mnmC/truD/ygfZ/tusD	10
Infecteddead_vs_invitroculture	541	Biosynthesis of various nucleotide sugars	2/353	26/2505	0.0769231	0.545871	-0.942565	0.899749	0.999866	0.987388	arnD/kdsD	2
Infecteddead_vs_invitroculture	220	Arginine biosynthesis	1/353	16/2505	0.0625	0.44352	-0.904234	0.912678	0.999866	0.987388	glsA	1
Infecteddead_vs_invitroculture	3018	RNA degradation	1/353	16/2505	0.0625	0.44352	-0.904234	0.912678	0.999866	0.987388	dnaK	1
Infecteddead_vs_invitroculture	53	Ascorbate and aldarate metabolism	1/353	17/2505	0.0588235	0.41743	-0.975956	0.925062	0.999866	0.987388	gudD	1
Infecteddead_vs_invitroculture	710	Carbon fixation by Calvin cycle	1/353	17/2505	0.0588235	0.41743	-0.975956	0.925062	0.999866	0.987388	fbaB	1
Infecteddead_vs_invitroculture	740	Riboflavin metabolism	1/353	17/2505	0.0588235	0.41743	-0.975956	0.925062	0.999866	0.987388	appA	1
Infecteddead_vs_invitroculture	680	Methane metabolism	2/353	31/2505	0.0645161	0.457827	-1.22999	0.946161	0.999866	0.987388	pfkB/fbaB	2
Infecteddead_vs_invitroculture	2030	Bacterial chemotaxis	1/353	20/2505	0.05	0.354816	-1.17306	0.952657	0.999866	0.987388	aer	1
Infecteddead_vs_invitroculture	240	Pyrimidine metabolism	4/353	54/2505	0.0740741	0.525653	-1.42694	0.958327	0.999866	0.987388	yfdR/deoA/tmk/mazG	4
Infecteddead_vs_invitroculture	3012	Translation factors	1/353	21/2505	0.047619	0.33792	-1.23375	0.959382	0.999866	0.987388	tuf	1
Infecteddead_vs_invitroculture	520	Amino sugar and nucleotide sugar metabolism	3/353	45/2505	0.0666667	0.473088	-1.44431	0.963541	0.999866	0.987388	nagA/glmM/glgC	3
Infecteddead_vs_invitroculture	4147	Exosome	2/353	35/2505	0.0571429	0.405504	-1.43423	0.967734	0.999866	0.987388	dnaK/tuf	2
Infecteddead_vs_invitroculture	564	Glycerophospholipid metabolism	1/353	26/2505	0.0384615	0.272935	-1.50905	0.981138	0.999866	0.987388	pgpA	1
Infecteddead_vs_invitroculture	2060	Phosphotransferase system (PTS)	2/353	46/2505	0.0434783	0.308536	-1.91669	0.99249	0.999866	0.987388	fruA/mtlA	2
Infecteddead_vs_invitroculture	3009	Ribosome biogenesis	4/353	74/2505	0.0540541	0.383585	-2.17962	0.995555	0.999866	0.987388	rmf/sra/hpf/rsmJ	4
Infecteddead_vs_invitroculture	2044	Secretion system	5/353	92/2505	0.0543478	0.385669	-2.43109	0.99799	0.999866	0.987388	fimA/secA/secF/tatE/gspO	5
Infecteddead_vs_invitroculture	1005	Lipopolysaccharide biosynthesis proteins	1/353	42/2505	0.0238095	0.16896	-2.19937	0.998398	0.999866	0.987388	kdsD	1
Infecteddead_vs_invitroculture	2040	Flagellar assembly	1/353	44/2505	0.0227273	0.16128	-2.27285	0.998824	0.999866	0.987388	rpoN	1
Infecteddead_vs_invitroculture	970	Aminoacyl-tRNA biosynthesis	1/353	44/2505	0.0227273	0.16128	-2.27285	0.998824	0.999866	0.987388	leuS	1
Infecteddead_vs_invitroculture	2035	Bacterial motility proteins	2/353	67/2505	0.0298507	0.21183	-2.64803	0.999595	0.999866	0.987388	fimA/aer	2
Infecteddead_vs_invitroculture	3010	Ribosome	1/353	58/2505	0.0172414	0.12235	-2.73843	0.999866	0.999866	0.987388	rpsF	1
Infecteddead_vs_invitroculture	3011	Ribosome	1/353	58/2505	0.0172414	0.12235	-2.73843	0.999866	0.999866	0.987388	rpsF	1
Infecteddead_vs_infectedlive	3000	Transcription factors	8/38	175/2505	0.0457143	3.01353	3.42708	0.0038485	0.111606	0.109378	bglJ/lacI/mcbR/marR/marA/nemR/rcsA/iscR	8
Infecteddead_vs_infectedlive	1002	Peptidases and inhibitors	4/38	91/2505	0.043956	2.89763	2.28817	0.0468894	0.679897	0.666324	ptrA/yhbO/gspO/ompT	4
Infecteddead_vs_infectedlive	1503	Cationic antimicrobial peptide (CAMP) resistance	2/38	33/2505	0.0606061	3.99522	2.14924	0.0881695	0.694765	0.680895	pagP/marA	2
Infecteddead_vs_infectedlive	785	Lipoic acid metabolism	1/38	11/2505	0.0909091	5.99282	2.0593	0.155055	0.694765	0.680895	lipB	1
Infecteddead_vs_infectedlive	1504	Antimicrobial resistance genes	1/38	19/2505	0.0526316	3.46953	1.3408	0.25285	0.694765	0.680895	marA	1
Infecteddead_vs_infectedlive	2048	Prokaryotic defense system	2/38	64/2505	0.03125	2.06003	1.06598	0.253198	0.694765	0.680895	mcbA/shoB	2
Infecteddead_vs_infectedlive	760	Nicotinate and nicotinamide metabolism	1/38	23/2505	0.0434783	2.86613	1.11566	0.297522	0.694765	0.680895	nadA	1
Infecteddead_vs_infectedlive	3009	Ribosome biogenesis	2/38	74/2505	0.027027	1.78165	0.846955	0.310131	0.694765	0.680895	rlmF/rluE	2
Infecteddead_vs_infectedlive	540	Lipopolysaccharide biosynthesis	1/38	28/2505	0.0357143	2.35432	0.894258	0.349716	0.694765	0.680895	pagP	1
Infecteddead_vs_infectedlive	250	Alanine, aspartate and glutamate metabolism	1/38	31/2505	0.0322581	2.12649	0.783125	0.3792	0.694765	0.680895	asnA	1
Infecteddead_vs_infectedlive	680	Methane metabolism	1/38	31/2505	0.0322581	2.12649	0.783125	0.3792	0.694765	0.680895	torY	1
Infecteddead_vs_infectedlive	920	Sulfur metabolism	1/38	31/2505	0.0322581	2.12649	0.783125	0.3792	0.694765	0.680895	tauC	1
Infecteddead_vs_infectedlive	1001	Protein kinases	1/38	32/2505	0.03125	2.06003	0.74887	0.388735	0.694765	0.680895	narX	1
Infecteddead_vs_infectedlive	3070	Bacterial secretion system	1/38	32/2505	0.03125	2.06003	0.74887	0.388735	0.694765	0.680895	gspO	1
Infecteddead_vs_infectedlive	40	Pentose and glucuronate interconversions	1/38	32/2505	0.03125	2.06003	0.74887	0.388735	0.694765	0.680895	xylA	1
Infecteddead_vs_infectedlive	500	Starch and sucrose metabolism	1/38	32/2505	0.03125	2.06003	0.74887	0.388735	0.694765	0.680895	otsB	1
Infecteddead_vs_infectedlive	630	Glyoxylate and dicarboxylate metabolism	1/38	39/2505	0.025641	1.69028	0.539123	0.451602	0.694765	0.680895	katE	1
Infecteddead_vs_infectedlive	1005	Lipopolysaccharide biosynthesis proteins	1/38	42/2505	0.0238095	1.56955	0.4619	0.476575	0.694765	0.680895	pagP	1
Infecteddead_vs_infectedlive	51	Fructose and mannose metabolism	1/38	44/2505	0.0227273	1.49821	0.413717	0.492605	0.694765	0.680895	xylA	1
Infecteddead_vs_infectedlive	2026	Biofilm formation - Escherichia coli	1/38	49/2505	0.0204082	1.34533	0.302928	0.530617	0.694765	0.680895	rcsA	1
Infecteddead_vs_infectedlive	1011	Peptidoglycan biosynthesis and degradation proteins	1/38	50/2505	0.02	1.31842	0.282218	0.537879	0.694765	0.680895	mltF	1
Infecteddead_vs_infectedlive	240	Pyrimidine metabolism	1/38	54/2505	0.0185185	1.22076	0.203503	0.56585	0.694765	0.680895	rutB	1
Infecteddead_vs_infectedlive	3110	Chaperones and folding catalysts	1/38	55/2505	0.0181818	1.19856	0.184767	0.572581	0.694765	0.680895	yegD	1
Infecteddead_vs_infectedlive	2024	Quorum sensing	1/38	59/2505	0.0169492	1.11731	0.113147	0.598504	0.694765	0.680895	rcsA	1
Infecteddead_vs_infectedlive	2022	Two-component system	1/38	62/2505	0.016129	1.06324	0.0625705	0.616934	0.694765	0.680895	narX	1
Infecteddead_vs_infectedlive	3036	Chromosome and associated proteins	1/38	63/2505	0.015873	1.04637	0.046251	0.622893	0.694765	0.680895	stpA	1
Infecteddead_vs_infectedlive	2020	Two-component system	2/38	169/2505	0.0118343	0.780131	-0.367279	0.738548	0.764954	0.749683	narX/rcsA	2
Infecteddead_vs_infectedlive	2044	Secretion system	1/38	92/2505	0.0108696	0.716533	-0.343749	0.761334	0.764954	0.749683	gspO	1
Infecteddead_vs_infectedlive	2010	ABC transporters	2/38	178/2505	0.011236	0.740686	-0.445412	0.764954	0.764954	0.749683	tauC/fepB	2
Infectedlive_vs_invitroculture	190	Oxidative phosphorylation	20/419	41/2505	0.487805	2.91635	5.54388	1.65485e-06	0.00016383	0.000139355	frdD/frdC/frdB/frdA/cyoB/sdhC/sdhD/sdhA/sdhB/cydA/cydB/nuoN/nuoM/nuoL/nuoJ/nuoI/nuoH/nuoG/nuoF/nuoB	20
Infectedlive_vs_invitroculture	20	Citrate cycle (TCA cycle)	14/419	28/2505	0.5	2.98926	4.74323	4.51192e-05	0.0022334	0.00189975	frdD/frdC/frdB/frdA/acnB/sdhC/sdhD/sdhA/sdhB/sucC/sucD/acnA/mdh/pckA	14
Infectedlive_vs_invitroculture	720	Other carbon fixation pathways	13/419	33/2505	0.393939	2.35517	3.51152	0.00151257	0.0499149	0.0424582	frdD/frdC/frdB/frdA/acnB/sdhC/sdhD/sdhA/sdhB/sucC/sucD/acnA/mdh	13
Infectedlive_vs_invitroculture	260	Glycine, serine and threonine metabolism	13/419	34/2505	0.382353	2.2859	3.38282	0.00208418	0.0515834	0.0438774	metL/thrA/thrB/thrC/betA/betB/ltaE/ghrA/trpA/gcvH/gcvT/tdh/kbl	13
Infectedlive_vs_invitroculture	650	Butanoate metabolism	12/419	32/2505	0.375	2.24195	3.16834	0.00372187	0.073693	0.0626841	frdD/frdC/frdB/frdA/sdhC/sdhD/sdhA/sdhB/adhE/fadJ/gabD/gabT	12
Infectedlive_vs_invitroculture	620	Pyruvate metabolism	17/419	54/2505	0.314815	1.88213	2.93645	0.00511394	0.0749367	0.063742	aceB/frdD/frdC/frdB/frdA/ahr/frmA/poxB/ghrA/adhE/adhP/hchA/dld/maeB/mdh/pckA/aldB	17
Infectedlive_vs_invitroculture	1002	Peptidases and inhibitors	25/419	91/2505	0.274725	1.64245	2.79743	0.00591211	0.0749367	0.063742	glmS/lexA/hflK/hflC/iadA/lspA/degP/lon/dacC/pepN/hyaD/pepT/dcp/ydgD/htpX/hchA/mepA/yfhM/pepB/lepB/pepP/hybD/tldD/ggt/prlC	25
Infectedlive_vs_invitroculture	550	Peptidoglycan biosynthesis	9/419	22/2505	0.409091	2.44576	3.05201	0.00605549	0.0749367	0.063742	ftsI/murE/murF/mraY/murD/murG/murC/dacC/mtgA	9
Infectedlive_vs_invitroculture	130	Ubiquinone and other terpenoid-quinone biosynthesis	9/419	23/2505	0.391304	2.33942	2.89166	0.00851034	0.0865611	0.0736299	ubiD/ubiF/wrbA/menE/menC/menB/menD/ubiI/ubiH	9
Infectedlive_vs_invitroculture	920	Sulfur metabolism	11/419	31/2505	0.354839	2.12141	2.81522	0.00874355	0.0865611	0.0736299	dmsB/dmsC/cysK/cysA/cysW/cysP/cysN/cysD/cysH/cysI/cysJ	11
Infectedlive_vs_invitroculture	300	Lysine biosynthesis	6/419	13/2505	0.461538	2.75932	2.84976	0.012662	0.104462	0.0888564	dapF/metL/thrA/murE/murF/dapD	6
Infectedlive_vs_invitroculture	470	D-Amino acid metabolism	6/419	13/2505	0.461538	2.75932	2.84976	0.012662	0.104462	0.0888564	dapF/murD/glsA/dadA/dadX/dcyD	6
Infectedlive_vs_invitroculture	1501	beta-Lactam resistance	7/419	17/2505	0.411765	2.46174	2.7098	0.0146565	0.111615	0.0949408	ftsI/acrB/oppA/oppB/oppC/oppD/oppF	7
Infectedlive_vs_invitroculture	3036	Chromosome and associated proteins	17/419	63/2505	0.269841	1.61325	2.20904	0.0255473	0.173715	0.147764	zapB/hupA/hfq/ftsI/ftsW/ftsQ/ftsA/ftsZ/dps/mukB/cbpM/cbpA/hns/ihfA/fic/ftsX/ftsE	17
Infectedlive_vs_invitroculture	1003	Glycosyltransferases	6/419	15/2505	0.4	2.39141	2.42196	0.0274431	0.173715	0.147764	mdoH/otsA/wcaL/mtgA/glgA/bcsA	6
Infectedlive_vs_invitroculture	350	Tyrosine metabolism	7/419	19/2505	0.368421	2.20261	2.35787	0.0280751	0.173715	0.147764	frmA/hcxB/aspC/adhE/adhP/hisC/gabD	7
Infectedlive_vs_invitroculture	330	Arginine and proline metabolism	8/419	24/2505	0.333333	1.99284	2.18997	0.0354035	0.204434	0.173894	proA/aspC/putA/astE/astB/astD/astA/astC	8
Infectedlive_vs_invitroculture	480	Glutathione metabolism	7/419	20/2505	0.35	2.09248	2.19803	0.0371698	0.204434	0.173894	pxpB/pxpC/pxpA/pepN/pepB/gshA/ggt	7
Infectedlive_vs_invitroculture	630	Glyoxylate and dicarboxylate metabolism	11/419	39/2505	0.282051	1.68625	1.93546	0.0492454	0.256594	0.218262	fdoI/fdoH/aceB/acnB/ghrA/acnA/katE/gcvH/gcvT/mdh/gph	11
Infectedlive_vs_invitroculture	2010	ABC transporters	38/419	178/2505	0.213483	1.27631	1.71388	0.0567472	0.259505	0.220738	pstA/rbsB/ytfQ/ytfR/ytfT/lptG/modA/modB/modC/gsiA/gsiB/artM/artQ/artI/cydC/potD/oppA/oppB/oppC/oppD/oppF/sapB/mglB/hisQ/cysA/cysW/cysP/proV/proW/proX/mlaB/mlaC/mlaD/lptB/ugpC/ftsX/ftsE/dppD	38
Infectedlive_vs_invitroculture	3110	Chaperones and folding catalysts	14/419	55/2505	0.254545	1.52181	1.75337	0.0633936	0.259505	0.220738	cpxP/dnaK/dnaJ/surA/degP/clpX/clpA/cbpA/grxB/clpB/hslO/hdeB/hdeA/ibpB	14
Infectedlive_vs_invitroculture	270	Cysteine and methionine metabolism	10/419	36/2505	0.277778	1.6607	1.78921	0.0651274	0.259505	0.220738	metL/metH/thrA/thrB/aspC/dcyD/cysK/luxS/gshA/mdh	10
Infectedlive_vs_invitroculture	3060	Protein export	6/419	18/2505	0.333333	1.99284	1.89428	0.0655316	0.259505	0.220738	lspA/secA/secF/tatE/lepB/secY	6
Infectedlive_vs_invitroculture	310	Lysine degradation	6/419	18/2505	0.333333	1.99284	1.89428	0.0655316	0.259505	0.220738	ydcJ/ydiJ/fadJ/lhgO/gabD/gabT	6
Infectedlive_vs_invitroculture	400	Phenylalanine, tyrosine and tryptophan biosynthesis	6/419	18/2505	0.333333	1.99284	1.89428	0.0655316	0.259505	0.220738	aspC/trpA/hisC/aroC/aroB/aroK	6
Infectedlive_vs_invitroculture	71	Fatty acid degradation	5/419	14/2505	0.357143	2.13519	1.90858	0.0693239	0.263964	0.224531	fadA/frmA/adhE/adhP/fadJ	5
Infectedlive_vs_invitroculture	500	Starch and sucrose metabolism	9/419	32/2505	0.28125	1.68146	1.73848	0.0729721	0.265817	0.226107	treA/otsA/otsB/crr/malQ/glgA/glgC/glgX/bcsA	9
Infectedlive_vs_invitroculture	760	Nicotinate and nicotinamide metabolism	7/419	23/2505	0.304348	1.81955	1.76932	0.0751805	0.265817	0.226107	sthA/deoD/nadR/pntB/nadE/gabD/mazG	7
Infectedlive_vs_invitroculture	10	Glycolysis / Gluconeogenesis	11/419	43/2505	0.255814	1.52939	1.56903	0.0909046	0.310329	0.26397	yihX/ahr/frmA/galM/adhE/adhP/pfkB/fbaB/crr/pckA/aldB	11
Infectedlive_vs_invitroculture	2026	Biofilm formation - Escherichia coli	12/419	49/2505	0.244898	1.46413	1.47024	0.10418	0.343794	0.292435	arcA/dksA/crr/luxS/csrA/rpoS/crp/envZ/ompR/glgA/glgC/bcsA	12
Infectedlive_vs_invitroculture	220	Arginine biosynthesis	5/419	16/2505	0.3125	1.86829	1.56127	0.114072	0.363284	0.309014	argE/carB/glsA/aspC/arcC	5
Infectedlive_vs_invitroculture	1011	Peptidoglycan biosynthesis and degradation proteins	12/419	50/2505	0.24	1.43484	1.39175	0.117425	0.363284	0.309014	ftsI/murE/mraY/murD/murG/murC/dacC/amiD/dadX/lpp/mepA/mtgA	12
Infectedlive_vs_invitroculture	450	Selenocompound metabolism	5/419	17/2505	0.294118	1.75839	1.40591	0.140535	0.409205	0.348074	metH/sufS/selD/cysN/cysD	5
Infectedlive_vs_invitroculture	710	Carbon fixation by Calvin cycle	5/419	17/2505	0.294118	1.75839	1.40591	0.140535	0.409205	0.348074	fbaB/maeB/mdh/rpe/pckA	5
Infectedlive_vs_invitroculture	670	One carbon pool by folate	5/419	18/2505	0.277778	1.6607	1.26058	0.169382	0.467657	0.397794	metH/betA/betB/gcvH/gcvT	5
Infectedlive_vs_invitroculture	640	Propanoate metabolism	8/419	33/2505	0.242424	1.44934	1.16432	0.173792	0.467657	0.397794	gldA/acnB/sucC/sucD/acnA/fadJ/gabT/yqhD	8
Infectedlive_vs_invitroculture	2024	Quorum sensing	13/419	59/2505	0.220339	1.3173	1.10519	0.174781	0.467657	0.397794	hfq/secA/ribD/kdpE/oppA/oppB/oppC/oppD/oppF/gadC/luxS/secY/crp	13
Infectedlive_vs_invitroculture	61	Fatty acid biosynthesis	4/419	14/2505	0.285714	1.70815	1.19061	0.195017	0.495737	0.42168	fabH/fabD/acpP/fabB	4
Infectedlive_vs_invitroculture	3400	DNA repair and recombination proteins	21/419	104/2505	0.201923	1.2072	0.967119	0.199939	0.495737	0.42168	polA/rpoC/hupA/lexA/mutL/rusA/radA/recR/uvrB/helD/hns/lhr/ihfA/cho/alkB/ada/recD/recB/recC/recJ/mug	21
Infectedlive_vs_invitroculture	1504	Antimicrobial resistance genes	5/419	19/2505	0.263158	1.57329	1.12401	0.200298	0.495737	0.42168	acrB/cueR/phoP/mdtE/mdtF	5
Infectedlive_vs_invitroculture	520	Amino sugar and nucleotide sugar metabolism	10/419	45/2505	0.222222	1.32856	0.996599	0.208446	0.503321	0.428131	glmS/rfbA/nagA/galK/manX/manY/crr/glmM/nanK/glgC	10
Infectedlive_vs_invitroculture	280	Valine, leucine and isoleucine degradation	3/419	10/2505	0.3	1.79356	1.1267	0.226169	0.528981	0.449958	fadA/fadJ/gabT	3
Infectedlive_vs_invitroculture	3021	Transcription machinery	6/419	25/2505	0.24	1.43484	0.979142	0.22976	0.528981	0.449958	rpoC/dksA/rof/rpoS/rpoN/sspB	6
Infectedlive_vs_invitroculture	250	Alanine, aspartate and glutamate metabolism	7/419	31/2505	0.225806	1.34999	0.878621	0.252136	0.567305	0.482556	glmS/carB/glsA/aspC/putA/gabD/gabT	7
Infectedlive_vs_invitroculture	3019	Messenger RNA biogenesis	6/419	26/2505	0.230769	1.37966	0.871984	0.259762	0.571475	0.486104	hfq/rnr/dnaK/hrpA/csrA/pnp	6
Infectedlive_vs_invitroculture	3018	RNA degradation	4/419	16/2505	0.25	1.49463	0.889396	0.272788	0.587086	0.499382	hfq/rnr/dnaK/pnp	4
Infectedlive_vs_invitroculture	3440	Homologous recombination	6/419	27/2505	0.222222	1.32856	0.769154	0.290718	0.611948	0.52053	polA/recR/recD/recB/recC/recJ	6
Infectedlive_vs_invitroculture	860	Porphyrin metabolism	5/419	22/2505	0.227273	1.35875	0.757334	0.301938	0.611948	0.52053	hemX/hemC/hemE/hemB/bfr	5
Infectedlive_vs_invitroculture	1503	Cationic antimicrobial peptide (CAMP) resistance	7/419	33/2505	0.212121	1.26817	0.694883	0.308617	0.611948	0.52053	cpxA/cpxR/degP/lpxA/acrB/phoP/sapB	7
Infectedlive_vs_invitroculture	1007	Amino acid related enzymes	9/419	44/2505	0.204545	1.22288	0.668355	0.309065	0.611948	0.52053	ileS/leuS/aspC/astC/hisC/gabT/alaS/glyS/kbl	9
Infectedlive_vs_invitroculture	910	Nitrogen metabolism	4/419	18/2505	0.222222	1.32856	0.626874	0.354652	0.688441	0.585596	narG/narH/narI/arcC	4
Infectedlive_vs_invitroculture	3029	Mitochondrial biogenesis	5/419	24/2505	0.208333	1.24553	0.541571	0.373537	0.699039	0.59461	dnaK/dnaJ/leuS/infB/tuf	5
Infectedlive_vs_invitroculture	410	beta-Alanine metabolism	3/419	13/2505	0.230769	1.37966	0.614976	0.374233	0.699039	0.59461	preT/fadJ/gabT	3
Infectedlive_vs_invitroculture	680	Methane metabolism	6/419	31/2505	0.193548	1.15713	0.394471	0.419157	0.761598	0.647824	fdoI/fdoH/frmA/pfkB/fbaB/mdh	6
Infectedlive_vs_invitroculture	3410	Base excision repair	3/419	14/2505	0.214286	1.28111	0.472632	0.42311	0.761598	0.647824	polA/recJ/mug	3
Infectedlive_vs_invitroculture	51	Fructose and mannose metabolism	8/419	44/2505	0.181818	1.087	0.260901	0.459686	0.805797	0.68542	sorE/pfkB/manX/manY/fbaB/fruA/hxpA/mtlA	8
Infectedlive_vs_invitroculture	2020	Two-component system	29/419	169/2505	0.171598	1.0259	0.156233	0.472085	0.805797	0.68542	glnG/fdnG/cpxA/cpxR/frdD/frdC/frdB/frdA/creB/arcA/degP/glsA/kdpE/cydA/cydB/hyaA/hyaB/hyaC/phoP/narG/narH/narJ/narI/csrA/rpoN/crp/envZ/ompR/dctA	29
Infectedlive_vs_invitroculture	1004	Lipid biosynthesis proteins	4/419	21/2505	0.190476	1.13877	0.286143	0.476436	0.805797	0.68542	tesA/fabH/fabD/fabB	4
Infectedlive_vs_invitroculture	30	Pentose phosphate pathway	5/419	27/2505	0.185185	1.10713	0.250797	0.480223	0.805797	0.68542	deoB/pgl/pfkB/fbaB/rpe	5
Infectedlive_vs_invitroculture	2060	Phosphotransferase system (PTS)	8/419	46/2505	0.173913	1.03974	0.121906	0.513572	0.847394	0.720803	manX/manY/fruA/ptsH/ptsI/crr/ptsN/mtlA	8
Infectedlive_vs_invitroculture	740	Riboflavin metabolism	3/419	17/2505	0.176471	1.05503	0.102021	0.559715	0.89823	0.764045	fre/ribD/appA	3
Infectedlive_vs_invitroculture	240	Pyrimidine metabolism	9/419	54/2505	0.166667	0.99642	-0.0119171	0.562528	0.89823	0.764045	udp/nrdD/deoA/carB/ppnP/rihA/preT/mazG/ppnN	9
Infectedlive_vs_invitroculture	785	Lipoic acid metabolism	2/419	11/2505	0.181818	1.087	0.129584	0.57192	0.898731	0.764471	gcvH/gcvT	2
Infectedlive_vs_invitroculture	4122	Sulfur relay system	3/419	19/2505	0.157895	0.943977	-0.10984	0.639149	0.970088	0.825168	thiF/moeB/tusD	3
Infectedlive_vs_invitroculture	360	Phenylalanine metabolism	5/419	32/2505	0.15625	0.934144	-0.168007	0.640623	0.970088	0.825168	katG/hcxB/aspC/dadA/hisC	5
Infectedlive_vs_invitroculture	2048	Prokaryotic defense system	10/419	64/2505	0.15625	0.934144	-0.23915	0.647198	0.970088	0.825168	ftsZ/bssR/bssS/bhsA/pspB/pspC/hokB/ghoS/hokE/tisB	10
Infectedlive_vs_invitroculture	362	Benzoate degradation	2/419	13/2505	0.153846	0.919772	-0.129954	0.666323	0.970088	0.825168	fadA/fadJ	2
Infectedlive_vs_invitroculture	561	Glycerolipid metabolism	2/419	13/2505	0.153846	0.919772	-0.129954	0.666323	0.970088	0.825168	gldA/melA	2
Infectedlive_vs_invitroculture	230	Purine metabolism	11/419	73/2505	0.150685	0.900873	-0.385158	0.698428	0.999953	0.850572	nrdD/deoB/deoD/ppnP/amn/cysN/cysD/mazG/relA/ppnN/arcC	11
Infectedlive_vs_invitroculture	3012	Translation factors	3/419	21/2505	0.142857	0.854074	-0.300907	0.707983	0.999953	0.850572	infB/tuf/selB	3
Infectedlive_vs_invitroculture	2022	Two-component system	9/419	62/2505	0.145161	0.86785	-0.472138	0.733082	0.999953	0.850572	glnG/cpxA/cpxR/creB/arcA/kdpE/phoP/envZ/ompR	9
Infectedlive_vs_invitroculture	770	Pantothenate and CoA biosynthesis	3/419	22/2505	0.136364	0.815253	-0.390003	0.73842	0.999953	0.850572	ilvD/preT/mazG	3
Infectedlive_vs_invitroculture	730	Thiamine metabolism	2/419	15/2505	0.133333	0.797136	-0.353116	0.743205	0.999953	0.850572	thiF/thiE	2
Infectedlive_vs_invitroculture	53	Ascorbate and aldarate metabolism	2/419	17/2505	0.117647	0.703355	-0.549924	0.804413	0.999953	0.850572	ulaD/gudD	2
Infectedlive_vs_invitroculture	3070	Bacterial secretion system	4/419	32/2505	0.125	0.747315	-0.644628	0.808388	0.999953	0.850572	secA/secF/tatE/secY	4
Infectedlive_vs_invitroculture	40	Pentose and glucuronate interconversions	4/419	32/2505	0.125	0.747315	-0.644628	0.808388	0.999953	0.850572	ulaD/araA/uxaA/rpe	4
Infectedlive_vs_invitroculture	541	Biosynthesis of various nucleotide sugars	3/419	26/2505	0.115385	0.689829	-0.712387	0.835644	0.999953	0.850572	rfbA/rffC/nanK	3
Infectedlive_vs_invitroculture	3032	DNA replication proteins	4/419	34/2505	0.117647	0.703355	-0.780381	0.845271	0.999953	0.850572	polA/hupA/ihfA/topB	4
Infectedlive_vs_invitroculture	52	Galactose metabolism	4/419	34/2505	0.117647	0.703355	-0.780381	0.845271	0.999953	0.850572	melA/galM/galK/pfkB	4
Infectedlive_vs_invitroculture	4147	Exosome	4/419	35/2505	0.114286	0.683259	-0.845583	0.861357	0.999953	0.850572	dnaK/hemB/galK/tuf	4
Infectedlive_vs_invitroculture	2030	Bacterial chemotaxis	2/419	20/2505	0.1	0.597852	-0.809105	0.872024	0.999953	0.850572	rbsB/mglB	2
Infectedlive_vs_invitroculture	3430	Mismatch repair	2/419	22/2505	0.0909091	0.543502	-0.963672	0.904379	0.999953	0.850572	mutL/recJ	2
Infectedlive_vs_invitroculture	780	Biotin metabolism	1/419	13/2505	0.0769231	0.459886	-0.874883	0.907985	0.999953	0.850572	fabB	1
Infectedlive_vs_invitroculture	900	Terpenoid backbone biosynthesis	1/419	13/2505	0.0769231	0.459886	-0.874883	0.907985	0.999953	0.850572	ispF	1
Infectedlive_vs_invitroculture	290	Valine, leucine and isoleucine biosynthesis	1/419	14/2505	0.0714286	0.427037	-0.96332	0.923456	0.999953	0.850572	ilvD	1
Infectedlive_vs_invitroculture	543	Exopolysaccharide biosynthesis	1/419	15/2505	0.0666667	0.398568	-1.04689	0.936331	0.999953	0.850572	wcaL	1
Infectedlive_vs_invitroculture	564	Glycerophospholipid metabolism	2/419	26/2505	0.0769231	0.459886	-1.24051	0.947504	0.999953	0.850572	pgpA/gpsA	2
Infectedlive_vs_invitroculture	3016	Transfer RNA biogenesis	11/419	97/2505	0.113402	0.677977	-1.44948	0.949783	0.999953	0.850572	tsaE/rnr/ileS/leuS/selD/alaS/ygfZ/pnp/tusD/glyS/trmH	11
Infectedlive_vs_invitroculture	970	Aminoacyl-tRNA biosynthesis	4/419	44/2505	0.0909091	0.543502	-1.36892	0.952024	0.999953	0.850572	ileS/leuS/alaS/glyS	4
Infectedlive_vs_invitroculture	3030	DNA replication	1/419	17/2505	0.0588235	0.351678	-1.20187	0.955959	0.999953	0.850572	polA	1
Infectedlive_vs_invitroculture	540	Lipopolysaccharide biosynthesis	2/419	28/2505	0.0714286	0.427037	-1.36618	0.961376	0.999953	0.850572	lpxA/lpxK	2
Infectedlive_vs_invitroculture	3000	Transcription factors	21/419	175/2505	0.12	0.717422	-1.73678	0.971248	0.999953	0.850572	ilvY/iclR/soxS/nadR/araC/dksA/betI/mhpR/bolA/cueR/allR/nagC/putA/pspC/ada/eutR/csiR/ygiV/crp/malT/dgoR	21
Infectedlive_vs_invitroculture	1001	Protein kinases	2/419	32/2505	0.0625	0.373658	-1.59787	0.979334	0.999953	0.850572	cpxA/envZ	2
Infectedlive_vs_invitroculture	3009	Ribosome biogenesis	6/419	74/2505	0.0810811	0.484745	-2.0161	0.990599	0.999953	0.850572	rlmB/dksA/rmf/sra/raiA/hpf	6
Infectedlive_vs_invitroculture	1005	Lipopolysaccharide biosynthesis proteins	2/419	42/2505	0.047619	0.284691	-2.09485	0.995894	0.999953	0.850572	lpxA/lpxK	2
Infectedlive_vs_invitroculture	3010	Ribosome	3/419	58/2505	0.0517241	0.309234	-2.38504	0.998216	0.999953	0.850572	rpsF/rpmI/rpsE	3
Infectedlive_vs_invitroculture	3011	Ribosome	3/419	58/2505	0.0517241	0.309234	-2.38504	0.998216	0.999953	0.850572	rpsF/rpmI/rpsE	3
Infectedlive_vs_invitroculture	2040	Flagellar assembly	1/419	44/2505	0.0227273	0.135875	-2.59128	0.999706	0.999953	0.850572	rpoN	1
Infectedlive_vs_invitroculture	2044	Secretion system	4/419	92/2505	0.0434783	0.259936	-3.2408	0.999953	0.999953	0.850572	secA/secF/tatE/secY	4
