# Supplementary material for: Transcriptional changes related to metabolic and iron acquisition strategies of avian pathogenic Escherichia coli are associated with embryonic survival during yolk sac infection
Source: Front Cell Infect Microbiol. 2026 Jul 15;16:1797806. doi: 10.3389/fcimb.2026.1797806 (PMC13414258; doi:10.3389/fcimb.2026.1797806)
Supplement: Supplementary Table S4 — Functional enrichment of Gene Ontology (GO) terms associated with differentially expressed genes (DEGs) in APEC. GO term ID, description, gene and background ratios, enrichment metrics (RichFactor, FoldEnrichment, z-score), and significance values (p-value, adjusted p-value, and q-value), gene ID and counts were included. [file Table4.xlsx]

## Sheet: Up-regulated
Table S4: Functional enrichment of Gene Ontology (GO) terms associated with differentially expressed genes (DEGs) in APEC
Type	group	ID	Description	GeneRatio	BgRatio	RichFactor	FoldEnrichment	zScore	pvalue	p.adjust	qvalue	geneID	Count
BP	Infecteddead_vs_infectedlive	GO:0022904	respiratory electron transport chain	0.0545455	26/3407	0.692308	7.14755	10.3034	2.76545e-13	4.42471e-11	3.81341e-11	fdoI/fdoH/fdhF/cyoC/cyoB/sdhB/dld/nuoN/nuoM/nuoL/nuoJ/nuoI/nuoH/nuoG/nuoF/nuoC/nuoB/nuoA	18
BP	Infecteddead_vs_infectedlive	GO:0009060	aerobic respiration	0.0454545	25/3407	0.6	6.19455	8.53584	6.08526e-10	4.86821e-08	4.19563e-08	cyoC/cyoB/cyoA/sdhA/sdhB/dld/nuoN/nuoM/nuoI/nuoH/nuoG/nuoF/nuoB/hycF/glpD	15
BP	Infecteddead_vs_infectedlive	GO:0009061	anaerobic respiration	0.0757576	68/3407	0.367647	3.79568	7.62516	1.02542e-09	5.46892e-08	4.71334e-08	fdoI/fdoH/fdnG/fdhF/dcuB/dcuA/frdD/frdC/frdB/frdA/sdhA/dmsA/dmsB/dld/glpA/glpB/glpC/hycG/hycF/hycC/hycB/hybB/hybA/hybO/glpD	25
BP	Infecteddead_vs_infectedlive	GO:0006526	arginine biosynthetic process	0.030303	13/3407	0.769231	7.94172	8.21105	1.40329e-08	5.61314e-07	4.83764e-07	argC/argB/argH/argF/carA/carB/argA/ygeY/argG/argD	10
BP	Infecteddead_vs_infectedlive	GO:0006189	'de novo' IMP biosynthetic process	0.0272727	12/3407	0.75	7.74318	7.66216	1.14503e-07	3.66411e-06	3.15788e-06	purD/purH/purK/purB/purT/purF/purC/purM/purL	9
BP	Infecteddead_vs_infectedlive	GO:0006164	purine nucleotide biosynthetic process	0.0272727	18/3407	0.5	5.16212	5.79737	1.48807e-05	0.000340131	0.000293139	purD/purH/purK/purB/purT/purF/purC/purM/purL	9
BP	Infecteddead_vs_infectedlive	GO:0009437	carnitine metabolic process	0.0151515	12/3407	0.416667	4.30177	3.75174	0.00369067	0.0326229	0.0281158	caiF/caiE/caiB/caiA/fixA	5
BP	Infecteddead_vs_infectedlive	GO:0046336	ethanolamine catabolic process	0.0181818	17/3407	0.352941	3.64385	3.5783	0.00387397	0.0326229	0.0281158	eutK/eutL/eutC/eutB/eutJ/eutE	6
MF	Infecteddead_vs_infectedlive	GO:0003954	NADH dehydrogenase activity	0.0432277	18/3367	0.833333	8.08598	10.2164	7.26626e-13	9.22815e-11	7.95464e-11	fdhF/preT/preA/nuoN/nuoM/nuoL/nuoJ/nuoI/nuoH/nuoG/nuoF/nuoC/nuoB/nuoA/hycF	15
MF	Infecteddead_vs_infectedlive	GO:0051539	4 iron, 4 sulfur cluster binding	0.103746	121/3367	0.297521	2.88689	7.16447	1.19108e-09	7.56336e-08	6.5196e-08	fdoH/fdnG/fdhF/fumB/frdB/nrdG/yjjW/ispH/sdhB/dmsA/dmsB/ydhX/ydhV/ydhY/preT/preA/glpC/nuoI/nuoG/nuoF/nuoB/hydN/hycG/hycF/hycB/hypD/ygfK/hybA/hybO/fadH/tdcG/ubiU/ubiV/yhcC/gltD/dppD	36
MF	Infecteddead_vs_infectedlive	GO:0048038	quinone binding	0.037464	20/3367	0.65	6.30706	8.06788	4.74309e-09	2.00791e-07	1.73081e-07	dld/nuoN/nuoM/nuoL/nuoJ/nuoI/nuoH/nuoG/nuoF/nuoC/nuoB/nuoA/hycG	13
MF	Infecteddead_vs_infectedlive	GO:0051536	iron-sulfur cluster binding	0.10951	146/3367	0.260274	2.52548	6.38714	2.53906e-08	8.06152e-07	6.94901e-07	fdoH/fdnG/fdhF/fumB/frdB/nrdG/yjjW/ispH/sdhB/dmsA/dmsB/ydhX/ydhV/ydhY/preT/preA/glpC/nuoI/nuoG/nuoF/nuoB/fdx/hydN/hycG/hycF/hycB/hypD/xdhC/ygfK/xdhD/hybA/hybO/fadH/tdcG/ubiU/ubiV/yhcC/gltD	38
MF	Infecteddead_vs_infectedlive	GO:0016491	oxidoreductase activity	0.198847	360/3367	0.191667	1.85977	5.85042	5.48812e-08	1.39398e-06	1.20161e-06	wecC/fre/fadB/fdnG/metL/metF/gldA/argC/fdhF/frdB/frdA/nrdG/nrdD/yjjW/ispH/caiA/pdxA/lpdA/cyoC/cyoA/sdhA/sdhB/sucA/dmsA/putA/yceM/icd/puuC/puuB/sodB/ydhV/ydjA/dld/preT/preA/glpA/glpB/glpC/nuoG/fadJ/ucpA/eutE/maeB/srlD/hycG/hycC/xdhA/xdhB/xdhC/ygfK/ygfM/xdhD/gcvP/ubiI/ubiH/hybC/hybA/hybO/gpr/ftsP/ygiN/fadH/ygjR/gltD/glpD/yiaY/gpsA/tdh/yidF	69
CC	Infecteddead_vs_infectedlive	GO:0045271	respiratory chain complex I	0.0358306	13/3102	0.846154	8.54974	9.03907	4.91781e-10	1.77041e-08	1.44946e-08	nuoN/nuoM/nuoL/nuoJ/nuoI/nuoH/nuoG/nuoF/nuoC/nuoB/nuoA	11
CC	Infecteddead_vs_infectedlive	GO:0030964	NADH dehydrogenase complex	0.0358306	14/3102	0.785714	7.93904	8.62291	2.09367e-09	3.76861e-08	3.08541e-08	nuoN/nuoM/nuoL/nuoJ/nuoI/nuoH/nuoG/nuoF/nuoC/nuoB/nuoA	11
CC	Infecteddead_vs_infectedlive	GO:0045259	proton-transporting ATP synthase complex	0.0260586	10/3102	0.8	8.08339	7.43448	3.18563e-07	3.82275e-06	3.12974e-06	atpC/atpD/atpG/atpA/atpH/atpF/atpE/atpB	8
CC	Infecteddead_vs_infectedlive	GO:0009326	formate dehydrogenase complex	0.0260586	19/3102	0.421053	4.25441	4.71511	0.000239567	0.0021561	0.00176523	fdoI/fdoH/fdnG/fdhF/hycG/hycF/hycC/hycB	8
CC	Infecteddead_vs_infectedlive	GO:0031469	bacterial microcompartment	0.0162866	13/3102	0.384615	3.88624	3.45561	0.00605772	0.0436156	0.0357087	eutK/eutL/eutC/eutB/eutE	5
BP	Infecteddead_vs_invitroculture	GO:0006189	'de novo' IMP biosynthetic process	0.0210526	12/3407	1	5.97719	7.74079	4.36342e-10	8.2905e-08	7.90008e-08	purD/purH/purK/purE/purB/purU/purT/purF/purC/purM/purN/purL	12
BP	Infecteddead_vs_invitroculture	GO:0006164	purine nucleotide biosynthetic process	0.0245614	18/3407	0.777778	4.64893	6.95658	1.85521e-08	1.76245e-06	1.67946e-06	purD/purH/purA/purK/purE/purB/purU/purR/purT/purF/purC/purM/purN/purL	14
BP	Infecteddead_vs_invitroculture	GO:0009437	carnitine metabolic process	0.0175439	12/3407	0.833333	4.98099	6.19145	7.67189e-07	4.85886e-05	4.63005e-05	caiF/caiE/caiD/caiC/caiB/caiA/caiT/fixA/fixB/fixC	10
BP	Infecteddead_vs_invitroculture	GO:0046336	ethanolamine catabolic process	0.0192982	17/3407	0.647059	3.8676	5.31218	1.2329e-05	0.000585628	0.00055805	eutB/eutA/eutG/eutJ/eutE/eutN/eutM/eutT/eutQ/eutP/eutS	11
BP	Infecteddead_vs_invitroculture	GO:0071973	bacterial-type flagellum-dependent cell motility	0.0298246	41/3407	0.414634	2.47835	4.26817	0.000143611	0.00545722	0.00520024	flgB/flgC/ycgR/motB/motA/fliA/fliD/fliS/fliT/fliF/fliI/fliJ/fliL/fliM/fliP/yfiB/rpoZ	17
BP	Infecteddead_vs_invitroculture	GO:0006526	arginine biosynthetic process	0.0140351	13/3407	0.615385	3.67827	4.33611	0.000343578	0.01088	0.0103676	argC/argB/argH/argF/argA/ygeY/argR/argD	8
MF	Infecteddead_vs_invitroculture	GO:0051539	4 iron, 4 sulfur cluster binding	0.0747826	121/3367	0.355372	2.08093	5.49479	4.80492e-07	6.77494e-05	6.77494e-05	aslB/nrfC/fdhF/fumB/epmB/yjjW/fixX/leuC/ykgF/lipA/miaB/moaA/ybiY/rimO/rlmC/ttcA/ydeM/ynfG/rsxB/rsxC/nth/ydhX/ydhV/ydhY/yeiL/napG/napA/napF/glpC/rlmN/yfhL/hydN/hycF/hycE/hycB/ygfK/hemW/tdcG/ubiU/ubiV/gltD/nirB/ysaA	43
MF	Infecteddead_vs_invitroculture	GO:0051536	iron-sulfur cluster binding	0.0834783	146/3367	0.328767	1.92515	5.18591	1.44238e-06	0.000101688	0.000101688	aslB/nrfC/fdhF/fumB/epmB/yjjW/fixX/leuC/ykgF/lipA/miaB/moaA/ybiY/rimO/rlmC/ycbX/ttcA/ydeM/ynfG/rsxB/rsxC/nth/ydhX/ydhV/ydhY/yeiL/napG/napA/napF/glpC/rlmN/yfhL/hydN/hycF/hycE/hycB/ygcO/xdhC/ygfK/xdhD/hemW/tdcG/ubiU/ubiV/gltB/gltD/nirB/ysaA	48
MF	Infecteddead_vs_invitroculture	GO:0016151	nickel cation binding	0.0173913	18/3367	0.555556	3.25314	4.34911	0.000230611	0.0107676	0.0107676	zraP/hycE/hypA/hypB/nikA/nikB/nikC/nikD/nikE/nikR	10
MF	Infecteddead_vs_invitroculture	GO:0015295	solute:proton symporter activity	0.0121739	10/3367	0.7	4.09896	4.45321	0.000305464	0.0107676	0.0107676	codB/plaP/glcA/tdcC/lldP/dgoT/adeP	7
CC	Infecteddead_vs_invitroculture	GO:0031469	bacterial microcompartment	0.0185529	13/3102	0.769231	4.427	5.67738	4.03384e-06	0.000149252	0.00013163	eutB/eutA/eutG/eutE/eutN/eutM/eutT/eutQ/eutP/eutS	10
CC	Infecteddead_vs_invitroculture	GO:0009288	bacterial-type flagellum	0.0222635	31/3102	0.387097	2.22778	3.15016	0.00384445	0.0711224	0.0627253	flgB/flgC/ycgR/motB/motA/fliC/fliD/fliF/fliI/fliJ/fliM/fliP	12
BP	Infectedlive_vs_invitroculture	GO:0006364	rRNA processing	0.040201	41/3407	0.390244	3.34061	5.48297	5.77969e-06	0.000853874	0.000811501	rsmC/rlmF/rlmI/rluC/rluE/rluB/rlhA/rlmA/rsmF/rsuA/rlmN/rnc/rlmG/rsmI/rsmD/rph	16
BP	Infectedlive_vs_invitroculture	GO:1902201	negative regulation of bacterial-type flagellum-dependent cell motility	0.0226131	15/3407	0.6	5.13618	5.83808	9.75856e-06	0.000853874	0.000811501	dgcI/ybjN/dosC/dgcZ/ydiV/cdgI/dgcJ/dgcP/dgcN	9
BP	Infectedlive_vs_invitroculture	GO:0008033	tRNA processing	0.0427136	58/3407	0.293103	2.50905	4.21516	0.00020841	0.0121573	0.011554	trmA/dusA/miaB/mnmA/ttcA/rnt/tsaB/rbn/rlmN/iscS/rnc/tapT/tsaD/dusB/tusA/rph/rnpA	17
BP	Infectedlive_vs_invitroculture	GO:0006400	tRNA modification	0.0226131	22/3407	0.409091	3.50194	4.28116	0.000456306	0.0199634	0.0189727	queA/miaB/rimO/mnmA/ttcA/tapT/queF/tsaD/tusA	9
BP	Infectedlive_vs_invitroculture	GO:0070475	rRNA base methylation	0.0201005	19/3407	0.421053	3.60434	4.13957	0.000759962	0.0265987	0.0252787	rsmC/rlmF/rlmI/rlmA/rsmF/rlmN/rlmG/rsmD	8
MF	Infectedlive_vs_invitroculture	GO:0052621	diguanylate cyclase activity	0.0176768	13/3367	0.538462	4.57828	4.71865	0.0002692	0.0339192	0.0328708	dgcI/dosC/dgcZ/cdgI/dgcJ/dgcP/dgcN	7
MF	Infectedlive_vs_invitroculture	GO:0000049	tRNA binding	0.0378788	53/3367	0.283019	2.40638	3.76718	0.000794887	0.0500779	0.04853	trmA/dusA/epmA/thiI/mnmA/pth/ttcA/gltX/rlmN/dusB/rpsJ/rpsL/rpmG/rph/rnpA	15
CC	Infectedlive_vs_invitroculture	GO:0009279	cell outer membrane	0.0731707	129/3102	0.209302	1.7595	3.2372	0.00193528	0.0672845	0.0615066	pldA/lamB/nanC/htrE/phoE/pagP/ybhC/ompF/csgG/csgF/csgE/fhuE/emtA/tonB/ynfB/ydiY/cirA/mepS/yfgH/mltF/bamD/mltC/exbD/exbB/hofQ/yiaD/yiaT	27
CC	Infectedlive_vs_invitroculture	GO:0005667	transcription regulator complex	0.0162602	14/3102	0.428571	3.60279	3.58598	0.00354129	0.0672845	0.0615066	bglJ/ecpR/hha/flhC/flhD/nikR	6

## Sheet: Down-regulated
Table S4: Functional enrichment of Gene Ontology (GO) terms associated with differentially expressed genes (DEGs) in APEC
Type	group	ID	Description	GeneRatio	BgRatio	RichFactor	FoldEnrichment	zScore	pvalue	p.adjust	qvalue	geneID	Count
MF	Infecteddead_vs_infectedlive	GO:0020037	heme binding	0.0714286	38/3367	0.131579	6.32895	4.81308	0.000990607	0.0604271	0.057351	nrfB/dosP/dosC/katE/torY	5
BP	Infecteddead_vs_invitroculture	GO:0006974	DNA damage response	0.132812	252/3407	0.269841	1.7956	5.51862	2.28213e-07	4.1763e-05	3.84359e-05	pstA/polA/uvrA/asd/mutL/aidB/yjiM/rusA/yjjU/deoA/deoB/deoD/radA/polB/betT/dinQ/allR/phrB/ybgI/uvrB/ybiJ/gsiB/ybjX/sulA/ycdY/yceK/ycgB/treA/yciF/adhP/add/ydhQ/pfkB/katE/nadE/cho/pdeD/otsA/hchA/sbmC/hisA/alkA/rcnB/yohC/nfo/alkB/ada/elaB/arsC/yphB/gabP/recA/hokE/recC/yggE/mug/malF/yhbO/mlaB/rtcB/glgA/glgX/glgB/uspB/gadX/dctA/aldB/tisB	68
BP	Infecteddead_vs_invitroculture	GO:0006790	sulfur compound metabolic process	0.0195312	13/3407	0.769231	5.11869	6.25616	1.0114e-06	9.25434e-05	8.51708e-05	sbp/cysQ/ssuB/sufE/sufS/dcyD/cysP/cysN/cysD/cysH	10
BP	Infecteddead_vs_invitroculture	GO:0006979	response to oxidative stress	0.0429688	52/3407	0.423077	2.81528	5.54666	1.64056e-06	0.000100074	9.21014e-05	sodA/katG/ytfK/msrA/yfdS/degP/ahpC/clpA/wrbA/putA/icd/acnA/osmC/sufE/sufD/sufA/katE/yfcG/sseA/cysD/yhbO/yidH	22
BP	Infecteddead_vs_invitroculture	GO:0031460	glycine betaine transport	0.0136719	11/3407	0.636364	4.23455	4.51814	0.000316649	0.0115894	0.0106661	proP/yehW/yehX/yehY/proV/proW/proX	7
BP	Infecteddead_vs_invitroculture	GO:0070301	cellular response to hydrogen peroxide	0.0136719	11/3407	0.636364	4.23455	4.51814	0.000316649	0.0115894	0.0106661	katG/ychH/uspE/ydeI/yodD/ygiW/yhcN	7
BP	Infecteddead_vs_invitroculture	GO:0006099	tricarboxylic acid cycle	0.0214844	31/3407	0.354839	2.3612	3.20137	0.00383987	0.0702696	0.0646714	aceB/aceA/aceK/gltA/sdhA/sdhB/sucA/sucC/sucD/icd/acnA	11
MF	Infecteddead_vs_invitroculture	GO:0016620	oxidoreductase activity, acting on the aldehyde or oxo group of donors, NAD or NADP as acceptor	0.0210728	21/3367	0.52381	3.37867	4.68309	8.97933e-05	0.0128404	0.0125711	asd/proA/betB/putA/aldA/patD/sad/astD/gabD/yraR/aldB	11
MF	Infecteddead_vs_invitroculture	GO:0051082	unfolded protein binding	0.0191571	22/3367	0.454545	2.93191	3.89359	0.000814112	0.0494384	0.0484012	cpxP/dnaK/dnaJ/clpX/cbpA/narJ/narW/spy/hdeB/hdeA	10
MF	Infecteddead_vs_invitroculture	GO:0016491	oxidoreductase activity	0.14751	360/3367	0.213889	1.37962	3.2643	0.00103717	0.0494384	0.0484012	sodA/yiiM/katG/sthA/qorA/asd/queG/aidB/msrA/ahr/kefF/cueO/gcd/proA/betA/betB/yahK/yajO/ahpC/ubiF/sdhA/sdhB/sucA/hcxB/dps/yliI/nfsA/poxB/hyaA/hyaB/wrbA/putA/ghrA/icd/narG/narH/narI/tpx/aldA/ydcJ/patD/curA/narZ/adhP/osmC/sad/hdhA/sodC/sodB/ydhR/katE/astD/ydjA/yeaW/msrP/hisD/yohF/alkB/yfcF/yfcG/mnmC/arsC/glaH/gabD/cysH/cysI/cysJ/yghA/dkgA/yqjG/yhbW/bfr/kefG/yhhW/yhhX/aldB/tdh	77
MF	Infecteddead_vs_invitroculture	GO:0004601	peroxidase activity	0.01341	14/3367	0.5	3.2251	3.57312	0.0026254	0.0938579	0.0918889	katG/ahpC/tpx/osmC/katE/yfcF/yfcG	7
CC	Infecteddead_vs_invitroculture	GO:0043190	ATP-binding cassette (ABC) transporter complex	0.0533881	98/3102	0.265306	1.6899	2.99452	0.00358497	0.061764	0.0609513	lptF/lptG/modB/modC/glnP/gsiB/potG/lolD/lolE/oppA/sapD/sapB/sapA/ydcT/ynjC/tcyN/tcyL/cysA/cysW/proV/proW/proX/malF/mlaE/lptB/ugpC	26
CC	Infecteddead_vs_invitroculture	GO:0055052	ATP-binding cassette (ABC) transporter complex, substrate-binding subunit-containing	0.073922	149/3102	0.241611	1.53897	2.90939	0.00386025	0.061764	0.0609513	pstA/pstC/ytfQ/ytfR/ytfT/tauB/modA/modB/modC/glnQ/glnP/gsiA/gsiB/potG/ssuB/oppA/oppB/oppC/oppD/oppF/sapD/sapB/sapA/ydcS/ydcT/ydcU/ydcV/ynjC/araH/tcyN/tcyL/yehW/yehX/yehY/ugpC/ugpE	36
BP	Infectedlive_vs_invitroculture	GO:0006099	tricarboxylic acid cycle	0.0296053	31/3407	0.580645	3.25371	5.87423	5.44048e-07	7.75849e-05	6.74287e-05	aceB/aceA/aceK/frdB/lpdA/acnB/gltA/sdhC/sdhD/sdhA/sdhB/sucA/sucC/sucD/icd/acnA/fumB/mdh	18
BP	Infectedlive_vs_invitroculture	GO:0022904	respiratory electron transport chain	0.0263158	26/3407	0.615385	3.44838	5.84004	7.95743e-07	7.75849e-05	6.74287e-05	fdoI/fdoH/cyoB/sdhB/hyaC/dld/nuoN/nuoM/nuoL/nuoJ/nuoI/nuoH/nuoG/nuoF/nuoC/nuoB	16
BP	Infectedlive_vs_invitroculture	GO:0006979	response to oxidative stress	0.0378289	52/3407	0.442308	2.47852	5.00675	8.03929e-06	0.000522554	0.000454149	fre/katG/ytfK/msrA/lpdA/degP/ahpC/clpA/wrbA/putA/icd/adhE/acnA/osmC/sufE/sufD/sufA/katE/sseA/cysD/ubiH/ftsP/hslO	23
BP	Infectedlive_vs_invitroculture	GO:0009060	aerobic respiration	0.0213816	25/3407	0.52	2.91388	4.4758	0.000104312	0.00508519	0.00441952	cyoB/sdhC/sdhD/sdhA/sdhB/dld/nuoN/nuoM/nuoI/nuoH/nuoG/nuoF/nuoB	13
BP	Infectedlive_vs_invitroculture	GO:0019646	aerobic electron transport chain	0.0148026	14/3407	0.642857	3.60233	4.54681	0.000148004	0.00577214	0.00501655	cyoB/sdhC/sdhD/sdhA/sdhB/cydA/cydB/appC/appB	9
BP	Infectedlive_vs_invitroculture	GO:0006974	DNA damage response	0.110197	252/3407	0.265873	1.48985	3.76563	0.000214747	0.00697929	0.00606567	pstA/udp/polA/fdoI/hupA/lexA/frdA/mutL/aidB/yjiM/rusA/deoA/deoB/deoD/radA/betT/recR/htpG/dinQ/allR/phrB/ybgI/uvrB/ybiJ/gsiB/uup/ompA/ycdY/yceK/ycgB/treA/yciF/adhP/fumB/ydhQ/pfkB/katE/nadE/cho/yeaD/pdeD/otsA/hchA/sbmC/hisA/rcnB/yohC/alkB/ada/elaB/arsC/hokE/recD/recB/recC/yggE/mug/mlaB/nanK/glgA/glgX/glgB/uspB/dctA/aldB/tisB/argF	67
BP	Infectedlive_vs_invitroculture	GO:0006790	sulfur compound metabolic process	0.0115132	13/3407	0.538462	3.01733	3.39599	0.0035345	0.0459485	0.0399336	sufE/sufS/dcyD/cysP/cysN/cysD/cysH	7
BP	Infectedlive_vs_invitroculture	GO:0070301	cellular response to hydrogen peroxide	0.00986842	11/3407	0.545455	3.05652	3.1836	0.0064638	0.0700245	0.060858	katG/ychH/uspE/ydeI/yodD/ygiW	6
MF	Infectedlive_vs_invitroculture	GO:0051082	unfolded protein binding	0.0243112	22/3367	0.681818	3.72072	6.06359	3.60628e-07	5.40942e-05	4.85899e-05	cpxP/ridA/dnaK/dnaJ/surA/clpX/htpG/cnoX/cbpA/narJ/narW/spy/hslO/hdeB/hdeA	15
MF	Infectedlive_vs_invitroculture	GO:0042802	identical protein binding	0.204214	475/3367	0.265263	1.44755	4.98456	1.08644e-06	8.14827e-05	7.31915e-05	ilvE/rfbA/udp/ubiJ/ubiD/cpxA/cpxP/zapB/katG/gldA/sthA/hupA/pgi/lexA/tsaE/mutL/aidB/ridA/iadA/deoD/nadR/creB/arcA/thrA/pdxA/araC/cra/murD/ftsQ/ftsA/ftsZ/secA/lpdA/degP/lpxA/ldcC/proA/betB/frmA/clpX/acrB/htpG/cueR/qmcA/tesA/allR/ahpC/rihA/nagA/ybgI/gltA/sucA/uvrB/dps/ltaE/poxB/rarA/serS/ycaC/mukB/aspC/pepN/pqiC/ompA/cbpA/wrbA/putA/ycdX/phoP/ychN/hns/adhE/pspA/ydgA/hdhA/lhr/lpp/pfkB/katE/astC/selD/g…	126
MF	Infectedlive_vs_invitroculture	GO:0016491	oxidoreductase activity	0.155592	360/3367	0.266667	1.45521	4.32845	2.16851e-05	0.00108426	0.000973929	fre/fdnG/yiiM/metL/katG/gldA/sthA/qorA/frdB/frdA/aidB/msrA/nrdD/ahr/thrA/pdxA/lpdA/cueO/proA/betA/betB/frmA/ribD/yajO/ahpC/ubiF/sdhA/sdhB/sucA/hcxB/dps/yliI/poxB/dmsC/hyaA/hyaB/wrbA/putA/ghrA/yceM/icd/dadA/narG/narH/adhE/tpx/ydcJ/curA/narI/narZ/adhP/osmC/hdhA/sodC/sodB/ydhR/ydiJ/katE/astD/ydjA/gapA/hisD/dld/yohF/preT/alkB/nuoG/fadJ/maeB/arsC/glaH/gabD/cysH/cysI/cysJ/tas/gcvP/ubiI/ubiH/yghU/hybC/h…	96
MF	Infectedlive_vs_invitroculture	GO:0003954	NADH dehydrogenase activity	0.0178282	18/3367	0.611111	3.33486	4.70407	6.55261e-05	0.00245723	0.0022072	preT/nuoN/nuoM/nuoL/nuoJ/nuoI/nuoH/nuoG/nuoF/nuoC/nuoB	11
MF	Infectedlive_vs_invitroculture	GO:0005524	ATP binding	0.179903	445/3367	0.249438	1.3612	3.87362	0.000111588	0.00334764	0.003007	atpC/atpD/atpG/atpA/udp/ubiB/glnG/cpxA/metL/thiF/aceK/acs/lysS/nnr/tsaE/mutL/hfq/ytfR/nrdD/radA/nadR/thrA/thrB/dnaK/dnaJ/ileS/carB/murE/murF/murD/murC/ddlB/ftsA/secA/clpX/lon/htpG/copA/ybbA/ybdK/leuS/pxpB/pxpC/pxpA/sucC/gpmA/galK/modC/uvrB/ybhF/moeB/gsiA/clpA/cydC/rarA/serS/lpxK/mukB/uup/helD/phoH/nagK/oppD/oppF/uspF/hrpA/ydcT/lhr/sufC/ppsA/ppsR/selO/pfkB/yniA/nadE/selD/tcyN/hisG/yehX/menE/cysA/c…	111
CC	Infectedlive_vs_invitroculture	GO:0045271	respiratory chain complex I	0.0170358	13/3102	0.769231	4.065	5.34926	9.06424e-06	0.000353505	0.000305322	nuoN/nuoM/nuoL/nuoJ/nuoI/nuoH/nuoG/nuoF/nuoC/nuoB	10
CC	Infectedlive_vs_invitroculture	GO:0030964	NADH dehydrogenase complex	0.0170358	14/3102	0.714286	3.77464	5.02612	2.63665e-05	0.000514146	0.000444067	nuoN/nuoM/nuoL/nuoJ/nuoI/nuoH/nuoG/nuoF/nuoC/nuoB	10
CC	Infectedlive_vs_invitroculture	GO:1990586	divisome complex	0.011925	12/3102	0.583333	3.08262	3.49159	0.00274567	0.0356938	0.0308286	ftsI/ftsW/ftsQ/ftsA/ftsZ/ftsX/ftsE	7
CC	Infectedlive_vs_invitroculture	GO:0060187	cell pole	0.0102215	11/3102	0.545455	2.88245	3.02115	0.00870949	0.0849175	0.0733431	yjbJ/ybgI/pspA/yqjD/rbbA/tnaA	6
