# Supplementary material for: Transcriptional changes related to metabolic and iron acquisition strategies of avian pathogenic Escherichia coli are associated with embryonic survival during yolk sac infection
Source: Front Cell Infect Microbiol. 2026 Jul 15;16:1797806. doi: 10.3389/fcimb.2026.1797806 (PMC13414258; doi:10.3389/fcimb.2026.1797806)
Supplement: Supplementary Table S5 — List of differentially expressed small RNAs (sRNAs) identified in APEC transcriptomes. [file Table5.xlsx]

## Sheet: infecteddead vs invitroculture
Table S5: List of differentially expressed small RNAs (sRNAs) identified in APEC transcriptomes
pgap	logFC	logCPM	PValue	In vitro culture1	In vitro culture2	Dead1	Dead2	Dead3	isdeg (value 0sig indicates statistical significance)	SYMBOL
gene-b0455	-1.1873	2.84485	0.138475	10.0761	12.1234	5.94898	0.688673	8.02244	nosig	ffs
gene-b1574	-0.304786	-1.0288	0.856224	1.06065	0	0.796904	0	0.475907	nosig	dicF
gene-b1954	-2.78959	4.93528	1.69763e-07	76.1014	51.6459	6.02311	14.6279	7.00264	0sig	dsrA
gene-b3864	0.333518	4.44837	0.551169	16.44	21.0948	19.2554	16.9745	34.8092	nosig	spf
gene-b4408	-2.87134	15.1108	7.11193e-05	77203.4	69621.3	4148.79	22543.7	3404.95	0sig	csrB
gene-b4414	-0.976957	4.82696	0.0770064	36.5923	44.3718	10.9157	35.5814	15.161	nosig	tff
gene-b4416	-5.00153	9.23095	1.045e-22	1580.89	1292.36	48.8891	51.1021	34.5033	0sig	rybA
gene-b4417	-0.730386	-0.235402	0.435843	1.06065	1.21234	0.796904	1.02026	0.20396	nosig	rybB
gene-b4418	-0.173477	3.56324	0.73061	12.4626	12.8509	8.71035	13.901	11.0478	nosig	sraB
gene-b4420	-2.62023	4.26505	9.03199e-06	40.0394	39.0375	8.98834	2.41035	7.92046	0sig	rdlA
gene-b4425	1.77771	-0.308923	0.165976	0.530324	0	0.9081	0.714179	1.05379	nosig	rttR
gene-b4429	0.196942	3.33748	0.778216	11.402	7.0316	11.657	5.45837	14.5832	nosig	sokB
gene-b4430	-1.82544	6.38675	6.05662e-05	159.097	136.025	50.3903	26.4374	48.1006	0sig	rydB
gene-b4432	-0.433676	5.9935	0.395076	67.3511	83.6518	86.5845	26.1441	55.0013	nosig	ryeA
gene-b4436	-0.0235467	3.88736	0.945028	13.5232	16.2454	12.5466	21.1576	10.198	nosig	sibA
gene-b4437	1.49139	3.57759	0.0184932	5.5684	5.57679	12.5466	24.3331	10.096	nosig	sibB
gene-b4438	-0.167836	2.23643	0.799106	7.15937	2.90963	5.00382	2.51238	5.91485	nosig	cyaR
gene-b4439	0.716774	1.54465	0.467214	0.530324	3.39457	2.24245	5.95574	1.5297	nosig	micF
gene-b4440	-3.22445	7.55578	5.8935e-07	447.593	365.401	75.7615	10.3939	44.3274	0sig	ryfA
gene-b4441	-0.166485	2.47496	0.785946	5.03807	6.78913	6.61616	2.8057	6.42475	nosig	glmY
gene-b4442	-0.80381	-0.44279	0.412635	1.59097	0.484938	0.444784	0.548387	0.781848	nosig	micA
gene-b4443	-3.59417	8.96358	2.29067e-10	994.091	1228.83	161.642	54.9408	59.4884	0sig	gcvB
gene-b4444	-0.164309	1.37798	0.823149	1.32581	4.12197	2.57604	3.03526	1.69967	nosig	omrA
gene-b4445	0.320924	1.79064	0.696327	2.91678	2.90963	3.96599	3.41786	3.53531	nosig	omrB
gene-b4446	-1.53671	4.58818	0.0237529	38.4485	41.7047	22.962	2.69092	15.8069	nosig	sibC
gene-b4447	-1.56075	3.51893	0.0929838	20.9478	17.9427	10.2115	0.229558	9.34818	nosig	sibD
gene-b4449	2.79944	2.7648	0.010613	1.59097	1.21234	13.6771	0.752439	14.8891	0sig	sraG
gene-b4450	0.117316	2.2051	0.897279	4.50775	4.12197	4.63316	3.979	5.43894	nosig	arcZ
gene-b4451	-0.895042	1.26536	0.221384	4.50775	2.42469	2.24245	1.88747	1.42772	nosig	ryhB
gene-b4452	-2.39236	4.53967	1.92641e-06	50.3807	41.7047	10.5265	5.90473	9.89207	0sig	gadY
gene-b4454	-2.42306	4.73323	0.00018613	58.0704	47.5239	16.2161	2.48687	10.8439	0sig	rdlD
gene-b4456	-3.46689	5.59069	3.28036e-08	119.588	95.0478	15.9566	2.8057	10.368	0sig	glmZ
gene-b4457	-4.62832	8.48632	1.52439e-15	770.295	923.322	52.9292	34.5994	15.1271	0sig	csrC
gene-b4458	0.037147	1.0701	1	1.32581	2.66716	1.96446	1.47937	2.75346	nosig	oxyS
gene-b4459	-1.95564	1.85937	0.00950441	10.6065	3.63703	2.6131	1.73443	1.12178	0sig	ryjA
gene-b4577	-5.0723	7.51578	1.16705e-17	379.181	499.971	22.4801	10.8147	5.84686	0sig	sgrS
gene-b4585	-1.28389	0.826303	0.115004	4.77291	1.21234	1.13049	1.46662	1.05379	nosig	chiX
gene-b4597	0.827149	0.556167	0.420535	1.32581	0.484938	1.74207	2.12978	0.883828	nosig	rydC
gene-b4603	7.47305	-0.760114	0.0124301	0	0	1.16756	0.497375	0.271947	0sig	rseX
gene-b4608	2.10731	1.35823	0.0182218	0.795485	0.727407	3.6324	3.23931	2.99142	nosig	ohsC
gene-b4609	-5.27687	2.81483	7.79386e-15	18.031	18.9126	0.389186	0.408102	0.645874	0sig	ryfD
gene-b4616	0.0223451	1.32943	1	3.18194	1.69728	3.6324	1.07127	2.71947	nosig	istR
gene-b4690	-0.850724	3.09987	0.131172	10.6065	13.0933	4.5405	7.80496	7.37656	nosig	eyeA
gene-b4698	-0.807067	-1.35569	0.618681	1.06065	0	0.481849	0.255064	0.135974	nosig	mgrR
gene-b4699	-3.04054	4.02487	8.69459e-09	33.1452	37.8252	5.87485	3.83871	3.19538	0sig	fnrS
gene-b4701	-2.99937	0.903283	0.00108537	4.50775	5.09185	0.871035	0.127532	0.815841	0sig	sokX
gene-b4704	-0.122658	9.23498	0.833034	661.579	605.445	286.496	1265.84	193.218	nosig	arrS
gene-b4712	0.783592	1.79785	0.440619	3.18194	1.45481	5.17061	0.714179	6.08481	nosig	agrA
gene-b4713	1.0191	-0.459462	0.464414	0	0.727407	1.16756	0.102026	1.0198	nosig	agrB
gene-b4719	2.40305	1.59887	0.00928174	0.530324	0.969876	3.09495	5.89198	3.02541	0sig	sdsN
gene-b4758	-2.35912	-0.202517	0.0233273	2.65162	1.69728	0.796904	0.063766	0.407921	nosig	pspH
gene-b4759	2.98977	-0.16047	0.0313032	0.265162	0	0.889567	1.36459	0.849834	nosig	3'ETS-leuZ
gene-b4760	1.29252	2.16554	0.0947948	1.85613	2.66716	5.59686	3.80045	7.30858	nosig	rirA
gene-b4761	0.693863	-1.15894	0.771268	0.265162	0.242469	0.333588	0.612153	0.271947	nosig	sroE
gene-b4762	-0.359814	-1.92243	0.983559	0.530324	0	0.35212	0.0510128	0.20396	nosig	sroA
gene-b4763	-5.14483	4.95188	3.44275e-19	85.6472	65.9515	2.42778	1.08402	2.95742	0sig	sroC
gene-b4764	-2.62191	-0.663548	0.0188966	1.06065	2.42469	0.611577	0	0.237954	nosig	sdhX
gene-b4804	-2.08468	8.81806	0.000320426	809.009	859.552	95.7397	372.61	121.628	0sig	rbsZ
gene-b4805	-1.76431	4.36521	0.0123379	40.5697	32.0059	18.4956	1.90023	11.6597	0sig	raiZ
gene-b4808	6.8376	-1.31749	0.0373032	0	0	0.685708	0.0382596	0.543894	nosig	chiZ
gene-b4809	-0.41348	0.232013	0.632378	0.530324	2.18222	1.07489	1.08402	0.917821	nosig	ispZ
gene-b4825	0.350579	2.68093	0.779001	4.50775	6.30419	9.39605	0.242311	11.0818	nosig	aspX
gene-b4828	7.01779	-1.20615	0.0335351	0	0	0.407718	0.0255064	1.0198	nosig	motR
gene-b4829	-0.188813	0.130227	0.844727	1.59097	0.727407	1.59381	0	1.46172	nosig	uhpU
gene-b4831	-8.08918	5.67941	1.88538e-23	125.687	132.631	1.0193	0	0.407921	0sig	allZ
gene-pgaptmp_002683	2.87486	-0.279184	0.0556904	0	0.242469	1.8162	0.369843	0.645874	nosig	rprA
gene-pgaptmp_003951	-1.2739	5.71583	0.00784678	75.5711	87.2888	24.2036	50.2603	26.5148	0sig	ssrS

## Sheet: infectedlive vs invitroculture
Table S5: List of differentially expressed small RNAs (sRNAs) identified in APEC transcriptomes
pgap	logFC	logCPM	PValue	In vitro culture1	In vitro culture2	Live1	Live2	Live3	isdeg (value 0sig indicates statistical significance)	SYMBOL
gene-b0455	-0.260418	3.58786	0.770025	11.4263	13.6539	9.4807	16.1179	6.12201	nosig	ffs
gene-b1954	-1.30894	5.56169	0.0415509	86.2985	58.1656	16.5148	26.3747	44.6032	nosig	dsrA
gene-b3864	2.44024	6.28907	7.82357e-05	18.6429	23.7578	109.181	109.895	126.813	0sig	spf
gene-b4408	-3.05582	15.2578	1.50062e-05	87548.1	78410.3	14157.4	2255.77	13521.8	0sig	csrB
gene-b4414	0.0928036	5.59214	0.923273	41.4954	49.9733	82.268	30.0379	33.2338	nosig	tff
gene-b4416	-5.66708	9.38772	1.20917e-16	1792.72	1455.51	16.8206	21.979	56.8472	0sig	rybA
gene-b4418	0.52039	4.22844	0.58113	14.1325	14.4731	35.1703	10.9895	14.8677	nosig	sraB
gene-b4420	-1.98768	4.67621	0.0151939	45.4044	43.9656	11.6215	19.0484	3.49829	0sig	rdlA
gene-b4429	0.950448	4.07865	0.336271	12.9297	7.91926	27.8304	27.1074	5.68472	nosig	sokB
gene-b4430	0.200788	7.51144	0.804261	180.415	153.197	146.186	380.236	49.8506	nosig	rydB
gene-b4432	-0.0503872	6.39585	0.906965	76.3756	94.2119	104.288	54.2148	87.8946	nosig	ryeA
gene-b4436	0.391259	4.36907	0.661753	15.3353	18.2962	29.6654	12.4547	23.6135	nosig	sibA
gene-b4437	1.5486	3.83902	0.140557	6.31452	6.28079	28.1363	5.86106	20.9897	nosig	sibB
gene-b4438	0.430023	2.90854	0.759918	8.11867	3.27694	6.42241	13.92	3.061	nosig	cyaR
gene-b4439	0.756853	1.92469	0.721939	0.601383	3.82309	4.89326	6.59369	0	nosig	micF
gene-b4440	-4.57647	7.61807	1.20687e-05	507.567	411.529	25.6896	32.2358	0	0sig	ryfA
gene-b4441	0.13393	2.95861	0.960798	5.71314	7.64618	10.0924	10.2568	1.74915	nosig	glmY
gene-b4443	-3.82767	9.11975	5.68708e-07	1127.29	1383.96	148.327	101.836	14.8677	0sig	gcvB
gene-b4444	1.53602	2.86875	0.32923	1.50346	4.64233	1.83497	1.46526	23.6135	nosig	omrA
gene-b4445	2.08583	3.38721	0.158473	3.30761	3.27694	6.42241	0.732632	34.9829	nosig	omrB
gene-b4446	-1.84135	4.73301	0.0804194	43.6003	46.9694	2.1408	34.4337	2.18643	nosig	sibC
gene-b4447	-1.92185	3.71927	0.0545583	23.7546	20.2078	1.83497	11.7221	4.37286	nosig	sibD
gene-b4449	2.12491	2.3984	0.147953	1.80415	1.36539	1.22332	16.1179	4.37286	nosig	sraG
gene-b4450	-1.07109	2.02944	0.439985	5.11176	4.64233	0	5.12842	2.18643	nosig	arcZ
gene-b4451	0.920942	2.73611	0.424026	5.11176	2.73078	7.03406	10.2568	5.24744	nosig	ryhB
gene-b4452	-0.90217	5.25993	0.157818	57.1314	46.9694	37.0053	29.3053	17.0542	nosig	gadY
gene-b4454	-2.6381	4.93449	0.00989813	65.8514	53.5233	13.4565	15.3853	0	0sig	rdlD
gene-b4456	-3.41181	5.8201	1.06888e-06	135.612	107.047	9.17487	20.5137	5.24744	0sig	glmZ
gene-b4457	-4.69593	8.66433	2.71155e-10	873.509	1039.88	74.9281	23.4442	11.3694	0sig	csrC
gene-b4459	-1.99725	2.39528	0.133462	12.0277	4.09617	3.66995	2.1979	0	nosig	ryjA
gene-b4577	-4.32266	7.74437	4.81258e-12	429.989	563.087	40.0636	20.5137	13.1186	0sig	sgrS
gene-b4585	-0.795639	1.71454	0.518349	5.41245	1.36539	3.05829	0.732632	1.74915	nosig	chiX
gene-b4597	1.48726	1.45492	0.371808	1.50346	0.546156	2.1408	6.59369	0.437286	nosig	rydC
gene-b4603	7.35963	2.34059	0.0018064	0	0	14.0681	3.66316	3.93558	0sig	rseX
gene-b4608	3.41637	2.73287	0.0530475	0.902074	0.819234	14.9856	13.92	0	nosig	ohsC
gene-b4609	-5.93335	3.25321	2.26997e-05	20.447	21.3001	0	0	0.874573	0sig	ryfD
gene-b4616	0.195255	1.85183	0.959082	3.6083	1.91155	1.83497	8.05895	0	nosig	istR
gene-b4690	-0.85548	3.40107	0.422474	12.0277	14.7462	1.52914	9.52422	11.3694	nosig	eyeA
gene-b4699	-0.959151	4.86788	0.201113	37.5864	42.6002	15.9031	8.79158	36.7321	nosig	fnrS
gene-b4701	-1.01768	2.18134	0.423254	5.11176	5.73464	3.05829	5.12842	0	nosig	sokX
gene-b4704	0.391543	9.73244	0.473896	750.225	681.876	986.604	807.36	1023.69	nosig	arrS
gene-b4712	-0.248503	1.63953	0.836901	3.6083	1.63847	4.2816	2.1979	0	nosig	agrA
gene-b4719	2.23637	1.75991	0.15699	0.601383	1.09231	4.2816	8.05895	0.437286	nosig	sdsN
gene-b4758	-1.09494	1.29449	0.436774	3.00691	1.91155	3.05829	0	0	nosig	pspH
gene-b4760	0.987756	2.26147	0.556544	2.10484	3.00386	10.0924	5.12842	0	nosig	rirA
gene-b4763	-5.17472	5.19835	6.93087e-09	97.1234	74.2772	3.97578	2.93053	0	0sig	sroC
gene-b4804	-3.31645	8.76413	1.26056e-07	917.41	968.062	72.7873	44.6905	165.732	0sig	rbsZ
gene-b4805	-2.33915	4.4689	0.00403203	46.0058	36.0463	7.33989	2.93053	13.5559	0sig	raiZ
gene-b4809	0.81267	1.54949	0.622131	0.601383	2.4577	1.22332	2.1979	4.81015	nosig	ispZ
gene-b4825	-1.9546	2.06549	0.224546	5.11176	7.10003	0	5.12842	0	nosig	aspX
gene-b4831	-5.74339	5.93134	6.87777e-12	142.528	149.374	4.89326	2.93053	0	0sig	allZ
gene-pgaptmp_002683	3.86003	1.19212	0.0673391	0	0.273078	2.44663	1.46526	3.93558	nosig	rprA
gene-pgaptmp_003951	-0.821908	6.10569	0.141336	85.6971	98.3081	49.5443	62.2737	44.6032	nosig	ssrS

## Sheet: infecteddead vs infectedlive
Table S5: List of differentially expressed small RNAs (sRNAs) identified in APEC transcriptomes
pgap	logFC	logCPM	PValue	Dead1	Dead2	Dead3	Live1	Live2	Live3	isdeg	SYMBOL
gene-b0455	-0.838809	3.19117	0.394002	7.82309	0.924412	11.2455	10.7585	18.2683	6.9594	nosig	ffs
gene-b1574	1.54665	-0.821222	0.504267	1.04795	0	0.667107	0	0.830376	0	nosig	dicF
gene-b1954	-1.40763	4.4941	0.0559117	7.92057	19.6352	9.816	18.7406	29.8935	50.7042	nosig	dsrA
gene-b3864	-2.01953	6.3441	0.000236407	25.3215	22.785	48.7941	123.896	124.556	144.159	0sig	spf
gene-b4408	0.252248	13.5997	0.752	5455.79	30260.6	4772.91	16065.5	2556.73	15371.3	nosig	csrB
gene-b4414	-0.991977	5.3723	0.144889	14.3545	47.7613	21.2521	93.3559	34.0454	37.7796	nosig	tff
gene-b4416	0.737355	5.60292	0.233423	64.2907	68.5948	48.3652	19.0876	24.9113	64.623	nosig	rybA
gene-b4417	-0.79457	0.255658	0.466309	1.04795	1.3695	0.285903	0.347048	3.32151	1.4913	nosig	rybB
gene-b4418	-0.6165	4.26505	0.41046	11.4544	18.6594	15.4864	39.9105	12.4556	16.9014	nosig	sraB
gene-b4420	-0.554316	3.41671	0.544213	11.8199	3.23544	11.1026	13.1878	21.5898	3.9768	nosig	rdlA
gene-b4425	-1.85826	1.3816	0.0952894	1.19418	0.958649	1.47716	8.32915	4.15188	0.4971	nosig	rttR
gene-b4427	-3.02406	-0.089108	0.0196626	0.536162	0.0342375	0.238252	1.04114	1.66075	3.9768	nosig	micC
gene-b4429	-0.672478	4.21301	0.405671	15.3294	7.32682	20.4421	31.5814	30.7239	6.4623	nosig	sokB
gene-b4430	-1.94715	7.09286	0.00400663	66.2647	35.4871	67.4254	165.889	430.965	56.6694	0sig	rydB
gene-b4432	-0.310758	6.39893	0.587999	113.861	35.0934	77.0985	118.343	61.4478	99.9171	nosig	ryeA
gene-b4436	-0.343909	4.48622	0.629898	16.4992	28.4	14.2951	33.6636	14.1164	26.8434	nosig	sibA
gene-b4437	0.0045619	4.40522	0.98855	16.4992	32.6626	14.1522	31.9284	6.64301	23.8608	nosig	sibB
gene-b4438	-0.516805	2.87097	0.573806	6.58017	3.37239	8.29118	7.288	15.7771	3.4797	nosig	cyaR
gene-b4439	0.0308389	2.14009	0.990619	2.94889	7.99445	2.14427	5.55277	7.47339	0	nosig	micF
gene-b4440	1.42417	5.34378	0.181882	99.6286	13.9518	62.1362	29.152	36.5366	0	nosig	ryfA
gene-b4441	-0.218118	2.95838	0.81578	8.70045	3.76612	9.00594	11.4526	11.6253	1.9884	nosig	glmY
gene-b4442	0.339691	-0.240395	0.832067	0.584904	0.736106	1.09596	1.04114	0.830376	0	nosig	micA
gene-b4443	0.297637	6.8063	0.675678	212.564	73.7475	83.3883	168.318	115.422	16.9014	nosig	gcvB
gene-b4444	-1.64081	2.71465	0.140276	3.38757	4.07426	2.38252	2.08229	1.66075	26.8434	nosig	omrA
gene-b4445	-1.70597	3.36446	0.112278	5.21539	4.58782	4.95565	7.288	0.830376	39.768	nosig	omrB
gene-b4446	0.377268	4.05169	0.735726	30.1957	3.61205	22.1575	2.42933	39.0277	2.4855	nosig	sibC
gene-b4447	0.430396	2.98394	0.733369	13.4284	0.308137	13.1039	2.08229	13.286	4.971	nosig	sibD
gene-b4449	0.730032	3.4382	0.533941	17.9858	1.01001	20.8709	1.38819	18.2683	4.971	nosig	sraG
gene-b4450	1.29714	2.26034	0.287256	6.09275	5.34105	7.62408	0	5.81263	2.4855	nosig	arcZ
gene-b4451	-1.75586	2.37292	0.0535531	2.94889	2.53357	2.00132	7.9821	11.6253	5.9652	nosig	ryhB
gene-b4452	-1.41026	4.42597	0.0467378	13.8427	7.92598	13.8663	41.9928	33.2151	19.3869	nosig	gadY
gene-b4454	0.291582	3.6097	0.802972	21.3246	3.33815	15.2005	15.2701	17.4379	0	nosig	rdlD
gene-b4456	0.00487606	3.71474	1	20.9834	3.76612	14.5334	10.4114	23.2505	5.9652	nosig	glmZ
gene-b4457	0.132421	5.45556	0.853754	69.6036	46.4431	21.2045	85.0267	26.572	12.9246	nosig	csrC
gene-b4458	2.00623	1.06293	0.0841422	2.58333	1.98577	3.85969	1.73524	0	0	nosig	oxyS
gene-b4459	0.118986	1.31055	0.910775	3.43631	2.32815	1.57247	4.16457	2.49113	0	nosig	ryjA
gene-b4577	-0.683267	4.50237	0.367426	29.562	14.5167	8.19588	45.4633	23.2505	14.913	nosig	sgrS
gene-b4585	-0.422118	0.977916	0.704898	1.48663	1.96865	1.47716	3.47048	0.830376	1.9884	nosig	chiX
gene-b4597	-0.62654	1.40171	0.547374	2.29087	2.85883	1.23891	2.42933	7.47339	0.4971	nosig	rydC
gene-b4603	-3.25727	2.09874	0.00308144	1.53537	0.667631	0.381204	15.9642	4.15188	4.4739	0sig	rseX
gene-b4608	-1.29527	2.90112	0.257157	4.77672	4.34816	4.19324	17.0053	15.7771	0	nosig	ohsC
gene-b4609	0.933061	-0.597649	0.571186	0.511791	0.5478	0.905359	0	0	0.9942	nosig	ryfD
gene-b4616	-0.0910107	1.78747	0.931477	4.77672	1.43797	3.81204	2.08229	9.13414	0	nosig	istR
gene-b4690	0.0929524	3.12787	0.936785	5.97089	10.4767	10.3402	1.73524	10.7949	12.9246	nosig	eyeA
gene-b4698	-0.0645956	-1.04214	1	0.633646	0.342375	0.190602	0	1.66075	0	nosig	mgrR
gene-b4699	-2.01174	3.83695	0.0169141	7.72561	5.15274	4.47915	18.0465	9.96452	41.7564	nosig	fnrS
gene-b4701	-1.88046	0.724164	0.15108	1.14544	0.171187	1.14361	3.47048	5.81263	0	nosig	sokX
gene-b4704	-0.446697	9.85207	0.507979	376.751	1699.15	270.845	1119.58	915.075	1163.71	nosig	arrS
gene-b4712	1.11654	2.09075	0.353969	6.79951	0.958649	8.52944	4.85867	2.49113	0	nosig	agrA
gene-b4713	-0.40133	0.285592	0.785282	1.53537	0.13695	1.42951	1.73524	2.49113	0	nosig	agrB
gene-b4719	0.200731	2.37084	0.874999	4.06996	7.90886	4.24089	4.85867	9.13414	0.4971	nosig	sdsN
gene-b4758	-1.16841	-0.117396	0.509672	1.04795	0.0855937	0.571806	3.47048	0	0	nosig	pspH
gene-b4759	7.89019	0.0842508	0.00455204	1.16981	1.8317	1.19126	0	0	0	0sig	3'ETS-leuZ
gene-b4760	0.379671	2.78286	0.728223	7.36004	5.10138	10.2449	11.4526	5.81263	0	nosig	rirA
gene-b4761	-1.20789	-0.205834	0.364112	0.438678	0.821699	0.381204	0.694096	0	2.9826	nosig	sroE
gene-b4762	0.793986	-1.55236	0.717004	0.463049	0.0684749	0.285903	0.347048	0	0	nosig	sroA
gene-b4763	0.156752	1.5362	0.895494	3.1926	1.45509	4.14559	4.51162	3.32151	0	nosig	sroC
gene-b4764	0.365799	-1.13735	0.70325	0.804243	0	0.333553	0.694096	0	0	nosig	sdhX
gene-b4804	1.30621	7.54552	0.0465765	125.901	500.158	170.493	82.5974	50.653	188.401	nosig	rbsZ
gene-b4805	0.659364	3.58631	0.490305	24.3223	2.55069	16.3441	8.32915	3.32151	15.4101	nosig	raiZ
gene-b4808	-0.673441	-0.429834	0.667524	0.901727	0.0513562	0.762408	0	0.830376	1.9884	nosig	chiZ
gene-b4809	-1.15861	1.08677	0.248487	1.41352	1.45509	1.28656	1.38819	2.49113	5.4681	nosig	ispZ
gene-b4825	2.41803	2.59882	0.127269	12.3561	0.325256	15.5341	0	5.81263	0	nosig	aspX
gene-b4828	0.410793	-0.524713	0.82738	0.536162	0.0342375	1.42951	0.694096	0.830376	0	nosig	motR
gene-b4829	7.86498	0.0477094	0.0187716	2.09591	0	2.04897	0	0	0	nosig	uhpU
gene-b4831	-2.22046	0.671149	0.123377	1.3404	0	0.571806	5.55277	3.32151	0	nosig	allZ
gene-pgaptmp_002683	-1.25167	1.02348	0.246871	2.38836	0.496443	0.905359	2.77638	1.66075	4.4739	nosig	rprA
gene-pgaptmp_003951	-0.376431	5.7086	0.50136	31.8285	67.4649	37.1674	56.2218	70.582	50.7042	nosig	ssrS

## Sheet: Expressed sRNA list
SYMBOL	gene	gene_biotype
3'ETS-leuZ	gene-b4759	ncRNA
agrA	gene-b4712	ncRNA
agrB	gene-b4713	ncRNA
allZ	gene-b4831	ncRNA
arcZ	gene-b4450	ncRNA
arrS	gene-b4704	ncRNA
aspX	gene-b4825	ncRNA
bhsB	gene-b4832	ncRNA
chiX	gene-b4585	ncRNA
chiZ	gene-b4808	ncRNA
csrB	gene-b4408	ncRNA
csrC	gene-b4457	ncRNA
cyaR	gene-b4438	ncRNA
dicF	gene-b1574	ncRNA
dsrA	gene-b1954	ncRNA
esrE	gene-b4707	ncRNA
eyeA	gene-b4690	ncRNA
flgO	gene-b4826	ncRNA
fnrS	gene-b4699	ncRNA
ftsO	gene-b4810	ncRNA
gadF	gene-b4718	ncRNA
gadY	gene-b4452	ncRNA
gcvB	gene-b4443	ncRNA
glmY	gene-b4441	ncRNA
glmZ	gene-b4456	ncRNA
ispZ	gene-b4809	ncRNA
istR	gene-b4616	ncRNA
malH	gene-b4807	ncRNA
mgrR	gene-b4698	ncRNA
micA	gene-b4442	ncRNA
micC	gene-b4427	ncRNA
micF	gene-b4439	ncRNA
micL	gene-b4717	ncRNA
motR	gene-b4828	ncRNA
ohsC	gene-b4608	ncRNA
omrA	gene-b4444	ncRNA
omrB	gene-b4445	ncRNA
oxyS	gene-b4458	ncRNA
pspH	gene-b4758	ncRNA
raiZ	gene-b4805	ncRNA
rbsZ	gene-b4804	ncRNA
rdlA	gene-b4420	ncRNA
rdlD	gene-b4454	ncRNA
rirA	gene-b4760	ncRNA
rprA	gene-pgaptmp_002683	ncRNA
rseX	gene-b4603	ncRNA
rttR	gene-b4425	ncRNA
rybA	gene-b4416	ncRNA
rybB	gene-b4417	ncRNA
rydB	gene-b4430	ncRNA
rydC	gene-b4597	ncRNA
ryeA	gene-b4432	ncRNA
ryfA	gene-b4440	ncRNA
ryfD	gene-b4609	ncRNA
ryhB	gene-b4451	ncRNA
ryjA	gene-b4459	ncRNA
sdhX	gene-b4764	ncRNA
sdsN	gene-b4719	ncRNA
sdsR	gene-b4433	ncRNA
sgrS	gene-b4577	ncRNA
sibA	gene-b4436	ncRNA
sibB	gene-b4437	ncRNA
sibC	gene-b4446	ncRNA
sibD	gene-b4447	ncRNA
sokB	gene-b4429	ncRNA
sokX	gene-b4701	ncRNA
spf	gene-b3864	ncRNA
sraB	gene-b4418	ncRNA
sraG	gene-b4449	ncRNA
sroA	gene-b4762	ncRNA
sroC	gene-b4763	ncRNA
sroE	gene-b4761	ncRNA
ssrS	gene-pgaptmp_003951	ncRNA
tff	gene-b4414	ncRNA
uhpU	gene-b4829	ncRNA
xylZ	gene-b4834	ncRNA
zbiJ	gene-b4814	ncRNA
