# Supplementary material for: Transcriptional changes related to metabolic and iron acquisition strategies of avian pathogenic Escherichia coli are associated with embryonic survival during yolk sac infection
Source: Front Cell Infect Microbiol. 2026 Jul 15;16:1797806. doi: 10.3389/fcimb.2026.1797806 (PMC13414258; doi:10.3389/fcimb.2026.1797806)
Supplement: Supplementary Table S6 — List of host yolk sac and bacterial genes assigned to WGCNA co-expression modules. (A) Genes from yolk sac samples assigned to WGCNA-derived co-expression modules. (B) Genes from APEC samples assigned to WGCNA-derived co-expression modules. [file Table6.xlsx]

## Sheet: gene_module_entrz_host
Table S6A: List of host yolk sac genes assigned to WGCNA co-expression modules
name	gene	module	ENTREZID	SYMBOL
H01	ENSGALG00010000256	lightyellow	121108662	LOC121108662
H01	ENSGALG00010000269	lightyellow	121108664	LOC121108664
H01	ENSGALG00010000788	lightyellow	418811	GATD3AL1
H01	ENSGALG00010000822	lightyellow	373905	BASP1
H01	ENSGALG00010001177	lightyellow	100859886	SEH1L
H01	ENSGALG00010001245	lightyellow	425002	SERPINI1
H01	ENSGALG00010001839	lightyellow	418667	LOC418667
H01	ENSGALG00010001861	lightyellow	395355	CBX3
H01	ENSGALG00010001972	lightyellow	423925	FAM204A
H01	ENSGALG00010002062	lightyellow	395612	GSTA4
H01	ENSGALG00010002247	lightyellow	395109	RFTN1
H01	ENSGALG00010002291	lightyellow	395848	RNASEH1
H01	ENSGALG00010002361	lightyellow	112529920	TIAL1
H01	ENSGALG00010002364	lightyellow	396189	VSNL1
H01	ENSGALG00010002427	lightyellow	421837	CYB5R4
H01	ENSGALG00010002623	lightyellow	404752	MID1IP1
H01	ENSGALG00010002730	lightyellow	421943	E2F6
H01	ENSGALG00010002752	lightyellow	772135	NDUFA4
H01	ENSGALG00010002870	lightyellow	420197	FABP5
H01	ENSGALG00010003227	lightyellow	770777	PLAC8L1
H01	ENSGALG00010003478	lightyellow	428649	COLEC11
H01	ENSGALG00010003691	lightyellow	421904	ERICH1
H01	ENSGALG00010003743	lightyellow	771078	ARL9
H01	ENSGALG00010003869	lightyellow	420189	LY96
H01	ENSGALG00010004244	lightyellow	421073	TMEM241
H01	ENSGALG00010004420	lightyellow	769729	LOC769729
H01	ENSGALG00010004430	lightyellow	421119	TCEA1
H01	ENSGALG00010004577	lightyellow	418405	ZPLD1
H01	ENSGALG00010004735	lightyellow	769729	LOC769729
H01	ENSGALG00010004970	lightyellow	420555	RBM48
H01	ENSGALG00010005012	lightyellow	420559	SAMD9L
H01	ENSGALG00010005407	lightyellow	423294	DPH6
H01	ENSGALG00010005441	lightyellow	421109	UBE2V2
H01	ENSGALG00010005752	lightyellow	421636	RMND1
H01	ENSGALG00010006064	lightyellow	418646	DMTF1
H01	ENSGALG00010006259	lightyellow	422539	PPA2
H01	ENSGALG00010006323	lightyellow	422461	ANAPC10
H01	ENSGALG00010006942	lightyellow	770904	ALOX5AP
H01	ENSGALG00010007001	lightyellow	427330	SNX30
H01	ENSGALG00010007067	lightyellow	395476	CASP3
H01	ENSGALG00010007413	lightyellow	421468	GPATCH11
H01	ENSGALG00010007780	lightyellow	420834	SIRT5
H01	ENSGALG00010007903	lightyellow	420772	PSMA2
H01	ENSGALG00010007911	lightyellow	403120	IFI6
H01	ENSGALG00010007955	lightyellow	770087	TMA16
H01	ENSGALG00010007985	lightyellow	770154	APELA
H01	ENSGALG00010008046	lightyellow	395734	RHOB
H01	ENSGALG00010008170	lightyellow	425991	PICALM
H01	ENSGALG00010008276	lightyellow	416189	DNAJC18
H01	ENSGALG00010008336	lightyellow	416187	PAIP2B
H01	ENSGALG00010008918	lightyellow	423636	PLAC9
H01	ENSGALG00010009101	lightyellow	427034	HIKESHI
H01	ENSGALG00010009348	lightyellow	417697	ERGIC2
H01	ENSGALG00010009362	lightyellow	395258	IL15
H01	ENSGALG00010009435	lightyellow	424304	GTDC1
H01	ENSGALG00010009494	lightyellow	415784	UBA2
H01	ENSGALG00010009514	lightyellow	395819	PRELID1
H01	ENSGALG00010009558	lightyellow	423663	TMEM26
H01	ENSGALG00010009565	lightyellow	769808	TMEM8B
H01	ENSGALG00010009712	lightyellow	421973	UBXN2A
H01	ENSGALG00010009788	lightyellow	420850	PAK1IP1
H01	ENSGALG00010009914	lightyellow	418484	RWDD2B
H01	ENSGALG00010010095	lightyellow	772057	C12orf73
H01	ENSGALG00010010505	lightyellow	422827	CD38
H01	ENSGALG00010010823	lightyellow	768542	TMEFF2
H01	ENSGALG00010010983	lightyellow	425350	MED28
H01	ENSGALG00010010996	lightyellow	418070	RFX4
H01	ENSGALG00010011287	lightyellow	427347	CBWD1
H01	ENSGALG00010011293	lightyellow	418541	NDUFV3
H01	ENSGALG00010011428	lightyellow	420236	UQCRB
H01	ENSGALG00010011573	lightyellow	418199	CMAS
H01	ENSGALG00010011907	lightyellow	776149	BIK
H01	ENSGALG00010011992	lightyellow	771226	YEATS4
H01	ENSGALG00010012028	lightyellow	417940	TMEM140
H01	ENSGALG00010012084	lightyellow	418503	TMEM50B
H01	ENSGALG00010012263	lightyellow	121108247	SHLD3
H01	ENSGALG00010012318	lightyellow	428713	POLR1D
H01	ENSGALG00010012606	lightyellow	418508	ATP5O
H01	ENSGALG00010012745	lightyellow	768965	MARCHF3
H01	ENSGALG00010012880	lightyellow	416295	CLK4
H01	ENSGALG00010012918	lightyellow	396069	GLRX
H01	ENSGALG00010013111	lightyellow	427118	RFESD
H01	ENSGALG00010013139	lightyellow	422391	TMEM185B
H01	ENSGALG00010013269	lightyellow	419609	INPP5B
H01	ENSGALG00010013303	lightyellow	423989	TFPI
H01	ENSGALG00010013312	lightyellow	427225	PDCD1LG2
H01	ENSGALG00010013416	lightyellow	418118	NDUFB2
H01	ENSGALG00010013550	lightyellow	425121	KLHL5
H01	ENSGALG00010013638	lightyellow	422769	COMMD8
H01	ENSGALG00010013808	lightyellow	424903	HRASLS
H01	ENSGALG00010014173	lightyellow	422399	MND1
H01	ENSGALG00010014246	lightyellow	418207	KRAS
H01	ENSGALG00010014396	lightyellow	418759	ING1
H01	ENSGALG00010014539	lightyellow	427195	PAIP1
H01	ENSGALG00010014676	lightyellow	100538349	UBE2V1
H01	ENSGALG00010014819	lightyellow	112532945	LOC112532945
H01	ENSGALG00010014820	lightyellow	112532947	LOC112532947
H01	ENSGALG00010014887	lightyellow	427423	MTMR12
H01	ENSGALG00010015227	lightyellow	424921	FYTTD1
H01	ENSGALG00010016066	lightyellow	772187	C14orf2
H01	ENSGALG00010016245	lightyellow	415571	FAM96A
H01	ENSGALG00010016384	lightyellow	419313	GNAS
H01	ENSGALG00010016529	lightyellow	424963	DCUN1D1
H01	ENSGALG00010016664	lightyellow	415462	TM6SF1
H01	ENSGALG00010016702	lightyellow	428908	WDR25
H01	ENSGALG00010016711	lightyellow	107052314	LOC107052314
H01	ENSGALG00010016917	lightyellow	420681	METTL6
H01	ENSGALG00010016984	lightyellow	422919	RNF103
H01	ENSGALG00010016985	lightyellow	770665	LTC4SL
H01	ENSGALG00010017057	lightyellow	416571	NDUFAB1
H01	ENSGALG00010017142	lightyellow	101748948	NMNAT1
H01	ENSGALG00010017190	lightyellow	422231	STK26
H01	ENSGALG00010017211	lightyellow	771251	UBFD1
H01	ENSGALG00010017285	lightyellow	416586	IL21R
H01	ENSGALG00010017356	lightyellow	416584	NSMCE1
H01	ENSGALG00010017546	lightyellow	419513	NFU1
H01	ENSGALG00010017656	lightyellow	427503	FSD2
H01	ENSGALG00010017739	lightyellow	770979	MRPL20
H01	ENSGALG00010017766	lightyellow	769534	DNAAF10
H01	ENSGALG00010017779	lightyellow	423517	SNAPC1
H01	ENSGALG00010017852	lightyellow	426779	LETM2
H01	ENSGALG00010017866	lightyellow	420765	RALA
H01	ENSGALG00010017876	lightyellow	769006	COMMD1
H01	ENSGALG00010018285	lightyellow	100858359	BBIP1
H01	ENSGALG00010018577	lightyellow	416535	NARFL
H01	ENSGALG00010019018	lightyellow	422277	SH3BGRL
H01	ENSGALG00010019209	lightyellow	423571	VCPKMT
H01	ENSGALG00010019268	lightyellow	421367	NSL1
H01	ENSGALG00010019283	lightyellow	395080	NT5C3A
H01	ENSGALG00010019336	lightyellow	771742	DEXI
H01	ENSGALG00010019534	lightyellow	421372	PPP2R5A
H01	ENSGALG00010019693	lightyellow	423237	HAUS2
H01	ENSGALG00010020030	lightyellow	771953	MRPL33
H01	ENSGALG00010020090	lightyellow	554283	MORF4L2
H01	ENSGALG00010020092	lightyellow	426015	SDHAF2
H01	ENSGALG00010020092	lightyellow	430454	LRRC10B
H01	ENSGALG00010020141	lightyellow	416077	THOC7
H01	ENSGALG00010021070	lightyellow	423039	RNF141
H01	ENSGALG00010021264	lightyellow	395257	CBFB
H01	ENSGALG00010021315	lightyellow	416978	COX6A1
H01	ENSGALG00010021414	lightyellow	416492	BUD31
H01	ENSGALG00010021728	lightyellow	424499	TMED5
H01	ENSGALG00010021805	lightyellow	423178	FUT8
H01	ENSGALG00010021827	lightyellow	416433	CCZ1
H01	ENSGALG00010021916	lightyellow	416129	MRPS25
H01	ENSGALG00010022165	lightyellow	415647	FAM192A
H01	ENSGALG00010022234	lightyellow	423830	COX15
H01	ENSGALG00010022235	lightyellow	420021	VPS25
H01	ENSGALG00010022235	lightyellow	420022	RAMP2
H01	ENSGALG00010022256	lightyellow	423182	PSMC3
H01	ENSGALG00010022568	lightyellow	426472	SCRN3
H01	ENSGALG00010022754	lightyellow	415726	SNX20
H01	ENSGALG00010022888	lightyellow	419227	OSBPL2
H01	ENSGALG00010022937	lightyellow	100857285	BLOC1S1
H01	ENSGALG00010022978	lightyellow	421605	ARL14EP
H01	ENSGALG00010023062	lightyellow	378895	STX2
H01	ENSGALG00010023079	lightyellow	423689	SLC25A16
H01	ENSGALG00010023113	lightyellow	415404	MYZAP
H01	ENSGALG00010023144	lightyellow	395520	C11orf58
H01	ENSGALG00010023151	lightyellow	419096	BCL2L14
H01	ENSGALG00010023479	lightyellow	429115	MCCC2L
H01	ENSGALG00010023603	lightyellow	418294	C1S
H01	ENSGALG00010023968	lightyellow	424065	TYW5
H01	ENSGALG00010023981	lightyellow	415756	LOC415756
H01	ENSGALG00010023993	lightyellow	415757	C19orf12
H01	ENSGALG00010024510	lightyellow	424485	CNN3
H01	ENSGALG00010024558	lightyellow	100859376	PFDN5
H01	ENSGALG00010024692	lightyellow	421151	DRAM2
H01	ENSGALG00010024694	lightyellow	771837	GTF2H3
H01	ENSGALG00010024854	lightyellow	416827	C12orf65
H01	ENSGALG00010024869	lightyellow	424078	NDUFB3
H01	ENSGALG00010024996	lightyellow	429105	COA7
H01	ENSGALG00010025026	lightyellow	771794	DENR
H01	ENSGALG00010025147	lightyellow	770190	COX17
H01	ENSGALG00010025155	lightyellow	424650	CZIB
H01	ENSGALG00010025248	lightyellow	423166	C11orf74
H01	ENSGALG00010025297	lightyellow	429129	SPSB4
H01	ENSGALG00010025360	lightyellow	374161	THYN1
H01	ENSGALG00010025373	lightyellow	112529965	LOC112529965
H01	ENSGALG00010025374	lightyellow	112529916	LOC112529916
H01	ENSGALG00010025571	lightyellow	419815	SRSF3
H01	ENSGALG00010025612	lightyellow	424581	TMEM53
H01	ENSGALG00010026229	lightyellow	395105	CRHR2
H01	ENSGALG00010026334	lightyellow	419993	CALCOCO2
H01	ENSGALG00010026925	lightyellow	770080	DNAJB8
H01	ENSGALG00010027003	lightyellow	416777	SEPTIN2L
H01	ENSGALG00010027098	lightyellow	420430	EXOG
H01	ENSGALG00010027263	lightyellow	427581	TAMM41
H01	ENSGALG00010027312	lightyellow	120017336	LOC120017336
H01	ENSGALG00010027312	lightyellow	120017337	LOC120017337
H01	ENSGALG00010027339	lightyellow	419811	LAMTOR5
H01	ENSGALG00010027575	lightyellow	100049618	FCER1G
H01	ENSGALG00010027579	lightyellow	419909	C26H6ORF125
H01	ENSGALG00010028006	lightyellow	121107540	LOC121107540
H01	ENSGALG00010028024	lightyellow	425789	RBM3
H01	ENSGALG00010028046	lightyellow	415896	SMIM4
H01	ENSGALG00010028053	lightyellow	395220	ORM1
H01	ENSGALG00010028484	lightyellow	417282	NOXA1
H01	ENSGALG00010029158	lightyellow	417346	CD7
H01	ENSGALG00010029175	lightyellow	101751277	CENPX
H01	ENSGALG00010029344	lightyellow	422090	LOC422090
H01	ENSGALG00010029462	lightyellow	107049986	LOC107049986
H01	ENSGALG00010029462	lightyellow	107050025	LOC107050025
H01	ENSGALG00010029462	lightyellow	107051249	LOC107051249
H01	ENSGALG00010029462	lightyellow	107057195	LOC107057195
H01	ENSGALG00010029462	lightyellow	107057249	LOC107057249
H01	ENSGALG00010029462	lightyellow	121106516	LOC121106516
H01	ENSGALG00010029462	lightyellow	121107199	LOC121107199
H01	ENSGALG00010029462	lightyellow	121107200	LOC121107200
H01	ENSGALG00010029462	lightyellow	121107203	LOC121107203
H01	ENSGALG00010029462	lightyellow	121107205	LOC121107205
H01	ENSGALG00010029462	lightyellow	121107206	LOC121107206
H01	ENSGALG00010029462	lightyellow	121107218	LOC121107218
H01	ENSGALG00010029462	lightyellow	121107219	LOC121107219
H01	ENSGALG00010029462	lightyellow	121107220	LOC121107220
H01	ENSGALG00010029462	lightyellow	121107222	LOC121107222
H01	ENSGALG00010029462	lightyellow	121107228	LOC121107228
H01	ENSGALG00010029462	lightyellow	121107252	LOC121107252
H01	ENSGALG00010029462	lightyellow	121111929	LOC121111929
H01	ENSGALG00010029462	lightyellow	121111935	LOC121111935
H01	ENSGALG00010029520	lightyellow	417457	MKS1
H01	ENSGALG00010029641	lightyellow	121106433	LOC121106433
H01	ENSGALG00010029685	lightyellow	422115	ATP5H
H01	ENSGALG00010029732	lightyellow	417600	PIGL
H01	ENSGALG00010029749	lightyellow	417609	ASPA
H02	ENSGALG00010000007	black	63549479	ND1
H02	ENSGALG00010000020	black	63549489	COX2
H02	ENSGALG00010000023	black	63549466	ATP6
H02	ENSGALG00010000024	black	63549467	COX3
H02	ENSGALG00010000026	black	63549491	ND3
H02	ENSGALG00010000037	black	63549497	ND6
H02	ENSGALG00010000105	black	101752139	CACNA1F
H02	ENSGALG00010000145	black	770734	PRODH
H02	ENSGALG00010000224	black	425457	MYBPC2
H02	ENSGALG00010000435	black	429367	P2RX6
H02	ENSGALG00010000442	black	395907	DGCR6
H02	ENSGALG00010000595	black	101749223	MYO10
H02	ENSGALG00010000604	black	107049738	LOC107049738
H02	ENSGALG00010000604	black	121108665	LOC121108665
H02	ENSGALG00010000674	black	420948	GRB10
H02	ENSGALG00010000737	black	121107768	LOC121107768
H02	ENSGALG00010000792	black	428499	LOC428499
H02	ENSGALG00010000793	black	418813	LOC418813
H02	ENSGALG00010000808	black	420935	ADCY2
H02	ENSGALG00010000821	black	100857892	LOC100857892
H02	ENSGALG00010001123	black	771940	CP
H02	ENSGALG00010001146	black	421014	FAM69C
H02	ENSGALG00010001168	black	421025	DOK6
H02	ENSGALG00010001188	black	421040	PSMG2
H02	ENSGALG00010001197	black	421039	CEP76
H02	ENSGALG00010001234	black	417757	AASS
H02	ENSGALG00010001292	black	396474	LOX
H02	ENSGALG00010001295	black	101748079	NXF1
H02	ENSGALG00010001364	black	421057	SMCHD1
H02	ENSGALG00010001482	black	420618	TRA2A
H02	ENSGALG00010001504	black	420661	RBMS3
H02	ENSGALG00010001512	black	420645	PLCL2
H02	ENSGALG00010001666	black	421052	PIEZO2
H02	ENSGALG00010001706	black	417754	IQUB
H02	ENSGALG00010001729	black	421050	MOG
H02	ENSGALG00010001753	black	417785	PNPLA8
H02	ENSGALG00010001796	black	419051	SLCO2B1
H02	ENSGALG00010001843	black	417793	PRICKLE1
H02	ENSGALG00010001866	black	417795	PUS7L
H02	ENSGALG00010001923	black	100857462	RAPGEF5
H02	ENSGALG00010001966	black	418642	ARHGAP6
H02	ENSGALG00010001967	black	374016	LAMA1
H02	ENSGALG00010002243	black	378798	ARSH
H02	ENSGALG00010002259	black	100857674	CXorf21
H02	ENSGALG00010002373	black	395429	POSTN
H02	ENSGALG00010002377	black	428124	ART1A
H02	ENSGALG00010002446	black	421867	RIMS1
H02	ENSGALG00010002530	black	418671	STAG3
H02	ENSGALG00010002587	black	423960	DOCK1
H02	ENSGALG00010002626	black	421140	CHD7
H02	ENSGALG00010002689	black	418888	COG6
H02	ENSGALG00010002700	black	418889	LHFPL1
H02	ENSGALG00010002810	black	417042	TRIM27.1
H02	ENSGALG00010002947	black	121107416	LOC121107416
H02	ENSGALG00010002953	black	770107	WDFY2
H02	ENSGALG00010002981	black	101747275	KLHL35
H02	ENSGALG00010003113	black	418829	WBP4
H02	ENSGALG00010003269	black	428119	LOC428119
H02	ENSGALG00010003307	black	396243	COL1A2
H02	ENSGALG00010003315	black	497270	EPGN
H02	ENSGALG00010003372	black	418839	ENOX1
H02	ENSGALG00010003489	black	420567	SGCE
H02	ENSGALG00010003596	black	395369	CRISPLD1
H02	ENSGALG00010003660	black	422620	IGFBP7
H02	ENSGALG00010003703	black	421905	TDRP
H02	ENSGALG00010003791	black	395470	ITGB8
H02	ENSGALG00010003889	black	395969	ITM2B
H02	ENSGALG00010003921	black	421061	COLEC12
H02	ENSGALG00010004096	black	395875	COL12A1
H02	ENSGALG00010004102	black	421114	PCMTD1
H02	ENSGALG00010004241	black	420172	PREX2
H02	ENSGALG00010004247	black	374137	MEOX2
H02	ENSGALG00010004503	black	428534	SOX17
H02	ENSGALG00010004516	black	121109895	LOC121109895
H02	ENSGALG00010004583	black	100858171	XKR4
H02	ENSGALG00010004883	black	420549	KRIT1
H02	ENSGALG00010004887	black	395534	MYH15
H02	ENSGALG00010004965	black	420476	KIAA1462
H02	ENSGALG00010005132	black	101749023	LOC101749023
H02	ENSGALG00010005146	black	396438	TGFB3
H02	ENSGALG00010005158	black	771922	IFT43
H02	ENSGALG00010005172	black	421079	OSBPL1A
H02	ENSGALG00010005193	black	421703	EPB41L2
H02	ENSGALG00010005211	black	771938	ESRRB
H02	ENSGALG00010005219	black	418770	NALCN
H02	ENSGALG00010005228	black	421083	ZNF521
H02	ENSGALG00010005245	black	420501	KIAA1217
H02	ENSGALG00010005275	black	421705	L3MBTL3
H02	ENSGALG00010005282	black	374100	FLT1
H02	ENSGALG00010005302	black	418955	PSPC1
H02	ENSGALG00010005359	black	395588	MEIS2
H02	ENSGALG00010005378	black	421690	LOC421690
H02	ENSGALG00010005457	black	396332	SEMA3D
H02	ENSGALG00010005487	black	432368	SNAI2
H02	ENSGALG00010005513	black	418380	TMEM30CP
H02	ENSGALG00010005521	black	100858462	SYTL3
H02	ENSGALG00010005568	black	421632	PLEKHG1
H02	ENSGALG00010005588	black	769676	PLAGL1
H02	ENSGALG00010005618	black	421667	PHACTR2
H02	ENSGALG00010005679	black	418389	TMEM45A
H02	ENSGALG00010005692	black	422523	SEC24B
H02	ENSGALG00010005758	black	421672	HIVEP2
H02	ENSGALG00010005814	black	419100	UPF2
H02	ENSGALG00010005849	black	422544	SNX25
H02	ENSGALG00010006033	black	428419	NSUN6
H02	ENSGALG00010006087	black	107051465	LOC107051465
H02	ENSGALG00010006187	black	421697	TCF21
H02	ENSGALG00010006341	black	422460	HHIP
H02	ENSGALG00010006633	black	416687	FBXO18
H02	ENSGALG00010006670	black	416688	ANKRD16
H02	ENSGALG00010006779	black	112532232	LOC112532232
H02	ENSGALG00010006983	black	421449	GTPBP2
H02	ENSGALG00010007115	black	417816	CD69L
H02	ENSGALG00010007115	black	121113331	LOC121113331
H02	ENSGALG00010007169	black	421479	QPCT
H02	ENSGALG00010007175	black	396039	FOXC2
H02	ENSGALG00010007270	black	374068	CDH5
H02	ENSGALG00010007271	black	418463	CADM2
H02	ENSGALG00010007388	black	421466	CYP1B1
H02	ENSGALG00010007455	black	418989	TRPC6
H02	ENSGALG00010007457	black	101748950	SHANK3
H02	ENSGALG00010007551	black	421472	FEZ2
H02	ENSGALG00010007577	black	395238	WFDC1
H02	ENSGALG00010007580	black	420799	BRD9
H02	ENSGALG00010007590	black	422481	FBXW7
H02	ENSGALG00010007695	black	421460	RASGRP3
H02	ENSGALG00010007719	black	421461	LTBP1
H02	ENSGALG00010007889	black	418438	DCAF6
H02	ENSGALG00010007898	black	422456	GAB1
H02	ENSGALG00010007923	black	396171	YAP1
H02	ENSGALG00010007940	black	420999	GLIPR2
H02	ENSGALG00010007982	black	420804	RECK
H02	ENSGALG00010007994	black	421003	FAM65B
H02	ENSGALG00010008013	black	415852	LOC415852
H02	ENSGALG00010008015	black	768579	ARHGAP39
H02	ENSGALG00010008034	black	415842	DPEP1
H02	ENSGALG00010008130	black	418443	RCSD1
H02	ENSGALG00010008179	black	427387	SEMA6A
H02	ENSGALG00010008218	black	418990	ARHGAP42
H02	ENSGALG00010008266	black	416190	ECSCR
H02	ENSGALG00010008286	black	420342	ANXA13
H02	ENSGALG00010008316	black	101750527	ADGRF5
H02	ENSGALG00010008389	black	420955	GALNT1
H02	ENSGALG00010008426	black	415880	AP1G1
H02	ENSGALG00010008592	black	772040	KIAA0513
H02	ENSGALG00010008928	black	395437	CFC1
H02	ENSGALG00010009065	black	425800	EIF2B4
H02	ENSGALG00010009073	black	769420	PRKAR2B
H02	ENSGALG00010009159	black	396416	PTK2
H02	ENSGALG00010009188	black	769379	GPR22
H02	ENSGALG00010009223	black	431656	ATP8B4
H02	ENSGALG00010009234	black	422438	PCDH18
H02	ENSGALG00010009235	black	415831	KLHDC4
H02	ENSGALG00010009237	black	420309	DENND3
H02	ENSGALG00010009256	black	416206	CREBRF
H02	ENSGALG00010009263	black	420281	COLEC10
H02	ENSGALG00010009323	black	100858072	RNF150
H02	ENSGALG00010009328	black	423653	SLC22A15L
H02	ENSGALG00010009336	black	396478	LAMB1
H02	ENSGALG00010009415	black	416212	HMP19
H02	ENSGALG00010009470	black	101748749	ZNF469
H02	ENSGALG00010009649	black	373854	TENM2
H02	ENSGALG00010009720	black	427850	RELN
H02	ENSGALG00010009753	black	427378	HEMGN
H02	ENSGALG00010009784	black	101747373	LOC101747373
H02	ENSGALG00010009784	black	101747507	LOC101747507
H02	ENSGALG00010009784	black	121106444	LOC121106444
H02	ENSGALG00010009784	black	121111076	LOC121111076
H02	ENSGALG00010009784	black	121111575	LOC121111575
H02	ENSGALG00010009796	black	101747373	LOC101747373
H02	ENSGALG00010009796	black	121106444	LOC121106444
H02	ENSGALG00010009796	black	121106456	LOC121106456
H02	ENSGALG00010009796	black	121111575	LOC121111575
H02	ENSGALG00010009991	black	100858127	LHFPL3
H02	ENSGALG00010010122	black	396306	THBS4
H02	ENSGALG00010010156	black	395664	IFNAR2
H02	ENSGALG00010010178	black	422809	LGI2
H02	ENSGALG00010010263	black	421532	RAB4A
H02	ENSGALG00010010317	black	121110417	LOC121110417
H02	ENSGALG00010010410	black	768444	CACNA2D1
H02	ENSGALG00010010430	black	429070	ASTN1
H02	ENSGALG00010010431	black	395219	SOCS2
H02	ENSGALG00010010471	black	396369	KCNJ3
H02	ENSGALG00010010472	black	423611	MMRN2
H02	ENSGALG00010010618	black	417926	APAF1
H02	ENSGALG00010010659	black	418479	ADAMTS1
H02	ENSGALG00010010841	black	417989	PMM1
H02	ENSGALG00010010894	black	420249	SPAG1
H02	ENSGALG00010010909	black	374173	SLIT3
H02	ENSGALG00010010924	black	424420	ADAMTSL2L
H02	ENSGALG00010010952	black	417972	GBE
H02	ENSGALG00010010952	black	124416954	LOC124416954
H02	ENSGALG00010011001	black	395129	ANGPT1
H02	ENSGALG00010011049	black	395410	ABL2
H02	ENSGALG00010011096	black	395631	LDB2
H02	ENSGALG00010011267	black	770095	EVC2
H02	ENSGALG00010011284	black	107053852	LOC107053852
H02	ENSGALG00010011329	black	408051	PCDHGC3
H02	ENSGALG00010011329	black	427617	PCDHGC5
H02	ENSGALG00010011329	black	431363	PCDHGA2
H02	ENSGALG00010011446	black	100859022	LOC100859022
H02	ENSGALG00010011461	black	374179	IRF4
H02	ENSGALG00010011571	black	100858763	FAM214B
H02	ENSGALG00010011617	black	422389	MAMLD1
H02	ENSGALG00010011688	black	418185	PDE3A
H02	ENSGALG00010011723	black	428712	SPRY3
H02	ENSGALG00010011724	black	427201	ARHGEF28
H02	ENSGALG00010011873	black	427351	RFX3
H02	ENSGALG00010011886	black	424336	NTNG1
H02	ENSGALG00010011895	black	427935	PHF21B
H02	ENSGALG00010011899	black	420904	PHLPP1
H02	ENSGALG00010011963	black	420905	ZCCHC2
H02	ENSGALG00010011984	black	396133	FN1
H02	ENSGALG00010012007	black	424013	MREG
H02	ENSGALG00010012034	black	422315	ARHGEF9
H02	ENSGALG00010012055	black	422316	VEGFRKDRL
H02	ENSGALG00010012078	black	771874	TMBIM4
H02	ENSGALG00010012195	black	418506	ITSN1
H02	ENSGALG00010012293	black	417821	SRGAP1
H02	ENSGALG00010012311	black	373909	EDNRB2
H02	ENSGALG00010012362	black	396548	COL6A3
H02	ENSGALG00010012384	black	422380	NRK
H02	ENSGALG00010012427	black	427187	C7
H02	ENSGALG00010012705	black	417843	CPM
H02	ENSGALG00010012714	black	378912	RGS2
H02	ENSGALG00010012759	black	422365	ATP1B4
H02	ENSGALG00010012912	black	422368	NKAPL
H02	ENSGALG00010012913	black	427445	EGFLAM
H02	ENSGALG00010012921	black	395512	EBF1
H02	ENSGALG00010012958	black	424366	OLFML2B
H02	ENSGALG00010012985	black	373925	ARNTL2
H02	ENSGALG00010013015	black	418028	PLA2G6
H02	ENSGALG00010013078	black	423986	COL5A2
H02	ENSGALG00010013112	black	395385	CD40
H02	ENSGALG00010013156	black	418200	ABCC9
H02	ENSGALG00010013170	black	396340	COL3A1
H02	ENSGALG00010013171	black	419356	SLC9A8
H02	ENSGALG00010013175	black	374138	HIPK2
H02	ENSGALG00010013181	black	395233	DYRK1A
H02	ENSGALG00010013316	black	418110	KDM7A
H02	ENSGALG00010013323	black	374031	NOTCH2
H02	ENSGALG00010013330	black	374146	ERG
H02	ENSGALG00010013332	black	417891	LUM
H02	ENSGALG00010013344	black	427446	OSMR
H02	ENSGALG00010013345	black	417892	DCN
H02	ENSGALG00010013364	black	772154	OTOGL
H02	ENSGALG00010013381	black	418115	DENND2A
H02	ENSGALG00010013387	black	416274	NDST1
H02	ENSGALG00010013435	black	396343	SDC3
H02	ENSGALG00010013451	black	427017	PRKAB2
H02	ENSGALG00010013458	black	421749	LAMA4
H02	ENSGALG00010013463	black	100859367	EXTL1
H02	ENSGALG00010013465	black	373965	CALD1
H02	ENSGALG00010013466	black	396239	BRAF
H02	ENSGALG00010013526	black	419267	SIRPA
H02	ENSGALG00010013531	black	427639	ARSI
H02	ENSGALG00010013562	black	418180	RERGL
H02	ENSGALG00010013621	black	395509	PDGFRA
H02	ENSGALG00010013648	black	417869	NAV3
H02	ENSGALG00010013651	black	421752	TRAF3IP2
H02	ENSGALG00010013742	black	428155	RSPO4
H02	ENSGALG00010013784	black	417802	ANO6
H02	ENSGALG00010013805	black	416339	HSPA4
H02	ENSGALG00010013820	black	407088	MASP1
H02	ENSGALG00010013847	black	112530502	LOC112530502
H02	ENSGALG00010013857	black	101750396	IL18RAP
H02	ENSGALG00010013934	black	424044	STAT1
H02	ENSGALG00010014077	black	121106448	LOC121106448
H02	ENSGALG00010014080	black	424045	MYO1B
H02	ENSGALG00010014128	black	395530	COL4A1
H02	ENSGALG00010014162	black	373978	COL18A1
H02	ENSGALG00010014219	black	112531638	LOC112531638
H02	ENSGALG00010014310	black	396000	COL6A1
H02	ENSGALG00010014321	black	417972	GBE
H02	ENSGALG00010014324	black	418752	COL4A2
H02	ENSGALG00010014389	black	396292	COL6A2
H02	ENSGALG00010014400	black	428169	FAM65C
H02	ENSGALG00010014632	black	428789	NWD2
H02	ENSGALG00010014641	black	422229	DOCK11
H02	ENSGALG00010014648	black	427908	C1QTNF6
H02	ENSGALG00010014866	black	769904	FAM26E
H02	ENSGALG00010014967	black	395157	HNRNPH1
H02	ENSGALG00010015025	black	424029	TRAF3IP1
H02	ENSGALG00010015094	black	419292	CDK5RAP1
H02	ENSGALG00010015094	black	419293	LBP
H02	ENSGALG00010015111	black	416291	ADAMTS2
H02	ENSGALG00010015115	black	422292	CLDN2
H02	ENSGALG00010015131	black	419336	DOK5
H02	ENSGALG00010015149	black	422293	VSIG10L
H02	ENSGALG00010015173	black	769415	ENS-1
H02	ENSGALG00010015173	black	107051510	LOC107051510
H02	ENSGALG00010015203	black	418059	HMGXB4
H02	ENSGALG00010015391	black	100857420	SYN3
H02	ENSGALG00010015407	black	396483	TIMP3
H02	ENSGALG00010015410	black	395581	HTR2B
H02	ENSGALG00010015509	black	107051940	LOC107051940
H02	ENSGALG00010015632	black	422348	COL4A5
H02	ENSGALG00010015643	black	423474	LOC423474
H02	ENSGALG00010015670	black	424931	PTMA
H02	ENSGALG00010015676	black	396432	TGM2
H02	ENSGALG00010015698	black	423477	TNFAIP2
H02	ENSGALG00010015758	black	422263	PCDH19
H02	ENSGALG00010015816	black	418698	MITD1
H02	ENSGALG00010015845	black	416259	SAP30L
H02	ENSGALG00010015877	black	418703	REV1
H02	ENSGALG00010015964	black	423484	KLC1
H02	ENSGALG00010015970	black	414803	THPO
H02	ENSGALG00010016107	black	422903	UVSSA
H02	ENSGALG00010016141	black	421353	RRP15
H02	ENSGALG00010016200	black	422736	MICU3
H02	ENSGALG00010016209	black	415570	ADAMTS7
H02	ENSGALG00010016418	black	396209	NFIB
H02	ENSGALG00010016426	black	419265	HELZ2
H02	ENSGALG00010016449	black	422395	FMR1
H02	ENSGALG00010016548	black	423453	EVL
H02	ENSGALG00010016558	black	386585	NR2F2
H02	ENSGALG00010016577	black	396541	ZBTB17
H02	ENSGALG00010016581	black	395858	H2AFYMACROH2A1
H02	ENSGALG00010016648	black	428799	ADRA2C
H02	ENSGALG00010016652	black	424968	FXR1
H02	ENSGALG00010016655	black	420728	TRANK1
H02	ENSGALG00010016779	black	396035	CTNNA2
H02	ENSGALG00010016785	black	770488	PDGFRB
H02	ENSGALG00010016823	black	422169	HSF3
H02	ENSGALG00010016840	black	424996	LRRC34
H02	ENSGALG00010016867	black	395742	FLT4
H02	ENSGALG00010016901	black	424997	MECOM
H02	ENSGALG00010016922	black	428776	SLC9B2
H02	ENSGALG00010016964	black	416286	MAML1
H02	ENSGALG00010017100	black	420721	SUSD5
H02	ENSGALG00010017101	black	419640	CSMD2
H02	ENSGALG00010017116	black	420692	TMEM108
H02	ENSGALG00010017146	black	107054237	SKOR1
H02	ENSGALG00010017364	black	395928	AKT1
H02	ENSGALG00010017423	black	416759	TMEM204
H02	ENSGALG00010017454	black	419652	MTMR9LP
H02	ENSGALG00010017484	black	419646	IQCC
H02	ENSGALG00010017514	black	419648	TXLNA
H02	ENSGALG00010017538	black	427887	H3-3A
H02	ENSGALG00010017538	black	100859629	H3-3C
H02	ENSGALG00010017539	black	419656	KPNA6
H02	ENSGALG00010017579	black	414143	P3H2
H02	ENSGALG00010017672	black	421271	SPRED2
H02	ENSGALG00010017699	black	419669	RNF19B
H02	ENSGALG00010017732	black	423513	RHOJ
H02	ENSGALG00010017791	black	395124	CCNL2
H02	ENSGALG00010017796	black	423888	MXI1
H02	ENSGALG00010017803	black	422151	LOC422151
H02	ENSGALG00010017821	black	771058	BMP8A
H02	ENSGALG00010017832	black	430270	POU3F1
H02	ENSGALG00010017848	black	416477	CYP3A4
H02	ENSGALG00010017860	black	428691	CYSLTR1
H02	ENSGALG00010017927	black	395136	PCSK2
H02	ENSGALG00010017948	black	426791	PLAT
H02	ENSGALG00010018048	black	395839	GFRA4
H02	ENSGALG00010018121	black	423589	FERMT2
H02	ENSGALG00010018145	black	424199	LOC424199
H02	ENSGALG00010018251	black	769457	USP48
H02	ENSGALG00010018284	black	429033	SPEG
H02	ENSGALG00010018288	black	421243	CRNKL1
H02	ENSGALG00010018289	black	771101	HEYL
H02	ENSGALG00010018314	black	421244	SLC24A3
H02	ENSGALG00010018378	black	428459	ARPP21
H02	ENSGALG00010018383	black	427650	METRN
H02	ENSGALG00010018387	black	100858617	NT5DC4
H02	ENSGALG00010018446	black	373992	FBN1
H02	ENSGALG00010018466	black	425353	DYSF
H02	ENSGALG00010018470	black	424242	IQCB1
H02	ENSGALG00010018514	black	424243	EAF2
H02	ENSGALG00010018525	black	414336	ST8SIA2
H02	ENSGALG00010018537	black	112530649	LOC112530649
H02	ENSGALG00010018579	black	424984	FNDC3B
H02	ENSGALG00010018747	black	428552	FLRT3
H02	ENSGALG00010018852	black	416543	NDUFB10
H02	ENSGALG00010018874	black	100859020	LOC100859020
H02	ENSGALG00010018897	black	421205	CCDC85A
H02	ENSGALG00010018985	black	770191	NOL9
H02	ENSGALG00010019016	black	426013	PLEKHG5
H02	ENSGALG00010019072	black	100859431	AEBP1
H02	ENSGALG00010019114	black	422282	FAM46D
H02	ENSGALG00010019208	black	416124	PLXND1
H02	ENSGALG00010019296	black	420747	RP9
H02	ENSGALG00010019524	black	421339	HHIPL2
H02	ENSGALG00010019602	black	421439	SLC29A1
H02	ENSGALG00010019657	black	420753	PPP1R17
H02	ENSGALG00010019673	black	423583	NID2
H02	ENSGALG00010019724	black	419392	HES5A
H02	ENSGALG00010019724	black	107057363	HESC
H02	ENSGALG00010019804	black	416465	ELFN1
H02	ENSGALG00010019830	black	776138	JAG2
H02	ENSGALG00010020038	black	428181	SKI
H02	ENSGALG00010020041	black	423718	CDH23
H02	ENSGALG00010020056	black	415569	UACA
H02	ENSGALG00010020066	black	423719	LOC423719
H02	ENSGALG00010020163	black	419406	CDC2L1
H02	ENSGALG00010020177	black	421393	KCNG3
H02	ENSGALG00010020187	black	419407	MMP23A
H02	ENSGALG00010020246	black	416080	ADAMTS9
H02	ENSGALG00010020309	black	416097	GXYLT2
H02	ENSGALG00010020319	black	396081	NTRK3
H02	ENSGALG00010020324	black	421399	PLEKHH2
H02	ENSGALG00010020350	black	416099	PDZRN3
H02	ENSGALG00010020369	black	416101	CNTN3
H02	ENSGALG00010020379	black	769037	COL13A1
H02	ENSGALG00010020382	black	100858555	MFAP2
H02	ENSGALG00010020399	black	419466	ATP13A2
H02	ENSGALG00010020530	black	423265	SRSF5A
H02	ENSGALG00010020548	black	421434	CMTR1
H02	ENSGALG00010020550	black	427031	HECTD2
H02	ENSGALG00010020569	black	424267	DTX3L
H02	ENSGALG00010020602	black	423055	DENND2B
H02	ENSGALG00010020715	black	101747367	LOC101747367
H02	ENSGALG00010020719	black	416886	RPH3A
H02	ENSGALG00010020736	black	419539	LRRTM4
H02	ENSGALG00010020745	black	395416	ABCC1
H02	ENSGALG00010020770	black	770601	B4GALNT4
H02	ENSGALG00010020771	black	415344	LINGO1
H02	ENSGALG00010020867	black	112533229	LOC112533229
H02	ENSGALG00010020880	black	416065	PXK
H02	ENSGALG00010020913	black	416810	TMEM132B
H02	ENSGALG00010020954	black	415487	PLIN1
H02	ENSGALG00010020955	black	771735	FHAD1
H02	ENSGALG00010020999	black	424185	IFIH1
H02	ENSGALG00010021062	black	101748321	MYO9A
H02	ENSGALG00010021064	black	423038	LYVE1
H02	ENSGALG00010021103	black	395880	RBMS1
H02	ENSGALG00010021113	black	396359	SYP
H02	ENSGALG00010021127	black	423044	SWAP70
H02	ENSGALG00010021137	black	396424	PLAU
H02	ENSGALG00010021164	black	416033	SLC41A3
H02	ENSGALG00010021166	black	423875	NEURL1
H02	ENSGALG00010021168	black	426862	IVNS1ABP
H02	ENSGALG00010021180	black	769377	TMEM198
H02	ENSGALG00010021271	black	101747873	LOC101747873
H02	ENSGALG00010021314	black	378906	ZP3
H02	ENSGALG00010021338	black	424249	PDIA5
H02	ENSGALG00010021421	black	429037	GLB1L
H02	ENSGALG00010021594	black	415317	ADPGK
H02	ENSGALG00010021613	black	424546	ADGRL4
H02	ENSGALG00010021695	black	426631	FNBP4
H02	ENSGALG00010021766	black	396538	AGRN
H02	ENSGALG00010021779	black	415413	UNC13C
H02	ENSGALG00010021779	black	415414	LOC415414
H02	ENSGALG00010021867	black	395180	CXCL12
H02	ENSGALG00010021869	black	396501	GJC3
H02	ENSGALG00010021960	black	374106	CDKN1B
H02	ENSGALG00010021966	black	423825	ADGRA1
H02	ENSGALG00010022005	black	100857413	NLRC5
H02	ENSGALG00010022028	black	416130	FGD5
H02	ENSGALG00010022088	black	396023	DKK3
H02	ENSGALG00010022117	black	416445	FAM20C
H02	ENSGALG00010022134	black	423788	CH25H
H02	ENSGALG00010022150	black	415646	CPNE2
H02	ENSGALG00010022169	black	419156	TOX2
H02	ENSGALG00010022182	black	428309	CNTNAP1
H02	ENSGALG00010022215	black	100857446	ACVRL1
H02	ENSGALG00010022248	black	431296	FIGNL2
H02	ENSGALG00010022270	black	425998	MRGPRH
H02	ENSGALG00010022308	black	428150	OGFR
H02	ENSGALG00010022311	black	423208	DLL4
H02	ENSGALG00010022436	black	423908	AFAP1L2
H02	ENSGALG00010022439	black	420011	IFI35
H02	ENSGALG00010022453	black	121106446	LOC121106446
H02	ENSGALG00010022524	black	374200	SOX18
H02	ENSGALG00010022533	black	416892	TMEM119
H02	ENSGALG00010022551	black	416457	GPER1
H02	ENSGALG00010022585	black	426529	CIR1
H02	ENSGALG00010022619	black	423184	MADD
H02	ENSGALG00010022707	black	395446	SALL1
H02	ENSGALG00010022776	black	419222	CDH4
H02	ENSGALG00010022800	black	420033	KLHL10
H02	ENSGALG00010022839	black	422998	SYT12
H02	ENSGALG00010022850	black	416800	ULK1
H02	ENSGALG00010022875	black	395657	SPON1
H02	ENSGALG00010022928	black	374021	RNF111
H02	ENSGALG00010022959	black	769222	ADAMTS8
H02	ENSGALG00010022979	black	428148	LAMA5
H02	ENSGALG00010022981	black	423686	HNRNPH3
H02	ENSGALG00010023103	black	424747	DGKD
H02	ENSGALG00010023119	black	768618	NDRG4
H02	ENSGALG00010023163	black	425346	CRTAC1
H02	ENSGALG00010023183	black	771995	LOC771995
H02	ENSGALG00010023186	black	424702	MIER1
H02	ENSGALG00010023192	black	423906	TDRD1
H02	ENSGALG00010023209	black	423070	PIK3C2A
H02	ENSGALG00010023239	black	395678	RBPMS2
H02	ENSGALG00010023267	black	428249	DSCAML1
H02	ENSGALG00010023311	black	396235	ETS1
H02	ENSGALG00010023363	black	415326	CPEB1
H02	ENSGALG00010023381	black	425962	HOXB7
H02	ENSGALG00010023383	black	777548	HOXB6
H02	ENSGALG00010023394	black	425096	HOXB5
H02	ENSGALG00010023545	black	419160	PTPRT
H02	ENSGALG00010023590	black	424462	S1PR1
H02	ENSGALG00010023636	black	423064	PDE3B
H02	ENSGALG00010023668	black	428602	RCN1
H02	ENSGALG00010023759	black	396256	CALCA
H02	ENSGALG00010023767	black	424467	VCAM1
H02	ENSGALG00010023869	black	424687	DOCK7
H02	ENSGALG00010023948	black	419209	SULF2
H02	ENSGALG00010023957	black	396371	YBX3
H02	ENSGALG00010023974	black	419210	PREX1
H02	ENSGALG00010024049	black	415350	RCN2
H02	ENSGALG00010024131	black	100858302	KRT75L4
H02	ENSGALG00010024163	black	395141	HS6ST1
H02	ENSGALG00010024204	black	424479	PTBP2
H02	ENSGALG00010024270	black	425531	RAB18L
H02	ENSGALG00010024336	black	423104	TSPAN4
H02	ENSGALG00010024399	black	395179	ROR1
H02	ENSGALG00010024402	black	424770	GPC1
H02	ENSGALG00010024413	black	415697	AMFR
H02	ENSGALG00010024492	black	428099	NTF3
H02	ENSGALG00010024506	black	415371	RAB8B
H02	ENSGALG00010024512	black	419217	CCNDBP1
H02	ENSGALG00010024517	black	415373	LACTB
H02	ENSGALG00010024534	black	419031	VWF
H02	ENSGALG00010024535	black	107055040	ROBO4
H02	ENSGALG00010024555	black	396177	EPHB1
H02	ENSGALG00010024586	black	419119	DLGAP4
H02	ENSGALG00010024595	black	421154	MYBPHL
H02	ENSGALG00010024602	black	424867	PROCR
H02	ENSGALG00010024626	black	415762	TSHZ3
H02	ENSGALG00010024671	black	419814	KCTD20
H02	ENSGALG00010024705	black	424862	SLCO2A1
H02	ENSGALG00010024712	black	421150	LRIF1
H02	ENSGALG00010024757	black	423147	PPFIA1
H02	ENSGALG00010024817	black	419255	UCKL1
H02	ENSGALG00010024881	black	424081	CASP10
H02	ENSGALG00010024920	black	420453	VIPR2
H02	ENSGALG00010024932	black	100859406	ANKK1
H02	ENSGALG00010024965	black	100858732	STAT2
H02	ENSGALG00010025008	black	121107320	LOC121107320
H02	ENSGALG00010025047	black	374116	PER2
H02	ENSGALG00010025080	black	101747779	BAZ2A
H02	ENSGALG00010025092	black	395532	COL1A1
H02	ENSGALG00010025167	black	100859133	PTGES3
H02	ENSGALG00010025263	black	100857537	SAMD14
H02	ENSGALG00010025369	black	419888	LOC419888
H02	ENSGALG00010025382	black	770247	MAB21L3
H02	ENSGALG00010025389	black	424846	SNED1
H02	ENSGALG00010025415	black	420413	GIMAP6
H02	ENSGALG00010025416	black	107055393	TESPA1
H02	ENSGALG00010025418	black	395198	CASQ2
H02	ENSGALG00010025513	black	416864	RSRC2
H02	ENSGALG00010025606	black	420402	CCDC12
H02	ENSGALG00010025738	black	419820	SOX13
H02	ENSGALG00010025743	black	416876	SH2B3
H02	ENSGALG00010025940	black	424588	HECTD3L
H02	ENSGALG00010025940	black	424589	HECTD3
H02	ENSGALG00010025971	black	416884	TRAFD1
H02	ENSGALG00010025990	black	771342	FAM124B
H02	ENSGALG00010026011	black	420397	GJC2
H02	ENSGALG00010026098	black	420027	STAT3
H02	ENSGALG00010026111	black	771811	LOC771811
H02	ENSGALG00010026237	black	416940	KLHL22
H02	ENSGALG00010026259	black	416941	MED15
H02	ENSGALG00010026320	black	416943	GGT5
H02	ENSGALG00010026321	black	424603	GPBP1L1
H02	ENSGALG00010026360	black	408252	CTDSPL
H02	ENSGALG00010026371	black	112530276	LOC112530276
H02	ENSGALG00010026448	black	427705	ADORA2A
H02	ENSGALG00010026600	black	107053412	LOC107053412
H02	ENSGALG00010026679	black	121110952	LOC121110952
H02	ENSGALG00010026775	black	419932	BTG2
H02	ENSGALG00010026899	black	424675	HOOK1
H02	ENSGALG00010027083	black	416006	DENND6A
H02	ENSGALG00010027117	black	419844	RASSF5
H02	ENSGALG00010027119	black	420433	NUB1
H02	ENSGALG00010027123	black	770203	WDR86
H02	ENSGALG00010027156	black	107055367	ISYNA1
H02	ENSGALG00010027205	black	374039	OGN
H02	ENSGALG00010027217	black	428330	SEMA6B
H02	ENSGALG00010027285	black	396375	PTPRS
H02	ENSGALG00010027329	black	420383	FAM188B
H02	ENSGALG00010027335	black	420130	MAST3
H02	ENSGALG00010027350	black	100857811	INSRR
H02	ENSGALG00010027372	black	419822	PIK3C2B
H02	ENSGALG00010027499	black	419872	MOV10
H02	ENSGALG00010027513	black	415945	SEMA3G
H02	ENSGALG00010027554	black	100858962	LOC100858962
H02	ENSGALG00010027649	black	427583	FBLN2
H02	ENSGALG00010027784	black	100857779	PEAR1
H02	ENSGALG00010027831	black	420094	ATCAY
H02	ENSGALG00010027901	black	100857182	MOB3A
H02	ENSGALG00010027909	black	768711	TIMP4
H02	ENSGALG00010027916	black	769675	ADAR
H02	ENSGALG00010027983	black	429985	POGZ
H02	ENSGALG00010028001	black	420104	SBNO2
H02	ENSGALG00010028026	black	417300	ANKMY1
H02	ENSGALG00010028043	black	415895	NT5DC2
H02	ENSGALG00010028141	black	395335	CISH
H02	ENSGALG00010028165	black	396208	NFIC
H02	ENSGALG00010028189	black	417132	GPSM1
H02	ENSGALG00010028286	black	110224125	KCTD12A
H02	ENSGALG00010028314	black	431059	MEF2D
H02	ENSGALG00010028322	black	417105	STRBP
H02	ENSGALG00010028426	black	772385	GPR21
H02	ENSGALG00010028434	black	395568	COL5A1
H02	ENSGALG00010028477	black	431400	NRARP
H02	ENSGALG00010028483	black	417283	EXD3
H02	ENSGALG00010028501	black	417188	USP20
H02	ENSGALG00010028502	black	426108	PLEKHO1
H02	ENSGALG00010028513	black	396480	LOC396480
H02	ENSGALG00010028519	black	101750550	LOC101750550
H02	ENSGALG00010028537	black	431322	LOC431322
H02	ENSGALG00010028542	black	426913	LOC426913
H02	ENSGALG00010028549	black	769592	ADAMTS10
H02	ENSGALG00010028552	black	769139	LOC769139
H02	ENSGALG00010028554	black	100858797	LOC100858797
H02	ENSGALG00010028558	black	100859148	LOC100859148
H02	ENSGALG00010028558	black	100859191	LOC100859191
H02	ENSGALG00010028565	black	417209	PKN3
H02	ENSGALG00010028590	black	100857323	CDC42SE1
H02	ENSGALG00010028592	black	100859892	SEMA6C
H02	ENSGALG00010028607	black	100857417	PLVAP
H02	ENSGALG00010028649	black	101751615	LOC101751615
H02	ENSGALG00010028671	black	772356	CADM3
H02	ENSGALG00010028722	black	100315931	MIR1774
H02	ENSGALG00010028862	black	107055128	LOC107055128
H02	ENSGALG00010028868	black	431321	LOC431321
H02	ENSGALG00010028874	black	429786	CRPL1
H02	ENSGALG00010028890	black	101747382	COL1A4
H02	ENSGALG00010028900	black	396440	TNC
H02	ENSGALG00010028911	black	396312	LMX1B
H02	ENSGALG00010028915	black	100858563	ADGRD2
H02	ENSGALG00010028919	black	417137	EGFL7
H02	ENSGALG00010029127	black	112530003	LOC112530003
H02	ENSGALG00010029237	black	770638	COX11
H02	ENSGALG00010029263	black	395225	TOB1
H02	ENSGALG00010029269	black	427842	WSCD1
H02	ENSGALG00010029290	black	422099	ABCC3
H02	ENSGALG00010029343	black	771559	SCARF1
H02	ENSGALG00010029391	black	771433	ARSG
H02	ENSGALG00010029401	black	396164	HIC1
H02	ENSGALG00010029415	black	417570	FOXN1
H02	ENSGALG00010029470	black	395305	SSTR2
H02	ENSGALG00010029492	black	395215	SDK2
H02	ENSGALG00010029529	black	422072	TEPSIN
H02	ENSGALG00010029574	black	417673	SGSM2
H02	ENSGALG00010029580	black	395190	P2RX1
H02	ENSGALG00010029615	black	417519	TMEM120A
H02	ENSGALG00010029624	black	771592	RASL10B
H02	ENSGALG00010029696	black	770125	SUMO2
H02	ENSGALG00010029700	black	422121	GGA3
H02	ENSGALG00010029781	black	417369	UNC13D
H02	ENSGALG00010029892	black	112530099	LOC112530099
H02	ENSGALG00010029932	black	417513	RASA4B
H02	ENSGALG00010029938	black	769421	HS3ST3B1L
H03	ENSGALG00010000039	turquoise	373899	PDIA3
H03	ENSGALG00010000046	turquoise	415590	TUBGCP4
H03	ENSGALG00010000048	turquoise	415585	MAN2A2
H03	ENSGALG00010000078	turquoise	112531364	LOC112531364
H03	ENSGALG00010000078	turquoise	112531388	LOC112531388
H03	ENSGALG00010000078	turquoise	112531412	LOC112531412
H03	ENSGALG00010000225	turquoise	427718	LIF
H03	ENSGALG00010000287	turquoise	417003	IQCD
H03	ENSGALG00010000298	turquoise	101751586	SLC35E4
H03	ENSGALG00010000303	turquoise	770808	PES1
H03	ENSGALG00010000356	turquoise	112533553	DDR1
H03	ENSGALG00010000376	turquoise	417016	ASCC2
H03	ENSGALG00010000423	turquoise	416998	CARD8
H03	ENSGALG00010000441	turquoise	427062	SLC7A4
H03	ENSGALG00010000443	turquoise	374202	TBX3
H03	ENSGALG00010000475	turquoise	427723	RNFT2
H03	ENSGALG00010000564	turquoise	430563	NAA40
H03	ENSGALG00010000606	turquoise	420939	UBE2QL1
H03	ENSGALG00010000621	turquoise	420942	UPP1
H03	ENSGALG00010000633	turquoise	420944	VWC2
H03	ENSGALG00010000652	turquoise	770453	SRD5A1
H03	ENSGALG00010000686	turquoise	426408	ZNF555
H03	ENSGALG00010000686	turquoise	101747443	LOC101747443
H03	ENSGALG00010000718	turquoise	100526660	EEF1G
H03	ENSGALG00010000728	turquoise	427097	FAM105B
H03	ENSGALG00010000729	turquoise	408082	EDNRB
H03	ENSGALG00010000753	turquoise	420919	TRIO
H03	ENSGALG00010000757	turquoise	101751260	SCEL
H03	ENSGALG00010000784	turquoise	428048	FBXL3
H03	ENSGALG00010000787	turquoise	420925	SNRNP48
H03	ENSGALG00010000790	turquoise	420927	MARCHF6
H03	ENSGALG00010000791	turquoise	418812	ACOD1
H03	ENSGALG00010000797	turquoise	420928	CMBL
H03	ENSGALG00010000800	turquoise	418815	LMO7
H03	ENSGALG00010000813	turquoise	101750376	LOC101750376
H03	ENSGALG00010000820	turquoise	418818	KLF5
H03	ENSGALG00010000823	turquoise	418820	PIBF1
H03	ENSGALG00010000870	turquoise	373935	DACH1
H03	ENSGALG00010001120	turquoise	425038	GPR87
H03	ENSGALG00010001121	turquoise	100859902	WWTR1
H03	ENSGALG00010001127	turquoise	429164	SIAH2
H03	ENSGALG00010001135	turquoise	425050	GYG1
H03	ENSGALG00010001140	turquoise	425009	NMD3
H03	ENSGALG00010001145	turquoise	426811	TRIM36
H03	ENSGALG00010001164	turquoise	425012	KPNA4
H03	ENSGALG00010001181	turquoise	425017	MFSD1
H03	ENSGALG00010001183	turquoise	395209	RARRES1
H03	ENSGALG00010001185	turquoise	396409	PTPN2
H03	ENSGALG00010001190	turquoise	771519	LXN
H03	ENSGALG00010001193	turquoise	421035	PRELID3A
H03	ENSGALG00010001198	turquoise	395226	IFRD1
H03	ENSGALG00010001201	turquoise	421037	TUBB6
H03	ENSGALG00010001209	turquoise	374007	CDH7
H03	ENSGALG00010001213	turquoise	768427	PPIC
H03	ENSGALG00010001214	turquoise	395332	TES
H03	ENSGALG00010001224	turquoise	417783	DNAJB9
H03	ENSGALG00010001226	turquoise	100859365	VEPH1
H03	ENSGALG00010001227	turquoise	101749664	LOC101749664
H03	ENSGALG00010001230	turquoise	548626	PTX3
H03	ENSGALG00010001244	turquoise	121108916	LOC121108916
H03	ENSGALG00010001248	turquoise	396403	PTPRZ1
H03	ENSGALG00010001258	turquoise	769660	LOC769660
H03	ENSGALG00010001264	turquoise	417758	FAM3C
H03	ENSGALG00010001274	turquoise	100859693	DLGAP1
H03	ENSGALG00010001277	turquoise	396027	RELA
H03	ENSGALG00010001286	turquoise	426795	SRFBP1
H03	ENSGALG00010001287	turquoise	428987	PLPP4
H03	ENSGALG00010001297	turquoise	396284	MYL12A
H03	ENSGALG00010001353	turquoise	423968	GLRX3
H03	ENSGALG00010001369	turquoise	423970	PPP2R2D
H03	ENSGALG00010001373	turquoise	421032	IMPA2
H03	ENSGALG00010001382	turquoise	423971	BNIP3
H03	ENSGALG00010001397	turquoise	420612	KLHL7
H03	ENSGALG00010001406	turquoise	107049450	EML3
H03	ENSGALG00010001409	turquoise	428431	GPNMB
H03	ENSGALG00010001411	turquoise	396259	FGFR2
H03	ENSGALG00010001414	turquoise	420619	CCDC126
H03	ENSGALG00010001441	turquoise	421886	HMGCLL1
H03	ENSGALG00010001442	turquoise	421044	LDLRAD4
H03	ENSGALG00010001453	turquoise	395490	TAX1BP1
H03	ENSGALG00010001460	turquoise	420616	MALSU1
H03	ENSGALG00010001465	turquoise	423939	TACC2
H03	ENSGALG00010001470	turquoise	417775	GPR85
H03	ENSGALG00010001471	turquoise	396053	BMP5
H03	ENSGALG00010001475	turquoise	417776	BMT2
H03	ENSGALG00010001495	turquoise	425024	CCNL1
H03	ENSGALG00010001496	turquoise	421877	PTP4A1
H03	ENSGALG00010001499	turquoise	425026	TIPARP
H03	ENSGALG00010001501	turquoise	417771	CAPZA2
H03	ENSGALG00010001517	turquoise	417772	CAV2
H03	ENSGALG00010001557	turquoise	396431	THRB
H03	ENSGALG00010001606	turquoise	418624	PIGA
H03	ENSGALG00010001628	turquoise	417739	MAPK11
H03	ENSGALG00010001635	turquoise	107052461	TIMM10B
H03	ENSGALG00010001639	turquoise	420651	ZNF385D
H03	ENSGALG00010001647	turquoise	769134	ARL8BL
H03	ENSGALG00010001654	turquoise	419049	RPS11
H03	ENSGALG00010001668	turquoise	420653	UBE2E1
H03	ENSGALG00010001686	turquoise	417750	WASL
H03	ENSGALG00010001705	turquoise	100857572	HTRA1
H03	ENSGALG00010001711	turquoise	428435	CREB5
H03	ENSGALG00010001737	turquoise	121108718	LOC121108718
H03	ENSGALG00010001745	turquoise	417756	CADPS2
H03	ENSGALG00010001759	turquoise	427084	C10orf88
H03	ENSGALG00010001785	turquoise	417786	CNTN1
H03	ENSGALG00010001798	turquoise	771778	PSTK
H03	ENSGALG00010001801	turquoise	395231	HOXA3
H03	ENSGALG00010001803	turquoise	425903	PPP4R1
H03	ENSGALG00010001808	turquoise	395307	HOXA4
H03	ENSGALG00010001813	turquoise	100858404	HOXA5
H03	ENSGALG00010001819	turquoise	420630	HOXA6
H03	ENSGALG00010001822	turquoise	428105	KCNE3
H03	ENSGALG00010001826	turquoise	395290	HOXA7
H03	ENSGALG00010001836	turquoise	374024	TWSG1
H03	ENSGALG00010001840	turquoise	396096	HOXA9
H03	ENSGALG00010001844	turquoise	776143	HOXA10
H03	ENSGALG00010001854	turquoise	419054	CHRDL2
H03	ENSGALG00010001856	turquoise	423952	CHST15
H03	ENSGALG00010001878	turquoise	427991	XK
H03	ENSGALG00010001880	turquoise	426050	MTCL1
H03	ENSGALG00010001888	turquoise	420628	SNX10
H03	ENSGALG00010001892	turquoise	421048	RAB12
H03	ENSGALG00010001895	turquoise	419057	P4HA3
H03	ENSGALG00010001906	turquoise	420629	SKAP2
H03	ENSGALG00010001941	turquoise	395337	IL6
H03	ENSGALG00010001991	turquoise	420610	TOMM7
H03	ENSGALG00010001995	turquoise	421891	LRRC1
H03	ENSGALG00010002012	turquoise	373920	MID1
H03	ENSGALG00010002022	turquoise	769673	ERNI
H03	ENSGALG00010002041	turquoise	421894	GCLC
H03	ENSGALG00010002137	turquoise	418595	PDK3
H03	ENSGALG00010002146	turquoise	423926	CACUL1
H03	ENSGALG00010002159	turquoise	420642	GALNT15
H03	ENSGALG00010002210	turquoise	418652	GPR143
H03	ENSGALG00010002211	turquoise	419087	ACER3
H03	ENSGALG00010002235	turquoise	418657	MXRA5
H03	ENSGALG00010002239	turquoise	421898	AGPAT5
H03	ENSGALG00010002280	turquoise	417770	ST7
H03	ENSGALG00010002281	turquoise	396399	TGFBR2
H03	ENSGALG00010002282	turquoise	419088	TSKU
H03	ENSGALG00010002285	turquoise	373996	CAV1
H03	ENSGALG00010002288	turquoise	395610	ANGPT2
H03	ENSGALG00010002310	turquoise	418582	PRRG1
H03	ENSGALG00010002312	turquoise	428121	LRRC32
H03	ENSGALG00010002330	turquoise	428643	KHDRBS2
H03	ENSGALG00010002332	turquoise	418661	XG
H03	ENSGALG00010002340	turquoise	421879	RAB23
H03	ENSGALG00010002341	turquoise	421949	FAM49A
H03	ENSGALG00010002342	turquoise	421880	BAG2
H03	ENSGALG00010002350	turquoise	775985	BEND6
H03	ENSGALG00010002352	turquoise	770011	MYL12B
H03	ENSGALG00010002357	turquoise	430750	RAB31
H03	ENSGALG00010002371	turquoise	423931	BAG3
H03	ENSGALG00010002375	turquoise	396464	NPY
H03	ENSGALG00010002379	turquoise	418616	NHS
H03	ENSGALG00010002380	turquoise	421921	CMPK2
H03	ENSGALG00010002381	turquoise	418823	TDRD3
H03	ENSGALG00010002383	turquoise	423932	INPP5F
H03	ENSGALG00010002398	turquoise	107052452	IL18BP
H03	ENSGALG00010002404	turquoise	428432	OSBPL3
H03	ENSGALG00010002414	turquoise	427737	MHCY4
H03	ENSGALG00010002419	turquoise	423958	CTBP2
H03	ENSGALG00010002433	turquoise	428651	GRHL1
H03	ENSGALG00010002438	turquoise	396266	RARB
H03	ENSGALG00010002444	turquoise	421934	KLF11
H03	ENSGALG00010002455	turquoise	418566	NYX
H03	ENSGALG00010002457	turquoise	417058	MHCY63
H03	ENSGALG00010002471	turquoise	421869	OGFRL1
H03	ENSGALG00010002473	turquoise	107049124	MHCY65
H03	ENSGALG00010002474	turquoise	396161	HPCAL1
H03	ENSGALG00010002476	turquoise	418567	DDX3X
H03	ENSGALG00010002566	turquoise	408047	TMSB4X
H03	ENSGALG00010002589	turquoise	420658	SLC4A7
H03	ENSGALG00010002597	turquoise	770886	CHCHD5
H03	ENSGALG00010002598	turquoise	420529	NMT2
H03	ENSGALG00010002600	turquoise	420180	TRPA1
H03	ENSGALG00010002605	turquoise	428443	EOMES
H03	ENSGALG00010002609	turquoise	421940	PDIA6
H03	ENSGALG00010002619	turquoise	419063	RAB6A
H03	ENSGALG00010002622	turquoise	420660	AZI2
H03	ENSGALG00010002625	turquoise	421803	FHL5
H03	ENSGALG00010002658	turquoise	100859027	FBXL12
H03	ENSGALG00010002669	turquoise	417039	IL4I1
H03	ENSGALG00010002673	turquoise	421941	PQLC3
H03	ENSGALG00010002681	turquoise	419064	PLEKHB1
H03	ENSGALG00010002682	turquoise	107057622	UBL5
H03	ENSGALG00010002693	turquoise	420179	MSC
H03	ENSGALG00010002707	turquoise	419067	RELT
H03	ENSGALG00010002763	turquoise	422635	SEPTIN11
H03	ENSGALG00010002768	turquoise	417041	TRIM39.2
H03	ENSGALG00010002781	turquoise	101747413	EIF3G
H03	ENSGALG00010002784	turquoise	430359	TRIM27.2
H03	ENSGALG00010002790	turquoise	100858121	CXorf23
H03	ENSGALG00010002807	turquoise	396114	P2RY6
H03	ENSGALG00010002809	turquoise	418608	SH3KBP1
H03	ENSGALG00010002817	turquoise	772237	SHFM1
H03	ENSGALG00010002832	turquoise	421945	LPIN1
H03	ENSGALG00010002835	turquoise	418677	CYFIP1
H03	ENSGALG00010002840	turquoise	418579	SRPX
H03	ENSGALG00010002848	turquoise	378919	TRIB2
H03	ENSGALG00010002855	turquoise	417044	RACK1
H03	ENSGALG00010002880	turquoise	100859744	RASGEF1B
H03	ENSGALG00010002916	turquoise	421136	SDCBP
H03	ENSGALG00010002917	turquoise	430442	PGLS
H03	ENSGALG00010002922	turquoise	420586	TMEM106B
H03	ENSGALG00010002923	turquoise	396228	SERPINH1
H03	ENSGALG00010002927	turquoise	418684	GABRA5
H03	ENSGALG00010002935	turquoise	427990	SYTL5
H03	ENSGALG00010002949	turquoise	107052718	LOC107052718
H03	ENSGALG00010002965	turquoise	421839	PRSS35
H03	ENSGALG00010002967	turquoise	418826	OLFM4
H03	ENSGALG00010002972	turquoise	374189	ME1
H03	ENSGALG00010002982	turquoise	395813	HAND2
H03	ENSGALG00010002991	turquoise	693256	BLB1
H03	ENSGALG00010002994	turquoise	395642	DUSP4
H03	ENSGALG00010002998	turquoise	395600	LECT1
H03	ENSGALG00010003001	turquoise	395753	MAP6
H03	ENSGALG00010003019	turquoise	417048	TAPBP
H03	ENSGALG00010003022	turquoise	101747454	BLB2
H03	ENSGALG00010003030	turquoise	427999	PPEF1
H03	ENSGALG00010003033	turquoise	107053719	LOC107053719
H03	ENSGALG00010003072	turquoise	418828	ELF1
H03	ENSGALG00010003087	turquoise	420603	TWISTNB
H03	ENSGALG00010003107	turquoise	771999	GNG11
H03	ENSGALG00010003110	turquoise	693260	BF1
H03	ENSGALG00010003131	turquoise	427727	TAP1
H03	ENSGALG00010003159	turquoise	427728	TAP2
H03	ENSGALG00010003176	turquoise	422632	PRAG1
H03	ENSGALG00010003187	turquoise	100859599	RHOG
H03	ENSGALG00010003189	turquoise	422580	ANTXR2
H03	ENSGALG00010003193	turquoise	418600	ACOT9
H03	ENSGALG00010003202	turquoise	421845	FAM46A
H03	ENSGALG00010003214	turquoise	418601	PRDX4
H03	ENSGALG00010003220	turquoise	395210	SPP1
H03	ENSGALG00010003223	turquoise	428752	AREG
H03	ENSGALG00010003240	turquoise	100857411	PLACL2
H03	ENSGALG00010003243	turquoise	420560	VPS50
H03	ENSGALG00010003245	turquoise	112530983	NANOS3
H03	ENSGALG00010003253	turquoise	421928	ITGB1BP1
H03	ENSGALG00010003254	turquoise	769506	DGKH
H03	ENSGALG00010003296	turquoise	107049066	LOC107049066
H03	ENSGALG00010003298	turquoise	420193	IL7
H03	ENSGALG00010003303	turquoise	770327	MTHFD2L
H03	ENSGALG00010003320	turquoise	419080	LOC419080
H03	ENSGALG00010003322	turquoise	408036	EREG
H03	ENSGALG00010003330	turquoise	428365	HEY1
H03	ENSGALG00010003331	turquoise	418837	EPSTI1
H03	ENSGALG00010003364	turquoise	421813	ANKRD6
H03	ENSGALG00010003375	turquoise	421932	YWHAQ
H03	ENSGALG00010003383	turquoise	395528	UBE2J1
H03	ENSGALG00010003407	turquoise	420201	CHMP4C
H03	ENSGALG00010003432	turquoise	418840	LACC1
H03	ENSGALG00010003466	turquoise	396005	TSC22D1
H03	ENSGALG00010003472	turquoise	421134	FAM110B
H03	ENSGALG00010003503	turquoise	418841	NUFIP1
H03	ENSGALG00010003522	turquoise	404756	THRSPB
H03	ENSGALG00010003522	turquoise	101748650	LOC101748650
H03	ENSGALG00010003525	turquoise	421938	NOL10
H03	ENSGALG00010003541	turquoise	428633	CNR1
H03	ENSGALG00010003552	turquoise	374241	PI15
H03	ENSGALG00010003558	turquoise	396363	TPT1
H03	ENSGALG00010003560	turquoise	422616	ADGRL3
H03	ENSGALG00010003582	turquoise	420183	RDH10
H03	ENSGALG00010003583	turquoise	428650	RSAD2
H03	ENSGALG00010003589	turquoise	418845	SLC25A30
H03	ENSGALG00010003604	turquoise	421937	ODC
H03	ENSGALG00010003652	turquoise	421948	MYCN
H03	ENSGALG00010003674	turquoise	421821	AKIRIN2
H03	ENSGALG00010003681	turquoise	421954	NT5C1B
H03	ENSGALG00010003701	turquoise	422624	SARAF
H03	ENSGALG00010003713	turquoise	418848	SPERT
H03	ENSGALG00010003717	turquoise	422625	LEPROTL1
H03	ENSGALG00010003719	turquoise	418578	RPGR
H03	ENSGALG00010003737	turquoise	422626	SRP72
H03	ENSGALG00010003768	turquoise	101751638	ARSJ
H03	ENSGALG00010003772	turquoise	417083	MHCY6
H03	ENSGALG00010003772	turquoise	124417244	MHCY64
H03	ENSGALG00010003793	turquoise	378918	TRAM1L1
H03	ENSGALG00010003808	turquoise	395491	TWIST1
H03	ENSGALG00010003817	turquoise	425389	BF2
H03	ENSGALG00010003818	turquoise	419027	GAB2
H03	ENSGALG00010003820	turquoise	421908	SH3YL1
H03	ENSGALG00010003821	turquoise	418854	RUBCNL
H03	ENSGALG00010003830	turquoise	417051	DMB2
H03	ENSGALG00010003841	turquoise	420185	UBE2W
H03	ENSGALG00010003852	turquoise	420187	TCEB1
H03	ENSGALG00010003900	turquoise	386582	RB1
H03	ENSGALG00010003960	turquoise	421142	ASPH
H03	ENSGALG00010003990	turquoise	420581	ICA1
H03	ENSGALG00010004003	turquoise	422601	HNRNPDL
H03	ENSGALG00010004006	turquoise	107049082	NKAIN3
H03	ENSGALG00010004039	turquoise	100858173	ALPK1
H03	ENSGALG00010004044	turquoise	421096	RNF138
H03	ENSGALG00010004065	turquoise	422692	TIFA
H03	ENSGALG00010004083	turquoise	418867	PHF11
H03	ENSGALG00010004116	turquoise	395583	SPRY1
H03	ENSGALG00010004135	turquoise	422639	NUP54
H03	ENSGALG00010004142	turquoise	421071	RBBP8
H03	ENSGALG00010004149	turquoise	422642	SDAD1
H03	ENSGALG00010004191	turquoise	768914	CABLES1
H03	ENSGALG00010004200	turquoise	395712	ABCB1
H03	ENSGALG00010004210	turquoise	421831	SYNCRIP
H03	ENSGALG00010004212	turquoise	421715	RSPO3
H03	ENSGALG00010004214	turquoise	421678	REPS1
H03	ENSGALG00010004219	turquoise	396413	FGF2
H03	ENSGALG00010004225	turquoise	422668	CETN4
H03	ENSGALG00010004226	turquoise	420535	RUNDC3B
H03	ENSGALG00010004251	turquoise	374135	CCN2
H03	ENSGALG00010004256	turquoise	428527	DSC1
H03	ENSGALG00010004281	turquoise	420519	VIM
H03	ENSGALG00010004296	turquoise	428528	DSG4
H03	ENSGALG00010004297	turquoise	426312	SULF1
H03	ENSGALG00010004312	turquoise	422699	PDLIM5
H03	ENSGALG00010004338	turquoise	101748084	LOC101748084
H03	ENSGALG00010004341	turquoise	101748192	LOC101748192
H03	ENSGALG00010004369	turquoise	107049465	UBE2M
H03	ENSGALG00010004372	turquoise	421656	SYNJ2
H03	ENSGALG00010004377	turquoise	420596	AGR2
H03	ENSGALG00010004379	turquoise	428366	ZBTB10
H03	ENSGALG00010004386	turquoise	418359	CFAP44
H03	ENSGALG00010004393	turquoise	776930	ZBTB45
H03	ENSGALG00010004394	turquoise	428412	CCNY
H03	ENSGALG00010004395	turquoise	418361	BOC
H03	ENSGALG00010004421	turquoise	422701	RAP1GDS1
H03	ENSGALG00010004425	turquoise	378903	CREM
H03	ENSGALG00010004433	turquoise	373907	AHR1A
H03	ENSGALG00010004473	turquoise	423363	JDP2
H03	ENSGALG00010004483	turquoise	772063	STEAP4
H03	ENSGALG00010004553	turquoise	423364	BATF
H03	ENSGALG00010004568	turquoise	420524	RSU1
H03	ENSGALG00010004570	turquoise	107051826	LOC107051826
H03	ENSGALG00010004639	turquoise	421694	HBS1L
H03	ENSGALG00010004707	turquoise	420502	OTUD1
H03	ENSGALG00010004715	turquoise	100857387	WDR27
H03	ENSGALG00010004736	turquoise	418408	CD47
H03	ENSGALG00010004746	turquoise	421127	LYN
H03	ENSGALG00010004769	turquoise	428070	HTR2A
H03	ENSGALG00010004777	turquoise	420546	CDK14
H03	ENSGALG00010004787	turquoise	421074	RIOK3
H03	ENSGALG00010004791	turquoise	374062	FZD1
H03	ENSGALG00010004800	turquoise	418963	ZC3H12C
H03	ENSGALG00010004803	turquoise	421075	C18orf8
H03	ENSGALG00010004835	turquoise	107054979	HHLA2
H03	ENSGALG00010004851	turquoise	421713	SOGA3
H03	ENSGALG00010004872	turquoise	101750381	KIAA0408
H03	ENSGALG00010004896	turquoise	422655	UBA6
H03	ENSGALG00010004899	turquoise	420551	GATAD1
H03	ENSGALG00010004903	turquoise	101748816	TMPRSS11D
H03	ENSGALG00010004921	turquoise	107053109	RRAGD
H03	ENSGALG00010004929	turquoise	420553	ACCSL
H03	ENSGALG00010004935	turquoise	420475	SVIL
H03	ENSGALG00010004946	turquoise	418411	SH2D1B
H03	ENSGALG00010004976	turquoise	428754	HSD17B11
H03	ENSGALG00010004977	turquoise	426209	RNF217
H03	ENSGALG00010004980	turquoise	421589	FNDC1
H03	ENSGALG00010004987	turquoise	420479	MAP3K8
H03	ENSGALG00010004996	turquoise	100859400	GPR158
H03	ENSGALG00010005035	turquoise	418415	NECTIN3
H03	ENSGALG00010005092	turquoise	421067	ESCO1
H03	ENSGALG00010005122	turquoise	395872	IL8L1
H03	ENSGALG00010005126	turquoise	426927	MED23
H03	ENSGALG00010005131	turquoise	396495	IL8L2
H03	ENSGALG00010005138	turquoise	422654	LOC422654
H03	ENSGALG00010005143	turquoise	418931	GTF3A
H03	ENSGALG00010005150	turquoise	396092	ALCAM
H03	ENSGALG00010005166	turquoise	418406	CBLB
H03	ENSGALG00010005178	turquoise	395997	EPHA5
H03	ENSGALG00010005181	turquoise	421080	IMPACT
H03	ENSGALG00010005188	turquoise	769106	HRH4
H03	ENSGALG00010005237	turquoise	769797	RAP2A
H03	ENSGALG00010005240	turquoise	396323	VIP
H03	ENSGALG00010005242	turquoise	395074	CCDC80
H03	ENSGALG00010005249	turquoise	418978	PDGFD
H03	ENSGALG00010005251	turquoise	421643	MTRF1L
H03	ENSGALG00010005260	turquoise	428767	ANXA5
H03	ENSGALG00010005272	turquoise	418784	MBNL2
H03	ENSGALG00010005288	turquoise	421646	CNKSR3
H03	ENSGALG00010005291	turquoise	421685	IFNGR1
H03	ENSGALG00010005297	turquoise	770428	IL22RA2
H03	ENSGALG00010005307	turquoise	421648	TIAM2
H03	ENSGALG00010005309	turquoise	421102	ASXL3
H03	ENSGALG00010005314	turquoise	421686	IL20RA
H03	ENSGALG00010005317	turquoise	418435	CHCHD3
H03	ENSGALG00010005329	turquoise	423377	VIPAS39
H03	ENSGALG00010005338	turquoise	100858619	PCGF1
H03	ENSGALG00010005342	turquoise	421688	MAP3K5
H03	ENSGALG00010005356	turquoise	418787	DNAJC3
H03	ENSGALG00010005357	turquoise	771693	TNIP3
H03	ENSGALG00010005360	turquoise	425522	CAMK1D
H03	ENSGALG00010005362	turquoise	396529	ATP1B1
H03	ENSGALG00010005364	turquoise	421689	MAP7
H03	ENSGALG00010005383	turquoise	374079	OPTN
H03	ENSGALG00010005385	turquoise	420490	PDSS1
H03	ENSGALG00010005399	turquoise	422672	NDNF
H03	ENSGALG00010005402	turquoise	418791	ABCC4
H03	ENSGALG00010005409	turquoise	776459	PRKCQ
H03	ENSGALG00010005411	turquoise	421620	STXBP5
H03	ENSGALG00010005413	turquoise	395395	GAD2
H03	ENSGALG00010005416	turquoise	395113	PPP3CA
H03	ENSGALG00010005417	turquoise	425986	LOXL3
H03	ENSGALG00010005434	turquoise	422673	PRDM5
H03	ENSGALG00010005437	turquoise	421692	PDE7B
H03	ENSGALG00010005438	turquoise	418792	GPR180
H03	ENSGALG00010005454	turquoise	418375	GPR161
H03	ENSGALG00010005458	turquoise	423302	PRKD1
H03	ENSGALG00010005466	turquoise	418949	LATS2
H03	ENSGALG00010005472	turquoise	428411	PFKP
H03	ENSGALG00010005476	turquoise	396033	NFKB1
H03	ENSGALG00010005484	turquoise	395778	GINM1
H03	ENSGALG00010005493	turquoise	420463	KLF6
H03	ENSGALG00010005497	turquoise	771284	MKX
H03	ENSGALG00010005503	turquoise	421660	DYNLT1
H03	ENSGALG00010005509	turquoise	395779	COCH
H03	ENSGALG00010005516	turquoise	420457	LARP4B
H03	ENSGALG00010005518	turquoise	395863	HPGDS
H03	ENSGALG00010005532	turquoise	420458	GTPBP4
H03	ENSGALG00010005533	turquoise	395334	OPN4-1
H03	ENSGALG00010005542	turquoise	421087	KCTD1
H03	ENSGALG00010005555	turquoise	422685	PRSS12
H03	ENSGALG00010005559	turquoise	769163	FILIP1L
H03	ENSGALG00010005564	turquoise	418777	TM9SF2
H03	ENSGALG00010005596	turquoise	420468	PARD3
H03	ENSGALG00010005609	turquoise	395771	GJB6
H03	ENSGALG00010005632	turquoise	374058	ITGB1
H03	ENSGALG00010005651	turquoise	419104	USP6NL
H03	ENSGALG00010005681	turquoise	420471	EPC1
H03	ENSGALG00010005699	turquoise	419036	PRPF18
H03	ENSGALG00010005724	turquoise	419101	PROSER2
H03	ENSGALG00010005769	turquoise	418391	TFG
H03	ENSGALG00010005784	turquoise	418932	RASL11A
H03	ENSGALG00010005790	turquoise	373897	MUSK
H03	ENSGALG00010005792	turquoise	421673	ADGRG6
H03	ENSGALG00010005800	turquoise	419035	FRMD4A
H03	ENSGALG00010005821	turquoise	418779	DOCK9
H03	ENSGALG00010005828	turquoise	427339	LPAR1
H03	ENSGALG00010005830	turquoise	428078	USP12
H03	ENSGALG00010005831	turquoise	426369	SEC61A2
H03	ENSGALG00010005836	turquoise	395148	NEBL
H03	ENSGALG00010005866	turquoise	420508	DNAJC1
H03	ENSGALG00010005871	turquoise	423316	EGLN3
H03	ENSGALG00010005872	turquoise	418780	STK24
H03	ENSGALG00010005899	turquoise	427327	RASA1
H03	ENSGALG00010005913	turquoise	396093	NFKBIA
H03	ENSGALG00010005915	turquoise	422530	PAPSS1
H03	ENSGALG00010005963	turquoise	427335	UGCG
H03	ENSGALG00010005966	turquoise	420511	PLXDC2
H03	ENSGALG00010005999	turquoise	421574	PDE10A
H03	ENSGALG00010006022	turquoise	422665	SPATA5
H03	ENSGALG00010006025	turquoise	421684	TNFAIP3
H03	ENSGALG00010006028	turquoise	420513	ARL5B
H03	ENSGALG00010006039	turquoise	418398	PCNP
H03	ENSGALG00010006063	turquoise	418766	KDELC1
H03	ENSGALG00010006075	turquoise	107051027	SOX21
H03	ENSGALG00010006083	turquoise	428420	CACNB2
H03	ENSGALG00010006086	turquoise	100857117	LOC100857117
H03	ENSGALG00010006107	turquoise	771832	PGF
H03	ENSGALG00010006121	turquoise	427324	ATP6AP1L
H03	ENSGALG00010006128	turquoise	423361	ACYP1
H03	ENSGALG00010006134	turquoise	395873	K123
H03	ENSGALG00010006156	turquoise	418404	NFKBIZ
H03	ENSGALG00010006172	turquoise	100858003	TTC31
H03	ENSGALG00010006188	turquoise	423362	TMED10
H03	ENSGALG00010006193	turquoise	418248	RBM17
H03	ENSGALG00010006197	turquoise	101747820	INSYN2B2
H03	ENSGALG00010006212	turquoise	396512	FOS
H03	ENSGALG00010006229	turquoise	422537	INTS12
H03	ENSGALG00010006244	turquoise	396402	EPHA3
H03	ENSGALG00010006245	turquoise	418247	PFKFB3
H03	ENSGALG00010006254	turquoise	418430	PROS1
H03	ENSGALG00010006270	turquoise	420517	STAM
H03	ENSGALG00010006273	turquoise	418431	ARL13B
H03	ENSGALG00010006277	turquoise	769603	GNG10
H03	ENSGALG00010006279	turquoise	420518	HACD1
H03	ENSGALG00010006288	turquoise	396265	ARF5
H03	ENSGALG00010006331	turquoise	395543	SMAD9
H03	ENSGALG00010006359	turquoise	395133	SGK1
H03	ENSGALG00010006404	turquoise	395680	SMAD1
H03	ENSGALG00010006410	turquoise	112532887	ADM2
H03	ENSGALG00010006411	turquoise	395645	RGS17
H03	ENSGALG00010006492	turquoise	427955	GAP43
H03	ENSGALG00010006496	turquoise	416678	UBE2H
H03	ENSGALG00010006602	turquoise	373908	EDNRA
H03	ENSGALG00010006634	turquoise	422470	PRMT9
H03	ENSGALG00010006653	turquoise	423320	CFL2
H03	ENSGALG00010006681	turquoise	415818	CRISPLD2
H03	ENSGALG00010006715	turquoise	396385	IRF8
H03	ENSGALG00010006720	turquoise	423322	SRP54
H03	ENSGALG00010006739	turquoise	395565	VCAN
H03	ENSGALG00010006794	turquoise	421683	PERPA
H03	ENSGALG00010006835	turquoise	418915	FRY
H03	ENSGALG00010006845	turquoise	416692	CALML3
H03	ENSGALG00010006913	turquoise	418917	HSPH1
H03	ENSGALG00010006957	turquoise	100533110	PALM2AKAP2
H03	ENSGALG00010006992	turquoise	416698	SLC35B4
H03	ENSGALG00010006998	turquoise	395102	POLH
H03	ENSGALG00010007010	turquoise	431636	SLC46A2
H03	ENSGALG00010007028	turquoise	418920	KATNAL1
H03	ENSGALG00010007070	turquoise	418921	UBL3
H03	ENSGALG00010007092	turquoise	415793	DYNC1LI2
H03	ENSGALG00010007098	turquoise	421477	NDUFAF7
H03	ENSGALG00010007102	turquoise	414829	CMTM3
H03	ENSGALG00010007104	turquoise	112530378	LOC112530378
H03	ENSGALG00010007108	turquoise	420826	MBOAT1
H03	ENSGALG00010007137	turquoise	121113333	LOC121113333
H03	ENSGALG00010007160	turquoise	121113327	LOC121113327
H03	ENSGALG00010007165	turquoise	101747821	LOC101747821
H03	ENSGALG00010007183	turquoise	776358	VOPP1
H03	ENSGALG00010007184	turquoise	418462	VGLL3
H03	ENSGALG00010007203	turquoise	421480	SLC30A6
H03	ENSGALG00010007214	turquoise	415823	MTHFSD
H03	ENSGALG00010007243	turquoise	415796	BEAN1
H03	ENSGALG00010007283	turquoise	769288	STOX2
H03	ENSGALG00010007300	turquoise	427313	CCDC125
H03	ENSGALG00010007302	turquoise	415797	CDH11
H03	ENSGALG00010007321	turquoise	418425	CD200
H03	ENSGALG00010007328	turquoise	423300	NOVA1
H03	ENSGALG00010007334	turquoise	395359	SALL3
H03	ENSGALG00010007360	turquoise	395292	ROBO1
H03	ENSGALG00010007374	turquoise	425774	CMIP
H03	ENSGALG00010007381	turquoise	396494	EGFR
H03	ENSGALG00010007382	turquoise	395147	EIF2AK2
H03	ENSGALG00010007391	turquoise	421467	NANP
H03	ENSGALG00010007401	turquoise	776639	SEC61G
H03	ENSGALG00010007418	turquoise	426866	NME6
H03	ENSGALG00010007419	turquoise	426865	RABL2A
H03	ENSGALG00010007429	turquoise	395489	C21orf91
H03	ENSGALG00010007433	turquoise	420827	RNF144B
H03	ENSGALG00010007529	turquoise	414849	CDH13
H03	ENSGALG00010007546	turquoise	418981	MMP10
H03	ENSGALG00010007549	turquoise	422478	SH3D19
H03	ENSGALG00010007571	turquoise	418982	MMP1
H03	ENSGALG00010007586	turquoise	418983	MMP7
H03	ENSGALG00010007596	turquoise	121109412	LOC121109412
H03	ENSGALG00010007626	turquoise	428576	DLK2
H03	ENSGALG00010007640	turquoise	418984	TMEM123
H03	ENSGALG00010007658	turquoise	374012	BIRC2
H03	ENSGALG00010007731	turquoise	422485	C4orf33
H03	ENSGALG00010007748	turquoise	422488	CSGALNACT1
H03	ENSGALG00010007753	turquoise	419017	PRSS23
H03	ENSGALG00010007762	turquoise	422487	SH2D4A
H03	ENSGALG00010007765	turquoise	415800	NUDT7
H03	ENSGALG00010007767	turquoise	430410	VAT1L
H03	ENSGALG00010007771	turquoise	421544	CAPN9
H03	ENSGALG00010007796	turquoise	420837	MCUR1
H03	ENSGALG00010007801	turquoise	421545	TTC13
H03	ENSGALG00010007809	turquoise	421546	ARV1
H03	ENSGALG00010007849	turquoise	418473	TSTD1
H03	ENSGALG00010007854	turquoise	101751376	FAM181B
H03	ENSGALG00010007855	turquoise	771221	RNF182
H03	ENSGALG00010007857	turquoise	419112	LOC419112
H03	ENSGALG00010007862	turquoise	426138	ATMIN
H03	ENSGALG00010007867	turquoise	421009	ZNF516
H03	ENSGALG00010007868	turquoise	396361	INHBA
H03	ENSGALG00010007882	turquoise	422424	CPE
H03	ENSGALG00010007884	turquoise	420769	GLI3
H03	ENSGALG00010007900	turquoise	420952	FHOD3
H03	ENSGALG00010007915	turquoise	420774	HECW1
H03	ENSGALG00010007927	turquoise	395820	DLL1
H03	ENSGALG00010007954	turquoise	420302	GPIHBP1
H03	ENSGALG00010007973	turquoise	421002	CARMIL1
H03	ENSGALG00010007999	turquoise	421960	SDC1
H03	ENSGALG00010008028	turquoise	421519	KCNK7
H03	ENSGALG00010008029	turquoise	395550	LY6E
H03	ENSGALG00010008037	turquoise	420301	LY6CLEL
H03	ENSGALG00010008043	turquoise	769256	IL17REL
H03	ENSGALG00010008047	turquoise	428385	ASAP1
H03	ENSGALG00010008051	turquoise	420966	ZNF830
H03	ENSGALG00010008058	turquoise	418471	USP25
H03	ENSGALG00010008064	turquoise	422427	DDX60
H03	ENSGALG00010008066	turquoise	428587	PCNX2
H03	ENSGALG00010008086	turquoise	420299	RHPN1
H03	ENSGALG00010008087	turquoise	417690	CPNE8
H03	ENSGALG00010008094	turquoise	768655	PIM3
H03	ENSGALG00010008103	turquoise	428738	RBPMS
H03	ENSGALG00010008111	turquoise	426394	SYTL2
H03	ENSGALG00010008127	turquoise	427374	TBC1D2
H03	ENSGALG00010008128	turquoise	416168	RARS
H03	ENSGALG00010008133	turquoise	768680	CREG1
H03	ENSGALG00010008143	turquoise	771257	DCTN6
H03	ENSGALG00010008151	turquoise	421523	SIPA1L2
H03	ENSGALG00010008159	turquoise	422053	SUPT3H
H03	ENSGALG00010008162	turquoise	420812	HSBP1L1
H03	ENSGALG00010008166	turquoise	373919	RUNX2
H03	ENSGALG00010008167	turquoise	769632	UTP4
H03	ENSGALG00010008184	turquoise	428474	PQLC1
H03	ENSGALG00010008186	turquoise	107049993	GLTSCR2
H03	ENSGALG00010008187	turquoise	416147	LOC416147
H03	ENSGALG00010008189	turquoise	420987	EXOC3
H03	ENSGALG00010008193	turquoise	422508	CNOT6L
H03	ENSGALG00010008199	turquoise	425906	TPRKB
H03	ENSGALG00010008215	turquoise	100310814	SELENOW
H03	ENSGALG00010008217	turquoise	416149	ARHGEF37
H03	ENSGALG00010008221	turquoise	422513	LOC422513
H03	ENSGALG00010008227	turquoise	374192	DUSP1
H03	ENSGALG00010008229	turquoise	101748971	PIGY
H03	ENSGALG00010008233	turquoise	420330	FAM49B
H03	ENSGALG00010008245	turquoise	420343	FBXO32
H03	ENSGALG00010008259	turquoise	415603	MCC
H03	ENSGALG00010008278	turquoise	422058	CYP39A1
H03	ENSGALG00010008285	turquoise	428579	ADSS2
H03	ENSGALG00010008290	turquoise	422515	FAM13A
H03	ENSGALG00010008294	turquoise	415867	NOB1
H03	ENSGALG00010008296	turquoise	422428	PALLD
H03	ENSGALG00010008303	turquoise	420993	TEX10
H03	ENSGALG00010008313	turquoise	415869	PSMD7
H03	ENSGALG00010008320	turquoise	428740	GPRIN3
H03	ENSGALG00010008323	turquoise	421497	AKT3
H03	ENSGALG00010008327	turquoise	100873157	TGFB1
H03	ENSGALG00010008327	turquoise	112530472	B9D2
H03	ENSGALG00010008334	turquoise	420995	STX17
H03	ENSGALG00010008343	turquoise	422062	TNFRSF21
H03	ENSGALG00010008346	turquoise	420996	NR4A3
H03	ENSGALG00010008362	turquoise	420786	RAMP3
H03	ENSGALG00010008367	turquoise	112530621	LOC112530621
H03	ENSGALG00010008373	turquoise	768501	MACIR
H03	ENSGALG00010008375	turquoise	776273	PLCG1L
H03	ENSGALG00010008394	turquoise	771715	CD2AP
H03	ENSGALG00010008395	turquoise	428090	ENDOD1
H03	ENSGALG00010008396	turquoise	101747697	LRRTM2
H03	ENSGALG00010008407	turquoise	396368	GNAI1
H03	ENSGALG00010008409	turquoise	418996	CWC15
H03	ENSGALG00010008416	turquoise	395245	MSX2
H03	ENSGALG00010008438	turquoise	420277	SYBU
H03	ENSGALG00010008453	turquoise	428091	AMOTL1
H03	ENSGALG00010008469	turquoise	404779	NOCT
H03	ENSGALG00010008476	turquoise	425360	RNF166
H03	ENSGALG00010008488	turquoise	422518	CCSER1
H03	ENSGALG00010008497	turquoise	427274	PAM
H03	ENSGALG00010008561	turquoise	107049004	EEF1D
H03	ENSGALG00010008580	turquoise	772164	PANX1
H03	ENSGALG00010008596	turquoise	429558	HIST1H2B5L
H03	ENSGALG00010008653	turquoise	422065	EVA1A
H03	ENSGALG00010008666	turquoise	423667	SLC16A9
H03	ENSGALG00010008780	turquoise	415885	KARS1
H03	ENSGALG00010008780	turquoise	427567	CHST4
H03	ENSGALG00010008821	turquoise	419002	TAF1D
H03	ENSGALG00010008839	turquoise	769868	ZNF512
H03	ENSGALG00010008852	turquoise	420317	KHDRBS3
H03	ENSGALG00010008860	turquoise	420335	SQLE
H03	ENSGALG00010008866	turquoise	420334	WASHC5
H03	ENSGALG00010008893	turquoise	423635	SRRL
H03	ENSGALG00010008897	turquoise	420333	NSMCE2
H03	ENSGALG00010008995	turquoise	423638	ECD
H03	ENSGALG00010009013	turquoise	426846	LIPG
H03	ENSGALG00010009024	turquoise	770077	PMAIP1
H03	ENSGALG00010009026	turquoise	422418	RAPGEF2
H03	ENSGALG00010009029	turquoise	418451	IGSF3
H03	ENSGALG00010009040	turquoise	417735	CRELD2
H03	ENSGALG00010009057	turquoise	426175	NXNL2
H03	ENSGALG00010009079	turquoise	415779	KCTD15
H03	ENSGALG00010009081	turquoise	417705	HBP1
H03	ENSGALG00010009091	turquoise	100858205	EXT1
H03	ENSGALG00010009099	turquoise	395324	CXCR4
H03	ENSGALG00010009116	turquoise	431264	S1PR3
H03	ENSGALG00010009126	turquoise	415830	JPH3
H03	ENSGALG00010009131	turquoise	428736	CDKL2
H03	ENSGALG00010009146	turquoise	422511	CXCL13L3
H03	ENSGALG00010009190	turquoise	422847	ZBTB49
H03	ENSGALG00010009214	turquoise	408048	PCDH10
H03	ENSGALG00010009219	turquoise	378803	TNFRSF11B
H03	ENSGALG00010009220	turquoise	429929	GADD45G
H03	ENSGALG00010009228	turquoise	768854	ATP6V0E1
H03	ENSGALG00010009239	turquoise	422848	STX18
H03	ENSGALG00010009273	turquoise	420280	MAL2
H03	ENSGALG00010009284	turquoise	396204	CCN3
H03	ENSGALG00010009317	turquoise	423649	LRRTM3
H03	ENSGALG00010009320	turquoise	428381	GPR20
H03	ENSGALG00010009335	turquoise	768713	PTP4A3
H03	ENSGALG00010009346	turquoise	416208	STC2
H03	ENSGALG00010009347	turquoise	429878	TESK1
H03	ENSGALG00010009361	turquoise	427844	LRRK2
H03	ENSGALG00010009371	turquoise	417728	PHTF2
H03	ENSGALG00010009385	turquoise	415783	GPI
H03	ENSGALG00010009394	turquoise	415834	BANP
H03	ENSGALG00010009398	turquoise	769595	WTIP
H03	ENSGALG00010009407	turquoise	417725	PTPN12
H03	ENSGALG00010009408	turquoise	100858972	GTF2H2
H03	ENSGALG00010009467	turquoise	101748577	LOC101748577
H03	ENSGALG00010009469	turquoise	421991	DNMT3A
H03	ENSGALG00010009486	turquoise	396121	B4GALT1
H03	ENSGALG00010009492	turquoise	768825	CDC42SE2
H03	ENSGALG00010009502	turquoise	423661	ARID5B
H03	ENSGALG00010009506	turquoise	395594	HAS2
H03	ENSGALG00010009530	turquoise	429432	KIF3C
H03	ENSGALG00010009538	turquoise	395067	CRIM1
H03	ENSGALG00010009540	turquoise	421994	RAB10
H03	ENSGALG00010009578	turquoise	408046	KIF5C
H03	ENSGALG00010009591	turquoise	771649	LYPD6
H03	ENSGALG00010009608	turquoise	374034	AFAP1
H03	ENSGALG00010009615	turquoise	428660	GVINP1
H03	ENSGALG00010009637	turquoise	100859840	CYBA
H03	ENSGALG00010009638	turquoise	424312	RND3
H03	ENSGALG00010009659	turquoise	769889	APOLD1
H03	ENSGALG00010009666	turquoise	415790	RRAD
H03	ENSGALG00010009668	turquoise	395982	TFAP2A
H03	ENSGALG00010009672	turquoise	417959	DDX47
H03	ENSGALG00010009686	turquoise	416165	MAT2B
H03	ENSGALG00010009689	turquoise	417960	GPRC5A
H03	ENSGALG00010009699	turquoise	421452	POLR1C
H03	ENSGALG00010009717	turquoise	420854	EDN1
H03	ENSGALG00010009731	turquoise	424314	NMI
H03	ENSGALG00010009736	turquoise	420322	WISP1
H03	ENSGALG00010009738	turquoise	101747507	LOC101747507
H03	ENSGALG00010009738	turquoise	121111076	LOC121111076
H03	ENSGALG00010009741	turquoise	420849	C2H6orf52
H03	ENSGALG00010009765	turquoise	424413	STX10
H03	ENSGALG00010009793	turquoise	424315	TNFAIP6
H03	ENSGALG00010009801	turquoise	101750251	LOC101750251
H03	ENSGALG00010009809	turquoise	770755	SMDT1
H03	ENSGALG00010009910	turquoise	429683	SMAD7
H03	ENSGALG00010010009	turquoise	422439	ELF2
H03	ENSGALG00010010014	turquoise	396489	GLUL
H03	ENSGALG00010010017	turquoise	417878	CCDC59
H03	ENSGALG00010010062	turquoise	770874	RGS7BP
H03	ENSGALG00010010080	turquoise	428577	CDC42EP3
H03	ENSGALG00010010111	turquoise	417936	CNOT4
H03	ENSGALG00010010153	turquoise	422000	C3H8ORF80
H03	ENSGALG00010010167	turquoise	417709	PUS7
H03	ENSGALG00010010181	turquoise	121109571	LOC121109571
H03	ENSGALG00010010191	turquoise	427848	RINT1
H03	ENSGALG00010010226	turquoise	423604	BICC1
H03	ENSGALG00010010253	turquoise	395663	IL10RB
H03	ENSGALG00010010280	turquoise	374163	HSP90B1
H03	ENSGALG00010010287	turquoise	424317	STAM2
H03	ENSGALG00010010308	turquoise	422818	PACRGL
H03	ENSGALG00010010322	turquoise	374119	NEDD4L
H03	ENSGALG00010010336	turquoise	771739	FMNL2
H03	ENSGALG00010010351	turquoise	417707	NAMPTP1
H03	ENSGALG00010010366	turquoise	395722	CLU
H03	ENSGALG00010010368	turquoise	100857356	ZNF532
H03	ENSGALG00010010371	turquoise	417978	SOCS1L
H03	ENSGALG00010010382	turquoise	426850	SEC11C
H03	ENSGALG00010010390	turquoise	428382	KCNK3
H03	ENSGALG00010010405	turquoise	418496	EVA1C
H03	ENSGALG00010010420	turquoise	396203	NPM1
H03	ENSGALG00010010439	turquoise	395941	HGF
H03	ENSGALG00010010444	turquoise	420867	TXNDC5
H03	ENSGALG00010010460	turquoise	374090	SEMA3C
H03	ENSGALG00010010465	turquoise	396308	BMPR1A
H03	ENSGALG00010010483	turquoise	422826	FGFBP1
H03	ENSGALG00010010499	turquoise	424320	NR4A2
H03	ENSGALG00010010528	turquoise	424321	GPD2
H03	ENSGALG00010010599	turquoise	427212	F2R
H03	ENSGALG00010010599	turquoise	427213	F2RL1
H03	ENSGALG00010010614	turquoise	417925	IKBIP
H03	ENSGALG00010010620	turquoise	418034	ANKRD54
H03	ENSGALG00010010651	turquoise	418074	NUAK1
H03	ENSGALG00010010657	turquoise	420857	TMEM170B
H03	ENSGALG00010010685	turquoise	422799	STIM2
H03	ENSGALG00010010697	turquoise	395736	NEDD9
H03	ENSGALG00010010706	turquoise	395304	SREBF2
H03	ENSGALG00010010710	turquoise	424406	UCK2
H03	ENSGALG00010010711	turquoise	423614	SYT15
H03	ENSGALG00010010781	turquoise	100858304	NAPA
H03	ENSGALG00010010783	turquoise	768449	F2RL2
H03	ENSGALG00010010796	turquoise	424047	PRKCDBP
H03	ENSGALG00010010813	turquoise	107049991	LOC107049991
H03	ENSGALG00010010836	turquoise	771400	DIP2A
H03	ENSGALG00010010867	turquoise	373914	QSOX1
H03	ENSGALG00010010874	turquoise	420838	CD83
H03	ENSGALG00010010889	turquoise	427406	CCL19
H03	ENSGALG00010010891	turquoise	417990	POLR3H
H03	ENSGALG00010010893	turquoise	100857191	LOC100857191
H03	ENSGALG00010010897	turquoise	421499	CEP170
H03	ENSGALG00010010905	turquoise	427203	ENC1
H03	ENSGALG00010010931	turquoise	770067	CYYR1
H03	ENSGALG00010010935	turquoise	396491	LGALS1A
H03	ENSGALG00010010938	turquoise	378788	FZD6
H03	ENSGALG00010010947	turquoise	417971	LUC7L2
H03	ENSGALG00010010949	turquoise	395572	FZD3
H03	ENSGALG00010010960	turquoise	417974	POLDIP3
H03	ENSGALG00010010962	turquoise	431596	ANKDD1B
H03	ENSGALG00010010970	turquoise	396430	TPM2
H03	ENSGALG00010010982	turquoise	427986	ZBTB21
H03	ENSGALG00010011004	turquoise	427987	UMODL1
H03	ENSGALG00010011015	turquoise	420874	LYRM4
H03	ENSGALG00010011064	turquoise	420841	MYLIP
H03	ENSGALG00010011067	turquoise	417880	TMTC2
H03	ENSGALG00010011094	turquoise	423632	CSGALNACT2
H03	ENSGALG00010011104	turquoise	418533	ABCG1
H03	ENSGALG00010011128	turquoise	427207	GCNT4
H03	ENSGALG00010011141	turquoise	396484	MSX1
H03	ENSGALG00010011161	turquoise	424438	RABGAP1L
H03	ENSGALG00010011166	turquoise	771337	SOX7
H03	ENSGALG00010011175	turquoise	771016	GPR52
H03	ENSGALG00010011212	turquoise	424000	NCKAP1
H03	ENSGALG00010011235	turquoise	420876	RPP40
H03	ENSGALG00010011244	turquoise	418538	PDE9A
H03	ENSGALG00010011247	turquoise	420877	CDYL
H03	ENSGALG00010011273	turquoise	395503	RUNX1T1
H03	ENSGALG00010011275	turquoise	418540	WDR4
H03	ENSGALG00010011321	turquoise	424001	MAP2
H03	ENSGALG00010011345	turquoise	395156	CRMP1
H03	ENSGALG00010011357	turquoise	424003	UNC80
H03	ENSGALG00010011378	turquoise	420883	TUBB2B
H03	ENSGALG00010011412	turquoise	424004	KANSL1L
H03	ENSGALG00010011419	turquoise	101747752	RNF180
H03	ENSGALG00010011425	turquoise	418094	CCDC53
H03	ENSGALG00010011426	turquoise	420886	NQO2
H03	ENSGALG00010011431	turquoise	418095	DRAM1
H03	ENSGALG00010011441	turquoise	422386	CD99L2
H03	ENSGALG00010011452	turquoise	396028	KITLG
H03	ENSGALG00010011471	turquoise	771393	NMNAT2
H03	ENSGALG00010011477	turquoise	374102	SDC2
H03	ENSGALG00010011509	turquoise	420889	EXOC2
H03	ENSGALG00010011551	turquoise	420890	GMDS
H03	ENSGALG00010011575	turquoise	427615	STARD10
H03	ENSGALG00010011626	turquoise	420894	SERPINB1
H03	ENSGALG00010011634	turquoise	396260	AVD
H03	ENSGALG00010011643	turquoise	424449	C1orf21
H03	ENSGALG00010011651	turquoise	420895	SERPINB6
H03	ENSGALG00010011651	turquoise	101749622	SERPINB10A
H03	ENSGALG00010011653	turquoise	373913	NR2C1
H03	ENSGALG00010011657	turquoise	418078	ALDH1L2
H03	ENSGALG00010011660	turquoise	418079	C12orf45
H03	ENSGALG00010011664	turquoise	395715	SERPINB10B
H03	ENSGALG00010011671	turquoise	427913	SLC41A2
H03	ENSGALG00010011674	turquoise	420896	SERPINB2
H03	ENSGALG00010011679	turquoise	396058	OVAL
H03	ENSGALG00010011681	turquoise	396174	MAP1B
H03	ENSGALG00010011682	turquoise	395644	USP15
H03	ENSGALG00010011703	turquoise	425619	YWHAZ
H03	ENSGALG00010011720	turquoise	395309	IKZF2
H03	ENSGALG00010011734	turquoise	422305	GATD3AL2
H03	ENSGALG00010011738	turquoise	417908	FGD6
H03	ENSGALG00010011775	turquoise	417911	VEZT
H03	ENSGALG00010011776	turquoise	418158	IL17RA
H03	ENSGALG00010011780	turquoise	420900	SERPINB5
H03	ENSGALG00010011802	turquoise	420901	VPS4B
H03	ENSGALG00010011846	turquoise	431652	UBAP1
H03	ENSGALG00010011859	turquoise	417914	NTN4
H03	ENSGALG00010011896	turquoise	395417	SIK1
H03	ENSGALG00010011916	turquoise	427934	MCAT
H03	ENSGALG00010011917	turquoise	418548	HSF2BP
H03	ENSGALG00010011929	turquoise	417919	ELK3
H03	ENSGALG00010011930	turquoise	418226	TSPO
H03	ENSGALG00010011935	turquoise	374155	ST8SIA4
H03	ENSGALG00010011952	turquoise	416137	UBE2D2
H03	ENSGALG00010011953	turquoise	417920	CDK17
H03	ENSGALG00010011969	turquoise	768990	TMEM173
H03	ENSGALG00010011976	turquoise	769909	TNFRSF11A
H03	ENSGALG00010011989	turquoise	417948	H1-010
H03	ENSGALG00010012001	turquoise	768922	FAM102B
H03	ENSGALG00010012004	turquoise	427867	LGR5
H03	ENSGALG00010012011	turquoise	427297	HOOK3
H03	ENSGALG00010012015	turquoise	424014	LOC424014
H03	ENSGALG00010012021	turquoise	768611	PRPF38B
H03	ENSGALG00010012026	turquoise	396083	SYT1
H03	ENSGALG00010012041	turquoise	395968	ICOSLG
H03	ENSGALG00010012052	turquoise	420255	KLF10
H03	ENSGALG00010012054	turquoise	418140	FAM60A
H03	ENSGALG00010012059	turquoise	417941	ARHGDIB
H03	ENSGALG00010012061	turquoise	420254	AZIN1
H03	ENSGALG00010012064	turquoise	769193	RGS14
H03	ENSGALG00010012072	turquoise	418141	CAPRIN2
H03	ENSGALG00010012077	turquoise	418502	IFNGR2
H03	ENSGALG00010012081	turquoise	422318	CHIC1
H03	ENSGALG00010012083	turquoise	395912	MGP
H03	ENSGALG00010012092	turquoise	417943	OC3
H03	ENSGALG00010012096	turquoise	422320	Lnx2b
H03	ENSGALG00010012099	turquoise	418242	UPK3A
H03	ENSGALG00010012103	turquoise	121108220	SMAD4
H03	ENSGALG00010012106	turquoise	418143	TMTC1
H03	ENSGALG00010012123	turquoise	422321	RASL11AL
H03	ENSGALG00010012124	turquoise	427122	ERAP1
H03	ENSGALG00010012147	turquoise	418224	ARFGAP3
H03	ENSGALG00010012154	turquoise	427159	CWC27
H03	ENSGALG00010012159	turquoise	418145	WASHC1
H03	ENSGALG00010012180	turquoise	424346	DDX59
H03	ENSGALG00010012190	turquoise	427121	CAST
H03	ENSGALG00010012193	turquoise	418225	TTLL1
H03	ENSGALG00010012226	turquoise	769132	SLCO4C1
H03	ENSGALG00010012236	turquoise	424018	PRLH
H03	ENSGALG00010012240	turquoise	427282	TRIM14
H03	ENSGALG00010012260	turquoise	121108245	LOC121108245
H03	ENSGALG00010012266	turquoise	417953	H3C31
H03	ENSGALG00010012266	turquoise	769852	H3C37
H03	ENSGALG00010012266	turquoise	770022	H3C38
H03	ENSGALG00010012266	turquoise	100857439	H3C34
H03	ENSGALG00010012266	turquoise	100858681	H3C33
H03	ENSGALG00010012266	turquoise	121106438	H3C35
H03	ENSGALG00010012266	turquoise	121110383	H3C32
H03	ENSGALG00010012294	turquoise	100857299	LOC100857299
H03	ENSGALG00010012297	turquoise	416201	ABLIM3
H03	ENSGALG00010012303	turquoise	770004	CA9
H03	ENSGALG00010012304	turquoise	420228	ESRP1
H03	ENSGALG00010012315	turquoise	418162	ATP6V1E1
H03	ENSGALG00010012325	turquoise	424019	MLPH
H03	ENSGALG00010012326	turquoise	427166	SGTB
H03	ENSGALG00010012327	turquoise	416202	UBTD2
H03	ENSGALG00010012341	turquoise	770364	GOPC
H03	ENSGALG00010012349	turquoise	554219	IFNW1
H03	ENSGALG00010012372	turquoise	417832	LEMD3
H03	ENSGALG00010012390	turquoise	396116	MMP16
H03	ENSGALG00010012401	turquoise	420215	RIPK2
H03	ENSGALG00010012405	turquoise	417833	MSRB3
H03	ENSGALG00010012407	turquoise	395693	ATF4
H03	ENSGALG00010012413	turquoise	424350	NEK7
H03	ENSGALG00010012445	turquoise	421775	SOBP
H03	ENSGALG00010012449	turquoise	427425	SUB1
H03	ENSGALG00010012483	turquoise	420216	SLC7A7
H03	ENSGALG00010012529	turquoise	421778	BEND3
H03	ENSGALG00010012538	turquoise	417840	RAP1B
H03	ENSGALG00010012561	turquoise	420217	OSGIN2
H03	ENSGALG00010012586	turquoise	424356	CDC73
H03	ENSGALG00010012624	turquoise	374128	PDGFB
H03	ENSGALG00010012633	turquoise	418167	USP41
H03	ENSGALG00010012671	turquoise	374246	NBN
H03	ENSGALG00010012673	turquoise	422301	ZNF185
H03	ENSGALG00010012683	turquoise	395609	MDM2
H03	ENSGALG00010012696	turquoise	418019	DNAL4
H03	ENSGALG00010012726	turquoise	426054	IL7R
H03	ENSGALG00010012742	turquoise	768337	TUBB2A
H03	ENSGALG00010012744	turquoise	424026	ARL4C
H03	ENSGALG00010012750	turquoise	426055	CAPSL
H03	ENSGALG00010012758	turquoise	374126	NAB1
H03	ENSGALG00010012778	turquoise	417857	TBC1D15
H03	ENSGALG00010012788	turquoise	424360	RGS1
H03	ENSGALG00010012798	turquoise	423978	MFSD6
H03	ENSGALG00010012830	turquoise	427107	ARRDC3
H03	ENSGALG00010012839	turquoise	395897	TGFBI
H03	ENSGALG00010012847	turquoise	427223	RLN3
H03	ENSGALG00010012868	turquoise	420262	CTHRC1
H03	ENSGALG00010012870	turquoise	772061	KCNC2
H03	ENSGALG00010012871	turquoise	427224	CD274
H03	ENSGALG00010012879	turquoise	418510	RCAN1
H03	ENSGALG00010012889	turquoise	427226	RIC1
H03	ENSGALG00010012894	turquoise	427981	CLIC6
H03	ENSGALG00010012896	turquoise	418217	STK38L
H03	ENSGALG00010012899	turquoise	417860	CCDC107
H03	ENSGALG00010012900	turquoise	418001	RBX1
H03	ENSGALG00010012905	turquoise	107049081	NKAIN1
H03	ENSGALG00010012908	turquoise	418175	STRAP
H03	ENSGALG00010012917	turquoise	396152	RUNX1
H03	ENSGALG00010012933	turquoise	404295	ZCCHC17
H03	ENSGALG00010012939	turquoise	395278	GJA1
H03	ENSGALG00010012944	turquoise	418727	NCK1
H03	ENSGALG00010012955	turquoise	374132	RPL39L
H03	ENSGALG00010012967	turquoise	771055	C2orf40
H03	ENSGALG00010012975	turquoise	417863	KRR1
H03	ENSGALG00010012982	turquoise	396404	DDR2
H03	ENSGALG00010012995	turquoise	419558	SERINC2
H03	ENSGALG00010012997	turquoise	395672	UBE2A
H03	ENSGALG00010012998	turquoise	395519	MAFF
H03	ENSGALG00010013004	turquoise	424368	UAP1
H03	ENSGALG00010013008	turquoise	428719	STEEP1
H03	ENSGALG00010013018	turquoise	395282	ID1
H03	ENSGALG00010013037	turquoise	418513	MORC4
H03	ENSGALG00010013045	turquoise	427302	FSD1L
H03	ENSGALG00010013047	turquoise	419561	CTPS1
H03	ENSGALG00010013051	turquoise	417824	XPOT
H03	ENSGALG00010013063	turquoise	418100	PARP12
H03	ENSGALG00010013093	turquoise	419577	GPATCH3
H03	ENSGALG00010013123	turquoise	418219	PPFIBP1
H03	ENSGALG00010013129	turquoise	417828	RASSF3
H03	ENSGALG00010013131	turquoise	419355	SPATA2
H03	ENSGALG00010013133	turquoise	416310	TXNDC15
H03	ENSGALG00010013158	turquoise	101747696	CRIP1
H03	ENSGALG00010013173	turquoise	395973	KCNJ8
H03	ENSGALG00010013174	turquoise	427428	ADAMTS12
H03	ENSGALG00010013184	turquoise	373997	LDHB
H03	ENSGALG00010013209	turquoise	100857885	KIAA1549
H03	ENSGALG00010013212	turquoise	424374	CRIP2
H03	ENSGALG00010013214	turquoise	427431	RAI14
H03	ENSGALG00010013226	turquoise	374272	DUSP6
H03	ENSGALG00010013230	turquoise	419563	GBP1
H03	ENSGALG00010013250	turquoise	420206	E2F5
H03	ENSGALG00010013253	turquoise	427280	SHB
H03	ENSGALG00010013257	turquoise	769300	STX12
H03	ENSGALG00010013263	turquoise	418749	ATP11A
H03	ENSGALG00010013266	turquoise	101750666	KIAA1755
H03	ENSGALG00010013271	turquoise	423988	GULP1
H03	ENSGALG00010013283	turquoise	417870	PAWR
H03	ENSGALG00010013290	turquoise	418107	AKR1D1
H03	ENSGALG00010013301	turquoise	418235	PARVB
H03	ENSGALG00010013325	turquoise	396257	CA2
H03	ENSGALG00010013343	turquoise	100857276	KIAA1644
H03	ENSGALG00010013349	turquoise	396250	ETS2
H03	ENSGALG00010013355	turquoise	423991	FAM171B
H03	ENSGALG00010013359	turquoise	396295	BTG1
H03	ENSGALG00010013372	turquoise	427643	SPRY4
H03	ENSGALG00010013376	turquoise	418239	ARHGAP8
H03	ENSGALG00010013378	turquoise	418731	SH3RF3
H03	ENSGALG00010013386	turquoise	396420	ITGAV
H03	ENSGALG00010013389	turquoise	417864	NAP1L1
H03	ENSGALG00010013407	turquoise	423992	ZC3H15
H03	ENSGALG00010013408	turquoise	395630	RLIM
H03	ENSGALG00010013417	turquoise	418169	AKR1B1
H03	ENSGALG00010013436	turquoise	395433	NPAS2
H03	ENSGALG00010013450	turquoise	414741	CD74
H03	ENSGALG00010013452	turquoise	424037	LSS
H03	ENSGALG00010013480	turquoise	428012	TBC1D8
H03	ENSGALG00010013484	turquoise	416276	TCOF1
H03	ENSGALG00010013488	turquoise	422327	UPRT
H03	ENSGALG00010013491	turquoise	418711	CNOT11
H03	ENSGALG00010013492	turquoise	124417520	B3GALT5
H03	ENSGALG00010013501	turquoise	395338	AKR1B10
H03	ENSGALG00010013553	turquoise	769871	TADA1
H03	ENSGALG00010013556	turquoise	422756	RASL11B
H03	ENSGALG00010013563	turquoise	374233	FKBP1A
H03	ENSGALG00010013595	turquoise	427918	WEE2
H03	ENSGALG00010013604	turquoise	396294	FYN
H03	ENSGALG00010013619	turquoise	418715	IL1R2
H03	ENSGALG00010013632	turquoise	395443	SLC1A3
H03	ENSGALG00010013635	turquoise	424912	BCL6
H03	ENSGALG00010013698	turquoise	419631	TFAP2E
H03	ENSGALG00010013715	turquoise	396481	IL1R1
H03	ENSGALG00010013744	turquoise	418716	IL1RL2
H03	ENSGALG00010013749	turquoise	417799	NELL2
H03	ENSGALG00010013758	turquoise	418527	FAM3B
H03	ENSGALG00010013759	turquoise	424901	ATP13A4
H03	ENSGALG00010013767	turquoise	395833	PGK2
H03	ENSGALG00010013791	turquoise	418184	AEBP2
H03	ENSGALG00010013792	turquoise	395432	FGF10
H03	ENSGALG00010013797	turquoise	374136	IL1RL1
H03	ENSGALG00010013809	turquoise	395313	MX1
H03	ENSGALG00010013837	turquoise	403121	IFI27L2
H03	ENSGALG00010013872	turquoise	424043	GLS2
H03	ENSGALG00010013893	turquoise	432370	CSNK2A1
H03	ENSGALG00010013897	turquoise	422336	AMOT
H03	ENSGALG00010013899	turquoise	418154	WNT5B
H03	ENSGALG00010013914	turquoise	373906	NRG1
H03	ENSGALG00010013921	turquoise	416350	PPP2R2B
H03	ENSGALG00010013977	turquoise	417807	SLC38A2
H03	ENSGALG00010013981	turquoise	419573	RLF
H03	ENSGALG00010013995	turquoise	419274	REM1
H03	ENSGALG00010014002	turquoise	419575	ZDHHC18
H03	ENSGALG00010014011	turquoise	408037	SFN
H03	ENSGALG00010014018	turquoise	395154	DPYSL3
H03	ENSGALG00010014047	turquoise	100859573	HM13
H03	ENSGALG00010014054	turquoise	419276	LOC419276
H03	ENSGALG00010014091	turquoise	422751	CHIC2
H03	ENSGALG00010014096	turquoise	416352	JAKMIP2
H03	ENSGALG00010014111	turquoise	770613	GORAB
H03	ENSGALG00010014135	turquoise	421763	ZBTB24
H03	ENSGALG00010014147	turquoise	769107	HTR1D
H03	ENSGALG00010014170	turquoise	427250	CEMIP2
H03	ENSGALG00010014171	turquoise	422740	DLC1
H03	ENSGALG00010014189	turquoise	395447	DDX4
H03	ENSGALG00010014197	turquoise	395203	SH3GL2
H03	ENSGALG00010014204	turquoise	424395	KIFAP3
H03	ENSGALG00010014214	turquoise	771891	REEP2
H03	ENSGALG00010014217	turquoise	418736	RASA3
H03	ENSGALG00010014218	turquoise	427140	IL31RA
H03	ENSGALG00010014221	turquoise	424396	SCYL3
H03	ENSGALG00010014238	turquoise	107052797	PHLDA1
H03	ENSGALG00010014258	turquoise	100858906	PCBP3
H03	ENSGALG00010014278	turquoise	416265	G3BP1
H03	ENSGALG00010014288	turquoise	421767	ARMC2
H03	ENSGALG00010014318	turquoise	424402	SELE
H03	ENSGALG00010014328	turquoise	418210	RASSF8
H03	ENSGALG00010014334	turquoise	396379	HMGCS1
H03	ENSGALG00010014344	turquoise	424897	LSG1
H03	ENSGALG00010014347	turquoise	424434	KIAA0040
H03	ENSGALG00010014361	turquoise	418211	SSPN
H03	ENSGALG00010014375	turquoise	417957	H2BC35
H03	ENSGALG00010014390	turquoise	386571	SPARC
H03	ENSGALG00010014474	turquoise	395688	PTPN1
H03	ENSGALG00010014487	turquoise	421773	OSTM1
H03	ENSGALG00010014492	turquoise	100857281	CPLX2
H03	ENSGALG00010014547	turquoise	419543	DHDDS
H03	ENSGALG00010014555	turquoise	770844	VGLL1
H03	ENSGALG00010014572	turquoise	424908	IL1RAP
H03	ENSGALG00010014603	turquoise	768091	TSC22D4
H03	ENSGALG00010014611	turquoise	100538348	TMEM189
H03	ENSGALG00010014655	turquoise	419607	FHL3
H03	ENSGALG00010014682	turquoise	422230	IL13RA1
H03	ENSGALG00010014691	turquoise	422236	PABIR2
H03	ENSGALG00010014696	turquoise	416235	SPINK5
H03	ENSGALG00010014705	turquoise	428790	ARAP2
H03	ENSGALG00010014707	turquoise	421738	KPNA5
H03	ENSGALG00010014744	turquoise	100859707	IL2RB
H03	ENSGALG00010014766	turquoise	395876	F10
H03	ENSGALG00010014767	turquoise	768899	LRRC15
H03	ENSGALG00010014807	turquoise	769039	HES1
H03	ENSGALG00010014824	turquoise	395481	ANXA6
H03	ENSGALG00010014831	turquoise	419317	VAPB
H03	ENSGALG00010014856	turquoise	422240	MMGT1
H03	ENSGALG00010014867	turquoise	374269	TP63
H03	ENSGALG00010014886	turquoise	424438	RABGAP1L
H03	ENSGALG00010014909	turquoise	427926	FBXL14
H03	ENSGALG00010014929	turquoise	770787	FHL1
H03	ENSGALG00010014949	turquoise	419628	AGO3
H03	ENSGALG00010014997	turquoise	419324	RAE1
H03	ENSGALG00010015017	turquoise	421727	FAM184A
H03	ENSGALG00010015020	turquoise	416245	NIPAL4
H03	ENSGALG00010015032	turquoise	770397	C1orf216
H03	ENSGALG00010015035	turquoise	770279	SLC35F1
H03	ENSGALG00010015041	turquoise	419327	TFAP2C
H03	ENSGALG00010015042	turquoise	395625	EFNB2
H03	ENSGALG00010015050	turquoise	428208	HIVEP3
H03	ENSGALG00010015061	turquoise	395387	MMP9
H03	ENSGALG00010015063	turquoise	431092	LOC431092
H03	ENSGALG00010015068	turquoise	430807	ESM1
H03	ENSGALG00010015070	turquoise	419559	EDN2
H03	ENSGALG00010015071	turquoise	396047	SNAI1
H03	ENSGALG00010015084	turquoise	100857767	FOXO6
H03	ENSGALG00010015091	turquoise	422173	MSN
H03	ENSGALG00010015097	turquoise	419679	MFSD2A
H03	ENSGALG00010015119	turquoise	426274	TLR1A
H03	ENSGALG00010015123	turquoise	100857774	CEP85L
H03	ENSGALG00010015124	turquoise	418728	UXS1
H03	ENSGALG00010015143	turquoise	422747	EXOC1
H03	ENSGALG00010015145	turquoise	422178	CLIC2
H03	ENSGALG00010015146	turquoise	431014	TNK2
H03	ENSGALG00010015161	turquoise	426962	GFPT2
H03	ENSGALG00010015162	turquoise	418186	SLCO1C1
H03	ENSGALG00010015163	turquoise	427150	PLK2
H03	ENSGALG00010015218	turquoise	424060	PLCL1
H03	ENSGALG00010015248	turquoise	419584	LOC419584
H03	ENSGALG00010015291	turquoise	419342	ZFP64
H03	ENSGALG00010015300	turquoise	378424	ATXN3
H03	ENSGALG00010015306	turquoise	418193	BCAT1
H03	ENSGALG00010015353	turquoise	422795	RELL1
H03	ENSGALG00010015370	turquoise	422171	ARHGAP20B
H03	ENSGALG00010015374	turquoise	414880	LIMS1
H03	ENSGALG00010015466	turquoise	427257	NMRK1
H03	ENSGALG00010015469	turquoise	422779	TMEM33
H03	ENSGALG00010015486	turquoise	419586	MTFR1L
H03	ENSGALG00010015493	turquoise	427258	OSTF1
H03	ENSGALG00010015520	turquoise	418686	UBE3A
H03	ENSGALG00010015533	turquoise	427263	PSAT1
H03	ENSGALG00010015540	turquoise	422345	ACSL4
H03	ENSGALG00010015562	turquoise	395243	IRF9
H03	ENSGALG00010015571	turquoise	419277	DUSP15
[truncated: 12,314 more rows]

## Sheet: gene_module_entrz_bacteria
Table S6B: List of bacterial genes assigned to WGCNA co-expression modules
name	gene	module	SYMBOL
B01	gene-b4430	darkred	rydB
B01	gene-pgaptmp_000088	darkred	cyaA
B01	gene-pgaptmp_000490	darkred	nsrR
B01	gene-pgaptmp_000861	darkred	yacC
B01	gene-pgaptmp_001065	darkred	frsA
B01	gene-pgaptmp_001272	darkred	thiL
B01	gene-pgaptmp_001393	darkred	nfrA
B01	gene-pgaptmp_001628	darkred	-
B01	gene-pgaptmp_001702	darkred	yvcK
B01	gene-pgaptmp_001746	darkred	ybiV
B01	gene-pgaptmp_001864	darkred	ssuE
B01	gene-pgaptmp_002018	darkred	yceB
B01	gene-pgaptmp_002043	darkred	yceF
B01	gene-pgaptmp_002350	darkred	fnr
B01	gene-pgaptmp_002460	darkred	digH
B01	gene-pgaptmp_002731	darkred	chbC
B01	gene-pgaptmp_002795	darkred	yoaA
B01	gene-pgaptmp_002804	darkred	yoaL
B01	gene-pgaptmp_002835	darkred	exoX
B01	gene-pgaptmp_002963	darkred	msrP
B01	gene-pgaptmp_003060	darkred	NA
B01	gene-pgaptmp_003156	darkred	yegI
B01	gene-pgaptmp_003171	darkred	yegQ
B01	gene-pgaptmp_003273	darkred	bcr
B01	gene-pgaptmp_003308	darkred	rcsC
B01	gene-pgaptmp_003437	darkred	cscR
B01	gene-pgaptmp_003591	darkred	iscU
B01	gene-pgaptmp_003633	darkred	rseC
B01	gene-pgaptmp_003634	darkred	rseB
B01	gene-pgaptmp_003641	darkred	yfiE
B01	gene-pgaptmp_003664	darkred	tyrA
B01	gene-pgaptmp_003888	darkred	mutH
B01	gene-pgaptmp_003890	darkred	ygdR
B01	gene-pgaptmp_003952	darkred	fau
B01	gene-pgaptmp_004755	darkred	hokA
B02	gene-b4451	greenyellow	ryhB
B02	gene-pgaptmp_000297	greenyellow	thiC
B02	gene-pgaptmp_000446	greenyellow	cutA
B02	gene-pgaptmp_000478	greenyellow	queG
B02	gene-pgaptmp_000647	greenyellow	fhuF
B02	gene-pgaptmp_000761	greenyellow	nhaR
B02	gene-pgaptmp_000952	greenyellow	yafE
B02	gene-pgaptmp_001037	greenyellow	NA
B02	gene-pgaptmp_001113	greenyellow	NA
B02	gene-pgaptmp_001210	greenyellow	mhpC
B02	gene-pgaptmp_001312	greenyellow	pdeB
B02	gene-pgaptmp_001313	greenyellow	ylaC
B02	gene-pgaptmp_001415	greenyellow	fepA
B02	gene-pgaptmp_001523	greenyellow	kdpC
B02	gene-pgaptmp_001527	greenyellow	ybfA
B02	gene-pgaptmp_001555	greenyellow	ybgD
B02	gene-pgaptmp_001622	greenyellow	ea10
B02	gene-pgaptmp_001692	greenyellow	NA
B02	gene-pgaptmp_001739	greenyellow	opgE
B02	gene-pgaptmp_001742	greenyellow	ybiR
B02	gene-pgaptmp_001853	greenyellow	mepK
B02	gene-pgaptmp_001910	greenyellow	cspG
B02	gene-pgaptmp_002156	greenyellow	bluF
B02	gene-pgaptmp_002224	greenyellow	narX
B02	gene-pgaptmp_002357	greenyellow	smrA
B02	gene-pgaptmp_002362	greenyellow	dbpA
B02	gene-pgaptmp_002368	greenyellow	hslJ
B02	gene-pgaptmp_002417	greenyellow	yncL
B02	gene-pgaptmp_002420	greenyellow	ydcZ
B02	gene-pgaptmp_002424	greenyellow	pqqU
B02	gene-pgaptmp_002431	greenyellow	NA
B02	gene-pgaptmp_002440	greenyellow	nhoA
B02	gene-pgaptmp_002456	greenyellow	bdm
B02	gene-pgaptmp_002463	greenyellow	pqqL
B02	gene-pgaptmp_002487	greenyellow	yneE
B02	gene-pgaptmp_002641	greenyellow	nemR
B02	gene-pgaptmp_002700	greenyellow	hemP
B02	gene-pgaptmp_002715	greenyellow	espL1
B02	gene-pgaptmp_002776	greenyellow	nimT
B02	gene-pgaptmp_002834	greenyellow	yobB
B02	gene-pgaptmp_002930	greenyellow	ybcL
B02	gene-pgaptmp_002945	greenyellow	fliR
B02	gene-pgaptmp_002946	greenyellow	rcsA
B02	gene-pgaptmp_002947	greenyellow	dsrB
B02	gene-pgaptmp_002957	greenyellow	drpB
B02	gene-pgaptmp_002958	greenyellow	-
B02	gene-pgaptmp_003015	greenyellow	ydfC
B02	gene-pgaptmp_003046	greenyellow	cbl
B02	gene-pgaptmp_003049	greenyellow	ldtA
B02	gene-pgaptmp_003092	greenyellow	dacD
B02	gene-pgaptmp_003155	greenyellow	yegD
B02	gene-pgaptmp_003184	greenyellow	yegV
B02	gene-pgaptmp_003281	greenyellow	NA
B02	gene-pgaptmp_003305	greenyellow	ompC
B02	gene-pgaptmp_003322	greenyellow	yfaL
B02	gene-pgaptmp_003388	greenyellow	yfcG
B02	gene-pgaptmp_003425	greenyellow	sixA
B02	gene-pgaptmp_003449	greenyellow	ypdI
B02	gene-pgaptmp_003464	greenyellow	ypeC
B02	gene-pgaptmp_003506	greenyellow	yfeY
B02	gene-pgaptmp_003531	greenyellow	ypfG
B02	gene-pgaptmp_003636	greenyellow	rpoE
B02	gene-pgaptmp_003840	greenyellow	csdA
B02	gene-pgaptmp_004007	greenyellow	trmB
B02	gene-pgaptmp_004008	greenyellow	mutY
B02	gene-pgaptmp_004147	greenyellow	yusV
B02	gene-pgaptmp_004292	greenyellow	yqjF
B02	gene-pgaptmp_004371	greenyellow	yhbE
B02	gene-pgaptmp_004516	greenyellow	gspO
B02	gene-pgaptmp_004518	greenyellow	bfd
B02	gene-pgaptmp_004707	greenyellow	gadW
B02	gene-pgaptmp_004763	greenyellow	xylA
B02	gene-pgaptmp_004795	greenyellow	yibH
B02	gene-pgaptmp_004983	greenyellow	-
B02	gene-pgaptmp_005017	greenyellow	repE
B02	gene-pgaptmp_005027	greenyellow	iutA
B02	gene-pgaptmp_005029	greenyellow	iucC
B02	gene-pgaptmp_005049	greenyellow	ompT
B02	gene-pgaptmp_005050	greenyellow	NA
B02	gene-pgaptmp_005051	greenyellow	NA
B02	gene-pgaptmp_005068	greenyellow	-
B03	gene-b4418	salmon	sraB
B03	gene-pgaptmp_000337	salmon	yjbH
B03	gene-pgaptmp_000411	salmon	phnD
B03	gene-pgaptmp_000517	salmon	NA
B03	gene-pgaptmp_000519	salmon	-
B03	gene-pgaptmp_000594	salmon	fimC
B03	gene-pgaptmp_000658	salmon	NA
B03	gene-pgaptmp_000659	salmon	NA
B03	gene-pgaptmp_000684	salmon	-
B03	gene-pgaptmp_000708	salmon	stfR
B03	gene-pgaptmp_000977	salmon	-
B03	gene-pgaptmp_001043	salmon	-
B03	gene-pgaptmp_001071	salmon	intD
B03	gene-pgaptmp_001128	salmon	NA
B03	gene-pgaptmp_001152	salmon	fdeC
B03	gene-pgaptmp_001171	salmon	ehaA
B03	gene-pgaptmp_001175	salmon	yahD
B03	gene-pgaptmp_001391	salmon	ompT
B03	gene-pgaptmp_001656	salmon	NA
B03	gene-pgaptmp_001759	salmon	-
B03	gene-pgaptmp_001760	salmon	-
B03	gene-pgaptmp_001839	salmon	ycaI
B03	gene-pgaptmp_002114	salmon	-
B03	gene-pgaptmp_002152	salmon	tnpA
B03	gene-pgaptmp_002163	salmon	ycgH
B03	gene-pgaptmp_002358	salmon	dgcM
B03	gene-pgaptmp_002464	salmon	yddB
B03	gene-pgaptmp_002469	salmon	ydeO
B03	gene-pgaptmp_002558	salmon	ybl78
B03	gene-pgaptmp_002668	salmon	fumD
B03	gene-pgaptmp_002814	salmon	yebO
B03	gene-pgaptmp_003013	salmon	-
B03	gene-pgaptmp_003679	salmon	recN
B03	gene-pgaptmp_003903	salmon	NA
B03	gene-pgaptmp_004100	salmon	JD73_00845
B03	gene-pgaptmp_004145	salmon	feuC
B03	gene-pgaptmp_004165	salmon	assT
B03	gene-pgaptmp_004317	salmon	prlF
B03	gene-pgaptmp_004318	salmon	yhaV
B03	gene-pgaptmp_004687	salmon	-
B03	gene-pgaptmp_004903	salmon	yicS
B03	gene-pgaptmp_005028	salmon	iucD
B03	gene-pgaptmp_005031	salmon	iucA
B03	gene-pgaptmp_005039	salmon	sitA
B03	gene-pgaptmp_005048	salmon	lgrD
B03	gene-pgaptmp_005097	salmon	pemK-mt
B03	gene-pgaptmp_005098	salmon	pemI
B03	gene-pgaptmp_005161	salmon	traY
B03	gene-pgaptmp_005172	salmon	lvhD4
B03	gene-pgaptmp_005173	salmon	virB11
B03	gene-pgaptmp_005182	salmon	pilM
B03	gene-pgaptmp_005196	salmon	ybbJ
B03	gene-pgaptmp_005223	salmon	-
B03	gene-pgaptmp_005224	salmon	NA
B03	gene-pgaptmp_005227	salmon	NA
B03	gene-pgaptmp_005231	salmon	topB
B03	gene-pgaptmp_005232	salmon	-
B03	gene-pgaptmp_005233	salmon	-
B03	gene-pgaptmp_005234	salmon	NA
B03	gene-pgaptmp_005235	salmon	-
B03	gene-pgaptmp_005239	salmon	-
B03	gene-pgaptmp_005243	salmon	pilQ
B03	gene-pgaptmp_005245	salmon	pilO2
B04	gene-b3864	turquoise	spf
B04	gene-b4425	turquoise	rttR
B04	gene-b4427	turquoise	micC
B04	gene-b4603	turquoise	rseX
B04	gene-b4808	turquoise	chiZ
B04	gene-pgaptmp_000001	turquoise	bglF
B04	gene-pgaptmp_000008	turquoise	-
B04	gene-pgaptmp_000026	turquoise	mioC
B04	gene-pgaptmp_000028	turquoise	asnA
B04	gene-pgaptmp_000064	turquoise	rho
B04	gene-pgaptmp_000082	turquoise	aslB
B04	gene-pgaptmp_000090	turquoise	-
B04	gene-pgaptmp_000091	turquoise	-
B04	gene-pgaptmp_000099	turquoise	yigE
B04	gene-pgaptmp_000100	turquoise	ysgD
B04	gene-pgaptmp_000102	turquoise	-
B04	gene-pgaptmp_000103	turquoise	-
B04	gene-pgaptmp_000104	turquoise	rarD
B04	gene-pgaptmp_000106	turquoise	pldA
B04	gene-pgaptmp_000107	turquoise	recQ
B04	gene-pgaptmp_000109	turquoise	rhtB
B04	gene-pgaptmp_000113	turquoise	metR
B04	gene-pgaptmp_000115	turquoise	hxlB
B04	gene-pgaptmp_000118	turquoise	ybbH_2
B04	gene-pgaptmp_000119	turquoise	Z012_07855
B04	gene-pgaptmp_000120	turquoise	-
B04	gene-pgaptmp_000121	turquoise	-
B04	gene-pgaptmp_000124	turquoise	fdrA
B04	gene-pgaptmp_000143	turquoise	rfaH
B04	gene-pgaptmp_000162	turquoise	yihF
B04	gene-pgaptmp_000163	turquoise	yihG
B04	gene-pgaptmp_000165	turquoise	yihA
B04	gene-pgaptmp_000168	turquoise	hemN
B04	gene-pgaptmp_000169	turquoise	yshB
B04	gene-pgaptmp_000174	turquoise	yihL
B04	gene-pgaptmp_000176	turquoise	yihN
B04	gene-pgaptmp_000198	turquoise	NA
B04	gene-pgaptmp_000199	turquoise	-
B04	gene-pgaptmp_000203	turquoise	rhaB
B04	gene-pgaptmp_000206	turquoise	rhaT
B04	gene-pgaptmp_000216	turquoise	cdh
B04	gene-pgaptmp_000218	turquoise	yiiQ
B04	gene-pgaptmp_000219	turquoise	yiiR
B04	gene-pgaptmp_000231	turquoise	ftsN
B04	gene-pgaptmp_000235	turquoise	yiiX
B04	gene-pgaptmp_000240	turquoise	-
B04	gene-pgaptmp_000241	turquoise	-
B04	gene-pgaptmp_000247	turquoise	yijF
B04	gene-pgaptmp_000257	turquoise	eptC
B04	gene-pgaptmp_000263	turquoise	manD
B04	gene-pgaptmp_000270	turquoise	btuB
B04	gene-pgaptmp_000278	turquoise	coaA
B04	gene-pgaptmp_000280	turquoise	NA
B04	gene-pgaptmp_000281	turquoise	NA
B04	gene-pgaptmp_000282	turquoise	NA
B04	gene-pgaptmp_000286	turquoise	rplK
B04	gene-pgaptmp_000305	turquoise	zraP
B04	gene-pgaptmp_000328	turquoise	sorD
B04	gene-pgaptmp_000330	turquoise	rluF
B04	gene-pgaptmp_000339	turquoise	psiE
B04	gene-pgaptmp_000340	turquoise	malG
B04	gene-pgaptmp_000343	turquoise	malK
B04	gene-pgaptmp_000351	turquoise	dinF
B04	gene-pgaptmp_000354	turquoise	dusA
B04	gene-pgaptmp_000370	turquoise	soxR
B04	gene-pgaptmp_000378	turquoise	nrfC
B04	gene-pgaptmp_000384	turquoise	yjcO
B04	gene-pgaptmp_000387	turquoise	mdtO
B04	gene-pgaptmp_000388	turquoise	mdtN
B04	gene-pgaptmp_000390	turquoise	yjcS
B04	gene-pgaptmp_000394	turquoise	alsA
B04	gene-pgaptmp_000395	turquoise	alsB
B04	gene-pgaptmp_000398	turquoise	yjdP
B04	gene-pgaptmp_000409	turquoise	phnF
B04	gene-pgaptmp_000415	turquoise	crfC
B04	gene-pgaptmp_000421	turquoise	eptA
B04	gene-pgaptmp_000423	turquoise	adiY
B04	gene-pgaptmp_000435	turquoise	ghoS
B04	gene-pgaptmp_000436	turquoise	ghoT
B04	gene-pgaptmp_000441	turquoise	cadC
B04	gene-pgaptmp_000442	turquoise	NA
B04	gene-pgaptmp_000449	turquoise	fxsA
B04	gene-pgaptmp_000450	turquoise	yjeH
B04	gene-pgaptmp_000454	turquoise	yjeJ
B04	gene-pgaptmp_000455	turquoise	epmB
B04	gene-pgaptmp_000456	turquoise	efp
B04	gene-pgaptmp_000466	turquoise	epmA
B04	gene-pgaptmp_000467	turquoise	yjeM
B04	gene-pgaptmp_000476	turquoise	NA
B04	gene-pgaptmp_000477	turquoise	NA
B04	gene-pgaptmp_000488	turquoise	yjeT
B04	gene-pgaptmp_000493	turquoise	yjfI
B04	gene-pgaptmp_000494	turquoise	yjfJ
B04	gene-pgaptmp_000502	turquoise	yjfP
B04	gene-pgaptmp_000503	turquoise	ulaR
B04	gene-pgaptmp_000518	turquoise	exuT
B04	gene-pgaptmp_000521	turquoise	-
B04	gene-pgaptmp_000524	turquoise	-
B04	gene-pgaptmp_000528	turquoise	NA
B04	gene-pgaptmp_000530	turquoise	ytfE
B04	gene-pgaptmp_000536	turquoise	ytfI
B04	gene-pgaptmp_000544	turquoise	ppa
B04	gene-pgaptmp_000550	turquoise	mpl
B04	gene-pgaptmp_000551	turquoise	yjgA
B04	gene-pgaptmp_000558	turquoise	treR
B04	gene-pgaptmp_000560	turquoise	mgtA
B04	gene-pgaptmp_000564	turquoise	pyrL
B04	gene-pgaptmp_000565	turquoise	yjgH
B04	gene-pgaptmp_000567	turquoise	bdcR
B04	gene-pgaptmp_000569	turquoise	yjgL
B04	gene-pgaptmp_000572	turquoise	yjgM
B04	gene-pgaptmp_000573	turquoise	yjgN
B04	gene-pgaptmp_000582	turquoise	NA
B04	gene-pgaptmp_000583	turquoise	M1-386
B04	gene-pgaptmp_000584	turquoise	NA
B04	gene-pgaptmp_000587	turquoise	nanS
B04	gene-pgaptmp_000589	turquoise	nanC
B04	gene-pgaptmp_000590	turquoise	fimB
B04	gene-pgaptmp_000591	turquoise	fimE
B04	gene-pgaptmp_000595	turquoise	fimD
B04	gene-pgaptmp_000596	turquoise	fimF
B04	gene-pgaptmp_000599	turquoise	gntP
B04	gene-pgaptmp_000603	turquoise	iraD
B04	gene-pgaptmp_000611	turquoise	yjiK
B04	gene-pgaptmp_000623	turquoise	hsdM
B04	gene-pgaptmp_000625	turquoise	NA
B04	gene-pgaptmp_000628	turquoise	yjiX
B04	gene-pgaptmp_000629	turquoise	btsT
B04	gene-pgaptmp_000636	turquoise	lgoT
B04	gene-pgaptmp_000638	turquoise	lgoD
B04	gene-pgaptmp_000640	turquoise	yjjA
B04	gene-pgaptmp_000645	turquoise	yjjQ
B04	gene-pgaptmp_000646	turquoise	bglJ
B04	gene-pgaptmp_000648	turquoise	yjjZ
B04	gene-pgaptmp_000649	turquoise	NA
B04	gene-pgaptmp_000651	turquoise	NA
B04	gene-pgaptmp_000652	turquoise	rsmC
B04	gene-pgaptmp_000653	turquoise	holD
B04	gene-pgaptmp_000656	turquoise	-
B04	gene-pgaptmp_000666	turquoise	ymfK
B04	gene-pgaptmp_000667	turquoise	ymfT
B04	gene-pgaptmp_000668	turquoise	ymfL
B04	gene-pgaptmp_000678	turquoise	-
B04	gene-pgaptmp_000679	turquoise	essD
B04	gene-pgaptmp_000681	turquoise	-
B04	gene-pgaptmp_000711	turquoise	-
B04	gene-pgaptmp_000712	turquoise	-
B04	gene-pgaptmp_000727	turquoise	serB
B04	gene-pgaptmp_000735	turquoise	yjjX
B04	gene-pgaptmp_000736	turquoise	gpmB
B04	gene-pgaptmp_000741	turquoise	creD
B04	gene-pgaptmp_000750	turquoise	yaaA
B04	gene-pgaptmp_000763	turquoise	yaaY
B04	gene-pgaptmp_000764	turquoise	ribF
B04	gene-pgaptmp_000775	turquoise	caiD
B04	gene-pgaptmp_000779	turquoise	caiT
B04	gene-pgaptmp_000787	turquoise	folA
B04	gene-pgaptmp_000798	turquoise	rapA
B04	gene-pgaptmp_000812	turquoise	leuB
B04	gene-pgaptmp_000813	turquoise	leuA
B04	gene-pgaptmp_000821	turquoise	mraZ
B04	gene-pgaptmp_000837	turquoise	secM
B04	gene-pgaptmp_000842	turquoise	coaE
B04	gene-pgaptmp_000844	turquoise	guaC
B04	gene-pgaptmp_000852	turquoise	pdhR
B04	gene-pgaptmp_000860	turquoise	speE
B04	gene-pgaptmp_000864	turquoise	hpt
B04	gene-pgaptmp_000865	turquoise	can
B04	gene-pgaptmp_000871	turquoise	rpnC
B04	gene-pgaptmp_000875	turquoise	yadC
B04	gene-pgaptmp_000876	turquoise	yadK
B04	gene-pgaptmp_000877	turquoise	yadL
B04	gene-pgaptmp_000879	turquoise	htrE
B04	gene-pgaptmp_000880	turquoise	yadV
B04	gene-pgaptmp_000882	turquoise	folK
B04	gene-pgaptmp_000883	turquoise	pcnB
B04	gene-pgaptmp_000887	turquoise	thpR
B04	gene-pgaptmp_000890	turquoise	fhuA
B04	gene-pgaptmp_000900	turquoise	btuF
B04	gene-pgaptmp_000909	turquoise	map
B04	gene-pgaptmp_000921	turquoise	fabZ
B04	gene-pgaptmp_000935	turquoise	yaeF
B04	gene-pgaptmp_000944	turquoise	NA
B04	gene-pgaptmp_000949	turquoise	dkgB
B04	gene-pgaptmp_000953	turquoise	mltD
B04	gene-pgaptmp_000957	turquoise	dnaQ
B04	gene-pgaptmp_000959	turquoise	NA
B04	gene-pgaptmp_000961	turquoise	NA
B04	gene-pgaptmp_000962	turquoise	tnpB
B04	gene-pgaptmp_000964	turquoise	NA
B04	gene-pgaptmp_000976	turquoise	-
B04	gene-pgaptmp_000984	turquoise	-
B04	gene-pgaptmp_000985	turquoise	-
B04	gene-pgaptmp_000990	turquoise	-
B04	gene-pgaptmp_000996	turquoise	-
B04	gene-pgaptmp_000997	turquoise	-
B04	gene-pgaptmp_001000	turquoise	-
B04	gene-pgaptmp_001001	turquoise	-
B04	gene-pgaptmp_001009	turquoise	pelX
B04	gene-pgaptmp_001010	turquoise	-
B04	gene-pgaptmp_001012	turquoise	-
B04	gene-pgaptmp_001016	turquoise	fucP
B04	gene-pgaptmp_001017	turquoise	-
B04	gene-pgaptmp_001018	turquoise	-
B04	gene-pgaptmp_001019	turquoise	ulaA
B04	gene-pgaptmp_001020	turquoise	ulaB
B04	gene-pgaptmp_001021	turquoise	cmtB
B04	gene-pgaptmp_001023	turquoise	-
B04	gene-pgaptmp_001033	turquoise	-
B04	gene-pgaptmp_001035	turquoise	NA
B04	gene-pgaptmp_001038	turquoise	NA
B04	gene-pgaptmp_001039	turquoise	Z012_00440
B04	gene-pgaptmp_001040	turquoise	-
B04	gene-pgaptmp_001041	turquoise	-
B04	gene-pgaptmp_001045	turquoise	NA
B04	gene-pgaptmp_001046	turquoise	vieA
B04	gene-pgaptmp_001047	turquoise	NA
B04	gene-pgaptmp_001048	turquoise	-
B04	gene-pgaptmp_001049	turquoise	NA
B04	gene-pgaptmp_001055	turquoise	dpaA
B04	gene-pgaptmp_001056	turquoise	yafL
B04	gene-pgaptmp_001061	turquoise	rtcB
B04	gene-pgaptmp_001064	turquoise	gpt
B04	gene-pgaptmp_001067	turquoise	phoE
B04	gene-pgaptmp_001082	turquoise	ymfL
B04	gene-pgaptmp_001092	turquoise	-
B04	gene-pgaptmp_001120	turquoise	-
B04	gene-pgaptmp_001121	turquoise	yfdK
B04	gene-pgaptmp_001122	turquoise	NA
B04	gene-pgaptmp_001123	turquoise	-
B04	gene-pgaptmp_001127	turquoise	-
B04	gene-pgaptmp_001129	turquoise	mhqR
B04	gene-pgaptmp_001130	turquoise	vat
B04	gene-pgaptmp_001131	turquoise	NA
B04	gene-pgaptmp_001143	turquoise	ecpR
B04	gene-pgaptmp_001146	turquoise	ykgM
B04	gene-pgaptmp_001149	turquoise	-
B04	gene-pgaptmp_001155	turquoise	rclC
B04	gene-pgaptmp_001158	turquoise	rclR
B04	gene-pgaptmp_001182	turquoise	-
B04	gene-pgaptmp_001188	turquoise	yahM
B04	gene-pgaptmp_001189	turquoise	yahN
B04	gene-pgaptmp_001192	turquoise	prpB
B04	gene-pgaptmp_001193	turquoise	prpC
B04	gene-pgaptmp_001195	turquoise	prpE
B04	gene-pgaptmp_001200	turquoise	cynT
B04	gene-pgaptmp_001206	turquoise	lacI
B04	gene-pgaptmp_001208	turquoise	mhpA
B04	gene-pgaptmp_001215	turquoise	yaiL
B04	gene-pgaptmp_001216	turquoise	fghA
B04	gene-pgaptmp_001222	turquoise	yaiS
B04	gene-pgaptmp_001230	turquoise	ampH
B04	gene-pgaptmp_001236	turquoise	NA
B04	gene-pgaptmp_001243	turquoise	aroL
B04	gene-pgaptmp_001247	turquoise	NA
B04	gene-pgaptmp_001249	turquoise	rdgC
B04	gene-pgaptmp_001251	turquoise	araJ
B04	gene-pgaptmp_001253	turquoise	sbcD
B04	gene-pgaptmp_001254	turquoise	phoB
B04	gene-pgaptmp_001257	turquoise	proY
B04	gene-pgaptmp_001260	turquoise	queA
B04	gene-pgaptmp_001261	turquoise	tgt
B04	gene-pgaptmp_001267	turquoise	yajI
B04	gene-pgaptmp_001270	turquoise	ribE
B04	gene-pgaptmp_001276	turquoise	ispA
B04	gene-pgaptmp_001277	turquoise	xseB
B04	gene-pgaptmp_001278	turquoise	thiI
B04	gene-pgaptmp_001281	turquoise	yajQ
B04	gene-pgaptmp_001289	turquoise	yajG
B04	gene-pgaptmp_001291	turquoise	tig
B04	gene-pgaptmp_001296	turquoise	ppiD
B04	gene-pgaptmp_001299	turquoise	queC
B04	gene-pgaptmp_001302	turquoise	decR
B04	gene-pgaptmp_001305	turquoise	glnK
B04	gene-pgaptmp_001315	turquoise	hha
B04	gene-pgaptmp_001316	turquoise	tomB
B04	gene-pgaptmp_001318	turquoise	acrA
B04	gene-pgaptmp_001319	turquoise	acrR
B04	gene-pgaptmp_001324	turquoise	ybaN
B04	gene-pgaptmp_001325	turquoise	apt
B04	gene-pgaptmp_001330	turquoise	adk
B04	gene-pgaptmp_001333	turquoise	gsk
B04	gene-pgaptmp_001348	turquoise	-
B04	gene-pgaptmp_001362	turquoise	allS
B04	gene-pgaptmp_001368	turquoise	ybbW
B04	gene-pgaptmp_001369	turquoise	allB
B04	gene-pgaptmp_001374	turquoise	allD
B04	gene-pgaptmp_001380	turquoise	purE
B04	gene-pgaptmp_001381	turquoise	lpxH
B04	gene-pgaptmp_001383	turquoise	cysS
B04	gene-pgaptmp_001387	turquoise	NA
B04	gene-pgaptmp_001388	turquoise	NA
B04	gene-pgaptmp_001389	turquoise	NA
B04	gene-pgaptmp_001390	turquoise	-
B04	gene-pgaptmp_001392	turquoise	ybcH
B04	gene-pgaptmp_001394	turquoise	nrfB
B04	gene-pgaptmp_001397	turquoise	cusC
B04	gene-pgaptmp_001407	turquoise	NA
B04	gene-pgaptmp_001409	turquoise	NA
B04	gene-pgaptmp_001411	turquoise	hokE
B04	gene-pgaptmp_001416	turquoise	fes
B04	gene-pgaptmp_001417	turquoise	ybdZ
B04	gene-pgaptmp_001419	turquoise	wzz(fepE)
B04	gene-pgaptmp_001423	turquoise	entS
B04	gene-pgaptmp_001424	turquoise	fepB
B04	gene-pgaptmp_001425	turquoise	entC
B04	gene-pgaptmp_001434	turquoise	ybdM
B04	gene-pgaptmp_001435	turquoise	ybdN
B04	gene-pgaptmp_001436	turquoise	ybdO
B04	gene-pgaptmp_001450	turquoise	citC
B04	gene-pgaptmp_001451	turquoise	dpiB
B04	gene-pgaptmp_001452	turquoise	dpiA
B04	gene-pgaptmp_001454	turquoise	pagP
B04	gene-pgaptmp_001459	turquoise	lipA
B04	gene-pgaptmp_001460	turquoise	ybeF
B04	gene-pgaptmp_001461	turquoise	lipB
B04	gene-pgaptmp_001463	turquoise	dacA
B04	gene-pgaptmp_001466	turquoise	mrdA
B04	gene-pgaptmp_001480	turquoise	aarA
B04	gene-pgaptmp_001485	turquoise	miaB
B04	gene-pgaptmp_001488	turquoise	NA
B04	gene-pgaptmp_001489	turquoise	NA
B04	gene-pgaptmp_001493	turquoise	NA
B04	gene-pgaptmp_001495	turquoise	asnB
B04	gene-pgaptmp_001496	turquoise	NA
B04	gene-pgaptmp_001507	turquoise	uof
B04	gene-pgaptmp_001508	turquoise	fldA
B04	gene-pgaptmp_001509	turquoise	ybfE
B04	gene-pgaptmp_001511	turquoise	seqA
B04	gene-pgaptmp_001517	turquoise	NA
B04	gene-pgaptmp_001525	turquoise	kdpA
B04	gene-pgaptmp_001528	turquoise	insH5
B04	gene-pgaptmp_001531	turquoise	NA
B04	gene-pgaptmp_001532	turquoise	-
B04	gene-pgaptmp_001533	turquoise	NA
B04	gene-pgaptmp_001534	turquoise	NA
B04	gene-pgaptmp_001535	turquoise	NA
B04	gene-pgaptmp_001537	turquoise	-
B04	gene-pgaptmp_001539	turquoise	-
B04	gene-pgaptmp_001540	turquoise	-
B04	gene-pgaptmp_001542	turquoise	ybfD
B04	gene-pgaptmp_001552	turquoise	ybgO
B04	gene-pgaptmp_001553	turquoise	ybgP
B04	gene-pgaptmp_001554	turquoise	ybgQ
B04	gene-pgaptmp_001566	turquoise	NA
B04	gene-pgaptmp_001571	turquoise	ybgC
B04	gene-pgaptmp_001578	turquoise	NA
B04	gene-pgaptmp_001579	turquoise	NA
B04	gene-pgaptmp_001580	turquoise	NA
B04	gene-pgaptmp_001583	turquoise	NA
B04	gene-pgaptmp_001584	turquoise	NA
B04	gene-pgaptmp_001585	turquoise	nadA
B04	gene-pgaptmp_001596	turquoise	modE
B04	gene-pgaptmp_001607	turquoise	ybhC
B04	gene-pgaptmp_001608	turquoise	-
B04	gene-pgaptmp_001611	turquoise	-
B04	gene-pgaptmp_001624	turquoise	NA
B04	gene-pgaptmp_001625	turquoise	-
B04	gene-pgaptmp_001626	turquoise	NA
B04	gene-pgaptmp_001640	turquoise	quuD
B04	gene-pgaptmp_001642	turquoise	essD
B04	gene-pgaptmp_001644	turquoise	rzoD
B04	gene-pgaptmp_001645	turquoise	iss
B04	gene-pgaptmp_001646	turquoise	ylcI
B04	gene-pgaptmp_001647	turquoise	NA
B04	gene-pgaptmp_001649	turquoise	W
B04	gene-pgaptmp_001654	turquoise	-
B04	gene-pgaptmp_001657	turquoise	-
B04	gene-pgaptmp_001689	turquoise	tfaQ
B04	gene-pgaptmp_001690	turquoise	-
B04	gene-pgaptmp_001693	turquoise	NA
B04	gene-pgaptmp_001694	turquoise	NA
B04	gene-pgaptmp_001700	turquoise	bioD
B04	gene-pgaptmp_001709	turquoise	ybhM
B04	gene-pgaptmp_001719	turquoise	rhlE
B04	gene-pgaptmp_001720	turquoise	NA
B04	gene-pgaptmp_001728	turquoise	fiu
B04	gene-pgaptmp_001730	turquoise	rlmF
B04	gene-pgaptmp_001736	turquoise	rhtA
B04	gene-pgaptmp_001743	turquoise	ldtB
B04	gene-pgaptmp_001748	turquoise	ybiY
B04	gene-pgaptmp_001757	turquoise	pdeI
B04	gene-pgaptmp_001758	turquoise	dgcI
B04	gene-pgaptmp_001761	turquoise	rimO
B04	gene-pgaptmp_001766	turquoise	deoR
B04	gene-pgaptmp_001774	turquoise	ybjM
B04	gene-pgaptmp_001779	turquoise	ybjN
B04	gene-pgaptmp_001794	turquoise	ybjS
B04	gene-pgaptmp_001799	turquoise	hcp
B04	gene-pgaptmp_001800	turquoise	lysO
B04	gene-pgaptmp_001811	turquoise	infA
B04	gene-pgaptmp_001825	turquoise	ycaD
B04	gene-pgaptmp_001826	turquoise	ycaM
B04	gene-pgaptmp_001836	turquoise	cmk
B04	gene-pgaptmp_001840	turquoise	msbA
B04	gene-pgaptmp_001843	turquoise	ycaR
B04	gene-pgaptmp_001847	turquoise	cmoM
B04	gene-pgaptmp_001857	turquoise	asnS
B04	gene-pgaptmp_001865	turquoise	pyrD
B04	gene-pgaptmp_001866	turquoise	zapC
B04	gene-pgaptmp_001867	turquoise	ycbX
B04	gene-pgaptmp_001875	turquoise	ycbZ
B04	gene-pgaptmp_001884	turquoise	yccT
B04	gene-pgaptmp_001887	turquoise	rlmI
B04	gene-pgaptmp_001889	turquoise	tusE
B04	gene-pgaptmp_001907	turquoise	gfcB
B04	gene-pgaptmp_001915	turquoise	torS
B04	gene-pgaptmp_001918	turquoise	torC
B04	gene-pgaptmp_001923	turquoise	NA
B04	gene-pgaptmp_001933	turquoise	rutB
B04	gene-pgaptmp_001937	turquoise	NA
B04	gene-pgaptmp_001940	turquoise	efeO
B04	gene-pgaptmp_001943	turquoise	-
B04	gene-pgaptmp_001947	turquoise	-
B04	gene-pgaptmp_001950	turquoise	insF
B04	gene-pgaptmp_001951	turquoise	-
B04	gene-pgaptmp_001953	turquoise	-
B04	gene-pgaptmp_001956	turquoise	-
B04	gene-pgaptmp_001958	turquoise	-
B04	gene-pgaptmp_001959	turquoise	NA
B04	gene-pgaptmp_001962	turquoise	intB
B04	gene-pgaptmp_001963	turquoise	NA
B04	gene-pgaptmp_001967	turquoise	NA
B04	gene-pgaptmp_001969	turquoise	NA
B04	gene-pgaptmp_001971	turquoise	-
B04	gene-pgaptmp_001975	turquoise	hsdM
B04	gene-pgaptmp_001977	turquoise	tnpA
B04	gene-pgaptmp_001987	turquoise	-
B04	gene-pgaptmp_001988	turquoise	NA
B04	gene-pgaptmp_001993	turquoise	csgG
B04	gene-pgaptmp_001995	turquoise	csgE
B04	gene-pgaptmp_001996	turquoise	csgD
B04	gene-pgaptmp_001997	turquoise	csgB
B04	gene-pgaptmp_001999	turquoise	csgC
B04	gene-pgaptmp_002003	turquoise	mdoC
B04	gene-pgaptmp_002004	turquoise	mdoG
B04	gene-pgaptmp_002010	turquoise	trhO
B04	gene-pgaptmp_002013	turquoise	yceO
B04	gene-pgaptmp_002014	turquoise	solA
B04	gene-pgaptmp_002016	turquoise	dinI
B04	gene-pgaptmp_002017	turquoise	pyrC
B04	gene-pgaptmp_002024	turquoise	murJ
B04	gene-pgaptmp_002035	turquoise	flgI
B04	gene-pgaptmp_002042	turquoise	rluC
B04	gene-pgaptmp_002044	turquoise	yceD
B04	gene-pgaptmp_002053	turquoise	pabC
B04	gene-pgaptmp_002059	turquoise	fhuE
B04	gene-pgaptmp_002073	turquoise	lolC
B04	gene-pgaptmp_002083	turquoise	potA
B04	gene-pgaptmp_002092	turquoise	rluE
B04	gene-pgaptmp_002095	turquoise	intE
B04	gene-pgaptmp_002105	turquoise	ymfL
B04	gene-pgaptmp_002113	turquoise	-
B04	gene-pgaptmp_002115	turquoise	-
B04	gene-pgaptmp_002122	turquoise	-
B04	gene-pgaptmp_002149	turquoise	pinE
B04	gene-pgaptmp_002150	turquoise	mcrA
B04	gene-pgaptmp_002151	turquoise	NA
B04	gene-pgaptmp_002154	turquoise	ycgX
B04	gene-pgaptmp_002160	turquoise	ymgC
B04	gene-pgaptmp_002161	turquoise	pdeG
B04	gene-pgaptmp_002162	turquoise	ymgF
B04	gene-pgaptmp_002167	turquoise	NA
B04	gene-pgaptmp_002172	turquoise	minC
B04	gene-pgaptmp_002174	turquoise	pliG
B04	gene-pgaptmp_002175	turquoise	ycgL
B04	gene-pgaptmp_002177	turquoise	ycgN
B04	gene-pgaptmp_002178	turquoise	hlyE
B04	gene-pgaptmp_002180	turquoise	umuC
B04	gene-pgaptmp_002183	turquoise	fadR
B04	gene-pgaptmp_002189	turquoise	emtA
B04	gene-pgaptmp_002190	turquoise	ycgR
B04	gene-pgaptmp_002203	turquoise	NA
B04	gene-pgaptmp_002205	turquoise	pth
B04	gene-pgaptmp_002209	turquoise	ispE
B04	gene-pgaptmp_002218	turquoise	chaA
B04	gene-pgaptmp_002232	turquoise	NA
B04	gene-pgaptmp_002233	turquoise	purU
B04	gene-pgaptmp_002239	turquoise	tdk
B04	gene-pgaptmp_002251	turquoise	yciY
B04	gene-pgaptmp_002252	turquoise	kch
B04	gene-pgaptmp_002254	turquoise	tonB
B04	gene-pgaptmp_002273	turquoise	NA
B04	gene-pgaptmp_002280	turquoise	cysB
B04	gene-pgaptmp_002281	turquoise	ymiA
B04	gene-pgaptmp_002282	turquoise	yciX
B04	gene-pgaptmp_002283	turquoise	ymiC
B04	gene-pgaptmp_002289	turquoise	pyrF
B04	gene-pgaptmp_002293	turquoise	yciZ
B04	gene-pgaptmp_002300	turquoise	eefR
B04	gene-pgaptmp_002310	turquoise	ymjA
B04	gene-pgaptmp_002312	turquoise	NA
B04	gene-pgaptmp_002325	turquoise	ycjM
B04	gene-pgaptmp_002331	turquoise	ycjS
B04	gene-pgaptmp_002332	turquoise	ycjT
B04	gene-pgaptmp_002335	turquoise	ompG
B04	gene-pgaptmp_002336	turquoise	ycjW
B04	gene-pgaptmp_002342	turquoise	mpaA
B04	gene-pgaptmp_002346	turquoise	mppA
B04	gene-pgaptmp_002347	turquoise	ynaI
B04	gene-pgaptmp_002351	turquoise	ogt
B04	gene-pgaptmp_002354	turquoise	-
B04	gene-pgaptmp_002355	turquoise	-
B04	gene-pgaptmp_002356	turquoise	-
B04	gene-pgaptmp_002363	turquoise	ttcA
B04	gene-pgaptmp_002365	turquoise	ompN
B04	gene-pgaptmp_002373	turquoise	NA
B04	gene-pgaptmp_002378	turquoise	NA
B04	gene-pgaptmp_002380	turquoise	ynbB
B04	gene-pgaptmp_002388	turquoise	NA
B04	gene-pgaptmp_002395	turquoise	trg
B04	gene-pgaptmp_002404	turquoise	ydcL
B04	gene-pgaptmp_002405	turquoise	ydcO
B04	gene-pgaptmp_002407	turquoise	rlhA
B04	gene-pgaptmp_002409	turquoise	hicA
B04	gene-pgaptmp_002410	turquoise	hicB
B04	gene-pgaptmp_002411	turquoise	ydcR
B04	gene-pgaptmp_002418	turquoise	ortT
B04	gene-pgaptmp_002419	turquoise	ydcY
B04	gene-pgaptmp_002423	turquoise	mcbR
B04	gene-pgaptmp_002426	turquoise	ansP
B04	gene-pgaptmp_002429	turquoise	-
B04	gene-pgaptmp_002432	turquoise	-
B04	gene-pgaptmp_002433	turquoise	-
B04	gene-pgaptmp_002447	turquoise	yddG
B04	gene-pgaptmp_002459	turquoise	dosC
B04	gene-pgaptmp_002465	turquoise	yddA
B04	gene-pgaptmp_002474	turquoise	ydeS
B04	gene-pgaptmp_002475	turquoise	NA
B04	gene-pgaptmp_002489	turquoise	yneF
B04	gene-pgaptmp_002491	turquoise	glsB
B04	gene-pgaptmp_002495	turquoise	ydeA
B04	gene-pgaptmp_002497	turquoise	marR
B04	gene-pgaptmp_002498	turquoise	marA
B04	gene-pgaptmp_002500	turquoise	eamA
B04	gene-pgaptmp_002501	turquoise	ydeE
B04	gene-pgaptmp_002504	turquoise	dgcZ
B04	gene-pgaptmp_002509	turquoise	rspR
B04	gene-pgaptmp_002511	turquoise	ydfI
B04	gene-pgaptmp_002512	turquoise	ydfJ
B04	gene-pgaptmp_002513	turquoise	NA
B04	gene-pgaptmp_002514	turquoise	tfaQ
B04	gene-pgaptmp_002537	turquoise	ydfO
B04	gene-pgaptmp_002543	turquoise	-
B04	gene-pgaptmp_002544	turquoise	tolA
B04	gene-pgaptmp_002547	turquoise	NA
B04	gene-pgaptmp_002548	turquoise	NA
B04	gene-pgaptmp_002551	turquoise	ydfU
B04	gene-pgaptmp_002552	turquoise	-
B04	gene-pgaptmp_002553	turquoise	rem
B04	gene-pgaptmp_002556	turquoise	-
B04	gene-pgaptmp_002561	turquoise	dicA
B04	gene-pgaptmp_002564	turquoise	dicB
B04	gene-pgaptmp_002565	turquoise	ydfD
B04	gene-pgaptmp_002567	turquoise	-
B04	gene-pgaptmp_002568	turquoise	intR
B04	gene-pgaptmp_002569	turquoise	rspB
B04	gene-pgaptmp_002570	turquoise	rspA
B04	gene-pgaptmp_002571	turquoise	ynfA
B04	gene-pgaptmp_002572	turquoise	ynfB
B04	gene-pgaptmp_002573	turquoise	speG
B04	gene-pgaptmp_002574	turquoise	ynfC
B04	gene-pgaptmp_002576	turquoise	ynfE
B04	gene-pgaptmp_002596	turquoise	ydgI
B04	gene-pgaptmp_002604	turquoise	manA
B04	gene-pgaptmp_002606	turquoise	uidC
B04	gene-pgaptmp_002608	turquoise	uidA
B04	gene-pgaptmp_002616	turquoise	blr
B04	gene-pgaptmp_002617	turquoise	ydgT
B04	gene-pgaptmp_002619	turquoise	rsxA
B04	gene-pgaptmp_002621	turquoise	rsxC
B04	gene-pgaptmp_002622	turquoise	rsxD
B04	gene-pgaptmp_002629	turquoise	tyrS
B04	gene-pgaptmp_002630	turquoise	pdxH
B04	gene-pgaptmp_002644	turquoise	rnt
B04	gene-pgaptmp_002646	turquoise	grxD
B04	gene-pgaptmp_002647	turquoise	mepH
B04	gene-pgaptmp_002650	turquoise	cydH
B04	gene-pgaptmp_002655	turquoise	ribE
B04	gene-pgaptmp_002669	turquoise	NA
B04	gene-pgaptmp_002683	turquoise	rprA
B04	gene-pgaptmp_002685	turquoise	ydiM
B04	gene-pgaptmp_002686	turquoise	ydiN
B04	gene-pgaptmp_002688	turquoise	aroD
B04	gene-pgaptmp_002689	turquoise	ydiF
B04	gene-pgaptmp_002690	turquoise	ydiO
B04	gene-pgaptmp_002691	turquoise	ydiP
B04	gene-pgaptmp_002702	turquoise	ydiV
B04	gene-pgaptmp_002703	turquoise	nlpC
B04	gene-pgaptmp_002705	turquoise	btuE
B04	gene-pgaptmp_002717	turquoise	ydiY
B04	gene-pgaptmp_002732	turquoise	chbB
B04	gene-pgaptmp_002736	turquoise	ves
B04	gene-pgaptmp_002753	turquoise	nudG
B04	gene-pgaptmp_002760	turquoise	ansA
B04	gene-pgaptmp_002767	turquoise	mipA
B04	gene-pgaptmp_002770	turquoise	cdgI
B04	gene-pgaptmp_002771	turquoise	dgcJ
B04	gene-pgaptmp_002774	turquoise	yeaL
B04	gene-pgaptmp_002775	turquoise	nimR
B04	gene-pgaptmp_002779	turquoise	dgcP
B04	gene-pgaptmp_002780	turquoise	yoaK
B04	gene-pgaptmp_002785	turquoise	leuE
B04	gene-pgaptmp_002787	turquoise	dmlA
B04	gene-pgaptmp_002796	turquoise	yoaB
B04	gene-pgaptmp_002799	turquoise	pabB
B04	gene-pgaptmp_002808	turquoise	yobD
B04	gene-pgaptmp_002809	turquoise	NA
B04	gene-pgaptmp_002810	turquoise	mntP
B04	gene-pgaptmp_002811	turquoise	rlmA
B04	gene-pgaptmp_002817	turquoise	kdgR
B04	gene-pgaptmp_002818	turquoise	yebQ
B04	gene-pgaptmp_002822	turquoise	proQ
B04	gene-pgaptmp_002823	turquoise	msrC
B04	gene-pgaptmp_002826	turquoise	rsmF
B04	gene-pgaptmp_002828	turquoise	yebW
B04	gene-pgaptmp_002829	turquoise	pphA
B04	gene-pgaptmp_002833	turquoise	holE
B04	gene-pgaptmp_002844	turquoise	hexR
B04	gene-pgaptmp_002846	turquoise	lpxM
B04	gene-pgaptmp_002848	turquoise	znuA
B04	gene-pgaptmp_002852	turquoise	ruvA
B04	gene-pgaptmp_002853	turquoise	yobI
B04	gene-pgaptmp_002854	turquoise	yebB
B04	gene-pgaptmp_002861	turquoise	yecN
B04	gene-pgaptmp_002865	turquoise	torY
B04	gene-pgaptmp_002874	turquoise	cheB
B04	gene-pgaptmp_002881	turquoise	motA
B04	gene-pgaptmp_002882	turquoise	flhC
B04	gene-pgaptmp_002883	turquoise	flhD
B04	gene-pgaptmp_002888	turquoise	araG
B04	gene-pgaptmp_002893	turquoise	yecJ
B04	gene-pgaptmp_002895	turquoise	yecR
B04	gene-pgaptmp_002898	turquoise	tyrP
B04	gene-pgaptmp_002905	turquoise	uvrY
B04	gene-pgaptmp_002906	turquoise	NA
B04	gene-pgaptmp_002909	turquoise	sdiA
B04	gene-pgaptmp_002914	turquoise	fliZ
B04	gene-pgaptmp_002917	turquoise	fliD
B04	gene-pgaptmp_002918	turquoise	fliS
B04	gene-pgaptmp_002928	turquoise	tnpA
B04	gene-pgaptmp_002929	turquoise	ybcM
B04	gene-pgaptmp_002931	turquoise	emrE
B04	gene-pgaptmp_002933	turquoise	fliF
B04	gene-pgaptmp_002943	turquoise	fliP
B04	gene-pgaptmp_002960	turquoise	hprS
B04	gene-pgaptmp_002962	turquoise	hiuH
B04	gene-pgaptmp_002990	turquoise	-
B04	gene-pgaptmp_002993	turquoise	arrQ
B04	gene-pgaptmp_002994	turquoise	ydfR
B04	gene-pgaptmp_002995	turquoise	-
B04	gene-pgaptmp_003000	turquoise	-
B04	gene-pgaptmp_003003	turquoise	-
B04	gene-pgaptmp_003004	turquoise	-
B04	gene-pgaptmp_003006	turquoise	queH
B04	gene-pgaptmp_003019	turquoise	-
B04	gene-pgaptmp_003021	turquoise	NA
B04	gene-pgaptmp_003024	turquoise	NA
B04	gene-pgaptmp_003025	turquoise	intB
B04	gene-pgaptmp_003026	turquoise	ybtS
B04	gene-pgaptmp_003028	turquoise	ybtQ
B04	gene-pgaptmp_003029	turquoise	ybtP
B04	gene-pgaptmp_003030	turquoise	ybtA
B04	gene-pgaptmp_003031	turquoise	irp2
B04	gene-pgaptmp_003034	turquoise	ybtT
B04	gene-pgaptmp_003036	turquoise	fyuA
B04	gene-pgaptmp_003037	turquoise	tagH
B04	gene-pgaptmp_003040	turquoise	shiA
B04	gene-pgaptmp_003042	turquoise	yeeN
B04	gene-pgaptmp_003043	turquoise	NA
B04	gene-pgaptmp_003047	turquoise	nac
B04	gene-pgaptmp_003050	turquoise	cobT
B04	gene-pgaptmp_003053	turquoise	NA
B04	gene-pgaptmp_003054	turquoise	NA
B04	gene-pgaptmp_003056	turquoise	rbsK
B04	gene-pgaptmp_003058	turquoise	NA
B04	gene-pgaptmp_003089	turquoise	tmaR
B04	gene-pgaptmp_003093	turquoise	sbcB
B04	gene-pgaptmp_003094	turquoise	plaP
B04	gene-pgaptmp_003095	turquoise	yoeI
B04	gene-pgaptmp_003109	turquoise	wzzB
B04	gene-pgaptmp_003110	turquoise	ugd
B04	gene-pgaptmp_003127	turquoise	rfbB
B04	gene-pgaptmp_003128	turquoise	galF
B04	gene-pgaptmp_003129	turquoise	wcaM
B04	gene-pgaptmp_003133	turquoise	wcaJ
B04	gene-pgaptmp_003135	turquoise	cpsB
B04	gene-pgaptmp_003136	turquoise	wcaI
B04	gene-pgaptmp_003141	turquoise	wcaE
B04	gene-pgaptmp_003142	turquoise	wcaD
B04	gene-pgaptmp_003145	turquoise	wcaA
B04	gene-pgaptmp_003146	turquoise	wzc
B04	gene-pgaptmp_003152	turquoise	udk
B04	gene-pgaptmp_003170	turquoise	-
B04	gene-pgaptmp_003172	turquoise	yegR
B04	gene-pgaptmp_003173	turquoise	yegS
B04	gene-pgaptmp_003174	turquoise	gatR
B04	gene-pgaptmp_003175	turquoise	gatD
B04	gene-pgaptmp_003176	turquoise	gatC
B04	gene-pgaptmp_003177	turquoise	gatB
B04	gene-pgaptmp_003178	turquoise	gatA
B04	gene-pgaptmp_003179	turquoise	gatZ
B04	gene-pgaptmp_003180	turquoise	gatY
B04	gene-pgaptmp_003182	turquoise	yegT
B04	gene-pgaptmp_003185	turquoise	yegW
B04	gene-pgaptmp_003186	turquoise	yegX
B04	gene-pgaptmp_003188	turquoise	thiM
B04	gene-pgaptmp_003190	turquoise	rcnA
B04	gene-pgaptmp_003192	turquoise	yehA
B04	gene-pgaptmp_003199	turquoise	JD73_20480
B04	gene-pgaptmp_003201	turquoise	yehK
B04	gene-pgaptmp_003203	turquoise	yehM
B04	gene-pgaptmp_003205	turquoise	yehQ
B04	gene-pgaptmp_003206	turquoise	yehR
B04	gene-pgaptmp_003207	turquoise	yehS
B04	gene-pgaptmp_003222	turquoise	mdtQ
B04	gene-pgaptmp_003224	turquoise	dusC
B04	gene-pgaptmp_003233	turquoise	cdd
B04	gene-pgaptmp_003234	turquoise	sanA
B04	gene-pgaptmp_003235	turquoise	yeiS
B04	gene-pgaptmp_003238	turquoise	mglC
B04	gene-pgaptmp_003245	turquoise	cirA
B04	gene-pgaptmp_003253	turquoise	yeiL
B04	gene-pgaptmp_003254	turquoise	psuT
B04	gene-pgaptmp_003256	turquoise	psuK
B04	gene-pgaptmp_003260	turquoise	setB
B04	gene-pgaptmp_003261	turquoise	yeiW
B04	gene-pgaptmp_003262	turquoise	yeiP
B04	gene-pgaptmp_003264	turquoise	yeiR
B04	gene-pgaptmp_003265	turquoise	lpxT
B04	gene-pgaptmp_003266	turquoise	mepS
B04	gene-pgaptmp_003274	turquoise	rsuA
B04	gene-pgaptmp_003276	turquoise	rplY
B04	gene-pgaptmp_003282	turquoise	narP
B04	gene-pgaptmp_003292	turquoise	napB
B04	gene-pgaptmp_003294	turquoise	napG
B04	gene-pgaptmp_003304	turquoise	apbE
B04	gene-pgaptmp_003309	turquoise	atoS
B04	gene-pgaptmp_003310	turquoise	atoC
B04	gene-pgaptmp_003311	turquoise	atoD
B04	gene-pgaptmp_003318	turquoise	yfaT
B04	gene-pgaptmp_003323	turquoise	ypaB
B04	gene-pgaptmp_003324	turquoise	nrdA
B04	gene-pgaptmp_003339	turquoise	yfaZ
B04	gene-pgaptmp_003341	turquoise	ais
B04	gene-pgaptmp_003342	turquoise	arnB
B04	gene-pgaptmp_003358	turquoise	rbn
B04	gene-pgaptmp_003360	turquoise	yfbL
B04	gene-pgaptmp_003375	turquoise	lrhA
B04	gene-pgaptmp_003376	turquoise	alaA
B04	gene-pgaptmp_003391	turquoise	rpnB
B04	gene-pgaptmp_003397	turquoise	ubiX
B04	gene-pgaptmp_003403	turquoise	dedA
B04	gene-pgaptmp_003407	turquoise	flk
B04	gene-pgaptmp_003416	turquoise	prmB
B04	gene-pgaptmp_003424	turquoise	yfcV
B04	gene-pgaptmp_003432	turquoise	NA
B04	gene-pgaptmp_003433	turquoise	-
B04	gene-pgaptmp_003434	turquoise	-
B04	gene-pgaptmp_003436	turquoise	cscA
B04	gene-pgaptmp_003440	turquoise	emrY
B04	gene-pgaptmp_003441	turquoise	emrK
B04	gene-pgaptmp_003443	turquoise	evgS
B04	gene-pgaptmp_003444	turquoise	yfdE
B04	gene-pgaptmp_003452	turquoise	ypdK
B04	gene-pgaptmp_003454	turquoise	ypdA
B04	gene-pgaptmp_003461	turquoise	fryB
B04	gene-pgaptmp_003472	turquoise	gltX
B04	gene-pgaptmp_003476	turquoise	NA
B04	gene-pgaptmp_003477	turquoise	NA
B04	gene-pgaptmp_003482	turquoise	yfeN
B04	gene-pgaptmp_003494	turquoise	yfeK
B04	gene-pgaptmp_003503	turquoise	murP
B04	gene-pgaptmp_003518	turquoise	eutG
B04	gene-pgaptmp_003521	turquoise	eutN
B04	gene-pgaptmp_003525	turquoise	eutQ
B04	gene-pgaptmp_003526	turquoise	eutP
B04	gene-pgaptmp_003527	turquoise	eutS
B04	gene-pgaptmp_003547	turquoise	dapA
B04	gene-pgaptmp_003548	turquoise	gcvR
B04	gene-pgaptmp_003549	turquoise	bcp
B04	gene-pgaptmp_003553	turquoise	hda
B04	gene-pgaptmp_003555	turquoise	upp
B04	gene-pgaptmp_003560	turquoise	pdeF
B04	gene-pgaptmp_003563	turquoise	yfgH
B04	gene-pgaptmp_003564	turquoise	yfgI
B04	gene-pgaptmp_003577	turquoise	rodZ
B04	gene-pgaptmp_003579	turquoise	ndk
B04	gene-pgaptmp_003593	turquoise	iscR
B04	gene-pgaptmp_003595	turquoise	suhB
B04	gene-pgaptmp_003596	turquoise	yfhR
B04	gene-pgaptmp_003603	turquoise	hcaB
B04	gene-pgaptmp_003617	turquoise	qseG
B04	gene-pgaptmp_003620	turquoise	mltF
B04	gene-pgaptmp_003623	turquoise	yfhH
B04	gene-pgaptmp_003624	turquoise	yfhL
B04	gene-pgaptmp_003625	turquoise	shoB
B04	gene-pgaptmp_003630	turquoise	rnc
B04	gene-pgaptmp_003639	turquoise	trmN
B04	gene-pgaptmp_003647	turquoise	tapT
B04	gene-pgaptmp_003650	turquoise	yfiM
B04	gene-pgaptmp_003651	turquoise	kgtP
B04	gene-pgaptmp_003659	turquoise	bamD
B04	gene-pgaptmp_003667	turquoise	yfiR
B04	gene-pgaptmp_003668	turquoise	dgcN
B04	gene-pgaptmp_003678	turquoise	nadK
B04	gene-pgaptmp_003682	turquoise	ratA
B04	gene-pgaptmp_003695	turquoise	stpA
B04	gene-pgaptmp_003697	turquoise	ygaC
B04	gene-pgaptmp_003700	turquoise	nrdI
B04	gene-pgaptmp_003701	turquoise	nrdE
B04	gene-pgaptmp_003706	turquoise	ygaY
B04	gene-pgaptmp_003710	turquoise	emrA
B04	gene-pgaptmp_003711	turquoise	emrB
B04	gene-pgaptmp_003714	turquoise	yqaA
B04	gene-pgaptmp_003715	turquoise	yqaB
B04	gene-pgaptmp_003716	turquoise	NA
B04	gene-pgaptmp_003717	turquoise	NA
B04	gene-pgaptmp_003718	turquoise	NA
B04	gene-pgaptmp_003720	turquoise	NA
B04	gene-pgaptmp_003724	turquoise	recX
B04	gene-pgaptmp_003750	turquoise	hycB
B04	gene-pgaptmp_003760	turquoise	NA
B04	gene-pgaptmp_003772	turquoise	hosA
B04	gene-pgaptmp_003780	turquoise	ftsB
B04	gene-pgaptmp_003785	turquoise	iap
B04	gene-pgaptmp_003798	turquoise	queD
B04	gene-pgaptmp_003799	turquoise	ygcN
B04	gene-pgaptmp_003804	turquoise	ygcS
B04	gene-pgaptmp_003807	turquoise	yqcE
B04	gene-pgaptmp_003808	turquoise	ygcE
B04	gene-pgaptmp_003810	turquoise	ygcG
B04	gene-pgaptmp_003816	turquoise	barA
B04	gene-pgaptmp_003821	turquoise	truC
B04	gene-pgaptmp_003822	turquoise	yqcC
B04	gene-pgaptmp_003824	turquoise	queF
B04	gene-pgaptmp_003845	turquoise	NA
B04	gene-pgaptmp_003848	turquoise	tssB
B04	gene-pgaptmp_003861	turquoise	-
B04	gene-pgaptmp_003862	turquoise	NA
B04	gene-pgaptmp_003868	turquoise	-
B04	gene-pgaptmp_003871	turquoise	-
B04	gene-pgaptmp_003877	turquoise	ptrA
B04	gene-pgaptmp_003893	turquoise	aas
B04	gene-pgaptmp_003899	turquoise	kduD
B04	gene-pgaptmp_003902	turquoise	yqeG
B04	gene-pgaptmp_003904	turquoise	actS
B04	gene-pgaptmp_003924	turquoise	ygfS
B04	gene-pgaptmp_003926	turquoise	uacT
B04	gene-pgaptmp_003931	turquoise	prfB
B04	gene-pgaptmp_003934	turquoise	xerD
B04	gene-pgaptmp_003945	turquoise	NA
B04	gene-pgaptmp_003954	turquoise	serA
B04	gene-pgaptmp_003959	turquoise	meaB
B04	gene-pgaptmp_003961	turquoise	scpC
B04	gene-pgaptmp_003962	turquoise	ygfI
B04	gene-pgaptmp_003964	turquoise	argO
B04	gene-pgaptmp_003969	turquoise	yggC
B04	gene-pgaptmp_003970	turquoise	fumE
B04	gene-pgaptmp_003973	turquoise	cmtA
B04	gene-pgaptmp_003975	turquoise	-
B04	gene-pgaptmp_003978	turquoise	speB
B04	gene-pgaptmp_003981	turquoise	yqgB
B04	gene-pgaptmp_003983	turquoise	yqgD
B04	gene-pgaptmp_003986	turquoise	yggI
B04	gene-pgaptmp_003987	turquoise	endA
B04	gene-pgaptmp_003990	turquoise	yqgE
B04	gene-pgaptmp_003995	turquoise	yggU
B04	gene-pgaptmp_003996	turquoise	rdgB
B04	gene-pgaptmp_003999	turquoise	-
B04	gene-pgaptmp_004006	turquoise	yggL
B04	gene-pgaptmp_004009	turquoise	yggX
B04	gene-pgaptmp_004010	turquoise	mltC
B04	gene-pgaptmp_004015	turquoise	intB
B04	gene-pgaptmp_004017	turquoise	NA
B04	gene-pgaptmp_004021	turquoise	papG-II
B04	gene-pgaptmp_004022	turquoise	papF
B04	gene-pgaptmp_004023	turquoise	papE
B04	gene-pgaptmp_004033	turquoise	yagK
B04	gene-pgaptmp_004034	turquoise	-
B04	gene-pgaptmp_004041	turquoise	NA
B04	gene-pgaptmp_004042	turquoise	NA
B04	gene-pgaptmp_004043	turquoise	-
B04	gene-pgaptmp_004044	turquoise	-
B04	gene-pgaptmp_004047	turquoise	ibrA
B04	gene-pgaptmp_004048	turquoise	-
B04	gene-pgaptmp_004049	turquoise	-
B04	gene-pgaptmp_004051	turquoise	NA
B04	gene-pgaptmp_004052	turquoise	ireA
B04	gene-pgaptmp_004054	turquoise	NA
B04	gene-pgaptmp_004055	turquoise	-
B04	gene-pgaptmp_004056	turquoise	-
B04	gene-pgaptmp_004062	turquoise	NA
B04	gene-pgaptmp_004066	turquoise	-
B04	gene-pgaptmp_004069	turquoise	-
B04	gene-pgaptmp_004070	turquoise	-
B04	gene-pgaptmp_004073	turquoise	gspK
B04	gene-pgaptmp_004076	turquoise	gspH
B04	gene-pgaptmp_004081	turquoise	gspC
B04	gene-pgaptmp_004082	turquoise	gspS2
B04	gene-pgaptmp_004083	turquoise	pppA
B04	gene-pgaptmp_004085	turquoise	glcA
B04	gene-pgaptmp_004089	turquoise	glcE
B04	gene-pgaptmp_004090	turquoise	glcD
B04	gene-pgaptmp_004092	turquoise	yghO
B04	gene-pgaptmp_004095	turquoise	AKN40_0794
B04	gene-pgaptmp_004096	turquoise	JD73_00825
B04	gene-pgaptmp_004098	turquoise	lptF
B04	gene-pgaptmp_004105	turquoise	yghS
B04	gene-pgaptmp_004107	turquoise	pitB
B04	gene-pgaptmp_004135	turquoise	parC
B04	gene-pgaptmp_004139	turquoise	qseB
B04	gene-pgaptmp_004143	turquoise	-
B04	gene-pgaptmp_004149	turquoise	-
B04	gene-pgaptmp_004151	turquoise	-
B04	gene-pgaptmp_004153	turquoise	-
B04	gene-pgaptmp_004156	turquoise	-
B04	gene-pgaptmp_004166	turquoise	dsbL
B04	gene-pgaptmp_004170	turquoise	yqiD
B04	gene-pgaptmp_004174	turquoise	yqiJ
B04	gene-pgaptmp_004180	turquoise	ygiM
B04	gene-pgaptmp_004183	turquoise	folB
B04	gene-pgaptmp_004184	turquoise	plsY
B04	gene-pgaptmp_004185	turquoise	ttdR
B04	gene-pgaptmp_004188	turquoise	ttdT
B04	gene-pgaptmp_004189	turquoise	tsaD
B04	gene-pgaptmp_004191	turquoise	dnaG
B04	gene-pgaptmp_004195	turquoise	-
B04	gene-pgaptmp_004198	turquoise	cbtA
B04	gene-pgaptmp_004206	turquoise	-
B04	gene-pgaptmp_004213	turquoise	hsdM
B04	gene-pgaptmp_004218	turquoise	-
B04	gene-pgaptmp_004249	turquoise	NA
B04	gene-pgaptmp_004252	turquoise	-
B04	gene-pgaptmp_004253	turquoise	-
B04	gene-pgaptmp_004254	turquoise	-
B04	gene-pgaptmp_004257	turquoise	-
B04	gene-pgaptmp_004259	turquoise	-
B04	gene-pgaptmp_004266	turquoise	ebgA
B04	gene-pgaptmp_004268	turquoise	ygjI
B04	gene-pgaptmp_004275	turquoise	ygjP
B04	gene-pgaptmp_004280	turquoise	ygjV
B04	gene-pgaptmp_004300	turquoise	NA
B04	gene-pgaptmp_004308	turquoise	tdcR
B04	gene-pgaptmp_004309	turquoise	NA
B04	gene-pgaptmp_004310	turquoise	NA
B04	gene-pgaptmp_004314	turquoise	garL
B04	gene-pgaptmp_004315	turquoise	garP
B04	gene-pgaptmp_004327	turquoise	kbaY
B04	gene-pgaptmp_004328	turquoise	agaB
B04	gene-pgaptmp_004330	turquoise	agaD
B04	gene-pgaptmp_004332	turquoise	rsmI
B04	gene-pgaptmp_004340	turquoise	yhbP
B04	gene-pgaptmp_004349	turquoise	yrbN
B04	gene-pgaptmp_004357	turquoise	rimP
B04	gene-pgaptmp_004360	turquoise	yhbX
B04	gene-pgaptmp_004361	turquoise	NA
B04	gene-pgaptmp_004362	turquoise	secG
B04	gene-pgaptmp_004373	turquoise	rplU
B04	gene-pgaptmp_004374	turquoise	ispB
B04	gene-pgaptmp_004377	turquoise	ibaG
B04	gene-pgaptmp_004412	turquoise	rplM
B04	gene-pgaptmp_004413	turquoise	zapE
B04	gene-pgaptmp_004416	turquoise	degS
B04	gene-pgaptmp_004422	turquoise	aaeA
B04	gene-pgaptmp_004423	turquoise	aaeX
B04	gene-pgaptmp_004436	turquoise	accB
B04	gene-pgaptmp_004441	turquoise	dusB
B04	gene-pgaptmp_004442	turquoise	fis
B04	gene-pgaptmp_004444	turquoise	yhdU
B04	gene-pgaptmp_004445	turquoise	acrS
B04	gene-pgaptmp_004446	turquoise	acrE
B04	gene-pgaptmp_004449	turquoise	aapJ
B04	gene-pgaptmp_004452	turquoise	yhdZ
B04	gene-pgaptmp_004472	turquoise	arfA
B04	gene-pgaptmp_004502	turquoise	rpsJ
B04	gene-pgaptmp_004504	turquoise	gspA
B04	gene-pgaptmp_004505	turquoise	gspC
B04	gene-pgaptmp_004506	turquoise	gspD
B04	gene-pgaptmp_004507	turquoise	gspE
B04	gene-pgaptmp_004508	turquoise	gspF
B04	gene-pgaptmp_004514	turquoise	gspL
B04	gene-pgaptmp_004515	turquoise	gspM
B04	gene-pgaptmp_004519	turquoise	chiA
B04	gene-pgaptmp_004523	turquoise	rpsL
B04	gene-pgaptmp_004546	turquoise	tsgA
B04	gene-pgaptmp_004547	turquoise	nirB
B04	gene-pgaptmp_004549	turquoise	nirC
B04	gene-pgaptmp_004550	turquoise	cysG
B04	gene-pgaptmp_004551	turquoise	yhfL
B04	gene-pgaptmp_004552	turquoise	yhfS
B04	gene-pgaptmp_004567	turquoise	hofQ
B04	gene-pgaptmp_004572	turquoise	mrcA
B04	gene-pgaptmp_004584	turquoise	greB
B04	gene-pgaptmp_004586	turquoise	feoA
B04	gene-pgaptmp_004592	turquoise	gntX
B04	gene-pgaptmp_004594	turquoise	gntT
B04	gene-pgaptmp_004603	turquoise	glpE
B04	gene-pgaptmp_004605	turquoise	-
B04	gene-pgaptmp_004606	turquoise	NA
B04	gene-pgaptmp_004608	turquoise	-
B04	gene-pgaptmp_004610	turquoise	bcfE
B04	gene-pgaptmp_004614	turquoise	-
B04	gene-pgaptmp_004639	turquoise	livM
B04	gene-pgaptmp_004641	turquoise	livK
B04	gene-pgaptmp_004647	turquoise	ftsY
B04	gene-pgaptmp_004648	turquoise	rsmD
B04	gene-pgaptmp_004653	turquoise	tusA
B04	gene-pgaptmp_004654	turquoise	yhhQ
B04	gene-pgaptmp_004658	turquoise	acpT
B04	gene-pgaptmp_004683	turquoise	arsR
B04	gene-pgaptmp_004692	turquoise	chuA
B04	gene-pgaptmp_004694	turquoise	hutW
B04	gene-pgaptmp_004697	turquoise	shuU
B04	gene-pgaptmp_004698	turquoise	hmuV
B04	gene-pgaptmp_004718	turquoise	kdgK
B04	gene-pgaptmp_004726	turquoise	bcsQ
B04	gene-pgaptmp_004727	turquoise	bcsR
B04	gene-pgaptmp_004728	turquoise	bcsE
B04	gene-pgaptmp_004735	turquoise	yhjV
B04	gene-pgaptmp_004744	turquoise	eptB
B04	gene-pgaptmp_004745	turquoise	yhjX
B04	gene-pgaptmp_004750	turquoise	yiaD
B04	gene-pgaptmp_004752	turquoise	yiaF
B04	gene-pgaptmp_004758	turquoise	ysaB
B04	gene-pgaptmp_004759	turquoise	wecH
B04	gene-pgaptmp_004760	turquoise	yiaA
B04	gene-pgaptmp_004761	turquoise	yiaB
B04	gene-pgaptmp_004767	turquoise	xylR
B04	gene-pgaptmp_004768	turquoise	bax
B04	gene-pgaptmp_004770	turquoise	avtA
B04	gene-pgaptmp_004771	turquoise	ysaA
B04	gene-pgaptmp_004772	turquoise	yiaJ
B04	gene-pgaptmp_004775	turquoise	yiaM
B04	gene-pgaptmp_004776	turquoise	yiaN
B04	gene-pgaptmp_004778	turquoise	lyxK
B04	gene-pgaptmp_004785	turquoise	yiaT
B04	gene-pgaptmp_004788	turquoise	yiaW
B04	gene-pgaptmp_004802	turquoise	-
B04	gene-pgaptmp_004812	turquoise	yibN
B04	gene-pgaptmp_004814	turquoise	envC
B04	gene-pgaptmp_004815	turquoise	yibQ
B04	gene-pgaptmp_004816	turquoise	waaH
B04	gene-pgaptmp_004830	turquoise	rfaQ
B04	gene-pgaptmp_004831	turquoise	waaA
B04	gene-pgaptmp_004832	turquoise	coaD
B04	gene-pgaptmp_004833	turquoise	mutM
B04	gene-pgaptmp_004834	turquoise	rpmG
B04	gene-pgaptmp_004837	turquoise	coaBC
B04	gene-pgaptmp_004841	turquoise	rph
B04	gene-pgaptmp_004842	turquoise	yicC
B04	gene-pgaptmp_004846	turquoise	rpoZ
B04	gene-pgaptmp_004863	turquoise	NA
B04	gene-pgaptmp_004864	turquoise	-
B04	gene-pgaptmp_004871	turquoise	-
B04	gene-pgaptmp_004875	turquoise	-
B04	gene-pgaptmp_004876	turquoise	hxuC
B04	gene-pgaptmp_004878	turquoise	NA
B04	gene-pgaptmp_004879	turquoise	-
B04	gene-pgaptmp_004881	turquoise	ugpB
B04	gene-pgaptmp_004882	turquoise	NA
B04	gene-pgaptmp_004884	turquoise	-
B04	gene-pgaptmp_004896	turquoise	-
B04	gene-pgaptmp_004899	turquoise	-
B04	gene-pgaptmp_004900	turquoise	NA
B04	gene-pgaptmp_004902	turquoise	nlpA
B04	gene-pgaptmp_004906	turquoise	adeQ
B04	gene-pgaptmp_004909	turquoise	uhpC
B04	gene-pgaptmp_004916	turquoise	ysdE
B04	gene-pgaptmp_004927	turquoise	yidQ
B04	gene-pgaptmp_004930	turquoise	dgoT
B04	gene-pgaptmp_004936	turquoise	yidA
B04	gene-pgaptmp_004944	turquoise	rpmH
B04	gene-pgaptmp_004945	turquoise	rnpA
B04	gene-pgaptmp_004946	turquoise	yidD
B04	gene-pgaptmp_004947	turquoise	yidC
B04	gene-pgaptmp_004952	turquoise	mdtL
B04	gene-pgaptmp_004953	turquoise	yidZ
B04	gene-pgaptmp_004958	turquoise	cbrB
B04	gene-pgaptmp_004959	turquoise	yieK
B04	gene-pgaptmp_004960	turquoise	yieL
B04	gene-pgaptmp_004961	turquoise	bglH
B04	gene-pgaptmp_004962	turquoise	bglB
B04	gene-pgaptmp_004963	turquoise	bglF
B04	gene-pgaptmp_004969	turquoise	NA
B04	gene-pgaptmp_004974	turquoise	-
B04	gene-pgaptmp_004982	turquoise	NA
B04	gene-pgaptmp_004986	turquoise	-
B04	gene-pgaptmp_004987	turquoise	NA
B04	gene-pgaptmp_005000	turquoise	NA
B04	gene-pgaptmp_005012	turquoise	VP0394
B04	gene-pgaptmp_005024	turquoise	-
B04	gene-pgaptmp_005026	turquoise	-
B04	gene-pgaptmp_005033	turquoise	crcB
B04	gene-pgaptmp_005034	turquoise	NA
B04	gene-pgaptmp_005035	turquoise	NA
B04	gene-pgaptmp_005040	turquoise	-
B04	gene-pgaptmp_005052	turquoise	-
B04	gene-pgaptmp_005054	turquoise	-
B04	gene-pgaptmp_005056	turquoise	-
B04	gene-pgaptmp_005060	turquoise	iss
B04	gene-pgaptmp_005061	turquoise	NA
B04	gene-pgaptmp_005062	turquoise	NA
B04	gene-pgaptmp_005063	turquoise	iroB
B04	gene-pgaptmp_005064	turquoise	iroC
B04	gene-pgaptmp_005066	turquoise	iroE
B04	gene-pgaptmp_005067	turquoise	-
B04	gene-pgaptmp_005070	turquoise	-
B04	gene-pgaptmp_005071	turquoise	-
B04	gene-pgaptmp_005077	turquoise	-
B04	gene-pgaptmp_005078	turquoise	proQ
B04	gene-pgaptmp_005079	turquoise	-
B04	gene-pgaptmp_005080	turquoise	arsR2
B04	gene-pgaptmp_005081	turquoise	NA
B04	gene-pgaptmp_005091	turquoise	NA
B04	gene-pgaptmp_005092	turquoise	NA
B04	gene-pgaptmp_005096	turquoise	-
B04	gene-pgaptmp_005105	turquoise	-
B04	gene-pgaptmp_005106	turquoise	-
B04	gene-pgaptmp_005110	turquoise	-
B04	gene-pgaptmp_005111	turquoise	NA
B04	gene-pgaptmp_005117	turquoise	NA
B04	gene-pgaptmp_005118	turquoise	repA
B04	gene-pgaptmp_005119	turquoise	tap
B04	gene-pgaptmp_005141	turquoise	NA
B04	gene-pgaptmp_005162	turquoise	traJ
B04	gene-pgaptmp_005163	turquoise	traM
B04	gene-pgaptmp_005168	turquoise	NA
B04	gene-pgaptmp_005169	turquoise	NA
B04	gene-pgaptmp_005188	turquoise	-
B04	gene-pgaptmp_005189	turquoise	-
B04	gene-pgaptmp_005201	turquoise	repA
B04	gene-pgaptmp_005208	turquoise	-
B04	gene-pgaptmp_005209	turquoise	-
B04	gene-pgaptmp_005210	turquoise	-
B04	gene-pgaptmp_005211	turquoise	-
B04	gene-pgaptmp_005212	turquoise	-
B04	gene-pgaptmp_005213	turquoise	NA
B04	gene-pgaptmp_005214	turquoise	NA
B04	gene-pgaptmp_005217	turquoise	NA
B04	gene-pgaptmp_005225	turquoise	mobC
B04	gene-pgaptmp_005226	turquoise	-
B04	gene-pgaptmp_005228	turquoise	-
B04	gene-pgaptmp_005229	turquoise	hha
B04	gene-pgaptmp_005230	turquoise	NA
B04	gene-pgaptmp_005236	turquoise	rci
B04	gene-pgaptmp_005237	turquoise	pilV
B04	gene-pgaptmp_005238	turquoise	pilV
B05	gene-b4429	pink	sokB
B05	gene-b4713	pink	agrB
B05	gene-b4828	pink	motR
B05	gene-pgaptmp_000043	pink	rrf
B05	gene-pgaptmp_000058	pink	ppiC
B05	gene-pgaptmp_000233	pink	priA
B05	gene-pgaptmp_000269	pink	trmA
B05	gene-pgaptmp_000302	pink	yjaG
B05	gene-pgaptmp_000357	pink	dnaB
B05	gene-pgaptmp_000474	pink	NA
B05	gene-pgaptmp_000475	pink	NA
B05	gene-pgaptmp_000539	pink	paeA
B05	gene-pgaptmp_000543	pink	ytfP
B05	gene-pgaptmp_000654	pink	rimI
B05	gene-pgaptmp_000788	pink	ccdA
B05	gene-pgaptmp_000869	pink	yadE
B05	gene-pgaptmp_000881	pink	yadN
B05	gene-pgaptmp_000884	pink	gluQRS
B05	gene-pgaptmp_000899	pink	yadS
B05	gene-pgaptmp_000937	pink	tsaA
B05	gene-pgaptmp_000938	pink	rcsF
B05	gene-pgaptmp_000945	pink	NA
B05	gene-pgaptmp_000956	pink	rnhA
B05	gene-pgaptmp_000958	pink	NA
B05	gene-pgaptmp_001031	pink	-
B05	gene-pgaptmp_001099	pink	NA
B05	gene-pgaptmp_001118	pink	-
B05	gene-pgaptmp_001228	pink	ehaB
B05	gene-pgaptmp_001248	pink	NA
B05	gene-pgaptmp_001256	pink	brnQ
B05	gene-pgaptmp_001265	pink	yajD
B05	gene-pgaptmp_001314	pink	maa
B05	gene-pgaptmp_001320	pink	mscK
B05	gene-pgaptmp_001350	pink	-
B05	gene-pgaptmp_001395	pink	cusS
B05	gene-pgaptmp_001410	pink	insK
B05	gene-pgaptmp_001422	pink	fepD
B05	gene-pgaptmp_001456	pink	crcB
B05	gene-pgaptmp_001467	pink	rlmH
B05	gene-pgaptmp_001468	pink	rsfS
B05	gene-pgaptmp_001490	pink	NA
B05	gene-pgaptmp_001491	pink	NA
B05	gene-pgaptmp_001492	pink	NA
B05	gene-pgaptmp_001497	pink	nagD
B05	gene-pgaptmp_001506	pink	fur
B05	gene-pgaptmp_001526	pink	kdpF
B05	gene-pgaptmp_001581	pink	NA
B05	gene-pgaptmp_001696	pink	bioA
B05	gene-pgaptmp_001773	pink	ybjL
B05	gene-pgaptmp_001784	pink	ybjO
B05	gene-pgaptmp_001810	pink	NA
B05	gene-pgaptmp_001827	pink	NA
B05	gene-pgaptmp_001831	pink	ycaO
B05	gene-pgaptmp_001858	pink	pncB
B05	gene-pgaptmp_001891	pink	NA
B05	gene-pgaptmp_001939	pink	efeU
B05	gene-pgaptmp_002046	pink	plsX
B05	gene-pgaptmp_002090	pink	mnmA
B05	gene-pgaptmp_002142	pink	-
B05	gene-pgaptmp_002153	pink	NA
B05	gene-pgaptmp_002211	pink	hemA
B05	gene-pgaptmp_002234	pink	ychJ
B05	gene-pgaptmp_002242	pink	ychE
B05	gene-pgaptmp_002255	pink	yciA
B05	gene-pgaptmp_002272	pink	rluB
B05	gene-pgaptmp_002290	pink	yciH
B05	gene-pgaptmp_002297	pink	rnb
B05	gene-pgaptmp_002406	pink	sutR
B05	gene-pgaptmp_002425	pink	yncE
B05	gene-pgaptmp_002428	pink	NA
B05	gene-pgaptmp_002470	pink	safA
B05	gene-pgaptmp_002540	pink	-
B05	gene-pgaptmp_002581	pink	clcB
B05	gene-pgaptmp_002618	pink	ydgK
B05	gene-pgaptmp_002620	pink	rsxB
B05	gene-pgaptmp_002631	pink	mliC
B05	gene-pgaptmp_002636	pink	ydhJ
B05	gene-pgaptmp_002649	pink	ydhP
B05	gene-pgaptmp_002658	pink	NA
B05	gene-pgaptmp_002659	pink	NA
B05	gene-pgaptmp_002699	pink	aroH
B05	gene-pgaptmp_002783	pink	yoaG
B05	gene-pgaptmp_002791	pink	rnd
B05	gene-pgaptmp_002794	pink	tsaB
B05	gene-pgaptmp_002816	pink	yobH
B05	gene-pgaptmp_002847	pink	mepM
B05	gene-pgaptmp_002850	pink	znuB
B05	gene-pgaptmp_002862	pink	cmoA
B05	gene-pgaptmp_002966	pink	tfaR
B05	gene-pgaptmp_002999	pink	NA
B05	gene-pgaptmp_003017	pink	dicB
B05	gene-pgaptmp_003018	pink	-
B05	gene-pgaptmp_003035	pink	ybtE
B05	gene-pgaptmp_003066	pink	-
B05	gene-pgaptmp_003087	pink	NA
B05	gene-pgaptmp_003202	pink	yehL
B05	gene-pgaptmp_003321	pink	ubiG
B05	gene-pgaptmp_003402	pink	accD
B05	gene-pgaptmp_003421	pink	yfcR
B05	gene-pgaptmp_003451	pink	lpxP
B05	gene-pgaptmp_003467	pink	pdeA
B05	gene-pgaptmp_003469	pink	NA
B05	gene-pgaptmp_003473	pink	NA
B05	gene-pgaptmp_003474	pink	NA
B05	gene-pgaptmp_003475	pink	NA
B05	gene-pgaptmp_003488	pink	cysZ
B05	gene-pgaptmp_003566	pink	guaB
B05	gene-pgaptmp_003578	pink	rlmN
B05	gene-pgaptmp_003592	pink	iscS
B05	gene-pgaptmp_003629	pink	era
B05	gene-pgaptmp_003638	pink	nadB
B05	gene-pgaptmp_003640	pink	srmB
B05	gene-pgaptmp_003676	pink	yfjD
B05	gene-pgaptmp_003681	pink	yfjF
B05	gene-pgaptmp_003719	pink	NA
B05	gene-pgaptmp_003846	pink	NA
B05	gene-pgaptmp_003847	pink	NA
B05	gene-pgaptmp_003852	pink	-
B05	gene-pgaptmp_003889	pink	ygdQ
B05	gene-pgaptmp_003994	pink	yggT
B05	gene-pgaptmp_004012	pink	speC
B05	gene-pgaptmp_004050	pink	tnpB
B05	gene-pgaptmp_004123	pink	exbD
B05	gene-pgaptmp_004124	pink	exbB
B05	gene-pgaptmp_004131	pink	yqhH
B05	gene-pgaptmp_004132	pink	ygiQ
B05	gene-pgaptmp_004155	pink	-
B05	gene-pgaptmp_004190	pink	rpsU
B05	gene-pgaptmp_004260	pink	nfeF
B05	gene-pgaptmp_004276	pink	ygjQ
B05	gene-pgaptmp_004356	pink	nusA
B05	gene-pgaptmp_004367	pink	yhbY
B05	gene-pgaptmp_004368	pink	greA
B05	gene-pgaptmp_004438	pink	yhdT
B05	gene-pgaptmp_004512	pink	gspJ
B05	gene-pgaptmp_004573	pink	nudE
B05	gene-pgaptmp_004602	pink	glpG
B05	gene-pgaptmp_004621	pink	yhgN
B05	gene-pgaptmp_004835	pink	rpmB
B05	gene-pgaptmp_004845	pink	gmk
B05	gene-pgaptmp_004910	pink	uhpB
B05	gene-pgaptmp_004911	pink	uhpA
B05	gene-pgaptmp_004966	pink	NA
B05	gene-pgaptmp_004991	pink	NA
B05	gene-pgaptmp_005005	pink	NA
B05	gene-pgaptmp_005032	pink	-
B05	gene-pgaptmp_005103	pink	-
B06	gene-b4597	purple	rydC
B06	gene-b4719	purple	sdsN
B06	gene-pgaptmp_000010	purple	lpfB-O113
B06	gene-pgaptmp_000123	purple	-
B06	gene-pgaptmp_000172	purple	glnA
B06	gene-pgaptmp_000192	purple	yiiE
B06	gene-pgaptmp_000239	purple	tsx
B06	gene-pgaptmp_000242	purple	-
B06	gene-pgaptmp_000327	purple	sorF
B06	gene-pgaptmp_000335	purple	yjbF
B06	gene-pgaptmp_000338	purple	yjbT
B06	gene-pgaptmp_000360	purple	-
B06	gene-pgaptmp_000389	purple	ytcA
B06	gene-pgaptmp_000404	purple	phnK
B06	gene-pgaptmp_000424	purple	adiA
B06	gene-pgaptmp_000496	purple	yjfL
B06	gene-pgaptmp_000680	purple	-
B06	gene-pgaptmp_000943	purple	NA
B06	gene-pgaptmp_000946	purple	NA
B06	gene-pgaptmp_000974	purple	ykfF
B06	gene-pgaptmp_000975	purple	NA
B06	gene-pgaptmp_000983	purple	-
B06	gene-pgaptmp_000999	purple	-
B06	gene-pgaptmp_001014	purple	deoR
B06	gene-pgaptmp_001015	purple	rbsK
B06	gene-pgaptmp_001032	purple	fhaB
B06	gene-pgaptmp_001091	purple	-
B06	gene-pgaptmp_001093	purple	tchA
B06	gene-pgaptmp_001134	purple	-
B06	gene-pgaptmp_001137	purple	ykgJ
B06	gene-pgaptmp_001156	purple	rclB
B06	gene-pgaptmp_001162	purple	ykgH
B06	gene-pgaptmp_001164	purple	hyxA
B06	gene-pgaptmp_001172	purple	pdeL
B06	gene-pgaptmp_001194	purple	prpD
B06	gene-pgaptmp_001204	purple	lacY
B06	gene-pgaptmp_001229	purple	iprA
B06	gene-pgaptmp_001398	purple	cusF
B06	gene-pgaptmp_001443	purple	rna
B06	gene-pgaptmp_001505	purple	chiQ
B06	gene-pgaptmp_001516	purple	NA
B06	gene-pgaptmp_001519	purple	speF
B06	gene-pgaptmp_001538	purple	yhhI
B06	gene-pgaptmp_001541	purple	NA
B06	gene-pgaptmp_001643	purple	rrrD
B06	gene-pgaptmp_001660	purple	-
B06	gene-pgaptmp_001972	purple	-
B06	gene-pgaptmp_001994	purple	csgF
B06	gene-pgaptmp_002123	purple	-
B06	gene-pgaptmp_002165	purple	ymgG
B06	gene-pgaptmp_002173	purple	ycgJ
B06	gene-pgaptmp_002179	purple	umuD
B06	gene-pgaptmp_002257	purple	yciC
B06	gene-pgaptmp_002285	purple	ribA
B06	gene-pgaptmp_002292	purple	yciT
B06	gene-pgaptmp_002301	purple	mexA
B06	gene-pgaptmp_002345	purple	pgrR
B06	gene-pgaptmp_002391	purple	cybB
B06	gene-pgaptmp_002490	purple	yneG
B06	gene-pgaptmp_002538	purple	rzpD
B06	gene-pgaptmp_002541	purple	NA
B06	gene-pgaptmp_002542	purple	essD
B06	gene-pgaptmp_002651	purple	purR
B06	gene-pgaptmp_002684	purple	ydiL
B06	gene-pgaptmp_002722	purple	hxpB
B06	gene-pgaptmp_002784	purple	yeaR
B06	gene-pgaptmp_002889	purple	araF
B06	gene-pgaptmp_002965	purple	zinT
B06	gene-pgaptmp_003039	purple	JD73_21370
B06	gene-pgaptmp_003055	purple	NA
B06	gene-pgaptmp_003059	purple	pteR
B06	gene-pgaptmp_003069	purple	istB
B06	gene-pgaptmp_003084	purple	NA
B06	gene-pgaptmp_003086	purple	NA
B06	gene-pgaptmp_003131	purple	wcaK
B06	gene-pgaptmp_003140	purple	wcaF
B06	gene-pgaptmp_003200	purple	yehI
B06	gene-pgaptmp_003204	purple	yehP
B06	gene-pgaptmp_003267	purple	pdeN
B06	gene-pgaptmp_003301	purple	yojI
B06	gene-pgaptmp_003359	purple	NA
B06	gene-pgaptmp_003422	purple	yfcS
B06	gene-pgaptmp_003446	purple	oxc
B06	gene-pgaptmp_003448	purple	yfdX
B06	gene-pgaptmp_003478	purple	xapR
B06	gene-pgaptmp_003479	purple	-
B06	gene-pgaptmp_003736	purple	norV
B06	gene-pgaptmp_003768	purple	ygbN
B06	gene-pgaptmp_003809	purple	queE
B06	gene-pgaptmp_003857	purple	-
B06	gene-pgaptmp_003870	purple	-
B06	gene-pgaptmp_003872	purple	-
B06	gene-pgaptmp_003974	purple	cmtB
B06	gene-pgaptmp_003982	purple	yqgG
B06	gene-pgaptmp_004003	purple	yggM
B06	gene-pgaptmp_004026	purple	papD
B06	gene-pgaptmp_004035	purple	NA
B06	gene-pgaptmp_004093	purple	JD73_00810
B06	gene-pgaptmp_004106	purple	yghT
B06	gene-pgaptmp_004175	purple	yqiK
B06	gene-pgaptmp_004204	purple	yfjQ
B06	gene-pgaptmp_004223	purple	NA
B06	gene-pgaptmp_004224	purple	NA
B06	gene-pgaptmp_004250	purple	NA
B06	gene-pgaptmp_004273	purple	NA
B06	gene-pgaptmp_004295	purple	yhaI
B06	gene-pgaptmp_004432	purple	csrD
B06	gene-pgaptmp_004443	purple	yhdJ
B06	gene-pgaptmp_004453	purple	rrf
B06	gene-pgaptmp_004456	purple	NA
B06	gene-pgaptmp_004609	purple	ycbF
B06	gene-pgaptmp_004613	purple	fimC
B06	gene-pgaptmp_004693	purple	shuT
B06	gene-pgaptmp_004843	purple	yicG
B06	gene-pgaptmp_004869	purple	-
B06	gene-pgaptmp_004992	purple	insK
B06	gene-pgaptmp_005023	purple	-
B06	gene-pgaptmp_005047	purple	epsB
B06	gene-pgaptmp_005059	purple	NA
B06	gene-pgaptmp_005107	purple	-
B06	gene-pgaptmp_005109	purple	tnpB
B06	gene-pgaptmp_005127	purple	NA
B06	gene-pgaptmp_005152	purple	traV
B06	gene-pgaptmp_005159	purple	traL
B06	gene-pgaptmp_005202	purple	tnpA
B07	gene-b4439	blue	micF
B07	gene-b4440	blue	ryfA
B07	gene-b4442	blue	micA
B07	gene-b4454	blue	rdlD
B07	gene-b4459	blue	ryjA
B07	gene-b4608	blue	ohsC
B07	gene-b4616	blue	istR
B07	gene-b4698	blue	mgrR
B07	gene-b4701	blue	sokX
B07	gene-b4712	blue	agrA
B07	gene-b4760	blue	rirA
B07	gene-pgaptmp_000009	blue	lpfC-O113
B07	gene-pgaptmp_000011	blue	lpfA-O113
B07	gene-pgaptmp_000048	blue	yifB
B07	gene-pgaptmp_000049	blue	ilvL
B07	gene-pgaptmp_000076	blue	wecG
B07	gene-pgaptmp_000078	blue	NA
B07	gene-pgaptmp_000083	blue	aslA
B07	gene-pgaptmp_000084	blue	hemY
B07	gene-pgaptmp_000092	blue	yifL
B07	gene-pgaptmp_000094	blue	yigA
B07	gene-pgaptmp_000097	blue	uvrD
B07	gene-pgaptmp_000122	blue	arcC
B07	gene-pgaptmp_000125	blue	-
B07	gene-pgaptmp_000130	blue	-
B07	gene-pgaptmp_000137	blue	ubiJ
B07	gene-pgaptmp_000151	blue	hemG
B07	gene-pgaptmp_000178	blue	yihV
B07	gene-pgaptmp_000179	blue	yihU
B07	gene-pgaptmp_000183	blue	GJ11_24635
B07	gene-pgaptmp_000184	blue	NA
B07	gene-pgaptmp_000187	blue	dtd
B07	gene-pgaptmp_000189	blue	aes
B07	gene-pgaptmp_000201	blue	rhaD
B07	gene-pgaptmp_000202	blue	rhaA
B07	gene-pgaptmp_000205	blue	rhaR
B07	gene-pgaptmp_000208	blue	kdgT
B07	gene-pgaptmp_000222	blue	fpr
B07	gene-pgaptmp_000228	blue	menA
B07	gene-pgaptmp_000246	blue	yijE
B07	gene-pgaptmp_000255	blue	frwD
B07	gene-pgaptmp_000261	blue	argB
B07	gene-pgaptmp_000264	blue	NA
B07	gene-pgaptmp_000267	blue	fabR
B07	gene-pgaptmp_000268	blue	yijD
B07	gene-pgaptmp_000275	blue	rrf
B07	gene-pgaptmp_000293	blue	thiG
B07	gene-pgaptmp_000295	blue	thiF
B07	gene-pgaptmp_000296	blue	thiE
B07	gene-pgaptmp_000323	blue	sorE
B07	gene-pgaptmp_000329	blue	sorC
B07	gene-pgaptmp_000350	blue	lexA
B07	gene-pgaptmp_000361	blue	NA
B07	gene-pgaptmp_000379	blue	nrfD
B07	gene-pgaptmp_000380	blue	nrfE
B07	gene-pgaptmp_000392	blue	alsE
B07	gene-pgaptmp_000400	blue	phnO
B07	gene-pgaptmp_000403	blue	phnL
B07	gene-pgaptmp_000405	blue	phnJ
B07	gene-pgaptmp_000407	blue	phnH
B07	gene-pgaptmp_000408	blue	phnG
B07	gene-pgaptmp_000412	blue	phnC
B07	gene-pgaptmp_000419	blue	pmrB
B07	gene-pgaptmp_000428	blue	yjdF
B07	gene-pgaptmp_000461	blue	ampC
B07	gene-pgaptmp_000468	blue	yjeN
B07	gene-pgaptmp_000481	blue	amiB
B07	gene-pgaptmp_000508	blue	ulaD
B07	gene-pgaptmp_000511	blue	yjfY
B07	gene-pgaptmp_000522	blue	-
B07	gene-pgaptmp_000523	blue	-
B07	gene-pgaptmp_000529	blue	-
B07	gene-pgaptmp_000541	blue	tamA
B07	gene-pgaptmp_000548	blue	yjfF
B07	gene-pgaptmp_000577	blue	ytgA
B07	gene-pgaptmp_000593	blue	fimI
B07	gene-pgaptmp_000600	blue	uxuA
B07	gene-pgaptmp_000604	blue	NA
B07	gene-pgaptmp_000607	blue	yjiG
B07	gene-pgaptmp_000619	blue	yjiS
B07	gene-pgaptmp_000627	blue	yjiA
B07	gene-pgaptmp_000630	blue	NA
B07	gene-pgaptmp_000631	blue	dan
B07	gene-pgaptmp_000644	blue	yjjP
B07	gene-pgaptmp_000655	blue	yjjG
B07	gene-pgaptmp_000661	blue	yfdR
B07	gene-pgaptmp_000670	blue	-
B07	gene-pgaptmp_000675	blue	-
B07	gene-pgaptmp_000677	blue	-
B07	gene-pgaptmp_000688	blue	A
B07	gene-pgaptmp_000690	blue	JD73_18735
B07	gene-pgaptmp_000691	blue	JD73_18850
B07	gene-pgaptmp_000695	blue	-
B07	gene-pgaptmp_000700	blue	GJ12_01675
B07	gene-pgaptmp_000706	blue	NA
B07	gene-pgaptmp_000707	blue	lomP
B07	gene-pgaptmp_000710	blue	NA
B07	gene-pgaptmp_000726	blue	ytjB
B07	gene-pgaptmp_000731	blue	nadS
B07	gene-pgaptmp_000739	blue	creB
B07	gene-pgaptmp_000749	blue	yaaX
B07	gene-pgaptmp_000755	blue	msyB
B07	gene-pgaptmp_000767	blue	fkpB
B07	gene-pgaptmp_000768	blue	ispH
B07	gene-pgaptmp_000774	blue	caiE
B07	gene-pgaptmp_000789	blue	NA
B07	gene-pgaptmp_000806	blue	thiP
B07	gene-pgaptmp_000807	blue	thiB
B07	gene-pgaptmp_000815	blue	leuO
B07	gene-pgaptmp_000816	blue	NA
B07	gene-pgaptmp_000819	blue	fruL
B07	gene-pgaptmp_000820	blue	cra
B07	gene-pgaptmp_000839	blue	mutT
B07	gene-pgaptmp_000840	blue	yacG
B07	gene-pgaptmp_000847	blue	ppdD
B07	gene-pgaptmp_000878	blue	-
B07	gene-pgaptmp_000895	blue	yadX
B07	gene-pgaptmp_000906	blue	yaeI
B07	gene-pgaptmp_000948	blue	NA
B07	gene-pgaptmp_000955	blue	yafS
B07	gene-pgaptmp_000963	blue	NA
B07	gene-pgaptmp_000965	blue	NA
B07	gene-pgaptmp_000967	blue	yeeU
B07	gene-pgaptmp_000969	blue	-
B07	gene-pgaptmp_000970	blue	yeeS
B07	gene-pgaptmp_000972	blue	-
B07	gene-pgaptmp_000973	blue	yfjQ
B07	gene-pgaptmp_000979	blue	yjcZ
B07	gene-pgaptmp_000980	blue	-
B07	gene-pgaptmp_000986	blue	-
B07	gene-pgaptmp_000989	blue	NA
B07	gene-pgaptmp_000992	blue	NA
B07	gene-pgaptmp_001002	blue	NA
B07	gene-pgaptmp_001004	blue	Z012_03465
B07	gene-pgaptmp_001006	blue	-
B07	gene-pgaptmp_001008	blue	melB1_1
B07	gene-pgaptmp_001011	blue	yprA
B07	gene-pgaptmp_001024	blue	hpmB
B07	gene-pgaptmp_001026	blue	-
B07	gene-pgaptmp_001027	blue	tnpB
B07	gene-pgaptmp_001030	blue	-
B07	gene-pgaptmp_001034	blue	NA
B07	gene-pgaptmp_001042	blue	NA
B07	gene-pgaptmp_001058	blue	lafU
B07	gene-pgaptmp_001062	blue	prfH
B07	gene-pgaptmp_001070	blue	NA
B07	gene-pgaptmp_001072	blue	-
B07	gene-pgaptmp_001073	blue	yfdT
B07	gene-pgaptmp_001074	blue	-
B07	gene-pgaptmp_001081	blue	-
B07	gene-pgaptmp_001084	blue	yfdO
B07	gene-pgaptmp_001089	blue	-
B07	gene-pgaptmp_001094	blue	NA
B07	gene-pgaptmp_001095	blue	NA
B07	gene-pgaptmp_001098	blue	-
B07	gene-pgaptmp_001117	blue	-
B07	gene-pgaptmp_001119	blue	-
B07	gene-pgaptmp_001126	blue	insH6
B07	gene-pgaptmp_001132	blue	NA
B07	gene-pgaptmp_001133	blue	NA
B07	gene-pgaptmp_001136	blue	NA
B07	gene-pgaptmp_001139	blue	ecpD
B07	gene-pgaptmp_001141	blue	ecpB
B07	gene-pgaptmp_001144	blue	ykgL
B07	gene-pgaptmp_001145	blue	ykgO
B07	gene-pgaptmp_001147	blue	ykgR
B07	gene-pgaptmp_001154	blue	-
B07	gene-pgaptmp_001173	blue	yahB
B07	gene-pgaptmp_001174	blue	yahC
B07	gene-pgaptmp_001176	blue	yahE
B07	gene-pgaptmp_001181	blue	yahJ
B07	gene-pgaptmp_001186	blue	lsrD_1
B07	gene-pgaptmp_001199	blue	cynR
B07	gene-pgaptmp_001201	blue	cynS
B07	gene-pgaptmp_001202	blue	cynX
B07	gene-pgaptmp_001211	blue	mhpD
B07	gene-pgaptmp_001213	blue	mhpE
B07	gene-pgaptmp_001219	blue	yaiO
B07	gene-pgaptmp_001220	blue	-
B07	gene-pgaptmp_001221	blue	yaiP
B07	gene-pgaptmp_001224	blue	tauB
B07	gene-pgaptmp_001234	blue	yaiZ
B07	gene-pgaptmp_001280	blue	panE
B07	gene-pgaptmp_001303	blue	mdlA
B07	gene-pgaptmp_001304	blue	mdlB
B07	gene-pgaptmp_001307	blue	tesB
B07	gene-pgaptmp_001321	blue	NA
B07	gene-pgaptmp_001332	blue	aes
B07	gene-pgaptmp_001338	blue	ybaP
B07	gene-pgaptmp_001347	blue	-
B07	gene-pgaptmp_001360	blue	dinQ
B07	gene-pgaptmp_001361	blue	mnmH
B07	gene-pgaptmp_001365	blue	gcl
B07	gene-pgaptmp_001370	blue	ybbY
B07	gene-pgaptmp_001371	blue	glxK
B07	gene-pgaptmp_001376	blue	ylbE
B07	gene-pgaptmp_001377	blue	ylbF
B07	gene-pgaptmp_001382	blue	ppiB
B07	gene-pgaptmp_001384	blue	ybcI
B07	gene-pgaptmp_001399	blue	cusB
B07	gene-pgaptmp_001412	blue	hokE
B07	gene-pgaptmp_001413	blue	entD
B07	gene-pgaptmp_001421	blue	fepG
B07	gene-pgaptmp_001427	blue	entB
B07	gene-pgaptmp_001439	blue	ahpF
B07	gene-pgaptmp_001441	blue	yldA
B07	gene-pgaptmp_001476	blue	gltL
B07	gene-pgaptmp_001494	blue	-
B07	gene-pgaptmp_001503	blue	NA
B07	gene-pgaptmp_001504	blue	chiP
B07	gene-pgaptmp_001514	blue	NA
B07	gene-pgaptmp_001515	blue	NA
B07	gene-pgaptmp_001520	blue	-
B07	gene-pgaptmp_001529	blue	NA
B07	gene-pgaptmp_001551	blue	abrB
B07	gene-pgaptmp_001573	blue	tolR
B07	gene-pgaptmp_001595	blue	modF
B07	gene-pgaptmp_001597	blue	acrZ
B07	gene-pgaptmp_001603	blue	ybhD
B07	gene-pgaptmp_001604	blue	ybhH
B07	gene-pgaptmp_001605	blue	ybhI
B07	gene-pgaptmp_001606	blue	ybhJ
B07	gene-pgaptmp_001609	blue	-
B07	gene-pgaptmp_001615	blue	-
B07	gene-pgaptmp_001618	blue	bet
B07	gene-pgaptmp_001631	blue	-
B07	gene-pgaptmp_001632	blue	-
B07	gene-pgaptmp_001636	blue	-
B07	gene-pgaptmp_001652	blue	D_2
B07	gene-pgaptmp_001653	blue	NA
B07	gene-pgaptmp_001655	blue	-
B07	gene-pgaptmp_001658	blue	NA
B07	gene-pgaptmp_001663	blue	-
B07	gene-pgaptmp_001666	blue	-
B07	gene-pgaptmp_001673	blue	NA
B07	gene-pgaptmp_001675	blue	GJ11_17070
B07	gene-pgaptmp_001678	blue	GJ12_03320
B07	gene-pgaptmp_001679	blue	-
B07	gene-pgaptmp_001680	blue	NA
B07	gene-pgaptmp_001681	blue	NA
B07	gene-pgaptmp_001682	blue	JD73_18905
B07	gene-pgaptmp_001683	blue	JD73_18910
B07	gene-pgaptmp_001687	blue	lomP
B07	gene-pgaptmp_001714	blue	ybhR
B07	gene-pgaptmp_001715	blue	ybhS
B07	gene-pgaptmp_001721	blue	dinG
B07	gene-pgaptmp_001724	blue	ybiE
B07	gene-pgaptmp_001725	blue	ybiJ
B07	gene-pgaptmp_001733	blue	glnP
B07	gene-pgaptmp_001768	blue	mdfA
B07	gene-pgaptmp_001769	blue	ybjH
B07	gene-pgaptmp_001772	blue	rcdA
B07	gene-pgaptmp_001775	blue	grxA
B07	gene-pgaptmp_001780	blue	potF
B07	gene-pgaptmp_001785	blue	rlmC
B07	gene-pgaptmp_001788	blue	artQ
B07	gene-pgaptmp_001792	blue	ybjQ
B07	gene-pgaptmp_001801	blue	aqpZ
B07	gene-pgaptmp_001804	blue	macA
B07	gene-pgaptmp_001814	blue	cydD
B07	gene-pgaptmp_001849	blue	mukE
B07	gene-pgaptmp_001851	blue	tnpA
B07	gene-pgaptmp_001854	blue	gloC
B07	gene-pgaptmp_001861	blue	ssuC
B07	gene-pgaptmp_001862	blue	ssuD
B07	gene-pgaptmp_001876	blue	matP
B07	gene-pgaptmp_001880	blue	yccS
B07	gene-pgaptmp_001890	blue	yccA
B07	gene-pgaptmp_001909	blue	cspH
B07	gene-pgaptmp_001912	blue	ymcE
B07	gene-pgaptmp_001930	blue	rutE
B07	gene-pgaptmp_001932	blue	rutC
B07	gene-pgaptmp_001934	blue	rutA
B07	gene-pgaptmp_001942	blue	phoH
B07	gene-pgaptmp_001948	blue	-
B07	gene-pgaptmp_001964	blue	hsdR
B07	gene-pgaptmp_001976	blue	NA
B07	gene-pgaptmp_001979	blue	-
B07	gene-pgaptmp_001980	blue	yfjX
B07	gene-pgaptmp_001981	blue	NA
B07	gene-pgaptmp_001982	blue	ykfH
B07	gene-pgaptmp_001983	blue	yeeU
B07	gene-pgaptmp_001984	blue	cbtA
B07	gene-pgaptmp_001985	blue	NA
B07	gene-pgaptmp_002001	blue	ymdB
B07	gene-pgaptmp_002027	blue	flgA
B07	gene-pgaptmp_002054	blue	yceG
B07	gene-pgaptmp_002067	blue	ycfJ
B07	gene-pgaptmp_002085	blue	roxA
B07	gene-pgaptmp_002097	blue	-
B07	gene-pgaptmp_002098	blue	yfdQ
B07	gene-pgaptmp_002100	blue	NA
B07	gene-pgaptmp_002101	blue	NA
B07	gene-pgaptmp_002103	blue	prtR3
B07	gene-pgaptmp_002104	blue	-
B07	gene-pgaptmp_002116	blue	-
B07	gene-pgaptmp_002117	blue	-
B07	gene-pgaptmp_002120	blue	rzoD
B07	gene-pgaptmp_002124	blue	-
B07	gene-pgaptmp_002135	blue	-
B07	gene-pgaptmp_002138	blue	NA
B07	gene-pgaptmp_002139	blue	-
B07	gene-pgaptmp_002140	blue	-
B07	gene-pgaptmp_002143	blue	-
B07	gene-pgaptmp_002144	blue	ymfQ
B07	gene-pgaptmp_002145	blue	-
B07	gene-pgaptmp_002147	blue	tfaE
B07	gene-pgaptmp_002164	blue	ymgD
B07	gene-pgaptmp_002171	blue	minD
B07	gene-pgaptmp_002176	blue	ycgM
B07	gene-pgaptmp_002193	blue	modD
B07	gene-pgaptmp_002194	blue	-
B07	gene-pgaptmp_002195	blue	-
B07	gene-pgaptmp_002196	blue	-
B07	gene-pgaptmp_002207	blue	dauA
B07	gene-pgaptmp_002212	blue	prfA
B07	gene-pgaptmp_002241	blue	ychE
B07	gene-pgaptmp_002249	blue	yciU
B07	gene-pgaptmp_002256	blue	yciB
B07	gene-pgaptmp_002258	blue	NA
B07	gene-pgaptmp_002265	blue	trpCF
B07	gene-pgaptmp_002274	blue	-
B07	gene-pgaptmp_002276	blue	yciK
B07	gene-pgaptmp_002296	blue	NA
B07	gene-pgaptmp_002317	blue	puuB
B07	gene-pgaptmp_002323	blue	pspD
B07	gene-pgaptmp_002327	blue	ycjO
B07	gene-pgaptmp_002328	blue	ycjP
B07	gene-pgaptmp_002333	blue	pgmB
B07	gene-pgaptmp_002353	blue	NA
B07	gene-pgaptmp_002375	blue	paaY
B07	gene-pgaptmp_002377	blue	tnpA
B07	gene-pgaptmp_002392	blue	ydcA
B07	gene-pgaptmp_002394	blue	hokB
B07	gene-pgaptmp_002398	blue	opgD
B07	gene-pgaptmp_002402	blue	tehA
B07	gene-pgaptmp_002408	blue	yncJ
B07	gene-pgaptmp_002414	blue	ydcU
B07	gene-pgaptmp_002427	blue	-
B07	gene-pgaptmp_002435	blue	NA
B07	gene-pgaptmp_002436	blue	-
B07	gene-pgaptmp_002438	blue	pptA
B07	gene-pgaptmp_002441	blue	yddE
B07	gene-pgaptmp_002467	blue	ydeM
B07	gene-pgaptmp_002471	blue	ydeP
B07	gene-pgaptmp_002472	blue	ydeQ
B07	gene-pgaptmp_002473	blue	ydeR
B07	gene-pgaptmp_002478	blue	hipB
B07	gene-pgaptmp_002479	blue	NA
B07	gene-pgaptmp_002493	blue	yneJ
B07	gene-pgaptmp_002494	blue	yneK
B07	gene-pgaptmp_002499	blue	marB
B07	gene-pgaptmp_002502	blue	mgtS
B07	gene-pgaptmp_002518	blue	-
B07	gene-pgaptmp_002524	blue	-
B07	gene-pgaptmp_002527	blue	-
B07	gene-pgaptmp_002528	blue	-
B07	gene-pgaptmp_002534	blue	-
B07	gene-pgaptmp_002535	blue	-
B07	gene-pgaptmp_002536	blue	NA
B07	gene-pgaptmp_002549	blue	-
B07	gene-pgaptmp_002557	blue	-
B07	gene-pgaptmp_002559	blue	ydfX
B07	gene-pgaptmp_002562	blue	ydfA
B07	gene-pgaptmp_002563	blue	ydfB
B07	gene-pgaptmp_002575	blue	ynfD
B07	gene-pgaptmp_002578	blue	ynfG
B07	gene-pgaptmp_002579	blue	ynfH
B07	gene-pgaptmp_002588	blue	NA
B07	gene-pgaptmp_002591	blue	mdtJ
B07	gene-pgaptmp_002598	blue	ydgC
B07	gene-pgaptmp_002599	blue	rstA
B07	gene-pgaptmp_002600	blue	rstB
B07	gene-pgaptmp_002623	blue	rsxG
B07	gene-pgaptmp_002632	blue	anmK
B07	gene-pgaptmp_002652	blue	punR
B07	gene-pgaptmp_002665	blue	ydhW
B07	gene-pgaptmp_002692	blue	ydiQ
B07	gene-pgaptmp_002693	blue	ydiR
B07	gene-pgaptmp_002704	blue	btuD
B07	gene-pgaptmp_002723	blue	ydjM
B07	gene-pgaptmp_002729	blue	chbR
B07	gene-pgaptmp_002747	blue	ynjA
B07	gene-pgaptmp_002766	blue	yeaE
B07	gene-pgaptmp_002772	blue	yeaK
B07	gene-pgaptmp_002778	blue	yoaF
B07	gene-pgaptmp_002790	blue	yeaX
B07	gene-pgaptmp_002792	blue	fadD
B07	gene-pgaptmp_002812	blue	cspE
B07	gene-pgaptmp_002813	blue	yobF
B07	gene-pgaptmp_002815	blue	mgrB
B07	gene-pgaptmp_002830	blue	yebY
B07	gene-pgaptmp_002849	blue	znuC
B07	gene-pgaptmp_002863	blue	cmoB
B07	gene-pgaptmp_002867	blue	yecM
B07	gene-pgaptmp_002880	blue	motB
B07	gene-pgaptmp_002887	blue	araH
B07	gene-pgaptmp_002894	blue	azuC
B07	gene-pgaptmp_002908	blue	yecF
[truncated: 3,202 more rows]
