# Supplementary material for: Transcriptional changes related to metabolic and iron acquisition strategies of avian pathogenic Escherichia coli are associated with embryonic survival during yolk sac infection
Source: Front Cell Infect Microbiol. 2026 Jul 15;16:1797806. doi: 10.3389/fcimb.2026.1797806 (PMC13414258; doi:10.3389/fcimb.2026.1797806)
Supplement: Supplementary Table S7 — Gene Ontology and KEGG enrichment of host and bacterial WGCNA modules. Enriched GO terms (A) and KEGG (B) associated with host genes in yolk sac WGCNA modules. Enriched GO terms (C) and KEGG (D) associated with bacterial genes in APEC WGCNA modules. [file Table7.xlsx]

## Sheet: host_module_GO
Table S7A: Gene Ontology enrichment of host WGCNA modules
Cluster	module	ID	Description	GeneRatio	BgRatio	RichFactor	FoldEnrichment	zScore	pvalue	p.adjust	qvalue	geneID	Count
H02	black	GO:0005201	extracellular matrix structural constituent	10/565	26/15304	0.384615	10.418	9.40999	1.35e-08	6.73e-06	6.27e-06	LAMA1/COL1A2/LAMB1/COL5A2/COL3A1/COL4A1/COL4A2/COL4A5/COL1A1/COL5A1	10
H02	black	GO:0001525	angiogenesis	9/565	33/15304	0.272727	7.38729	7.19148	2.09e-06	0.000518126	0.000482845	SOX17/LOC121109895/ANGPT1/CALD1/COL6A1/PDGFRB/ACVRL1/SOX18/S1PR1	9
H02	black	GO:0007219	Notch signaling pathway	8/565	29/15304	0.275862	7.4722	6.83029	7.09e-06	0.00117513	0.00109511	NOTCH2/MAML1/SUSD5/HEYL/JAG2/DTX3L/DLL4/LOC121106446	8
H02	black	GO:0031012	extracellular matrix	13/565	88/15304	0.147727	4.00145	5.52841	1.95e-05	0.00178473	0.0016632	POSTN/ADAMTS1/ADAMTSL2L/OTOGL/TIMP3/ADAMTS7/MMP23A/ADAMTS9/ZP3/SPON1/VWF/TIMP4/ADAMTS10	13
H02	black	GO:0030198	extracellular matrix organization	10/565	53/15304	0.188679	5.1107	5.86926	2.02e-05	0.00178473	0.0016632	POSTN/RECK/ADAMTS1/ADAMTSL2L/ADAMTS2/ADAMTS7/MMP23A/ADAMTS9/ADAMTS8/ADAMTS10	10
H02	black	GO:0005604	basement membrane	6/565	17/15304	0.352941	9.56002	6.9138	2.15e-05	0.00178473	0.0016632	LAMA1/COL4A1/COL4A2/COL4A5/NID2/LAMA5	6
H02	black	GO:0007275	multicellular organism development	16/565	131/15304	0.122137	3.3083	5.19483	2.62e-05	0.0018595	0.00173288	FLT1/CDH5/SPRY3/VEGFRKDRL/NOTCH2/PDGFRA/PDGFRB/FLT4/SPRED2/JAG2/NTRK3/DKK3/DLL4/CDH4/ROR1/INSRR	16
H02	black	GO:0050919	negative chemotaxis	6/565	21/15304	0.285714	7.73906	6.05039	8.33e-05	0.00499329	0.00465329	SEMA3D/SEMA6A/SLIT3/SEMA6B/SEMA3G/SEMA6C	6
H02	black	GO:0007411	axon guidance	11/565	75/15304	0.146667	3.97272	5.05275	9.04e-05	0.00499329	0.00465329	LAMA1/SEMA3D/SEMA6A/SLIT3/CXCL12/LAMA5/DSCAML1/EPHB1/SEMA6B/SEMA3G/SEMA6C	11
H02	black	GO:0046332	SMAD binding	5/565	14/15304	0.357143	9.67383	6.35696	0.000102235	0.00508106	0.00473507	HIPK2/SKOR1/SKI/ACVRL1/RNF111	5
H02	black	GO:0033674	positive regulation of kinase activity	8/565	42/15304	0.190476	5.15938	5.28476	0.000127761	0.00577247	0.00537941	FLT1/VEGFRKDRL/PDGFRA/PDGFRB/FLT4/NTRK3/ROR1/INSRR	8
H02	black	GO:0005085	guanyl-nucleotide exchange factor activity	15/565	142/15304	0.105634	2.86127	4.36269	0.000242945	0.010062	0.00937684	RAPGEF5/DOCK1/PREX2/PLEKHG1/RASGRP3/ARHGEF28/ARHGEF9/ITSN1/DOCK11/PLEKHG5/FGD5/MADD/DOCK7/PREX1/DENND6A	15
H02	black	GO:0030215	semaphorin receptor binding	5/565	20/15304	0.25	6.77168	5.05682	0.00065869	0.0218246	0.0203385	SEMA3D/SEMA6A/SEMA6B/SEMA3G/SEMA6C	5
H02	black	GO:0048843	negative regulation of axon extension involved in axon guidance	5/565	20/15304	0.25	6.77168	5.05682	0.00065869	0.0218246	0.0203385	SEMA3D/SEMA6A/SEMA6B/SEMA3G/SEMA6C	5
H02	black	GO:0071526	semaphorin-plexin signaling pathway	5/565	20/15304	0.25	6.77168	5.05682	0.00065869	0.0218246	0.0203385	SEMA3D/SEMA6A/SEMA6B/SEMA3G/SEMA6C	5
H02	black	GO:0043235	receptor complex	9/565	70/15304	0.128571	3.48258	4.0759	0.00104461	0.0324482	0.0302387	FLT1/VEGFRKDRL/NOTCH2/PDGFRA/PDGFRB/FLT4/GFRA4/NTRK3/ROR1	9
H02	black	GO:0045499	chemorepellent activity	5/565	23/15304	0.217391	5.88842	4.59341	0.00130446	0.0381363	0.0355395	SEMA3D/SEMA6A/SEMA6B/SEMA3G/SEMA6C	5
H02	black	GO:0014069	postsynaptic density	7/565	47/15304	0.148936	4.03419	4.07883	0.00156977	0.0433431	0.0403917	SHANK3/FMR1/FXR1/TMEM108/NEURL1/ADGRA1/SAMD14	7
H02	black	GO:0001755	neural crest cell migration	5/565	25/15304	0.2	5.41735	4.32775	0.00193796	0.0491062	0.0457625	SEMA3D/SEMA6A/SEMA6B/SEMA3G/SEMA6C	5
H02	black	GO:0007156	homophilic cell adhesion via plasma membrane adhesion molecules	12/565	123/15304	0.097561	2.64261	3.58109	0.00197611	0.0491062	0.0457625	CDH5/PCDH18/PCDHGC3/PCDHGC5/PCDHGA2/LOC100859022/PCDH19/CDH23/CDH4/DSCAML1/ROBO4/CADM3	12
H02	black	GO:0005942	phosphatidylinositol 3-kinase complex	4/565	17/15304	0.235294	6.37335	4.33997	0.00298041	0.0705365	0.0657334	SOCS2/PIK3C2A/PIK3C2B/CISH	4
H02	black	GO:0003730	mRNA 3'-UTR binding	5/565	28/15304	0.178571	4.83692	3.97864	0.00327256	0.0706154	0.065807	RBMS3/FMR1/FXR1/RBMS1/CPEB1	5
H02	black	GO:0042803	protein homodimerization activity	5/565	28/15304	0.178571	4.83692	3.97864	0.00327256	0.0706154	0.065807	TENM2/FMR1/FXR1/DGKD/RBPMS2	5
H02	black	GO:0030424	axon	9/565	83/15304	0.108434	2.93711	3.46459	0.00346175	0.0706154	0.065807	FEZ2/FMR1/FXR1/TMEM108/PLEKHG5/NTRK3/DSCAML1/ROBO4/INSRR	9
H02	black	GO:0045944	positive regulation of transcription by RNA polymerase II	13/565	150/15304	0.0866667	2.34752	3.24709	0.00373339	0.0706154	0.065807	MEOX2/SOX17/LOC121109895/MEIS2/DCAF6/YAP1/LDB2/CD40/HIPK2/PTMA/SOX18/LOC419888/MEF2D	13
H02	black	GO:0016477	cell migration	9/565	84/15304	0.107143	2.90215	3.42259	0.00375368	0.0706154	0.065807	DOCK1/ITGB8/FLT1/LAMB1/SDC3/CTNNA2/PIK3C2A/GPC1/PIK3C2B	9
H02	black	GO:0030335	positive regulation of cell migration	5/565	29/15304	0.172414	4.67013	3.87318	0.00383625	0.0706154	0.065807	SEMA3D/CXCL12/SEMA6B/SEMA3G/SEMA6C	5
H02	black	GO:0042734	presynaptic membrane	4/565	20/15304	0.2	5.41735	3.87023	0.00555774	0.0984183	0.0917168	RIMS1/UNC13C/LOC415414/CADM3	4
H02	black	GO:0004222	metalloendopeptidase activity	9/565	90/15304	0.1	2.70867	3.183	0.00593213	0.0984183	0.0917168	ADAMTS1/ADAMTSL2L/ADAMTS2/ADAMTS7/LOC424199/MMP23A/ADAMTS9/ADAMTS8/ADAMTS10	9
H02	black	GO:0007507	heart development	5/565	32/15304	0.15625	4.2323	3.58358	0.00594074	0.0984183	0.0917168	SOX17/LOC121109895/FN1/HTR2B/ACVRL1	5
H02	black	GO:0005261	monoatomic cation channel activity	3/565	12/15304	0.25	6.77168	3.91597	0.00858167	0.129408	0.120596	PIEZO2/NALCN/FAM26E	3
H02	black	GO:0007259	receptor signaling pathway via JAK-STAT	3/565	12/15304	0.25	6.77168	3.91597	0.00858167	0.129408	0.120596	STAT1/STAT2/STAT3	3
H02	black	GO:0007169	transmembrane receptor protein tyrosine kinase signaling pathway	8/565	79/15304	0.101266	2.74296	3.04089	0.0085925	0.129408	0.120596	DOK6/DOK5/PDGFRB/FLT4/NTRK3/ROR1/NTF3/EPHB1	8
H02	black	GO:0007157	heterophilic cell-cell adhesion via plasma membrane cell adhesion molecules	4/565	23/15304	0.173913	4.71073	3.4868	0.00930799	0.136061	0.126796	TENM2/NOTCH2/JAG2/SNED1	4
H02	black	GO:0007155	cell adhesion	8/565	81/15304	0.0987654	2.67523	2.95969	0.00994039	0.141154	0.131542	LAMA1/POSTN/THBS4/LAMA4/SUSD5/LYVE1/SPON1/LAMA5	8
H02	black	GO:0007528	neuromuscular junction development	3/565	13/15304	0.230769	6.25078	3.70814	0.0108541	0.149846	0.139643	PDZRN3/UNC13C/LOC415414	3
H21	blue	GO:0005739	mitochondrion	91/1364	419/15304	0.217184	2.43679	9.32803	5.25e-16	3.92e-13	3.79e-13	CKMT1B/LOC121108947/NIPSNAP1/AIFM3/HIBADH/NARS2/OTC/ADHFE1/NUDT9/ABHD10/GTPBP10/GSTZ1/NIT2/HADH/ECHDC3/ETNPPL/IDH3B/HSDL2/ALDH6A1/GCSH/MGARP/MCCC2/ECH1/DLD/AUH/HADHA/MMADHC/ACO1/SCCPDH/GLUD2/GFM2/DARS2/FMC1/LOC107050579/ACADL/PDSS2/DMGDH/ACO2/DECR1/SLC25A48/RTN4IP1/AGXT2/HMGCS2/AGK/GUF1/TST/PHYKPL/TCAIM/MCCC1/MRPS34/AIFM1/SUCLG1/UQCRC2/ABAT/GATM/PTCD3/ADPRHL2/FAHD1/ACAD11/SUCLG2/ACSL5/BBOX1/IDH2/…	91
H21	blue	GO:0016491	oxidoreductase activity	24/1364	57/15304	0.421053	4.72419	8.81131	2.18e-11	8.13e-09	7.86e-09	AGMO/DCT/IYD/F5/PRCP/HSD17B3/SCCPDH/MAOB/MAOA/DMGDH/RTN4IP1/HEPH/DHRS7/BDH1A/BDH1B/HAO1/CYB561A3/AKR7A2/CYB5R2/CYBRD1/FOXRED1/HAO2/AOX2/DHRS11	24
H21	blue	GO:0006635	fatty acid beta-oxidation	13/1364	19/15304	0.684211	7.6768	9.10913	3.45e-10	8.6e-08	8.31e-08	LOC121108947/ACAT1/HADH/AUH/HADHA/HADHB/ACAA2/DECR1/ABCD3/EHHADH/ECHDC2/CPT2/ACAA1	13
H21	blue	GO:0050660	flavin adenine dinucleotide binding	16/1364	43/15304	0.372093	4.17486	6.52126	3.77e-07	7.05e-05	6.81e-05	LOC121108947/AIFM3/GCDH/SDHA/DLD/ACADL/DM5L/FMO4/ACAD11/ACADS/IVD/ETFA/ACAD8/CHDH/ACAD9/PIPOX	16
H21	blue	GO:0005777	peroxisome	14/1364	38/15304	0.368421	4.13366	6.04986	2.33e-06	0.000347542	0.000335959	ACBD5/ACOX3/PIK3C3/GNPAT/ACOX2/ABCD3/PECR/IDH1/GSTK1/EHHADH/AGXT/ACAA1/PIPOX/ACOX1	14
H21	blue	GO:0030170	pyridoxal phosphate binding	14/1364	42/15304	0.333333	3.73998	5.56199	9.05e-06	0.00106435	0.00102888	DDC/OAT/ETNPPL/MOCOS/AGXT2/PHYKPL/THNSL2/ABAT/PYGL/SGPL1/GOT2/GAD1/CSAD/SRR	14
H21	blue	GO:0071949	FAD binding	12/1364	32/15304	0.375	4.20748	5.68139	9.97e-06	0.00106435	0.00102888	ACOX3/LOC770996/DDO/KMO/AIFM1/ACOX2/CYB5R2/DAO/AOX2/DHCR24/LDHD/ACOX1	12
H21	blue	GO:0008146	sulfotransferase activity	10/1364	23/15304	0.434783	4.87824	5.82219	1.19e-05	0.00110677	0.00106988	DSEL/LOC769841/SULT1B/SULT2B1/SULT1E1/CHST9/SULT/LOC421740/SULT1C3/CHST8	10
H21	blue	GO:0055085	transmembrane transport	39/1364	222/15304	0.175676	1.97107	4.55892	2.97e-05	0.00246643	0.00238423	AQP11/SLC16A13/TPTE/SLC15A1/SLC2A12/LOC421583/SLC22A1/SLC23A1/SLC4A9/SLC26A3/SLC26A5/SLCO1A2/SLCO1B3/MFSD9/SLC25A48/SLC16A2/SLC22A16/ABCA1/SLC7A2/TPCN3/SLC35F4/SLC22A5/CLCN2/CLCN5/LOC416086/SLC5A12/SLC23A3/ABCC2/CLCN1/ABCB11/AQP12A/MIP/AQP5/SLC45A3/SLC26A9/SLC16A4/SLC2A8/SLC46A1/ABCA9	39
H21	blue	GO:0051923	sulfation	7/1364	13/15304	0.538462	6.04151	5.68824	4.66e-05	0.00348316	0.00336708	LOC769841/SULT1B/SULT2B1/SULT1E1/SULT/LOC421740/SULT1C3	7
H21	blue	GO:0007596	blood coagulation	9/1364	22/15304	0.409091	4.58998	5.2708	5.89e-05	0.0039965	0.00386331	PROZ/F7/FGG/FGA/F12/F9/SERPINA10/F2/SERPIND1	9
H21	blue	GO:0007339	binding of sperm to zona pellucida	7/1364	14/15304	0.5	5.60997	5.39787	8.61e-05	0.00475218	0.00459381	FETUB/ZP2/ADAM32/ADAM32L1/ADAM32L2/ZP1/ZPBP2	7
H21	blue	GO:0055088	lipid homeostasis	7/1364	14/15304	0.5	5.60997	5.39787	8.61e-05	0.00475218	0.00459381	TLCD3B/CLN8/ACOX3/ACOX2/TLCD4/TM6SF2/ACOX1	7
H21	blue	GO:0006099	tricarboxylic acid cycle	9/1364	23/15304	0.391304	4.39041	5.08985	8.91e-05	0.00475218	0.00459381	IDH3B/SDHA/ACO1/ACO2/SUCLG1/SUCLG2/IDH3A/SDHD/MDH1B	9
H21	blue	GO:0042632	cholesterol homeostasis	7/1364	15/15304	0.466667	5.23597	5.13421	0.000148983	0.00741933	0.00717207	MTTP/APOB/ABCG8/PLA2G12B/ANGPTL3/APOA5/APOA2	7
H21	blue	GO:0004364	glutathione transferase activity	8/1364	20/15304	0.4	4.48798	4.88241	0.000184949	0.00863481	0.00834704	GSTA2/GSTA3/LOC100859645/GSTZ1/GSTO2/GSTK1/GSTM2/LOC107050492	8
H21	blue	GO:0006869	lipid transport	9/1364	26/15304	0.346154	3.88383	4.60348	0.000266339	0.0112365	0.010862	MTTP/ABCA1/GM2A/MTTPL/VTG1/APOA4/APOC3/APOA1/ABCA9	9
H21	blue	GO:0006749	glutathione metabolic process	8/1364	21/15304	0.380952	4.27426	4.69659	0.000275531	0.0112365	0.010862	GSTA2/GSTA3/LOC100859645/GSTZ1/GSTO2/GSTK1/GSTM2/LOC107050492	8
H21	blue	GO:0070403	NAD+ binding	6/1364	12/15304	0.5	5.60997	4.99713	0.000285801	0.0112365	0.010862	CRYL1/HADH/HADHA/SIRT3/SIRT4/EHHADH	6
H21	blue	GO:0051287	NAD binding	10/1364	33/15304	0.30303	3.39998	4.31713	0.000419182	0.0156564	0.0151347	GRHPR/HIBADH/IDH3B/LOC107050579/NNT/IDH2/GPD1L2/IDH1/IDH3A/AOX2	10
H21	blue	GO:0006633	fatty acid biosynthetic process	6/1364	13/15304	0.461538	5.17843	4.71445	0.000490805	0.0174586	0.0168768	OXSM/MLYCD/CBR4/ACSM4/ACSM5/ACSM3	6
H21	blue	GO:0005764	lysosome	15/1364	66/15304	0.227273	2.54999	3.9473	0.000567239	0.0192603	0.0186185	TINAG/FUCA2/CTSO/CTSB/MAN2B2/RNF152/RRAGC/CD164/ASAH1/CTSZ/RUFY4/PSAP/UNC93B1/ACP2/NEU4	15
H21	blue	GO:0030246	carbohydrate binding	9/1364	29/15304	0.310345	3.48205	4.18488	0.000668208	0.0217022	0.020979	MGAM/LGALS1B/LGALS8/MAN2B2/LGALS2/GALM/GAA2/GAA/GUSB	9
H21	blue	GO:0005778	peroxisomal membrane	8/1364	24/15304	0.333333	3.73998	4.20199	0.000781608	0.0243275	0.0235168	GNPAT/PEX5L/PEX6/ABCD3/PEX16/PXMP4/PEX5/PEX11G	8
H21	blue	GO:0004553	hydrolase activity, hydrolyzing O-glycosyl compounds	5/1364	10/15304	0.5	5.60997	4.56144	0.000960125	0.0286885	0.0277325	ABHD10/KL/LOC431653/KLB/LCT	5
H21	blue	GO:0015250	water channel activity	5/1364	11/15304	0.454545	5.09997	4.25496	0.00163143	0.0468722	0.0453102	AQP7/AQP9/MIP/AQP5/AQP10	5
H21	blue	GO:0005975	carbohydrate metabolic process	17/1364	88/15304	0.193182	2.16749	3.43564	0.00176748	0.0489003	0.0472706	MGAM/KL/HEXB/LANCL1/AMY2A/LOC431653/B4GALT5/IDUA/KLB/GAA2/LCT/GPD1L2/CTBS/HEXA/B4GALTL/MAN1B1/GUSB	17
H21	blue	GO:0038023	signaling receptor activity	11/1364	50/15304	0.22	2.46839	3.2531	0.00391392	0.104418	0.100938	FOLR3/FOLR1/LOC428421/MMR1L3/MMR1L4/LRRC19/BTLA/GFRA3/NLGN3/PLA2R1/STRA6	11
H21	blue	GO:0070006	metalloaminopeptidase activity	6/1364	19/15304	0.315789	3.54314	3.46959	0.00486722	0.125373	0.121195	ENPEP/LAP3/XPNPEP2/ANPEP/PEPD/RNPEP	6
H21	blue	GO:0016323	basolateral plasma membrane	7/1364	27/15304	0.259259	2.90887	3.1053	0.00794889	0.197927	0.191331	MTTP/SLC4A9/AQP7/SLC40A1/MTTPL/AQP9/AQP10	7
H21	blue	GO:0004382	GDP phosphatase activity	4/1364	10/15304	0.4	4.48798	3.45126	0.00850934	0.19864	0.19202	ENTPD5/ENTPD6/ENTPD2/ENTPD8	4
H21	blue	GO:0045134	UDP phosphatase activity	4/1364	10/15304	0.4	4.48798	3.45126	0.00850934	0.19864	0.19202	ENTPD5/ENTPD6/ENTPD2/ENTPD8	4
H03	turquoise	GO:0006954	inflammatory response	33/2160	76/15304	0.434211	3.07646	7.35632	4.96e-10	2.44e-07	2.16e-07	RELA/IL8L1/IL8L2/LOC422654/LOXL3/NFKB1/CXCL13L3/CCL19/LOC100857191/TLR1A/TLR3/TNFRSF1B/TLR1B/LOC107051813/PTGER2/REL/CIITA/NFKB2/TNFRSF4/CX3CL1/CCL17/CCL20/PTGER3/TNFRSF1A/CD44/IL18/GPR1/MAPKAPK2/TBXA2R/CCLL4/LOC395551/CCL4/CCL5	33
H03	turquoise	GO:0005525	GTP binding	79/2160	281/15304	0.281139	1.99192	6.80304	5.44e-10	2.44e-07	2.16e-07	TUBB6/ARL8BL/RAB12/RAB23/RAB31/RAB6A/SEPTIN11/RHOG/HBS1L/RRAGD/RAP2A/GTPBP4/RASL11A/ARL5B/ARL13B/ARF5/SRP54/RABL2A/ADSS2/GNAI1/LRRK2/RAB10/GVINP1/RND3/RRAD/LOC107049991/TUBB2B/RASL11AL/RAP1B/TUBB2A/ARL4C/GBP1/RASL11B/MX1/REM1/LSG1/ANXA6/EIF5B/SEPTIN8/GNL2/EFL1/RHOG2/EHD3/RASD1/RAB41/RHOQ/MRAS/ARL3/SEPTIN7/RALB/RAC1/RHOBTB2/RRAS/TUBA4AL/RAB15/TUB4A/RHOV/NKIRAS2/SEPTIN2/RAB3B/AGAP3/GNAZ/OLA1/ARF4/R…	79
H03	turquoise	GO:0003924	GTPase activity	70/2160	245/15304	0.285714	2.02434	6.55209	2.47e-09	7.39e-07	6.55e-07	TUBB6/ARL8BL/RAB12/RAB23/RAB31/RAB6A/SEPTIN11/RHOG/HBS1L/RRAGD/RAP2A/GTPBP4/RASL11A/ARL5B/ARL13B/ARF5/SRP54/RABL2A/GNAI1/RAB10/RND3/RRAD/C3H8ORF80/TUBB2B/RASL11AL/RAP1B/TUBB2A/ARL4C/GBP1/RASL11B/MX1/REM1/LSG1/EIF5B/SEPTIN8/EFL1/RHOG2/RASD1/RAB41/RHOQ/MRAS/ARL3/SEPTIN7/RALB/RAC1/RHOBTB2/GNA12/RRAS/RAB15/RHOV/NKIRAS2/SEPTIN2/RAB3B/AGAP3/GNAZ/ARF4/RAB7B/RHOC/RAB11B/LOC121106625/LOC121106469/GBP/LOC1…	70
H03	turquoise	GO:0030593	neutrophil chemotaxis	14/2160	26/15304	0.538462	3.8151	5.82369	2.16e-06	0.0004853	0.000430543	IL8L1/IL8L2/LOC422654/CXCL13L3/CCL19/LOC100857191/BDKRB2/CX3CL1/CCL17/CCL20/CCLL4/LOC395551/CCL4/CCL5	14
H03	turquoise	GO:0070374	positive regulation of ERK1 and ERK2 cascade	17/2160	37/15304	0.459459	3.25536	5.56789	3.12e-06	0.000559767	0.000496607	PDGFD/RAPGEF2/CCL19/LOC100857191/PDGFB/CD74/FGF10/SEMA7A/PDGFA/CX3CL1/CCL17/CCL20/CD44/CCLL4/LOC395551/CCL4/CCL5	17
H03	turquoise	GO:0008009	chemokine activity	13/2160	24/15304	0.541667	3.83781	5.63999	4.62e-06	0.000690489	0.000612579	IL8L1/IL8L2/LOC422654/CXCL13L3/CCL19/LOC100857191/CX3CL1/CCL17/CCL20/CCLL4/LOC395551/CCL4/CCL5	13
H03	turquoise	GO:0070098	chemokine-mediated signaling pathway	13/2160	25/15304	0.52	3.6843	5.44508	8.38e-06	0.00107363	0.000952494	IL8L1/IL8L2/LOC422654/CXCL13L3/CCL19/LOC100857191/CX3CL1/CCL17/CCL20/CCLL4/LOC395551/CCL4/CCL5	13
H03	turquoise	GO:0017017	MAP kinase tyrosine/serine/threonine phosphatase activity	8/2160	11/15304	0.727273	5.15286	5.58533	1.72e-05	0.00193107	0.00171318	DUSP4/DUSP1/DUSP6/DUSP10/DUSP5/DUSP16/DUSP8/DUSP7	8
H03	turquoise	GO:0005576	extracellular region	76/2160	344/15304	0.22093	1.56533	4.29901	3.46e-05	0.00344487	0.00305617	LIF/BMP5/HTRA1/IL6/MXRA5/PRRG1/NPY/IL7/PI15/CCN2/IL8L1/IL8L2/LOC422654/VIP/PROS1/ADM2/CRISPLD2/INHBA/TGFB1/PAM/CXCL13L3/CCN3/STC2/CRIM1/APOLD1/EDN1/WISP1/EVA1C/CCL19/LOC100857191/UMODL1/MGP/OC3/IFNW1/RLN3/WNT5B/F10/ESM1/EDN2/LYGL/SPINT4/EPDR1/EDN3/WNT4/GPC4/NPPC/BMP4/BMP2/STC1/IGFBP5/TGFB2/CYR61/THBS1/ADM/WNT6/WNT10A/CX3CL1/CCL17/WNT1/RNLS/GDF11/OVSTL/PRRG4/CCL20/GPC2/SAA/CSF3/LOC107054855/INHBE/…	76
H03	turquoise	GO:0007249	canonical NF-kappaB signal transduction	9/2160	15/15304	0.6	4.25111	5.10669	4.88e-05	0.00438069	0.0038864	RELA/AZI2/TIFA/NFKB1/REL/BCL10/NFKB2/NKIRAS2/TBKBP1	9
H03	turquoise	GO:0007179	transforming growth factor beta receptor signaling pathway	13/2160	29/15304	0.448276	3.17612	4.75491	6.29e-05	0.00513218	0.00455311	TGFBR2/SMAD9/SMAD1/TGFB1/SMAD7/SMAD4/DUSP15/SMAD6/TGFB2/TGFBR2L/PXN/ZYX/LOC112530287	13
H03	turquoise	GO:0042026	protein refolding	10/2160	19/15304	0.526316	3.72904	4.8251	8.37e-05	0.00583796	0.00517925	HSPA2/DNAJB2/LOC772158/HSPB9/DNAJA2/DNAJA4/DNAJB6/HSPA8/HSPA5/HSPB1	10
H03	turquoise	GO:0048020	CCR chemokine receptor binding	9/2160	16/15304	0.5625	3.98542	4.8433	9.76e-05	0.00583796	0.00517925	CCL19/LOC100857191/CX3CL1/CCL17/CCL20/CCLL4/LOC395551/CCL4/CCL5	9
H03	turquoise	GO:0048247	lymphocyte chemotaxis	9/2160	16/15304	0.5625	3.98542	4.8433	9.76e-05	0.00583796	0.00517925	CCL19/LOC100857191/CX3CL1/CCL17/CCL20/CCLL4/LOC395551/CCL4/CCL5	9
H03	turquoise	GO:0071346	cellular response to type II interferon	9/2160	16/15304	0.5625	3.98542	4.8433	9.76e-05	0.00583796	0.00517925	CCL19/LOC100857191/CX3CL1/CCL17/CCL20/CCLL4/LOC395551/CCL4/CCL5	9
H03	turquoise	GO:0006468	protein phosphorylation	81/2160	384/15304	0.210938	1.49453	3.97856	0.000104848	0.00587807	0.00521483	DDR1/TRIO/FGFR2/MAPK11/PDK3/TGFBR2/TRIB2/PRAG1/ALPK1/LYN/CDK14/RIOK3/MAP3K8/EPHA5/MAP3K5/PRKCQ/PRKD1/MUSK/STK24/EPHA3/SGK1/EGFR/EIF2AK2/AKT3/CDKL2/TESK1/LRRK2/BMPR1A/NUAK1/SIK1/CDK17/RIPK2/NEK7/DDR2/WEE2/FYN/CSNK2A1/SCYL3/TNK2/PLK2/MARK3/GRK4/EPHA2/PRKCI/EPHB2/LCK/MARK1/PRKCH/MAP2K1/PRKCE/PKDCCA/IRAK2/TGFBR2L/MAPK4/CLK3/STK16/CSNK2A2/EPHB6/PTK6/MLKL/MAP3K14/DAPK2/RYK/PAK2/RIPK3/CLK1/STK39/PLK3/LO…	81
H03	turquoise	GO:0006955	immune response	39/2160	153/15304	0.254902	1.80603	4.06187	0.000131781	0.00666017	0.00590869	LIF/IL6/MHCY4/BLB1/BLB2/BF1/IL7/BF2/DMB2/HHLA2/CXCR4/CCL19/LOC100857191/CD274/CD74/TLR1A/BDKRB2/TLR3/CCR9/TLR1B/TNFSF10/CST7/ACKR4/FAS/CX3CL1/CCL17/B2M/ENDOU/CCL20/CSF3/IL18/ACKR2/CTSS/CTSK/TNFSF15/CCLL4/LOC395551/CCL4/CCL5	39
H03	turquoise	GO:0009952	anterior/posterior pattern specification	12/2160	27/15304	0.444444	3.14897	4.53049	0.000133649	0.00666017	0.00590869	HOXA4/HOXA5/HOXA6/HOXA7/HOXA9/HEY1/HES1/HES4/BHLHE40/HOXB4/HOXD4/LOC107051857	12
H03	turquoise	GO:0071222	cellular response to lipopolysaccharide	10/2160	20/15304	0.5	3.54259	4.61238	0.000146216	0.00690293	0.00612406	HHLA2/IL8L1/IL8L2/LOC422654/TNIP3/CXCL13L3/CD274/TNIP1/TNIP2/IL1B	10
H03	turquoise	GO:0002548	monocyte chemotaxis	9/2160	17/15304	0.529412	3.75098	4.60047	0.000181472	0.00739909	0.00656423	CCL19/LOC100857191/CX3CL1/CCL17/CCL20/CCLL4/LOC395551/CCL4/CCL5	9
H03	turquoise	GO:0071347	cellular response to interleukin-1	9/2160	17/15304	0.529412	3.75098	4.60047	0.000181472	0.00739909	0.00656423	CCL19/LOC100857191/CX3CL1/CCL17/CCL20/CCLL4/LOC395551/CCL4/CCL5	9
H03	turquoise	GO:0071356	cellular response to tumor necrosis factor	9/2160	17/15304	0.529412	3.75098	4.60047	0.000181472	0.00739909	0.00656423	CCL19/LOC100857191/CX3CL1/CCL17/CCL20/CCLL4/LOC395551/CCL4/CCL5	9
H03	turquoise	GO:0034314	Arp2/3 complex-mediated actin nucleation	7/2160	12/15304	0.583333	4.13302	4.40123	0.00045563	0.0170292	0.0151077	WASHC1/ACTR2/ARPC2/ACTR3/ARPC1A/ARPC1B/ARPC5L	7
H03	turquoise	GO:0051787	misfolded protein binding	7/2160	12/15304	0.583333	4.13302	4.40123	0.00045563	0.0170292	0.0151077	DNAJB9/DNAJC3/HSPA2/HSPA8/DERL3/HSPA5/DERL2	7
H03	turquoise	GO:0045109	intermediate filament organization	9/2160	19/15304	0.473684	3.35614	4.16578	0.000528059	0.0189468	0.016809	VIM/BFSP2/LOC112529929/KRT75L1/LOC107055419/KRT6A/KRT75L2/LOC768978/KRT5	9
H03	turquoise	GO:0045087	innate immune response	16/2160	49/15304	0.326531	2.31353	3.73322	0.000775052	0.0267393	0.0237222	PTX3/RELA/LYN/NFKB1/TMEM173/TRIM14/RIPK2/FYN/LOC419276/TRAF3/LCK/REL/NFKB2/DHX58/PTK6/MYD88	16
H03	turquoise	GO:0007163	establishment or maintenance of cell polarity	7/2160	13/15304	0.538462	3.8151	4.11622	0.000867007	0.027316	0.0242339	RHOG/PARVB/RHOG2/RAC1/FSCN1/PARVA/PARD6A	7
H03	turquoise	GO:0035329	hippo signaling	7/2160	13/15304	0.538462	3.8151	4.11622	0.000867007	0.027316	0.0242339	WWTR1/LATS2/AMOTL1/AMOT/AMOTL2/TEAD4/TEAD3	7
H03	turquoise	GO:0005125	cytokine activity	24/2160	88/15304	0.272727	1.93232	3.55557	0.000883125	0.027316	0.0242339	LIF/BMP5/IL6/INHBA/TGFB1/KITLG/IFNW1/WNT5B/WNT4/BMP4/IL1B/BMP2/TGFB2/WNT6/WNT10A/WNT1/GDF11/IL34/CSF3/IL18/INHBE/WNT9A/WNT2B/CSF1	24
H03	turquoise	GO:0033554	cellular response to stress	6/2160	10/15304	0.6	4.25111	4.16891	0.000988805	0.0295653	0.0262293	RELA/PRDX4/MAP3K5/NFKB1/REL/NFKB2	6
H03	turquoise	GO:0051015	actin filament binding	37/2160	158/15304	0.234177	1.65919	3.3763	0.00110663	0.0315137	0.0279579	CAPZA2/SVIL/NEBL/CFL2/FHOD3/FMNL2/TPM2/ABLIM3/ANXA6/ACTR2/TMEM201/MARCKSL1/CORO2B/DSTN/ARPC2/ACTR3/LOC421441/ACTN1/CAPZB/FSCN1/ARPC1A/ARPC1B/FHOD1/VCL/LIMA1/TPM1/CTTN/LOC107049717/LOC121108098/LASP1/FLNB/TPM3/TWF2/TPM4/ARPC5L/MYO1C/HIP1	37
H03	turquoise	GO:0001786	phosphatidylserine binding	8/2160	17/15304	0.470588	3.3342	3.9035	0.00114822	0.0315137	0.0279579	GAP43/SYT15/SYT1/ANXA6/SYT17/SYT13/SYT8/SYT11	8
H03	turquoise	GO:0030154	cell differentiation	42/2160	186/15304	0.225806	1.59988	3.33676	0.00115937	0.0315137	0.0279579	THRB/NHS/DDX3X/ELF1/RB1/FGF2/LYN/SOX21/SMAD9/SMAD1/EGFR/SMAD7/ELF2/SOX7/NR2C1/ELK3/SMAD4/ID1/ETS2/FYN/FGF10/NRG1/DDX4/ID3/SMAD6/MEF2A/DLX2/VENTX/NR1H3/ETV6/PTK6/FOXD3/ETV4/ETV7/ELF5/EHF/FSTL1/ELF3/FSTL3/PPARD/LOC112530287/NKX2-3	42
H03	turquoise	GO:0034446	substrate adhesion-dependent cell spreading	6/2160	11/15304	0.545455	3.86465	3.85276	0.00191589	0.0505456	0.0448424	NTN4/PARVB/NTN4L/PXN/PARVA/LOC101748153	6
H03	turquoise	GO:0060395	SMAD protein signal transduction	14/2160	44/15304	0.318182	2.25438	3.37776	0.00214472	0.054966	0.0487641	BMP5/SMAD9/SMAD1/INHBA/TGFB1/SMAD7/SMAD4/SMAD6/BMP4/BMP2/TGFB2/GDF11/INHBE/LOC112530287	14
H03	turquoise	GO:0005925	focal adhesion	13/2160	40/15304	0.325	2.30269	3.34416	0.00247344	0.0577392	0.0512243	ITGB1/NEBL/PARVB/DLC1/ANXA6/LIMS1/FBLIM1/ITGB5/PARVA/ITGB3/LIMS2/CTTN/LASP1	13
H03	turquoise	GO:0030280	structural constituent of skin epidermis	7/2160	15/15304	0.466667	3.30642	3.62281	0.0025104	0.0577392	0.0512243	LOC112529929/KRT75L1/LOC107055419/KRT6A/KRT75L2/LOC768978/KRT5	7
H03	turquoise	GO:0030574	collagen catabolic process	7/2160	15/15304	0.466667	3.30642	3.62281	0.0025104	0.0577392	0.0512243	MMP10/MMP1/MMP7/MMP16/MMP9/MMP17/MMP2	7
H03	turquoise	GO:0031424	keratinization	7/2160	15/15304	0.466667	3.30642	3.62281	0.0025104	0.0577392	0.0512243	LOC112529929/KRT75L1/LOC107055419/KRT6A/KRT75L2/LOC768978/KRT5	7
H03	turquoise	GO:0005544	calcium-dependent phospholipid binding	14/2160	45/15304	0.311111	2.20428	3.27961	0.00271539	0.0608927	0.0540221	ANXA5/CPNE8/SYT15/SYT1/ANXA6/ANXA4/PLA2G4EL6/SYT17/PLA2G4A/SYT13/SYT8/ANXA2/LOC107049643/SYT11	14
H03	turquoise	GO:0043065	positive regulation of apoptotic process	12/2160	36/15304	0.333333	2.36173	3.3159	0.00282831	0.0618779	0.0548961	BNIP3/HTRA1/LATS2/RIPK2/DUSP6/PAWR/PHLDA1/TNFRSF10B/PHLDA2/DAPK2/DAPK3/MCL1	12
H03	turquoise	GO:0042127	regulation of cell population proliferation	11/2160	32/15304	0.34375	2.43553	3.29527	0.00319638	0.0682655	0.0605629	TGFB1/TFAP2A/C2orf40/TFAP2E/TFAP2C/DUSP15/TNFRSF9/TGFB2/PID1/JUN/S100A11	11
H03	turquoise	GO:0015914	phospholipid transport	6/2160	12/15304	0.5	3.54259	3.5718	0.00337615	0.0688273	0.0610614	PRELID3A/PRELID3B/PITPNM1/PITPNB/OSBPL5/PITPNC1	6
H03	turquoise	GO:0030479	actin cortical patch	6/2160	12/15304	0.5	3.54259	3.5718	0.00337615	0.0688273	0.0610614	CAPZA2/CFL2/ACTR2/DSTN/ACTR3/HIP1	6
H03	turquoise	GO:0030036	actin cytoskeleton organization	20/2160	76/15304	0.263158	1.86452	3.06276	0.00360683	0.0697904	0.0619158	CAPZA2/PDLIM5/AMOTL1/TESK1/PARVB/AMOT/DLC1/FHL3/PDLIM4/DIAPH2/LOC421441/ACTN1/CAPZB/PDLIM1/PARVA/SMTN/SSH3/AMOTL2/LIMK2/FLNB	20
H03	turquoise	GO:0030018	Z disc	12/2160	37/15304	0.324324	2.2979	3.20417	0.0036568	0.0697904	0.0619158	FHL5/PDLIM5/NEBL/FHL3/PDLIM4/MYOZ3/SYNPO/DES/LOC421441/ACTN1/PDLIM1/CSRP1	12
H03	turquoise	GO:0043066	negative regulation of apoptotic process	12/2160	37/15304	0.324324	2.2979	3.20417	0.0036568	0.0697904	0.0619158	TAX1BP1/VIP/EGFR/BIRC2/PIM3/HGF/MDM2/BMP4/FAS/PIM1/HIGD1C/TOR4A	12
H03	turquoise	GO:0061631	ubiquitin conjugating enzyme activity	7/2160	16/15304	0.4375	3.09977	3.40649	0.00392372	0.0733244	0.0650511	UBE2E1/UBE2H/UBE2D2/UBE2A/UBE2B/CDC34/UBE2G1	7
H03	turquoise	GO:0031234	extrinsic component of cytoplasmic side of plasma membrane	8/2160	20/15304	0.4	2.83407	3.32709	0.00401812	0.0735562	0.0652567	LYN/FYN/TNK2/LCK/STAC/ERRFI1/KCNAB2/PTK6	8
H03	turquoise	GO:0008360	regulation of cell shape	10/2160	29/15304	0.344828	2.44317	3.15338	0.00474694	0.0834903	0.0740699	RHOG/PALM2AKAP2/FMNL2/MSN/RHOG2/RAC1/LOC107049717/LOC121108098/PALM/NF2L	10
H03	turquoise	GO:0030335	positive regulation of cell migration	10/2160	29/15304	0.344828	2.44317	3.15338	0.00474694	0.0834903	0.0740699	PDGFD/SEMA3C/PDGFB/PTP4A2/LOC107049953/PDPN/SEMA7A/PDGFA/SEMA3DL/SEMA3F	10
H03	turquoise	GO:0008630	intrinsic apoptotic signaling pathway in response to DNA damage	6/2160	13/15304	0.461538	3.27009	3.31931	0.00552683	0.0890334	0.0789875	CRIP1/TNFRSF1B/BCL2L10/PML/PMLL/MCL1	6
H03	turquoise	GO:0017158	regulation of calcium ion-dependent exocytosis	6/2160	13/15304	0.461538	3.27009	3.31931	0.00552683	0.0890334	0.0789875	SYT15/SYT1/SYT17/SYT13/SYT8/SYT11	6
H03	turquoise	GO:0070411	I-SMAD binding	6/2160	13/15304	0.461538	3.27009	3.31931	0.00552683	0.0890334	0.0789875	SMAD9/SMAD1/SMAD7/SMAD4/SMAD6/LOC112530287	6
H03	turquoise	GO:0071144	heteromeric SMAD protein complex	6/2160	13/15304	0.461538	3.27009	3.31931	0.00552683	0.0890334	0.0789875	SMAD9/SMAD1/SMAD7/SMAD4/SMAD6/LOC112530287	6
H03	turquoise	GO:0016477	cell migration	21/2160	84/15304	0.25	1.7713	2.87346	0.00555838	0.0890334	0.0789875	ITGB1/TNFAIP3/CARMIL1/SDC1/FMNL2/NEDD9/NCKAP1/SDC2/NTN4/GPC4/ITGB5/NTN4L/FSCN1/SDC4/LOC101748153/ITGB3/GPC2/LOC107049717/LOC121108098/ARPC5L/NDEL1	21
H03	turquoise	GO:0030866	cortical actin cytoskeleton organization	7/2160	17/15304	0.411765	2.91743	3.20652	0.00586656	0.0911718	0.0808847	FHOD3/FMNL2/NCKAP1/RHOQ/FHOD1/LOC107049717/LOC121108098	7
H03	turquoise	GO:0007200	phospholipase C-activating G protein-coupled receptor signaling pathway	12/2160	39/15304	0.307692	2.18006	2.99115	0.00589517	0.0911718	0.0808847	P2RY6/VIP/LPAR1/GPR20/F2R/F2RL1/F2RL2/LOC422147/GPR174/PTGER3/GPR1/F2RL3	12
H03	turquoise	GO:0045095	keratin filament	10/2160	30/15304	0.333333	2.36173	3.0264	0.00623494	0.0947922	0.0840966	KRT17/LOC100857659/LOC112529929/KRT75L1/LOC107055419/KRT6A/KRT75L2/LOC768978/KRT5/KRT14	10
H03	turquoise	GO:0008083	growth factor activity	20/2160	80/15304	0.25	1.7713	2.80384	0.00670989	0.100313	0.0889944	BMP5/IL6/IL7/FGF2/PDGFD/PGF/INHBA/TGFB1/PDGFB/FGF10/BMP4/BMP2/TGFB2/ARTN/PDGFA/GDF11/CSF3/NGF/INHBE/CSF1	20
H03	turquoise	GO:0043235	receptor complex	18/2160	70/15304	0.257143	1.8219	2.79393	0.00723061	0.10352	0.0918394	DDR1/FGFR2/TGFBR2/MUSK/EGFR/RAMP3/GPRC5A/BMPR1A/DDR2/IL31RA/GPRC5B/JAG1/TGFBR2L/GFRA1/RYK/TNFRSF1A/GPR62/NTRK1	18
H03	turquoise	GO:0006812	monoatomic cation transport	5/2160	10/15304	0.5	3.54259	3.26038	0.0075683	0.10352	0.0918394	SLC30A6/PANX1/SLC41A2/PANX3/SLC41A1	5
H03	turquoise	GO:0031386	protein tag activity	5/2160	10/15304	0.5	3.54259	3.26038	0.0075683	0.10352	0.0918394	UBL5/SUMO1/UBA52/URM1/LOC101747587	5
H03	turquoise	GO:0032511	late endosome to vacuole transport via multivesicular body sorting pathway	5/2160	10/15304	0.5	3.54259	3.26038	0.0075683	0.10352	0.0918394	CHMP4C/LEPROTL1/TMEM50A/CHMP7/CHMP4B	5
H03	turquoise	GO:0045595	regulation of cell differentiation	5/2160	10/15304	0.5	3.54259	3.26038	0.0075683	0.10352	0.0918394	PLEKHB1/RUNX2/RUNX1/RUNX3/PLEKHB2	5
H03	turquoise	GO:0030509	BMP signaling pathway	13/2160	45/15304	0.288889	2.04683	2.85083	0.00761683	0.10352	0.0918394	SMAD9/SMAD1/INHBA/TGFB1/SMAD7/BMPR1A/SMAD4/SMAD6/BMP4/BMP2/TGFB2/INHBE/LOC112530287	13
H03	turquoise	GO:0000226	microtubule cytoskeleton organization	18/2160	71/15304	0.253521	1.79624	2.72605	0.00843891	0.110882	0.098371	TUBB6/EML3/MAP6/MAP7/PARD3/DYNC1LI2/NUAK1/MAP2/TUBB2B/MAP1B/SIK1/TTLL1/TUBB2A/TTLL9/DYNC1LI1/MARK1/TUBA4AL/TUB4A	18
H03	turquoise	GO:0006096	glycolytic process	7/2160	18/15304	0.388889	2.75535	3.02068	0.00844626	0.110882	0.098371	GPI/PGK2/ENO1/HK2/PKLR/HK1/ALDOC	7
H03	turquoise	GO:0014059	regulation of dopamine secretion	6/2160	14/15304	0.428571	3.03651	3.09028	0.00852939	0.110882	0.098371	SYT15/SYT1/SYT17/SYT13/SYT8/SYT11	6
H03	turquoise	GO:0004896	cytokine receptor activity	11/2160	36/15304	0.305556	2.16492	2.83666	0.00871447	0.11167	0.0990698	IFNGR1/IL7R/CD74/IL31RA/IL13RA1/IL2RB/IL4R/IL13RA2/IL23R/CD44/CRLF1	11
H03	turquoise	GO:0009986	cell surface	20/2160	82/15304	0.243902	1.72809	2.67985	0.00893075	0.111814	0.0991976	PDIA3/SULF1/ITGB1/SDC1/RAMP3/DIP2A/UMODL1/SDC2/CD74/GPC4/JAG1/PROM2/MSLNL/MSLN/TNFRSF10B/ITGB5/SDC4/ITGB3/GPC2/TREMB2	20
H03	turquoise	GO:0007165	signal transduction	54/2160	279/15304	0.193548	1.37133	2.53748	0.0090066	0.111814	0.0991976	IMPA2/GABRA5/OLFM4/YWHAQ/CCN2/PDE10A/RHPN1/FAM13A/TNFRSF21/TNFRSF11B/CCN3/WISP1/STAM2/ANKDD1B/YWHAZ/RGS14/RASSF3/IL1R1/IL1RL2/IL1RL1/SFN/DLC1/RASSF8/IL1RAP/ARAP2/TNK2/ARHGAP20B/OSTF1/RGS12/GRK4/PPP2R5E/LOC429032/MRAS/IRAK2/GABRD/CYR61/RRAS/ARHGAP29/FNBP1L/OLFML1/PDE1A/MOB3C/OLFM3/TIRAP/GRB7/MOB2/TNFRSF1A/GRASP/TSPEAR/PDE4B/PDE4C/PLPPR3/RGS3/CSNK1D	54
H03	turquoise	GO:0005178	integrin binding	12/2160	41/15304	0.292683	2.07371	2.79069	0.00909968	0.111814	0.0991976	GPNMB/ITGB1BP1/CCN2/ITGB1/CCN3/WISP1/ITGAV/ITGB5/SEMA7A/ITGA5/ITGB3/ITGA7	12
H03	turquoise	GO:0005783	endoplasmic reticulum	51/2160	262/15304	0.194656	1.37918	2.50953	0.00977932	0.118541	0.105166	PDIA3/DNAJB9/LOC121108916/HMGCLL1/P4HA3/SERPINH1/PRDX4/RSAD2/ASPH/SULF1/AGR2/DNAJC3/TMED10/SQLE/STX18/PHTF2/TXNDC5/STIM2/TSPO/ATP11A/ZDHHC18/DHDDS/TMEM33/ACSL4/P4HA2/SMIM14/ATP11B/SEC62/PLOD2/ZFAND2A/CRTAP/ERO1A/ATP2C1/CST7/ICMT/TMF1/PLA2G4A/P4HA1/LOC100858626/SDF4/DNAJC10/P3H4/LPCAT2/SHISA5/PPP1R15B/MANF/LOC417192/ACSBG2/VMP1/RNFT1/SUMF2	51
H03	turquoise	GO:0010951	negative regulation of endopeptidase activity	10/2160	32/15304	0.3125	2.21412	2.78702	0.0102728	0.122863	0.109	SERPINH1/SERPINB1/SERPINB6/SERPINB10A/SERPINB10B/SERPINB2/OVAL/SERPINB5/SERPINE2/TIMP2	10
H03	turquoise	GO:0032436	positive regulation of proteasomal ubiquitin-dependent protein catabolic process	8/2160	23/15304	0.347826	2.46441	2.84907	0.0105922	0.125016	0.11091	TRIB2/RNF217/RNF144B/RNF180/DNAJB2/FBXO22/DNAJB6/CSNK1D	8
H03	turquoise	GO:0004674	protein serine/threonine kinase activity	32/2160	151/15304	0.211921	1.5015	2.51049	0.0110915	0.129208	0.114629	ALPK1/RIOK3/PRKD1/LATS2/SGK1/PIM3/AKT3/TESK1/NUAK1/SIK1/STK38L/CSNK2A1/PLK2/MARK3/MARK1/STK16/TLK2/CSNK2A2/MAP3K14/DAPK2/PAK2/STK39/PLK3/LIMK2/PIM1/IKBKE/WNK2/DAPK3/SGK494/ERN1/ABR/CSNK1D	32
H03	turquoise	GO:0030968	endoplasmic reticulum unfolded protein response	7/2160	19/15304	0.368421	2.61033	2.84715	0.0117708	0.129313	0.114722	HERPUD2/PARP6/HERPUD1/HYOU1/DERL3/HSPA5/DERL2	7
H03	turquoise	GO:0051092	positive regulation of NF-kappaB transcription factor activity	7/2160	19/15304	0.368421	2.61033	2.84715	0.0117708	0.129313	0.114722	TNFRSF11A/IL1RAP/BCL10/RNF25/TRAF6/CRNN/TRAF2	7
H03	turquoise	GO:0006511	ubiquitin-dependent protein catabolic process	22/2160	95/15304	0.231579	1.64078	2.53964	0.0117881	0.129313	0.114722	CACUL1/RPGR/TCEB1/RNF217/UBE2H/RNF144B/LOC422513/RNF166/NEDD4L/MYLIP/UBE2D2/RBX1/RLIM/UBE3A/UBQLN1/UBL7/COPS3/PSMA1/HERPUD1/CUL3/CDC34/RNF213	22
H03	turquoise	GO:0043547	positive regulation of GTPase activity	17/2160	68/15304	0.25	1.7713	2.58399	0.0118695	0.129313	0.114722	RASGEF1B/RAP1GDS1/DOCK9/ASAP1/CCL19/LOC100857191/ARAP2/RASGRP1/CX3CL1/CCL17/CCL20/RGL4/CCLL4/LOC395551/ABR/CCL4/CCL5	17
H03	turquoise	GO:0005834	heterotrimeric G-protein complex	9/2160	28/15304	0.321429	2.27738	2.7425	0.0120344	0.129313	0.114722	GNG11/GNG10/GNAI1/GNG2/GNA12/GNB1/GNB5/GNAZ/GNA13	9
H03	turquoise	GO:0009408	response to heat	5/2160	11/15304	0.454545	3.22054	2.98648	0.0122786	0.129313	0.114722	LOC772158/HSPB9/DNAJA2/DNAJA4/HSPB1	5
H03	turquoise	GO:0017156	calcium-ion regulated exocytosis	5/2160	11/15304	0.454545	3.22054	2.98648	0.0122786	0.129313	0.114722	SYT15/SYT17/SDF4/SYT13/SYT11	5
H03	turquoise	GO:0007169	transmembrane receptor protein tyrosine kinase signaling pathway	19/2160	79/15304	0.240506	1.70403	2.54319	0.0123823	0.129313	0.114722	DDR1/LYN/EPHA5/MUSK/EPHA3/EGFR/NEDD9/DDR2/FYN/EPHA2/EPHB2/LCK/DOK4/EPHB6/PTK6/RYK/NGF/SHC2/NTRK1	19
H03	turquoise	GO:0051607	defense response to virus	6/2160	15/15304	0.4	2.83407	2.88087	0.0125421	0.129313	0.114722	RSAD2/TMEM173/MX1/IFIT5/SAMHD1/OASL	6
H03	turquoise	GO:0140326	ATPase-coupled intramembrane lipid transporter activity	6/2160	15/15304	0.4	2.83407	2.88087	0.0125421	0.129313	0.114722	ATP11A/ATP10A/ATP11B/ABCA4/ATP8B2/ATP8B3	6
H03	turquoise	GO:0001525	angiogenesis	10/2160	33/15304	0.30303	2.14703	2.67392	0.0129164	0.131659	0.116804	ANGPT2/AMOTL1/ITGAV/AMOT/PDCL3/EPHB2/MEIS1/ITGA5/AMOTL2/NRP2	10
H03	turquoise	GO:0030276	clathrin binding	8/2160	24/15304	0.333333	2.36173	2.70636	0.0139622	0.14072	0.124842	SYT15/SYT1/CLBA1/EPN2/SYT17/SYT13/SYT8/SYT11	8
H03	turquoise	GO:0007275	multicellular organism development	28/2160	131/15304	0.21374	1.51439	2.39687	0.0149509	0.147665	0.131004	DDR1/SIAH2/CDH7/FGFR2/SPRY1/MUSK/CDH11/EGFR/CDH13/DLL1/DDR2/SPRY4/WNT5B/CHRD/WNT4/JAG1/IGF1R/WNT6/WNT10A/WNT1/SPRED1/RYK/FSTL1/WNT9A/FSTL3/WNT2B/VANGL2/NTRK1	28
H03	turquoise	GO:0007411	axon guidance	18/2160	75/15304	0.24	1.70044	2.46502	0.0149805	0.147665	0.131004	CYFIP1/BOC/EPHA5/EPHA3/ROBO1/SEMA3C/EFNB2/ENAH/EPHA2/EPHB2/JAG1/CHL1/LOC107049953/SEMA7A/EPHB6/NRP2/SEMA3DL/SEMA3F	18
H03	turquoise	GO:0006470	protein dephosphorylation	23/2160	103/15304	0.223301	1.58213	2.403	0.0156868	0.152947	0.135689	PTPN2/PTP4A1/PPP4R1/DUSP4/DUSP1/PTP4A3/DUSP6/PTPN1/DUSP15/PTP4A2/DUSP10/PPP2R5E/DUSP5/STYX/PTPN9/DUSP16/PTEN/SSH3/DUSP8/PPM1J/DUSP7/PPM1D/PPM1E	23
H03	turquoise	GO:0044325	transmembrane transporter binding	10/2160	34/15304	0.294118	2.08388	2.56479	0.0160395	0.154704	0.137248	KCNE3/TSKU/CAV1/GOPC/FHL1/STAC/KCNAB2/HERPUD1/KCNE4/PDE4B	10
H03	turquoise	GO:0003743	translation initiation factor activity	11/2160	39/15304	0.282051	1.99839	2.53066	0.0163118	0.155657	0.138093	EIF3G/EIF5B/EIF3J/EIF1B/EIF2S1/EIF4G2/EIF3F/EIF4E3/EIF1/EIF3M/EIF2S2	11
H03	turquoise	GO:0043409	negative regulation of MAPK cascade	6/2160	16/15304	0.375	2.65694	2.68809	0.0177131	0.167179	0.148316	DUSP4/DUSP5/DUSP16/SPRED1/DUSP8/DUSP7	6
H03	turquoise	GO:0001725	stress fiber	8/2160	25/15304	0.32	2.26726	2.57063	0.0180498	0.167179	0.148316	PDLIM5/ABLIM3/FHL3/PDLIM4/FBLIM1/SYNPO/ACTN1/PDLIM1	8
H03	turquoise	GO:0005940	septin ring	5/2160	12/15304	0.416667	2.95216	2.74237	0.0186376	0.167179	0.148316	SEPTIN11/SEPTIN8/SEPTIN7/SEPTIN2/SEPTIN9	5
H03	turquoise	GO:0031105	septin complex	5/2160	12/15304	0.416667	2.95216	2.74237	0.0186376	0.167179	0.148316	SEPTIN11/SEPTIN8/SEPTIN7/SEPTIN2/SEPTIN9	5
H03	turquoise	GO:0032153	cell division site	5/2160	12/15304	0.416667	2.95216	2.74237	0.0186376	0.167179	0.148316	SEPTIN11/SEPTIN8/SEPTIN7/SEPTIN2/SEPTIN9	5
H03	turquoise	GO:0050870	positive regulation of T cell activation	5/2160	12/15304	0.416667	2.95216	2.74237	0.0186376	0.167179	0.148316	BLB1/BLB2/DMB2/FAM49B/B2M	5
H03	turquoise	GO:0008284	positive regulation of cell population proliferation	13/2160	50/15304	0.26	1.84215	2.41787	0.0188825	0.167699	0.148777	TBX3/FGFR2/IL6/AREG/EREG/FGF2/PDGFD/KITLG/PDGFB/MEIS1/PDGFA/IL34/CSF3	13
H03	turquoise	GO:0030027	lamellipodium	7/2160	21/15304	0.333333	2.36173	2.53132	0.0210689	0.185282	0.164376	ITGB1BP1/CARMIL1/PARVB/AMOT/PDPN/FSCN1/CTTN	7
H03	turquoise	GO:0006874	intracellular calcium ion homeostasis	9/2160	31/15304	0.290323	2.05699	2.38803	0.0237632	0.200785	0.17813	STC2/EDN1/STIM2/ATP13A4/EDN2/EDN3/ATP2C1/STC1/ATP2A2	9
H03	turquoise	GO:0048471	perinuclear region of cytoplasm	9/2160	31/15304	0.290323	2.05699	2.38803	0.0237632	0.200785	0.17813	CAV2/CAV1/NANOS3/SYNJ2/PDE4B/PDE4C/S100A6/S100A16/S100A14	9
H03	turquoise	GO:0007229	integrin-mediated signaling pathway	10/2160	36/15304	0.277778	1.96811	2.35741	0.0239099	0.200785	0.17813	ITGB1/ITGAV/TEC/ITGB5/SEMA7A/ITGA5/ITGB3/ITGA7/ZYX/MADCAM1	10
H03	turquoise	GO:0019003	GDP binding	6/2160	17/15304	0.352941	2.50065	2.50955	0.0241748	0.200785	0.17813	RAP2A/RAP1B/MRAS/RALB/RRAS/RIT1	6
H03	turquoise	GO:0032922	circadian regulation of gene expression	6/2160	17/15304	0.352941	2.50065	2.50955	0.0241748	0.200785	0.17813	ID1/NPAS2/ID3/RAI1/PER3/BHLHE40	6
H03	turquoise	GO:0045332	phospholipid translocation	6/2160	17/15304	0.352941	2.50065	2.50955	0.0241748	0.200785	0.17813	PQLC1/ATP11A/ATP10A/ATP11B/ATP8B2/ATP8B3	6
H03	turquoise	GO:0005005	transmembrane-ephrin receptor activity	5/2160	13/15304	0.384615	2.72507	2.52239	0.0268318	0.211124	0.187302	EPHA5/EPHA3/EPHA2/EPHB2/EPHB6	5
H03	turquoise	GO:0016605	PML body	5/2160	13/15304	0.384615	2.72507	2.52239	0.0268318	0.211124	0.187302	MORC4/PML/PMLL/N4BP1/SUMO1	5
H03	turquoise	GO:0019955	cytokine binding	5/2160	13/15304	0.384615	2.72507	2.52239	0.0268318	0.211124	0.187302	IFNGR1/CXCR4/TNFRSF11A/IL31RA/TNFRSF9	5
H03	turquoise	GO:0030097	hemopoiesis	5/2160	13/15304	0.384615	2.72507	2.52239	0.0268318	0.211124	0.187302	RUNX2/IL7R/RUNX1/RUNX3/MEIS1	5
H03	turquoise	GO:0061640	cytoskeleton-dependent cytokinesis	5/2160	13/15304	0.384615	2.72507	2.52239	0.0268318	0.211124	0.187302	SEPTIN11/SEPTIN8/SEPTIN7/SEPTIN2/SEPTIN9	5
H03	turquoise	GO:0061844	antimicrobial humoral immune response mediated by antimicrobial peptide	5/2160	13/15304	0.384615	2.72507	2.52239	0.0268318	0.211124	0.187302	IL8L1/IL8L2/LOC422654/CXCL13L3/GNLY	5

## Sheet: host_module_kegg
Table S7B: KEGG enrichment of host WGCNA modules
Cluster	module	ID	Description	GeneRatio	BgRatio	RichFactor	FoldEnrichment	zScore	pvalue	p.adjust	qvalue	geneID	Count
H02	black	4512	ECM-receptor interaction	19/443	84/12246	0.22619	6.25266	9.3584	1.05e-10	1.29e-08	1.24e-08	LAMA1/COL1A2/ITGB8/LAMB1/RELN/THBS4/FN1/COL6A3/LAMA4/COL4A1/COL6A1/COL4A2/COL6A2/COL4A5/AGRN/LAMA5/VWF/COL1A1/TNC	19
H02	black	4510	Focal adhesion	27/443	192/12246	0.140625	3.88734	7.81212	1.32e-09	8.1e-08	7.83e-08	LAMA1/DOCK1/COL1A2/ITGB8/FLT1/PTK2/LAMB1/RELN/THBS4/FN1/VEGFRKDRL/COL6A3/LAMA4/BRAF/PDGFRA/COL4A1/COL6A1/COL4A2/COL6A2/COL4A5/PDGFRB/FLT4/AKT1/LAMA5/VWF/COL1A1/TNC	27
H02	black	4820	Cytoskeleton in muscle cells	24/443	212/12246	0.113208	3.12943	6.05916	7.12e-07	2.92e-05	2.82e-05	LAMA1/COL1A2/SGCE/ITGB8/MYH15/THBS4/FN1/COL6A3/ATP1B4/COL5A2/COL3A1/DCN/SDC3/COL4A1/COL6A1/COL4A2/COL6A2/COL4A5/FBN1/NID2/AGRN/COL1A1/FBLN2/COL5A1	24
H02	black	536	Glycosaminoglycan binding proteins	22/443	187/12246	0.117647	3.25216	6.01242	1.08e-06	3.32e-05	3.21e-05	COL1A2/THBS4/SLIT3/FN1/COL6A3/COL5A2/COL3A1/COL4A1/COL18A1/COL6A1/COL4A2/COL6A2/COL4A5/PLAT/FBN1/COL13A1/LYVE1/PLAU/CXCL12/COL1A1/COL5A1/TNC	22
H02	black	4515	Cell adhesion molecules	15/443	134/12246	0.11194	3.0944	4.7227	9.93e-05	0.0024426	0.00236212	ITGB8/CDH5/CADM2/PCDH18/PCDHGC3/PCDHGA2/SIRPA/PCDH19/CDH23/CNTN3/CDH4/DSCAML1/ROBO4/CADM3/SDK2	15
H02	black	535	Proteoglycans	8/443	57/12246	0.140351	3.87977	4.22178	0.000958893	0.0189394	0.0183154	COL12A1/LUM/DCN/SDC3/COL18A1/AGRN/GPC1/OGN	8
H02	black	4330	Notch signaling pathway	8/443	58/12246	0.137931	3.81287	4.1599	0.00107785	0.0189394	0.0183154	NOTCH2/MAML1/HEYL/JAG2/DTX3L/DLL4/CIR1/NRARP	8
H02	black	534	Glycosaminoglycan biosynthesis - heparan sulfate / heparin	4/443	24/12246	0.166667	4.60722	3.42683	0.010103	0.14912	0.144207	NDST1/EXTL1/HS6ST1/HS3ST3B1L	4
H02	black	4514	Cell adhesion molecules	11/443	137/12246	0.080292	2.21954	2.78091	0.0109112	0.14912	0.144207	ITGB8/CDH5/NTNG1/CD40/SDC3/CLDN2/CNTNAP1/CDH4/VCAM1/PTPRS/CADM3	11
H02	black	4020	Calcium signaling pathway	14/443	235/12246	0.0595745	1.64684	1.93965	0.0465455	0.572509	0.553646	P2RX6/ADCY2/FLT1/VEGFRKDRL/EDNRB2/PDGFRA/HTR2B/PDGFRB/FLT4/CYSLTR1/NTRK3/CASQ2/ADORA2A/P2RX1	14
H02	black	190	Oxidative phosphorylation	8/443	115/12246	0.0695652	1.92302	1.92661	0.0568859	0.621526	0.601048	ND1/COX2/ATP6/COX3/ND3/ND6/NDUFB10/COX11	8
H02	black	5164	Influenza A	9/443	137/12246	0.0656934	1.81599	1.86069	0.0606367	0.621526	0.601048	NXF1/IFNAR2/APAF1/STAT1/AKT1/KPNA6/IFIH1/STAT2/ADAR	9
H02	black	4012	ErbB signaling pathway	6/443	79/12246	0.0759494	2.09949	1.89933	0.0660391	0.624832	0.604245	GAB1/PTK2/ABL2/BRAF/AKT1/CDKN1B	6
H02	black	4148	Efferocytosis	9/443	144/12246	0.0625	1.72771	1.70175	0.077626	0.678218	0.655872	DOCK1/XKR4/PTK2/PLA2G6/SIRPA/ANO6/CH25H/S1PR1/SCARF1	9
H02	black	1001	Protein kinases	23/443	467/12246	0.0492505	1.36145	1.5429	0.0827095	0.678218	0.655872	FLT1/PTK2/ABL2/VEGFRKDRL/NRK/HIPK2/DYRK1A/BRAF/PDGFRA/PDGFRB/FLT4/AKT1/SPEG/NTRK3/PXK/ACVRL1/ULK1/ROR1/EPHB1/ANKK1/MAST3/INSRR/PKN3	23
H02	black	4010	MAPK signaling pathway	14/443	264/12246	0.0530303	1.46593	1.48268	0.0986338	0.749276	0.724589	TGFB3/FLT1/RASGRP3/CACNA2D1/ANGPT1/VEGFRKDRL/NRK/BRAF/PDGFRA/PDGFRB/FLT4/MECOM/AKT1/NTF3	14
H02	black	4260	Cardiac muscle contraction	5/443	69/12246	0.0724638	2.00314	1.61883	0.103998	0.749276	0.724589	COX2/COX3/CACNA2D1/ATP1B4/CASQ2	5
H02	black	5168	Herpes simplex virus 1 infection	9/443	155/12246	0.0580645	1.6051	1.46874	0.10965	0.749276	0.724589	NXF1/EIF2B4/IFNAR2/APAF1/STAT1/AKT1/SRSF5A/IFIH1/STAT2	9
H02	black	4810	Regulation of actin cytoskeleton	11/443	206/12246	0.0533981	1.4761	1.33507	0.127849	0.827652	0.800382	DOCK1/ITGB8/PTK2/FN1/C7/BRAF/PDGFRA/PDGFRB/AKT1/CXCL12/INSRR	11
H02	black	4068	FoxO signaling pathway	7/443	123/12246	0.0569106	1.5732	1.23776	0.15789	0.912996	0.882915	TGFB3/PRKAB2/BRAF/AKT1/CDKN1B/S1PR1/STAT3	7
H02	black	4371	Apelin signaling pathway	7/443	124/12246	0.0564516	1.56051	1.21533	0.162516	0.912996	0.882915	ADCY2/PRKAB2/AKT1/PLAT/PLIN1/PDE3B/MEF2D	7
H02	black	4914	Progesterone-mediated oocyte maturation	5/443	80/12246	0.0625	1.72771	1.26507	0.1633	0.912996	0.882915	ADCY2/BRAF/AKT1/CPEB1/PDE3B	5
H02	black	4350	TGF-beta signaling pathway	6/443	104/12246	0.0576923	1.59481	1.18014	0.174725	0.934401	0.903615	TGFB3/LTBP1/DCN/BMP8A/FBN1/SKI	6
H02	black	2010	ABC transporters	3/443	41/12246	0.0731707	2.02268	1.27072	0.184273	0.944402	0.913285	ABCC9/ABCC1/ABCC3	3
H02	black	4620	Toll-like receptor signaling pathway	5/443	87/12246	0.0574713	1.5887	1.06755	0.206683	0.999941	0.966995	IFNAR2/CD40/STAT1/AKT1/STAT2	5
H02	black	4054	Pattern recognition receptors	2/443	27/12246	0.0740741	2.04765	1.05577	0.255454	0.999941	0.966995	IFIH1/NLRC5	2
H02	black	590	Arachidonic acid metabolism	3/443	50/12246	0.06	1.6586	0.904031	0.27061	0.999941	0.966995	PLA2G6/PTGES3/GGT5	3
H02	black	537	Glycosylphosphatidylinositol (GPI)-anchored proteins	4/443	73/12246	0.0547945	1.5147	0.854486	0.271144	0.999941	0.966995	DPEP1/CPM/GFRA4/GPC1	4
H02	black	4910	Insulin signaling pathway	6/443	121/12246	0.0495868	1.37074	0.793983	0.273715	0.999941	0.966995	PRKAR2B/SOCS2/PRKAB2/BRAF/AKT1/PDE3B	6
H02	black	591	Linoleic acid metabolism	2/443	29/12246	0.0689655	1.90644	0.946759	0.28259	0.999941	0.966995	PLA2G6/CYP3A4	2
H02	black	4060	Cytokine-cytokine receptor interaction	9/443	203/12246	0.044335	1.22557	0.627828	0.314194	0.999941	0.966995	TGFB3/IFNAR2/CD40/OSMR/IL18RAP/THPO/BMP8A/CXCL12/ACVRL1	9
H02	black	4540	Gap junction	4/443	83/12246	0.0481928	1.33221	0.588322	0.353294	0.999941	0.966995	ADCY2/PDGFRA/HTR2B/PDGFRB	4
H02	black	4622	RIG-I-like receptor signaling pathway	3/443	59/12246	0.0508475	1.40559	0.604998	0.360339	0.999941	0.966995	IFIH1/CASP10/ADAR	3
H02	black	3040	Spliceosome	5/443	111/12246	0.045045	1.2452	0.502735	0.374192	0.999941	0.966995	TRA2A/CRNKL1/RP9/SRSF5A/CCDC12	5
H02	black	4091	Lectins	3/443	62/12246	0.0483871	1.33758	0.516255	0.390074	0.999941	0.966995	COLEC12/COLEC10/VCAM1	3
H02	black	140	Steroid hormone biosynthesis	2/443	38/12246	0.0526316	1.45491	0.544105	0.401961	0.999941	0.966995	CYP1B1/CYP3A4	2
H02	black	4672	Intestinal immune network for IgA production	2/443	38/12246	0.0526316	1.45491	0.544105	0.401961	0.999941	0.966995	CD40/CXCL12	2
H02	black	1009	Protein phosphatases and associated proteins	16/443	407/12246	0.039312	1.08672	0.344687	0.402485	0.999941	0.966995	TRA2A/PREX2/SYTL3/PHACTR2/PTK2/PHLPP1/MYO1B/CSMD2/MTMR9LP/SPRED2/PPP1R17/ELFN1/TMEM132B/PTPRT/CTDSPL/PTPRS	16
H02	black	430	Taurine and hypotaurine metabolism	1/443	14/12246	0.0714286	1.97452	0.706794	0.403167	0.999941	0.966995	GGT5	1
H02	black	3041	Spliceosome	14/443	357/12246	0.0392157	1.08405	0.312246	0.417159	0.999941	0.966995	TRA2A/WBP4/PSPC1/CCNL2/CRNKL1/RP9/SRSF5A/HNRNPH3/RBPMS2/YBX3/PTBP2/CCDC12/ADAR/STRBP	14
H02	black	4520	Adherens junction	4/443	91/12246	0.043956	1.21509	0.398981	0.41927	0.999941	0.966995	KRIT1/SNAI2/CDH5/CTNNA2	4
H02	black	4920	Adipocytokine signaling pathway	3/443	65/12246	0.0461538	1.27585	0.431984	0.419457	0.999941	0.966995	PRKAB2/AKT1/STAT3	3
H02	black	120	Primary bile acid biosynthesis	1/443	15/12246	0.0666667	1.84289	0.632806	0.424782	0.999941	0.966995	CH25H	1
H02	black	4090	CD molecules	11/443	279/12246	0.0394265	1.08988	0.294213	0.428855	0.999941	0.966995	CDH5/ATP1B4/CD40/SIRPA/PDGFRA/IL18RAP/PDGFRB/S1PR1/VCAM1/PROCR/GGT5	11
H02	black	4031	GTP-binding proteins	7/443	172/12246	0.0406977	1.12502	0.319891	0.430182	0.999941	0.966995	GTPBP2/RAB4A/RERGL/RHOJ/RAB18L/RAB8B/RASL10B	7
H02	black	1003	Glycosyltransferases	8/443	199/12246	0.040201	1.11129	0.30664	0.431619	0.999941	0.966995	GALNT1/NDST1/EXTL1/ST8SIA2/GXYLT2/B4GALNT4/HS6ST1/HS3ST3B1L	8
H02	black	3013	Nucleocytoplasmic transport	4/443	93/12246	0.0430108	1.18896	0.35437	0.435562	0.999941	0.966995	NXF1/UPF2/KPNA6/SUMO2	4
H02	black	4270	Vascular smooth muscle contraction	5/443	121/12246	0.0413223	1.14229	0.30472	0.446095	0.999941	0.966995	ADCY2/PLA2G6/CALD1/BRAF/ADORA2A	5
H02	black	4218	Cellular senescence	6/443	148/12246	0.0405405	1.12068	0.286141	0.447352	0.999941	0.966995	TGFB3/HIPK2/TRAF3IP2/AKT1/ETS1/RASSF5	6
H02	black	514	Other types of O-glycan biosynthesis	2/443	42/12246	0.047619	1.31635	0.397856	0.452091	0.999941	0.966995	GALNT1/GXYLT2	2
H02	black	4050	Cytokine receptors	4/443	96/12246	0.0416667	1.15181	0.289282	0.459749	0.999941	0.966995	IFNAR2/CD40/OSMR/IL18RAP	4
H02	black	562	Inositol phosphate metabolism	3/443	70/12246	0.0428571	1.18471	0.30025	0.467298	0.999941	0.966995	PIK3C2A/ISYNA1/PIK3C2B	3
H02	black	199	Cytochrome P450	2/443	45/12246	0.0444444	1.22859	0.297616	0.48808	0.999941	0.966995	CYP1B1/CYP3A4	2
H02	black	3310	Nuclear receptors	2/443	46/12246	0.0434783	1.20188	0.265758	0.499744	0.999941	0.966995	ESRRB/NR2F2	2
H02	black	4340	Hedgehog signaling pathway	2/443	48/12246	0.0416667	1.15181	0.20415	0.522555	0.999941	0.966995	HHIP/EVC2	2
H02	black	592	alpha-Linolenic acid metabolism	1/443	25/12246	0.04	1.10573	0.102521	0.602302	0.999941	0.966995	PLA2G6	1
H02	black	310	Lysine degradation	2/443	56/12246	0.0357143	0.987262	-0.0185086	0.606599	0.999941	0.966995	AASS/MECOM	2
H02	black	4625	C-type lectin receptor signaling pathway	3/443	87/12246	0.0344828	0.953219	-0.0848337	0.614334	0.999941	0.966995	STAT1/AKT1/STAT2	3
H02	black	4370	VEGF signaling pathway	2/443	58/12246	0.0344828	0.953219	-0.069184	0.625776	0.999941	0.966995	PTK2/AKT1	2
H02	black	3029	Mitochondrial biogenesis	12/443	353/12246	0.0339943	0.939717	-0.22265	0.629217	0.999941	0.966995	ND1/COX2/ATP6/COX3/ND3/ND6/ESRRB/SNX25/PLA2G6/ULK1/COX11/SUMO2	12
H02	black	4070	Phosphatidylinositol signaling system	3/443	89/12246	0.0337079	0.931798	-0.125102	0.629735	0.999941	0.966995	DGKD/PIK3C2A/PIK3C2B	3
H02	black	860	Porphyrin metabolism	1/443	27/12246	0.037037	1.02383	0.0240119	0.630612	0.999941	0.966995	CP	1
H02	black	240	Pyrimidine metabolism	2/443	60/12246	0.0333333	0.921445	-0.11817	0.644221	0.999941	0.966995	NT5DC4/UCKL1	2
H02	black	4040	Ion channels	9/443	274/12246	0.0328467	0.907993	-0.2984	0.6637	0.999941	0.966995	P2RX6/PIEZO2/NALCN/TRPC6/CACNA2D1/KCNJ3/ANO6/KCNG3/P2RX1	9
H02	black	4530	Tight junction	5/443	157/12246	0.0318471	0.880361	-0.292289	0.675937	0.999941	0.966995	PRKAB2/HSPA4/CLDN2/YBX3/RAB8B	5
H02	black	230	Purine metabolism	4/443	127/12246	0.0314961	0.870656	-0.283856	0.679501	0.999941	0.966995	ADCY2/PDE3A/NT5DC4/PDE3B	4
H02	black	4217	Necroptosis	4/443	127/12246	0.0314961	0.870656	-0.283856	0.679501	0.999941	0.966995	IFNAR2/STAT1/STAT2/STAT3	4
H02	black	512	Mucin type O-glycan biosynthesis	1/443	32/12246	0.03125	0.863854	-0.149395	0.6929	0.999941	0.966995	GALNT1	1
H02	black	4261	Adrenergic signaling in cardiomyocytes	4/443	131/12246	0.0305344	0.844071	-0.347604	0.702812	0.999941	0.966995	ADCY2/CACNA2D1/ATP1B4/AKT1	4
H02	black	3018	RNA degradation	2/443	68/12246	0.0294118	0.813039	-0.299503	0.710859	0.999941	0.966995	BTG2/TOB1	2
H02	black	4216	Ferroptosis	1/443	34/12246	0.0294118	0.813039	-0.211486	0.714774	0.999941	0.966995	CP	1
H02	black	51	Fructose and mannose metabolism	1/443	35/12246	0.0285714	0.78981	-0.241244	0.725121	0.999941	0.966995	PMM1	1
H02	black	980	Metabolism of xenobiotics by cytochrome P450	1/443	36/12246	0.0277778	0.767871	-0.270215	0.735093	0.999941	0.966995	CYP1B1	1
H02	black	380	Tryptophan metabolism	1/443	37/12246	0.027027	0.747117	-0.298445	0.744704	0.999941	0.966995	CYP1B1	1
H02	black	760	Nicotinate and nicotinamide metabolism	1/443	38/12246	0.0263158	0.727456	-0.32598	0.753968	0.999941	0.966995	NT5DC4	1
H02	black	3015	mRNA surveillance pathway	2/443	75/12246	0.0266667	0.737156	-0.442335	0.760305	0.999941	0.966995	NXF1/UPF2	2
H02	black	4150	mTOR signaling pathway	4/443	144/12246	0.0277778	0.767871	-0.542835	0.77002	0.999941	0.966995	GRB10/BRAF/AKT1/ULK1	4
H02	black	4030	G protein-coupled receptors	14/443	461/12246	0.0303688	0.839494	-0.680553	0.786811	0.999941	0.966995	ADGRF5/GPR22/EDNRB2/HTR2B/ADRA2C/CYSLTR1/ADGRL4/GPER1/S1PR1/VIPR2/ADORA2A/GPR21/ADGRD2/SSTR2	14
H02	black	330	Arginine and proline metabolism	1/443	42/12246	0.0238095	0.658175	-0.429895	0.787786	0.999941	0.966995	PRODH	1
H02	black	513	Various types of N-glycan biosynthesis	1/443	42/12246	0.0238095	0.658175	-0.429895	0.787786	0.999941	0.966995	B4GALNT4	1
H02	black	830	Retinol metabolism	1/443	42/12246	0.0238095	0.658175	-0.429895	0.787786	0.999941	0.966995	CYP3A4	1
H02	black	3019	Messenger RNA biogenesis	12/443	404/12246	0.029703	0.821089	-0.708434	0.79767	0.999941	0.966995	NXF1/UPF2/KLC1/HELZ2/FMR1/FXR1/FAM46D/CMTR1/CPEB1/BTG2/MOV10/TOB1	12
H02	black	565	Ether lipid metabolism	1/443	45/12246	0.0222222	0.614296	-0.502166	0.810069	0.999941	0.966995	PLA2G6	1
H02	black	4310	Wnt signaling pathway	4/443	154/12246	0.025974	0.718009	-0.682232	0.813151	0.999941	0.966995	PRICKLE1/SOX17/RSPO4/ROR1	4
H02	black	4080	Neuroactive ligand-receptor interaction	10/443	353/12246	0.0283286	0.783097	-0.801108	0.827208	0.999941	0.966995	P2RX6/EDNRB2/HTR2B/ADRA2C/CYSLTR1/S1PR1/VIPR2/ADORA2A/SSTR2/P2RX1	10
H02	black	4210	Apoptosis	3/443	124/12246	0.0241935	0.668791	-0.718144	0.831382	0.999941	0.966995	APAF1/AKT1/CASP10	3
H02	black	3420	Nucleotide excision repair	1/443	49/12246	0.0204082	0.56415	-0.592235	0.83619	0.999941	0.966995	UVSSA	1
H02	black	480	Glutathione metabolism	1/443	49/12246	0.0204082	0.56415	-0.592235	0.83619	0.999941	0.966995	GGT5	1
H02	black	520	Amino sugar and nucleotide sugar metabolism	1/443	49/12246	0.0204082	0.56415	-0.592235	0.83619	0.999941	0.966995	PMM1	1
H02	black	4137	Mitophagy - animal	2/443	90/12246	0.0222222	0.614296	-0.711483	0.842135	0.999941	0.966995	ULK1/AMFR	2
H02	black	3460	Fanconi anemia pathway	1/443	50/12246	0.02	0.552867	-0.61376	0.84214	0.999941	0.966995	REV1	1
H02	black	4916	Melanogenesis	2/443	91/12246	0.021978	0.607546	-0.727976	0.846572	0.999941	0.966995	ADCY2/EDNRB2	2
H02	black	4621	NOD-like receptor signaling pathway	3/443	131/12246	0.0229008	0.633054	-0.818016	0.857907	0.999941	0.966995	IFNAR2/STAT1/STAT2	3
H02	black	10	Glycolysis / Gluconeogenesis	1/443	53/12246	0.0188679	0.521572	-0.676214	0.858726	0.999941	0.966995	ADPGK	1
H02	black	564	Glycerophospholipid metabolism	2/443	95/12246	0.0210526	0.581965	-0.792416	0.863207	0.999941	0.966995	PLA2G6/DGKD	2
H02	black	4623	Cytosolic DNA-sensing pathway	1/443	55/12246	0.0181818	0.502606	-0.716221	0.868805	0.999941	0.966995	ADAR	1
H02	black	3082	ATP-dependent chromatin remodeling	2/443	98/12246	0.0204082	0.56415	-0.839234	0.874582	0.999941	0.966995	BRD9/BAZ2A	2
H02	black	3051	Proteasome	1/443	57/12246	0.0175439	0.484971	-0.75504	0.878167	0.999941	0.966995	PSMG2	1
H02	black	4114	Oocyte meiosis	2/443	101/12246	0.019802	0.547393	-0.884847	0.885082	0.999941	0.966995	ADCY2/CPEB1	2
H02	black	983	Drug metabolism - other enzymes	1/443	59/12246	0.0169492	0.468531	-0.792758	0.886863	0.999941	0.966995	UCKL1	1
H02	black	4052	Cytokines and neuropeptides	6/443	247/12246	0.0242915	0.671498	-1.01041	0.887265	0.999941	0.966995	TGFB3/ANGPT1/THPO/BMP8A/CXCL12/NTF3	6
H02	black	561	Glycerolipid metabolism	1/443	60/12246	0.0166667	0.460722	-0.811227	0.890975	0.999941	0.966995	DGKD	1
H02	black	3110	Chaperones and folding catalysts	5/443	216/12246	0.0231481	0.639892	-1.03446	0.895649	0.999941	0.966995	HSPA4/P3H2/PCSK2/PDIA5/VWF	5
H02	black	3320	PPAR signaling pathway	1/443	63/12246	0.015873	0.438783	-0.865185	0.902439	0.999941	0.966995	PLIN1	1
H02	black	4110	Cell cycle	3/443	146/12246	0.0205479	0.568014	-1.01728	0.902744	0.999941	0.966995	TGFB3/ZBTB17/CDKN1B	3
H02	black	4814	Motor proteins	4/443	189/12246	0.021164	0.585044	-1.11378	0.914987	0.999941	0.966995	MYH15/MYO1B/KLC1/MYO9A	4
H02	black	4115	p53 signaling pathway	1/443	69/12246	0.0144928	0.400628	-0.967243	0.921884	0.999941	0.966995	APAF1	1
H02	black	5132	Salmonella infection	5/443	232/12246	0.0215517	0.595762	-1.20427	0.92639	0.999941	0.966995	KLC1/AKT1/RHOJ/PIK3C2A/PIK3C2B	5
H02	black	3083	Polycomb repressive complex	1/443	71/12246	0.0140845	0.389343	-0.999717	0.927465	0.999941	0.966995	L3MBTL3	1
H02	black	3008	Ribosome biogenesis in eukaryotes	1/443	72/12246	0.0138889	0.383935	-1.01569	0.930104	0.999941	0.966995	NXF1	1
H02	black	3037	Cilium and associated proteins	12/443	477/12246	0.0251572	0.69543	-1.3145	0.93158	0.999941	0.966995	IFT43/FAM65B/LHFPL3/SPAG1/EVC2/OTOGL/FAM65C/TRAF3IP1/CLDN2/SLC9B2/IQCB1/CDH23	12
H02	black	4142	Lysosome	2/443	122/12246	0.0163934	0.45317	-1.17597	0.938607	0.999941	0.966995	ARSG/GGA3	2
H02	black	3012	Translation factors	1/443	83/12246	0.0120482	0.333052	-1.18112	0.953517	0.999941	0.966995	EIF2B4	1
H02	black	4912	GnRH signaling pathway	1/443	84/12246	0.0119048	0.329087	-1.19533	0.95521	0.999941	0.966995	ADCY2	1
H02	black	4145	Phagosome	2/443	141/12246	0.0141844	0.392104	-1.40651	0.965829	0.999941	0.966995	COLEC12/THBS4	2
H02	black	3021	Transcription machinery	4/443	235/12246	0.0170213	0.470525	-1.58772	0.973018	0.999941	0.966995	EAF2/BAZ2A/MED15/CTDSPL	4
H02	black	4140	Autophagy - animal	2/443	154/12246	0.012987	0.359004	-1.55078	0.977303	0.999941	0.966995	AKT1/ULK1	2
H02	black	4141	Protein processing in endoplasmic reticulum	2/443	154/12246	0.012987	0.359004	-1.55078	0.977303	0.999941	0.966995	SEC24B/AMFR	2
H02	black	3016	Transfer RNA biogenesis	2/443	158/12246	0.0126582	0.349916	-1.59333	0.980012	0.999941	0.966995	PUS7L/NSUN6	2
H02	black	4120	Ubiquitin mediated proteolysis	1/443	135/12246	0.00740741	0.204765	-1.79994	0.993276	0.999941	0.966995	FBXW7	1
H02	black	3400	DNA repair and recombination proteins	4/443	305/12246	0.0131148	0.362536	-2.18409	0.996044	0.999941	0.966995	SMCHD1/REV1/UVSSA/PER2	4
H02	black	4144	Endocytosis	2/443	234/12246	0.00854701	0.236268	-2.28521	0.998352	0.999941	0.966995	RAB4A/PDGFRA	2
H02	black	3009	Ribosome biogenesis	2/443	331/12246	0.0060423	0.167029	-2.97633	0.999941	0.999941	0.966995	NXF1/NOL9	2
H21	blue	4146	Peroxisome	34/1049	80/12246	0.425	4.96144	10.8803	2.9e-16	5.39e-14	4.24e-14	SLC27A2/PHYH/DHRS4/ACSL1/MLYCD/ECH1/ACOX3/GNPAT/DDO/PEX5L/HAO1/PEX6/ACSL5/IDH2/ACOX2/ABCD3/PECR/NUDT13/MVK/PEX16/PXMP4/IDH1/PAOX/DAO/PEX5/HAO2/GSTK1/EHHADH/AGXT/SCP2/ACAA1/PEX11G/PIPOX/ACOX1	34
H21	blue	280	Valine, leucine and isoleucine degradation	24/1049	44/12246	0.545455	6.36762	10.9171	6.29e-15	5.85e-13	4.6e-13	ALDH7A1/HIBADH/ACAT1/HADH/ALDH6A1/BCKDHA/MCCC2/DLD/AUH/HADHA/ACAA2/ALDH9A1/AGXT2/HMGCS2/MCCC1/ABAT/ACADS/IVD/EHHADH/AOX2/MCEE/ACAD8/ACAA1/ALDH3A2	24
H21	blue	71	Fatty acid degradation	20/1049	34/12246	0.588235	6.86704	10.4853	1.66e-13	1.03e-11	8.08e-12	ALDH7A1/GCDH/ADH6/ACAT1/HADH/ADH1C/ACSL1/ACOX3/HADHA/ACAA2/ALDH9A1/ACADL/ACSL5/ACADS/EHHADH/CPT2/CPT1A/ACAA1/ACOX1/ALDH3A2	20
H21	blue	380	Tryptophan metabolism	18/1049	37/12246	0.486486	5.67923	8.72472	1.96e-10	9.14e-09	7.19e-09	DDC/ALDH7A1/GCDH/ACAT1/HADH/TDO2/DLD/HADHA/ALDH9A1/MAOB/MAOA/KMO/IDO2/HAAO/EHHADH/AOX2/AOC1/ALDH3A2	18
H21	blue	410	beta-Alanine metabolism	15/1049	27/12246	0.555556	6.48554	8.73373	5.78e-10	2.15e-08	1.69e-08	ALDH7A1/CNDP2/ALDH6A1/MLYCD/ACOX3/HADHA/ALDH9A1/ABAT/CARNS1/ACADS/GAD1/EHHADH/CSAD/ACOX1/ALDH3A2	15
H21	blue	3320	PPAR signaling pathway	22/1049	63/12246	0.349206	4.07663	7.49349	4.64e-09	1.44e-07	1.13e-07	PCK2/SLC27A2/FABP2/ACSL1/ACOX3/ACADL/AQP7/FABP7/HMGCS2/PLTP/ACSL5/ACOX2/EHHADH/APOA5/APOC3/APOA1/SCP2/CPT2/CPT1A/ACAA1/APOA2/ACOX1	22
H21	blue	260	Glycine, serine and threonine metabolism	16/1049	38/12246	0.421053	4.91536	7.39873	2.73e-08	7.26e-07	5.71e-07	ALDH7A1/GRHPR/GCSH/DLD/MAOB/MAOA/DMGDH/AGXT2/GATM/GNMT/DAO/AGXT/CHDH/GAMT/SRR/PIPOX	16
H21	blue	650	Butanoate metabolism	12/1049	23/12246	0.521739	6.09077	7.47954	8.15e-08	1.89e-06	1.49e-06	ACAT1/HADH/HADHA/HMGCS2/ACSM5/ABAT/BDH1A/BDH1B/ACSM3/ACADS/GAD1/EHHADH	12
H21	blue	20	Citrate cycle (TCA cycle)	13/1049	28/12246	0.464286	5.42006	7.16677	1.37e-07	2.84e-06	2.23e-06	PCK2/IDH3B/SDHA/DLD/ACO1/ACO2/SUCLG1/SUCLG2/IDH2/IDH1/IDH3A/PDHX/SDHD	13
H21	blue	640	Propanoate metabolism	13/1049	30/12246	0.433333	5.05872	6.81243	3.73e-07	6.94e-06	5.46e-06	ALDH6A1/MLYCD/BCKDHA/ACOX3/DLD/HADHA/SUCLG1/ABAT/SUCLG2/ACADS/EHHADH/MCEE/ACOX1	13
H21	blue	330	Arginine and proline metabolism	15/1049	42/12246	0.357143	4.16928	6.29724	9.58e-07	1.62e-05	1.27e-05	ALDH7A1/CNDP2/OAT/ALDH9A1/LAP3/MAOB/MAOA/GATM/AGMAT/GOT2/CARNS1/DAO/AOC1/GAMT/ALDH3A2	15
H21	blue	350	Tyrosine metabolism	13/1049	33/12246	0.393939	4.59884	6.33614	1.4e-06	2.17e-05	1.71e-05	DDC/ADH6/DCT/GSTZ1/ADH1C/MAOB/MAOA/FAHD1/FAH/GOT2/COMT/AOX2/HGD	13
H21	blue	340	Histidine metabolism	10/1049	20/12246	0.5	5.83699	6.62619	1.7e-06	2.43e-05	1.91e-05	ALDH7A1/CNDP2/HNMT/ALDH9A1/MAOB/MAOA/FTCD/CARNS1/AOC1/ALDH3A2	10
H21	blue	4142	Lysosome	26/1049	122/12246	0.213115	2.4879	5.05529	1.07e-05	0.000141958	0.000111671	NPC2/FUCA2/CTSO/HEXB/CTSB/LAPTM4B/GNS/ATP6V0A4/ARSB/IDUA/CD164/LAMP1/LGMN/ASAH1/CTSZ/GM2A/LIPA/PSAP/HEXA/LITAF/SLC11A1/ACP2/DNASE2B/GAA/GUSB/CTNS	26
H21	blue	250	Alanine, aspartate and glutamate metabolism	12/1049	34/12246	0.352941	4.12023	5.57633	1.36e-05	0.000168391	0.000132463	NIT2/FOLH1/CPS1/ADSL/AGXT2/DDO/ABAT/GOT2/RIMKLB/GAD1/AGXT/ASS1	12
H21	blue	630	Glyoxylate and dicarboxylate metabolism	11/1049	31/12246	0.354839	4.14238	5.36178	2.94e-05	0.00034159	0.000268709	GRHPR/ACAT1/GCSH/DLD/ACO1/ACO2/HAO1/HYI/HAO2/MCEE/AGXT	11
H21	blue	310	Lysine degradation	15/1049	56/12246	0.267857	3.12696	4.88278	5.03e-05	0.000550658	0.000433172	ALDH7A1/GCDH/ACAT1/HADH/SUV39H2/DLD/HADHA/ALDH9A1/PHYKPL/BBOX1/CAMKMT/EHHADH/KMT5A/PIPOX/ALDH3A2	15
H21	blue	53	Ascorbate and aldarate metabolism	7/1049	15/12246	0.466667	5.44786	5.27572	0.000115423	0.00119271	0.000938237	ALDH7A1/RGNL/RGN/KL/ALDH9A1/GUSB/ALDH3A2	7
H21	blue	620	Pyruvate metabolism	11/1049	39/12246	0.282051	3.29266	4.38918	0.000307252	0.00300784	0.0023661	ALDH7A1/GRHPR/PCK2/ADH6/ACAT1/ADH1C/DLD/ALDH9A1/PDHX/LDHD/ALDH3A2	11
H21	blue	531	Glycosaminoglycan degradation	7/1049	18/12246	0.388889	4.53988	4.60006	0.000453778	0.00422014	0.00331975	HPSE/HEXB/GNS/ARSB/IDUA/HEXA/GUSB	7
H21	blue	1004	Lipid biosynthesis proteins	16/1049	75/12246	0.213333	2.49045	3.96279	0.000508712	0.0043344	0.00340963	OXSM/SLC27A2/ACSL1/ELOVL2/AGPAT3/ACSM5/ACSM3/HACD2/GPAM/ACSL5/ELOVL3/PECR/LPCAT3/AGPAT2/ACSF2/FADS6	16
H21	blue	982	Drug metabolism - cytochrome P450	10/1049	35/12246	0.285714	3.33542	4.23487	0.000512671	0.0043344	0.00340963	GSTA2/GSTA3/ADH6/ADH1C/MAOB/MAOA/DM5L/GSTK1/AOX2/GSTM2	10
H21	blue	480	Glutathione metabolism	12/1049	49/12246	0.244898	2.85893	3.99072	0.000686135	0.00554874	0.00436488	GSTA2/GSTA3/LAP3/LANCL1/RRM2B/ANPEP/NAT8B/IDH2/IDH1/GSS/GSTK1/GSTM2	12
H21	blue	600	Sphingolipid metabolism	12/1049	52/12246	0.230769	2.69399	3.74677	0.00120835	0.00936473	0.00736671	UGT8/HEXB/B4GALT5/PLPP1/ASAH1/GM2A/PSAP/SGPL1/HEXA/NEU4/SMPD2/ENPP7	12
H21	blue	561	Glycerolipid metabolism	13/1049	60/12246	0.216667	2.52936	3.63472	0.00143056	0.0106434	0.00837255	ALDH7A1/DGAT2/ALDH9A1/AGPAT3/AGK/PLPP1/GPAM/TKFC/PNLIPRP3/LIPC/MOGAT1/AGPAT2/ALDH3A2	13
H21	blue	564	Glycerophospholipid metabolism	17/1049	95/12246	0.178947	2.08903	3.26145	0.00269597	0.0192866	0.0151717	ETNPPL/PLA2G10L/GNPAT/CHPT1/AGPAT3/PLPP1/PEMT/GPAM/PLD4/GPD1L2/PLA2G4F/PLA2G12B/LCAT/LPCAT3/PLA1A/AGPAT2/PCYT2	17
H21	blue	360	Phenylalanine metabolism	5/1049	13/12246	0.384615	4.48999	3.85341	0.00327778	0.0225803	0.0177626	DDC/PAH/MAOB/MAOA/GOT2	5
H21	blue	983	Drug metabolism - other enzymes	12/1049	59/12246	0.20339	2.37437	3.2389	0.00375965	0.0249748	0.0196463	GSTA2/GSTA3/NAT/PNAT10/CES1L1/CES1L2/RRM2B/DUT/GSTM2/UCK1/TK1/GUSB	12
H21	blue	10	Glycolysis / Gluconeogenesis	11/1049	53/12246	0.207547	2.4229	3.17741	0.0046183	0.0296208	0.0233011	ALDH7A1/PCK2/ADH6/ALDOB/ADH1C/DLD/FBP1/ALDH9A1/GALM/PDHX/ALDH3A2	11
H21	blue	230	Purine metabolism	20/1049	127/12246	0.15748	1.83842	2.90701	0.00556672	0.0345137	0.02715	PRPS2/NUDT9/NUDT5/ENTPD5/GUCY1B3/URAH/ADCY1/ADCY3/RRM2B/ATIC/GART-B/GART/ADSL/GDA/ENTPD6/NT5M/PAPSS2/ENTPD2/ENTPD8/AK8	20
H21	blue	980	Metabolism of xenobiotics by cytochrome P450	8/1049	36/12246	0.222222	2.59422	2.93195	0.00979241	0.0587545	0.0462189	GSTA2/GSTA3/DHDH/ADH6/ADH1C/AKR7A2/GSTK1/GSTM2	8
H21	blue	40	Pentose and glucuronate interconversions	6/1049	23/12246	0.26087	3.04538	3.00515	0.0110415	0.0610307	0.0480094	DHDH/CRYL1/KL/SORD/XYLB/GUSB	6
H21	blue	1003	Glycosyltransferases	27/1049	199/12246	0.135678	1.58391	2.54183	0.0112143	0.0610307	0.0480094	ALG11/GALNT7/C1GALT1/UGT8/CHST9/ALG10/B3GALNT2/ST3GAL1/PIGM/GCNT2/TMTC3/FKTN/B4GALT5/GYS2/B3GNT5/POMGNT2/PIGZ/TMEM260/LFNG/LARGE2/POMGNT1/EXTL2/A4GNT/CHST8/GALNT11/FUT7/WBSCR17	27
H21	blue	1040	Biosynthesis of unsaturated fatty acids	7/1049	30/12246	0.233333	2.72393	2.89355	0.0117162	0.0610307	0.0480094	ACOX3/ELOVL2/HACD2/ELOVL3/SCP2/ACAA1/ACOX1	7
H21	blue	511	Other glycan degradation	5/1049	17/12246	0.294118	3.43352	3.07313	0.0118124	0.0610307	0.0480094	FUCA2/HEXB/MAN2B2/HEXA/NEU4	5
H21	blue	670	One carbon pool by folate	5/1049	17/12246	0.294118	3.43352	3.07313	0.0118124	0.0610307	0.0480094	ATIC/GART-B/GART/FTCD/MTHFD1	5
H21	blue	565	Ether lipid metabolism	9/1049	45/12246	0.2	2.3348	2.74561	0.0127378	0.0640331	0.0503713	UGT8/PLA2G10L/ENPP6/CHPT1/PAFAH2/PLPP1/PLD4/PLA2G4F/PLA2G12B	9
H21	blue	760	Nicotinate and nicotinamide metabolism	8/1049	38/12246	0.210526	2.45768	2.75453	0.0135961	0.0665491	0.0523505	QPRT/ASPDH/NNT/NT5M/SIRT3/NUDT13/SIRT4/AOX2	8
H21	blue	220	Arginine biosynthesis	5/1049	18/12246	0.277778	3.24277	2.91447	0.0152254	0.0726134	0.0571209	OTC/CPS1/GOT2/ASS1/ACY1	5
H21	blue	592	alpha-Linolenic acid metabolism	6/1049	25/12246	0.24	2.80175	2.76012	0.0167268	0.0758825	0.0596925	PLA2G10L/ACOX3/PLA2G4F/PLA2G12B/ACAA1/ACOX1	6
H21	blue	62	Fatty acid elongation	6/1049	25/12246	0.24	2.80175	2.76012	0.0167268	0.0758825	0.0596925	HADH/HADHA/ACAA2/ELOVL2/HACD2/ELOVL3	6
H21	blue	900	Terpenoid backbone biosynthesis	5/1049	19/12246	0.263158	3.0721	2.76658	0.0192389	0.0852007	0.0670226	ACAT1/PDSS2/HMGCS2/FNTB/MVK	5
H21	blue	790	Folate biosynthesis	6/1049	28/12246	0.214286	2.50157	2.43467	0.0285859	0.123651	0.0972689	MOCOS/PAH/QDPR/SPR/GCH1/PCBD1	6
H21	blue	515	Mannose type O-glycan biosynthesis	5/1049	22/12246	0.227273	2.65318	2.37542	0.0352101	0.148843	0.117086	B3GALNT2/FKTN/POMGNT2/LARGE2/POMGNT1	5
H21	blue	563	Glycosylphosphatidylinositol (GPI)-anchor biosynthesis	5/1049	23/12246	0.217391	2.53782	2.25942	0.0419236	0.172523	0.135714	MPPE1/GPLD1/PIGM/PIGZ/PIGS	5
H21	blue	1007	Amino acid related enzymes	9/1049	55/12246	0.163636	1.91029	2.07089	0.042667	0.172523	0.135714	OAT/NARS2/DARS2/AGXT2/EARS2/ABAT/GOT2/AGXT/TARS2	9
H21	blue	3030	DNA replication	6/1049	31/12246	0.193548	2.25948	2.14902	0.0449498	0.177887	0.139933	PRIM2/RFC4/POLE2/PCNA/PRIM1/POLE3	6
H21	blue	3410	Base excision repair	7/1049	40/12246	0.175	2.04295	2.02219	0.0511133	0.195388	0.153701	RFC4/ADPRHL2/POLE2/PCNA/NEIL1/POLL/POLE3	7
H21	blue	512	Mucin type O-glycan biosynthesis	6/1049	32/12246	0.1875	2.18887	2.06109	0.0514732	0.195388	0.153701	GALNT7/C1GALT1/ST3GAL1/B4GALT5/GALNT11/WBSCR17	6
H21	blue	61	Fatty acid biosynthesis	4/1049	18/12246	0.222222	2.59422	2.07168	0.0621889	0.231343	0.181985	OXSM/ACSL1/CBR4/ACSL5	4
H21	blue	30	Pentose phosphate pathway	5/1049	26/12246	0.192308	2.245	1.94507	0.0663953	0.242148	0.190484	PRPS2/RGNL/RGN/ALDOB/FBP1	5
H21	blue	4054	Pattern recognition receptors	5/1049	27/12246	0.185185	2.16185	1.84982	0.075995	0.269779	0.21222	MMR1L3/MMR1L4/NLRC3/PLA2R1/TLR21	5
H21	blue	603	Glycosphingolipid biosynthesis - globo and isoglobo series	3/1049	12/12246	0.25	2.91849	2.03509	0.0768726	0.269779	0.21222	ST3GAL1/HEXB/HEXA	3
H21	blue	4091	Lectins	9/1049	62/12246	0.145161	1.69461	1.67825	0.0804129	0.276978	0.217883	FCER2/MMR1L3/MMR1L4/LGALS8/SIGLEC15/SELP/LGALS2/LMAN2L/PLA2R1	9
H21	blue	604	Glycosphingolipid biosynthesis - ganglio series	3/1049	13/12246	0.230769	2.69399	1.8704	0.0938058	0.317234	0.24955	ST3GAL1/HEXB/HEXA	3
H21	blue	430	Taurine and hypotaurine metabolism	3/1049	14/12246	0.214286	2.50157	1.72058	0.112107	0.372354	0.29291	DM5L/GAD1/CSAD	3
H21	blue	120	Primary bile acid biosynthesis	3/1049	15/12246	0.2	2.3348	1.58324	0.131632	0.410309	0.322767	CYP46A1/ACOX2/SCP2	3
H21	blue	450	Selenocompound metabolism	3/1049	15/12246	0.2	2.3348	1.58324	0.131632	0.410309	0.322767	SEPHS1/SEPSECS/PAPSS2	3
H21	blue	4980	Cobalamin transport and metabolism	3/1049	15/12246	0.2	2.3348	1.58324	0.131632	0.410309	0.322767	TCN2/LMBRD1/MMADHC	3
H21	blue	590	Arachidonic acid metabolism	7/1049	50/12246	0.14	1.63436	1.37571	0.132468	0.410309	0.322767	HPGD/PLA2G10L/PLA2G4F/PLA2G12B/ALOX15B/PTGES2/PTGDS	7
H21	blue	2010	ABC transporters	6/1049	41/12246	0.146341	1.70839	1.39062	0.134564	0.410309	0.322767	ABCA1/ABCG8/ABCD3/ABCC2/ABCB11/ABCA9	6
H21	blue	240	Pyrimidine metabolism	8/1049	60/12246	0.133333	1.55653	1.32267	0.13847	0.415409	0.326779	ENTPD5/RRM2B/ENTPD6/NT5M/DUT/UCK1/ENTPD8/TK1	8
H21	blue	513	Various types of N-glycan biosynthesis	6/1049	42/12246	0.142857	1.66771	1.32672	0.146344	0.429284	0.337693	ALG11/CHST9/HEXB/HEXA/CHST8/MAN1B1	6
H21	blue	500	Starch and sucrose metabolism	5/1049	33/12246	0.151515	1.76878	1.35353	0.14771	0.429284	0.337693	MGAM/AMY2A/GYS2/PYGL/GAA	5
H21	blue	4090	CD molecules	29/1049	279/12246	0.103943	1.21342	1.10375	0.159378	0.455897	0.358628	ENPEP/FCER2/MMR1L3/MMR1L4/FZD4/CD2/CD101/CD180/FGFR4/SELP/TNFSF13B/CD164/LAMP1/CSF3R/ITGB2/HAVCR1/ANPEP/MELTF/CCR5/CCR2/CD5/DPP4/PLA2R1/ICOS/CD79B/BSG/IL6R/ENTPD8/FZD9	29
H21	blue	4216	Ferroptosis	5/1049	34/12246	0.147059	1.71676	1.28096	0.16177	0.455897	0.358628	ACSL1/SLC40A1/ACSL5/GSS/LPCAT3	5
H21	blue	3037	Cilium and associated proteins	47/1049	477/12246	0.0985325	1.15027	1.02463	0.172545	0.468565	0.368593	IFT80/TCTN3/ICK/CLRN3/PKD2/ARMC3/CFAP69/CLDN12/IFT88/LRGUK/INTU/INVS/TPPP2/MAK/POC1B/LCA5L/SPEF2/IQCG/TSGA10/TMC1/TMC2/SPATA17/GLIS2/BCORL1/ANKS4B/TBC1D24/CATIP/CFAP221/TUB/CFAP73/TMC5/TTLL7/BBS4/TMEM80/WDR78/MYO3B/OTOG/CLDN15/CLDN18/COMT/RILPL2/USH1C/TCTN1/CLDN25/RSPH14/DYNLL2/CLDN9	47
H21	blue	785	Lipoic acid metabolism	3/1049	17/12246	0.176471	2.06011	1.33874	0.173766	0.468565	0.368593	GCSH/BCKDHA/DLD	3
H21	blue	51	Fructose and mannose metabolism	5/1049	35/12246	0.142857	1.66771	1.21077	0.176341	0.468565	0.368593	ALDOB/KHK/FBP1/TKFC/SORD	5
H21	blue	52	Galactose metabolism	5/1049	35/12246	0.142857	1.66771	1.21077	0.176341	0.468565	0.368593	MGAM/GALT/GALM/LCT/GAA	5
H21	blue	3032	DNA replication proteins	14/1049	125/12246	0.112	1.30749	1.05761	0.182144	0.476074	0.3745	POT1/PRIM2/DBF4/DNMT3B/RFC4/POLE2/PCNA/TNKS2/STN1/ORC6/CDK2/ORC2/PRIM1/POLE3	14
H21	blue	270	Cysteine and methionine metabolism	6/1049	45/12246	0.133333	1.55653	1.14476	0.184287	0.476074	0.3745	AGXT2/DNMT3B/TST/GNMT/GOT2/GSS	6
H21	blue	100	Steroid biosynthesis	3/1049	18/12246	0.166667	1.94566	1.22888	0.196082	0.490347	0.385729	SOAT1/LIPA/DHCR24	3
H21	blue	860	Porphyrin metabolism	4/1049	27/12246	0.148148	1.72948	1.16143	0.196505	0.490347	0.385729	HEPH/EARS2/ALAD/GUSB	4
H21	blue	3310	Nuclear receptors	6/1049	46/12246	0.130435	1.52269	1.08708	0.197721	0.490347	0.385729	HNF4beta/NR2E1/AR/HNF4A/THRA/NR1I3	6
H21	blue	140	Steroid hormone biosynthesis	5/1049	38/12246	0.131579	1.53605	1.01296	0.222737	0.545118	0.428814	SULT2B1/HSD17B3/CYP2D6/COMT/DHRS11	5
H21	blue	520	Amino sugar and nucleotide sugar metabolism	6/1049	49/12246	0.122449	1.42947	0.92197	0.240011	0.579766	0.456069	HEXB/GALT/NPL/HEXA/CYB5R2/UAP1L1	6
H21	blue	3083	Polycomb repressive complex	8/1049	71/12246	0.112676	1.31538	0.815721	0.260991	0.622363	0.489578	SCML2/BMI1/PCGF3/L3MBTL2/BCORL1/PCGF6/MTF2/PHF19	8
H21	blue	3450	Non-homologous end-joining	2/1049	12/12246	0.166667	1.94566	1.00313	0.274734	0.646843	0.508835	NHEJ1/POLL	2
H21	blue	514	Other types of O-glycan biosynthesis	5/1049	42/12246	0.119048	1.38976	0.774437	0.2893	0.658795	0.518237	GALNT7/C1GALT1/LFNG/GALNT11/WBSCR17	5
H21	blue	830	Retinol metabolism	5/1049	42/12246	0.119048	1.38976	0.774437	0.2893	0.658795	0.518237	ADH6/DHRS4/ADH1C/ALDH1A1/AOX2	5
H21	blue	601	Glycosphingolipid biosynthesis - lacto and neolacto series	3/1049	22/12246	0.136364	1.59191	0.850498	0.290437	0.658795	0.518237	GCNT2/B3GNT5/FUT7	3
H21	blue	4744	Phototransduction	3/1049	23/12246	0.130435	1.52269	0.767958	0.314673	0.70517	0.554718	CALML4/SAG/GNAT1	3
H21	blue	4080	Neuroactive ligand-receptor interaction	33/1049	353/12246	0.0934844	1.09133	0.532959	0.32395	0.717318	0.564274	GRPR/HTR1E/LPAR6/CYSLTR2/NPFFR2/GRIN3A/DRD3/PLG/AGT/GPR83/RXFP1/GRID2/LYPD6B/PGRMC1/CHRNA6/CHRM2/GABRA3/MCHR2/ADRA1D/ADRB3/P2RY4/SCTR/NPY4R/CHRM5/NTSR1/F2/OPRL1/THRA/GRM2/ADORA3/C5/TMEM97/TRPV1	33
H21	blue	536	Glycosaminoglycan binding proteins	18/1049	187/12246	0.0962567	1.1237	0.521729	0.337321	0.729652	0.573976	HPSE/ITIH2/COL25A1/APOB/SOD3/APP/CTSB/SERPINC1/SELP/FGG/FGA/NTN3/SLIT1/F2/COL4A3/SERPIND1/APOA5/VTN	18
H21	blue	1006	Prenyltransferases	2/1049	14/12246	0.142857	1.66771	0.765103	0.340218	0.729652	0.573976	PDSS2/FNTB	2
H21	blue	199	Cytochrome P450	5/1049	45/12246	0.111111	1.29711	0.611139	0.341289	0.729652	0.573976	CYP2D6/CYP2AC2/CYP46A1/CYP4V2/CYP1C1	5
H21	blue	4530	Tight junction	15/1049	157/12246	0.0955414	1.11535	0.445226	0.368178	0.778194	0.612162	CLDN12/HCLS1/DLG2/GATA4/PPP2R2C/TUBA8A/PRKAA1/PCNA/NEDD4/CLDN15/CLDN18/CLDN25/CGN/STK11/CLDN9	15
H21	blue	4514	Cell adhesion molecules	13/1049	137/12246	0.0948905	1.10775	0.388184	0.392119	0.819485	0.644643	CLDN12/CNTNAP2/CD2/SELP/ITGB2/NLGN3/ICOS/LRRC4C/CLDN15/CLDN18/CADM1/CLDN25/CLDN9	13
H21	blue	770	Pantothenate and CoA biosynthesis	2/1049	16/12246	0.125	1.45925	0.562612	0.403747	0.83441	0.656384	CSAD/ALDH3A2	2
H21	blue	510	N-Glycan biosynthesis	5/1049	49/12246	0.102041	1.19122	0.410512	0.41134	0.840761	0.66138	ALG11/MOGS/ALG10/MAN1B1/DOLK	5
H21	blue	910	Nitrogen metabolism	2/1049	17/12246	0.117647	1.37341	0.471552	0.434411	0.878266	0.690883	CPS1/CA3B	2
H21	blue	4261	Adrenergic signaling in cardiomyocytes	12/1049	131/12246	0.0916031	1.06937	0.244328	0.448382	0.896763	0.705433	CAMK2D/AGT/ADCY1/ADCY3/PPP2R2C/CACNA2D4/ADRA1D/CALML4/MAPK14/CREB3L3/ATP2B2/CACNA2D3	12
H21	blue	591	Linoleic acid metabolism	3/1049	29/12246	0.103448	1.20765	0.342666	0.457792	0.897025	0.705639	PLA2G10L/PLA2G4F/PLA2G12B	3
H21	blue	1001	Protein kinases	41/1049	467/12246	0.0877944	1.02491	0.167994	0.458158	0.897025	0.705639	KSR2/ICK/MAP3K15/PRKG2/CAMK2D/RPS6KL1/MAP3K4/DCLK1/PRKACA/SRPK2/ACVR1C/MAK/STK17B/RET/FGFR4/GRK6/ROS1/EPHA10/PRKAA1/PAK3/HCK/BTK/TXK/MOK/DCLK3/RPS6KC1/CDKL1/MAP3K9/PDK1/MYO3B/PAK6/STK25/EPHA1/CDK2/OXSR1/CDK18/MAPK14/STK11/MAPKAPK3/AATK/CDK3	41
H21	blue	4148	Efferocytosis	13/1049	144/12246	0.0902778	1.0539	0.199142	0.464152	0.899294	0.707424	CAMK2D/ATP8A2/ABCA1/HAVCR1/C1QB/CX3CR1/TIMD4/LIPA/ANO3/GPR132/CPT1A/MAPK14/BSG	13
H21	blue	4920	Adipocytokine signaling pathway	6/1049	65/12246	0.0923077	1.0776	0.191991	0.487236	0.93118	0.732507	PCK2/ACSL1/PRKAA1/ACSL5/CPT1A/STK11	6
H21	blue	4030	G protein-coupled receptors	40/1049	461/12246	0.0867679	1.01293	0.0865915	0.490622	0.93118	0.732507	GPR171/GRPR/GPR34/OR52L1/HTR1E/LPAR6/CYSLTR2/NPFFR2/ADGRG7/DRD3/FZD4/GPR83/RXFP1/GPR137B/CHRM2/MCHR2/ADRA1D/GPR141/CX3CR1/CCR5/CCR2/ADRB3/P2RY4/GPR65/GPR132/LGR4/FFAR4/SCTR/NPY4R/ADGRA2/CHRM5/NTSR1/OPRL1/GPR162/GRM2/ADORA3/TPRA1/GPR142/FZD9/GPRC5C	40
H21	blue	3430	Mismatch repair	2/1049	20/12246	0.1	1.1674	0.229318	0.520883	0.973882	0.766099	RFC4/PCNA	2
H21	blue	4916	Melanogenesis	8/1049	91/12246	0.0879121	1.02628	0.0770271	0.523593	0.973882	0.766099	CAMK2D/DCT/FZD4/ADCY1/ADCY3/CALML4/CREB3L3/FZD9	8
H21	blue	4145	Phagosome	12/1049	141/12246	0.0851064	0.99353	-0.0236516	0.553517	1	0.786644	STX7/MMR1L3/MMR1L4/PIK3C3/NCF2/TUBA8A/ATP6V0A4/LAMP1/ITGB2/ATP6V1B2/SCARB1/PLA2R1	12
H21	blue	4370	VEGF signaling pathway	5/1049	58/12246	0.0862069	1.00638	0.0149002	0.562007	1	0.786644	RAC2/PLA2G4F/MAPK14/MAPKAPK3/RAC3	5
H21	blue	970	Aminoacyl-tRNA biosynthesis	5/1049	59/12246	0.0847458	0.98932	-0.0251691	0.577581	1	0.786644	NARS2/SEPSECS/DARS2/EARS2/TARS2	5
H21	blue	4912	GnRH signaling pathway	7/1049	84/12246	0.0833333	0.972831	-0.0764756	0.587358	1	0.786644	CAMK2D/MAP3K4/ADCY1/ADCY3/CALML4/PLA2G4F/MAPK14	7
H21	blue	4270	Vascular smooth muscle contraction	10/1049	121/12246	0.0826446	0.964791	-0.119129	0.595001	1	0.786644	PLA2G10L/AGT/GUCY1B3/ADCY1/ADCY3/ADRA1D/CALML4/PLA2G4F/PLA2G12B/PPP1R12B	10
H21	blue	4340	Hedgehog signaling pathway	4/1049	48/12246	0.0833333	0.972831	-0.0577247	0.597927	1	0.786644	GAS1/HHAT/IHH/LRP2	4
H21	blue	4810	Regulation of actin cytoskeleton	17/1049	206/12246	0.0825243	0.963386	-0.162211	0.601167	1	0.786644	SPATA13/FGFR4/CHRM2/RAC2/ITGB2/PAK3/CHRM5/ABI2/F2/PAK6/GNG12/ARHGEF4/PPP1R12B/C8G/C5/RAC3/MYL10	17
H21	blue	3420	Nucleotide excision repair	4/1049	49/12246	0.0816327	0.952978	-0.100947	0.614513	1	0.786644	RFC4/POLE2/PCNA/POLE3	4
H21	blue	3022	Basal transcription factors	3/1049	37/12246	0.0810811	0.946539	-0.0996823	0.625118	1	0.786644	GTF2A1/GTF2A1L/GTF2I	3
H21	blue	3460	Fanconi anemia pathway	4/1049	50/12246	0.08	0.933918	-0.14331	0.630666	1	0.786644	POLN/RAD51/FAAP24/FANCE	4
H21	blue	3440	Homologous recombination	3/1049	38/12246	0.0789474	0.92163	-0.148094	0.643365	1	0.786644	RAD52/RAD51/BABAM1	3
H21	blue	4672	Intestinal immune network for IgA production	3/1049	38/12246	0.0789474	0.92163	-0.148094	0.643365	1	0.786644	TNFSF13B/ICOS/AICDA	3
H21	blue	4114	Oocyte meiosis	8/1049	101/12246	0.0792079	0.924671	-0.232669	0.64399	1	0.786644	CAMK2D/ADCY1/ADCY3/AR/CALML4/CDK2/ANAPC7/MAPK14	8
H21	blue	730	Thiamine metabolism	1/1049	13/12246	0.0769231	0.897998	-0.112624	0.688013	1	0.786644	AK8	1
H21	blue	3400	DNA repair and recombination proteins	24/1049	305/12246	0.0786885	0.918608	-0.440583	0.700095	1	0.786644	ELOF1/MMS22L/TDP2/RRM2B/RAD52/SLF1/RFC4/GCNA/POLN/TTI2/DUT/POLE2/RAD18/BRAT1/PCNA/NEIL1/NHEJ1/RAD51AP1/RAD51/POLL/FAAP24/FANCE/POLE3/BABAM1	24
H21	blue	3016	Transfer RNA biogenesis	12/1049	158/12246	0.0759494	0.886631	-0.438997	0.710832	1	0.786644	NARS2/SEPHS1/TRMT11/DARS2/POP1/MOCS3/BPNT1/EARS2/ZBTB8OS/AARSD1/POP5/TARS2	12
H21	blue	533	Glycosaminoglycan biosynthesis - keratan sulfate	1/1049	14/12246	0.0714286	0.833855	-0.190378	0.714766	1	0.786644	ST3GAL1	1
H21	blue	4115	p53 signaling pathway	5/1049	69/12246	0.0724638	0.84594	-0.39279	0.71533	1	0.786644	CCNG2/SESN3/RFWD2/RRM2B/CDK2	5
H21	blue	4910	Insulin signaling pathway	9/1049	121/12246	0.0743802	0.868312	-0.445568	0.719021	1	0.786644	PHKA2/PCK2/FBP1/GYS2/PRKAA1/CALML4/PYGL/PRKAR2A/EXOC7	9
H21	blue	4020	Calcium signaling pathway	18/1049	235/12246	0.0765957	0.894177	-0.50135	0.725532	1	0.786644	GRPR/PHKA2/CAMK2D/CYSLTR2/TRDN/GRIN3A/ADCY1/ADCY3/RET/FGFR4/CHRM2/ADRA1D/CALML4/ADRB3/CHRM5/NTSR1/ATP2B2/MST1	18
H21	blue	4540	Gap junction	6/1049	83/12246	0.0722892	0.843902	-0.43675	0.725672	1	0.786644	PRKG2/GUCY1B3/ADCY1/PRKACA/ADCY3/TUBA8A	6
H21	blue	4814	Motor proteins	14/1049	189/12246	0.0740741	0.864739	-0.573589	0.753848	1	0.786644	DCTN1/TUBA8A/WDR78/MYO3B/MYO1D/TNNI2/MYO1G/MYO5B/DYNLL2/MYL10/TUBD1/KIF12/MYH1B/MYH1F	14
H21	blue	537	Glycosylphosphatidylinositol (GPI)-anchored proteins	5/1049	73/12246	0.0684932	0.799587	-0.525659	0.760555	1	0.786644	FOLR1/ENPP6/GFRA3/XPNPEP2/GPC3	5
H21	blue	4310	Wnt signaling pathway	11/1049	154/12246	0.0714286	0.833855	-0.635059	0.777784	1	0.786644	CAMK2D/FZD4/INVS/FRZB/RAC2/APCDD1L/DAAM1/SFRP1/LGR4/RAC3/FZD9	11
H21	blue	4820	Cytoskeleton in muscle cells	15/1049	212/12246	0.0707547	0.825989	-0.782269	0.816205	1	0.786644	MYOM1/COL9A1/TRIM55/SNTB1/TMOD1/MYBPC1/MYOT/DAAM1/TMEM43/COL4A3/TNNI2/SGCA/DAG1/MYH1B/MYH1F	15
H21	blue	4914	Progesterone-mediated oocyte maturation	5/1049	80/12246	0.0625	0.729623	-0.742603	0.826311	1	0.786644	ADCY1/ADCY3/CDK2/ANAPC7/MAPK14	5
H21	blue	532	Glycosaminoglycan biosynthesis - chondroitin sulfate / dermatan sulfate	1/1049	20/12246	0.05	0.583699	-0.570291	0.833461	1	0.786644	DSEL	1
H21	blue	3110	Chaperones and folding catalysts	15/1049	216/12246	0.0694444	0.810693	-0.859167	0.836971	1	0.786644	DNAJC5G/HEXB/TOR1AIP1/CTSB/HSPB3/FKBP3/DNAJC11/LCT/HEXA/SCG5/CCDC47/DNAJC22/P3H3/CRYAB/TOR2A	15
H21	blue	4050	Cytokine receptors	6/1049	96/12246	0.0625	0.729623	-0.814016	0.841414	1	0.786644	CSF3R/CX3CR1/CCR5/CCR2/SIGIRR/IL6R	6
H21	blue	4371	Apelin signaling pathway	8/1049	124/12246	0.0645161	0.75316	-0.845583	0.843837	1	0.786644	ADCY1/GNG4/PIK3C3/ADCY3/PRKAA1/CTGFL/CALML4/GNG12	8
H21	blue	4260	Cardiac muscle contraction	4/1049	69/12246	0.057971	0.676752	-0.82415	0.853339	1	0.786644	TRDN/CACNA2D4/UQCRC2/CACNA2D3	4
H21	blue	4512	ECM-receptor interaction	5/1049	84/12246	0.0595238	0.694879	-0.858865	0.856799	1	0.786644	COL9A1/FREM2/COL4A3/DAG1/VTN	5
H21	blue	562	Inositol phosphate metabolism	4/1049	70/12246	0.0571429	0.667084	-0.854963	0.860986	1	0.786644	ALDH6A1/PIK3C3/FIG4/MTMR14	4
H21	blue	4040	Ion channels	19/1049	274/12246	0.0693431	0.809509	-0.976073	0.862647	1	0.786644	PKD2/KCNS3/GRIN3A/GRID2/KCNS2/CHRNA6/CACNA2D4/GABRA3/UNC79/TRPC1/TPCN3/CLCN2/KCNK10/KCNH1/CLCN5/ANO3/CLCN1/CACNA2D3/TRPV1	19
H21	blue	535	Proteoglycans	3/1049	57/12246	0.0526316	0.61442	-0.893068	0.87709	1	0.786644	COL9A1/APP/GPC3	3
H21	blue	534	Glycosaminoglycan biosynthesis - heparan sulfate / heparin	1/1049	24/12246	0.0416667	0.486416	-0.770837	0.883679	1	0.786644	EXTL2	1
H21	blue	4622	RIG-I-like receptor signaling pathway	3/1049	59/12246	0.0508475	0.593592	-0.957759	0.89126	1	0.786644	TKFC/FADD/MAPK14	3
H21	blue	3029	Mitochondrial biogenesis	24/1049	353/12246	0.0679887	0.793698	-1.20382	0.906737	1	0.786644	IMMP2L/SIL1/GFM2/DARS2/POP1/RTN4IP1/GUF1/PRKAA1/MFN2/PTCD3/MSS51/SFXN5/MICU1/NEDD4/ATPAF1/POP5/FOXRED1/CPT1A/MYO5B/ACAD9/SURF1/ERAL1/POLDIP2/FDXR	24
H21	blue	4144	Endocytosis	15/1049	234/12246	0.0641026	0.748332	-1.18972	0.909087	1	0.786644	FOLR1/FGFR4/GRK6/DAB2/SMAP2/CCR5/CCR2/SNX4/NEDD4/RUFY2/ZFYVE9/VPS37B/SH3GLB2/RABEP1/RAB11FIP4	15
H21	blue	4012	ErbB signaling pathway	4/1049	79/12246	0.0506329	0.591087	-1.11601	0.915669	1	0.786644	CAMK2D/PAK3/PAK6/NRG4	4
H21	blue	4136	Autophagy - other	1/1049	28/12246	0.0357143	0.416928	-0.945405	0.918764	1	0.786644	PIK3C3	1
H21	blue	3060	Protein export	1/1049	29/12246	0.0344828	0.402551	-0.985902	0.925738	1	0.786644	IMMP2L	1
H21	blue	4130	SNARE interactions in vesicular transport	1/1049	29/12246	0.0344828	0.402551	-0.985902	0.925738	1	0.786644	STX7	1
H21	blue	4217	Necroptosis	7/1049	127/12246	0.0551181	0.643447	-1.23626	0.926491	1	0.786644	CAMK2D/STAT4/AIFM1/H2AFB2/PYGL/PLA2G4F/FADD	7
H21	blue	4031	GTP-binding proteins	10/1049	172/12246	0.0581395	0.678719	-1.29879	0.931357	1	0.786644	NKIRAS1/ARL11/GNG4/RHOBTB1/ARL5A/RERG/RAC2/GNG12/GNAT1/RAC3	10
H21	blue	4150	mTOR signaling pathway	8/1049	144/12246	0.0555556	0.648554	-1.29846	0.934009	1	0.786644	FZD4/RNF152/RRAGC/PRKAA1/ATP6V1B2/PRR5L/STK11/FZD9	8
H21	blue	190	Oxidative phosphorylation	6/1049	115/12246	0.0521739	0.609077	-1.28916	0.936461	1	0.786644	SDHA/ATP6V0A4/UQCRC2/ATP6V1B2/NDUFB4/SDHD	6
H21	blue	4621	NOD-like receptor signaling pathway	7/1049	131/12246	0.0534351	0.6238	-1.32498	0.939372	1	0.786644	CTSB/TAB1/MFN2/PSTPIP1/FADD/CATH3/MAPK14	7
H21	blue	4110	Cell cycle	8/1049	146/12246	0.0547945	0.63967	-1.3406	0.939835	1	0.786644	DBF4/RAD21/MAD2L1BP/PCNA/ORC6/CDK2/ORC2/ANAPC7	8
H21	blue	3250	Viral life cycle - HIV-1	2/1049	51/12246	0.0392157	0.457803	-1.18759	0.94035	1	0.786644	CCR5/CCR2	2
H21	blue	4515	Cell adhesion molecules	7/1049	134/12246	0.0522388	0.609835	-1.38998	0.94768	1	0.786644	FAT3/CDH20/CDHR2/CDHR3/SELP/ITGB2/CADM1	7
H21	blue	4010	MAPK signaling pathway	16/1049	264/12246	0.0606061	0.707514	-1.47048	0.949024	1	0.786644	MAP3K4/RET/FGFR4/TAB1/PTPRR/CACNA2D4/RAC2/RASGRF1/PLA2G4F/MAP3K9/GNG12/DUSP3/MAPK14/CACNA2D3/MAPKAPK3/RAC3	16
H21	blue	4623	Cytosolic DNA-sensing pathway	2/1049	55/12246	0.0363636	0.424508	-1.30923	0.955661	1	0.786644	DNASE2B/FADD	2
H21	blue	4068	FoxO signaling pathway	6/1049	123/12246	0.0487805	0.569462	-1.46884	0.958191	1	0.786644	PCK2/CCNG2/PRKAA1/CDK2/MAPK14/STK11	6
H21	blue	4520	Adherens junction	4/1049	91/12246	0.043956	0.513142	-1.4268	0.958536	1	0.786644	CTNNA3/RAC2/RAC3/MYL10	4
H21	blue	4140	Autophagy - animal	8/1049	154/12246	0.0519481	0.60644	-1.50431	0.958855	1	0.786644	STX7/PIK3C3/CTSB/RRAGC/PRKAA1/LAMP1/MTMR14/STK11	8
H21	blue	4210	Apoptosis	6/1049	124/12246	0.0483871	0.56487	-1.49059	0.960371	1	0.786644	CTSO/CTSB/TUBA8A/CTSZ/AIFM1/FADD	6
H21	blue	4510	Focal adhesion	10/1049	192/12246	0.0520833	0.60802	-1.67558	0.971753	1	0.786644	COL9A1/RAC2/PAK3/RASGRF1/PAK6/COL4A3/PPP1R12B/RAC3/MYL10/VTN	10
H21	blue	3082	ATP-dependent chromatin remodeling	4/1049	98/12246	0.0408163	0.476489	-1.59259	0.973118	1	0.786644	H2AFB2/ACTL6A/SMARCD3/POLE3	4
H21	blue	4620	Toll-like receptor signaling pathway	3/1049	87/12246	0.0344828	0.402551	-1.7117	0.98292	1	0.786644	TAB1/FADD/MAPK14	3
H21	blue	3018	RNA degradation	2/1049	68/12246	0.0294118	0.343352	-1.66194	0.983501	1	0.786644	DCP2/CNOT6	2
H21	blue	4070	Phosphatidylinositol signaling system	3/1049	89/12246	0.0337079	0.393505	-1.75762	0.985149	1	0.786644	PIK3C3/CALML4/MTMR14	3
H21	blue	3008	Ribosome biogenesis in eukaryotes	2/1049	72/12246	0.0277778	0.324277	-1.76009	0.987904	1	0.786644	POP1/POP5	2
H21	blue	4218	Cellular senescence	6/1049	148/12246	0.0405405	0.473269	-1.97324	0.989793	1	0.786644	LIN52/GATA4/CALML4/LIN9/CDK2/MAPK14	6
H21	blue	5132	Salmonella infection	11/1049	232/12246	0.0474138	0.553507	-2.10151	0.991408	1	0.786644	ARHGEF26/DCTN1/PIK3C3/TAB1/TUBA8A/PAK3/FADD/MAPK14/DYNLL2/MYL10/EXOC7	11
H21	blue	4141	Protein processing in endoplasmic reticulum	6/1049	154/12246	0.038961	0.45483	-2.08382	0.992865	1	0.786644	MOGS/SIL1/DNAJC5G/WFS1/CRYAB/MAN1B1	6
H21	blue	4330	Notch signaling pathway	1/1049	58/12246	0.0172414	0.201275	-1.86621	0.994521	1	0.786644	LFNG	1
H21	blue	1009	Protein phosphatases and associated proteins	22/1049	407/12246	0.0540541	0.631026	-2.31714	0.994534	1	0.786644	TESC/DLG2/DUSP27/CSMD3/DUSP22/PPP2R2C/PTPRR/PCIF1/CALML4/KCNK10/LCMT1/CPPED1/MTMR14/PHOSPHO2/MYO1D/DUSP3/PPP1R1B/ZFYVE9/MYO1G/PPP1R12B/PTPN22/AATK	22
H21	blue	3012	Translation factors	2/1049	83/12246	0.0240964	0.281301	-2.01086	0.99491	1	0.786644	GFM2/EEFSEC	2
H21	blue	4625	C-type lectin receptor signaling pathway	2/1049	87/12246	0.0229885	0.268367	-2.09614	0.996299	1	0.786644	CALML4/MAPK14	2
H21	blue	4060	Cytokine-cytokine receptor interaction	8/1049	203/12246	0.0394089	0.460058	-2.37435	0.997023	1	0.786644	ACVR1C/TNFSF13B/CSF3R/CX3CR1/CCR5/CCR2/GDF10/IL6R	8
H21	blue	3013	Nucleocytoplasmic transport	2/1049	93/12246	0.0215054	0.251053	-2.21905	0.997713	1	0.786644	NUP133/AAAS	2
H21	blue	4120	Ubiquitin mediated proteolysis	4/1049	135/12246	0.0296296	0.345896	-2.33905	0.997717	1	0.786644	RHOBTB1/RFWD2/NEDD4/ANAPC7	4
H21	blue	3015	mRNA surveillance pathway	1/1049	75/12246	0.0133333	0.155653	-2.24494	0.998815	1	0.786644	PPP2R2C	1
H21	blue	4350	TGF-beta signaling pathway	2/1049	104/12246	0.0192308	0.2245	-2.43092	0.999062	1	0.786644	ACVR1C/ZFYVE9	2
H21	blue	3011	Genetic information processing_Ribosome	4/1049	155/12246	0.0258065	0.301264	-2.67956	0.99945	1	0.786644	MRPS6/MRPS34/MRPL45/MRPL24	4
H21	blue	5168	Herpes simplex virus 1 infection	4/1049	155/12246	0.0258065	0.301264	-2.67956	0.99945	1	0.786644	TAB1/FADD/ZNF767/C5	4
H21	blue	4137	Mitophagy - animal	1/1049	90/12246	0.0111111	0.129711	-2.53633	0.999694	1	0.786644	MFN2	1
H21	blue	3010	Ribosome	2/1049	123/12246	0.0162602	0.189821	-2.76404	0.999804	1	0.786644	MRPS6/MRPL24	2
H21	blue	3021	Transcription machinery	7/1049	235/12246	0.0297872	0.347735	-3.09018	0.999869	1	0.786644	CCNC/GTF2A1/GTF2A1L/ACTL6A/UBTF/SMARCD3/GTF2I	7
H21	blue	5164	Influenza A	2/1049	137/12246	0.0145985	0.170423	-2.98868	0.999939	1	0.786644	PLG/FADD	2
H21	blue	3019	Messenger RNA biogenesis	15/1049	404/12246	0.0371287	0.43344	-3.54438	0.999973	1	0.786644	METTL4/KIN/DCP2/NUP133/PPP2R2C/TUBA8A/LSM11/CNOT6/PNRC2/FTO/A1CF/AAAS/MYO5B/PCBP4/DDX25	15
H21	blue	4052	Cytokines and neuropeptides	6/1049	247/12246	0.0242915	0.283578	-3.48146	0.999986	1	0.786644	AGT/CARTPT/TNFSF13B/GDF10/SCG5/NRG4	6
H21	blue	3100	Non-coding RNAs	3/1049	247/12246	0.0121457	0.141789	-4.17048	1	1	0.786644	MIR7-1/MIR135A1/MIR142	3
H21	blue	3041	Spliceosome	6/1049	357/12246	0.0168067	0.196201	-4.71764	1	1	0.786644	RBM11/SRPK2/FRA10AC1/ZPR1/SNRNP35/INTS2	6
H21	blue	3009	Ribosome biogenesis	4/1049	331/12246	0.0120846	0.141075	-4.84885	1	1	0.786644	ATP8A2/POP1/POP5/ERAL1	4
H03	turquoise	4060	Cytokine-cytokine receptor interaction	64/1718	203/12246	0.315271	2.24727	7.23867	1.02e-10	1.83e-08	1.46e-08	LIF/BMP5/IL6/TGFBR2/RELT/IL7/IL8L1/IL8L2/IFNGR1/IL20RA/INHBA/TGFB1/TNFRSF21/CXCR4/CXCL13L3/TNFRSF11B/IL10RB/BMPR1A/CCL19/IL17RA/TNFRSF11A/IFNGR2/IFNW1/IL7R/IL1R2/IL1R1/IL1RL2/IL1RL1/IL31RA/IL1RAP/IL13RA1/IL2RB/RELL1/EDA2R/IL4R/CCR9/TNFRSF1B/TNFRSF8/BMP4/IL1B/BMP2/TNFSF10/IL13RA2/TNFRSF9/ACKR4/TGFB2/TNFRSF10B/TNFRSF4/FAS/CX3CL1/CCL17/GDF11/IL10RA/CCL20/IL34/CSF3/TNFRSF1A/IL18/NGF/INHBE/CSF1/TNFSF1…	64
H03	turquoise	5132	Salmonella infection	68/1718	232/12246	0.293103	2.08926	6.76626	9.14e-10	8.23e-08	6.54e-08	KPNA4/TUBB6/RELA/MYL12A/MAPK11/ARL8BL/WASL/IL6/MYL12B/CYFIP1/RHOG/IL8L1/IL8L2/NFKB1/DYNLT1/NFKBIA/FOS/DYNC1LI2/BIRC2/DCTN6/AKT3/KIF5C/HSP90B1/NCKAP1/TUBB2B/EXOC2/RIPK2/TUBB2A/TLR1A/ACTR2/DYNC1LI1/MAP2K1/IL1B/TNFSF10/ACTR1A/CASP7/RAC1/ARPC2/CYTH3/ACTR3/TNFRSF10B/TCF7L1/ACTB/DYL1/ARPC1A/ARPC1B/FHOD1/GAPDH/MLKL/DCTN2/TIRAP/FBXO22/ANXA2/RIPK3/TNFRSF1A/CASP8/IL18/TRAF6/MYD88/JUN/MAPK13/RAB7B/S100A10/A…	68
H03	turquoise	5164	Influenza A	45/1718	137/12246	0.328467	2.34133	6.37765	1.5e-08	8.98e-07	7.14e-07	RELA/IL6/BLB1/BLB2/RSAD2/DMB2/IL8L1/IL8L2/IFNGR1/DNAJC3/NFKB1/NFKBIA/EIF2AK2/AKT3/IFNGR2/IFNW1/MX1/KPNA5/RAE1/TRAF3/TLR3/MAP2K1/IL1B/TNFSF10/CIITA/TNFRSF10B/EIF2S1/ACTB/PML/PMLL/KPNA7/FAS/IRF7/PIK3R3/TMPRSS4/TNFRSF1A/CASP8/IL18/MYD88/IKBKE/RAB11B/SOCS3/ACTG1/CASP1/CCL5	45
H03	turquoise	4010	MAPK signaling pathway	70/1718	264/12246	0.265152	1.89001	5.90544	5.03e-08	2.27e-06	1.8e-06	RELA/FGFR2/MAPK11/TGFBR2/ANGPT2/DUSP4/AREG/EREG/FGF2/MAP3K8/PDGFD/MAP3K5/PPP3CA/NFKB1/RASA1/CACNB2/PGF/FOS/EGFR/DUSP1/AKT3/TGFB1/RAPGEF2/GADD45G/HGF/KITLG/ATF4/RAP1B/PDGFB/DUSP6/IL1R1/FGF10/IL1RAP/EPHA2/DUSP10/DUSP5/MAP2K1/IL1B/MRAS/IGF1R/RAC1/TGFB2/GNA12/PLA2G4EL6/NFKB2/PLA2G4A/ARTN/DUSP16/RASGRP1/FAS/PDGFA/RASA2/MAP3K14/DUSP8/PAK2/TNFRSF1A/TRAF6/NR4A1/NGF/HSPA8/MYD88/JUN/MAPK13/MAPKAPK2/CSF1/DU…	70
H03	turquoise	4050	Cytokine receptors	34/1718	96/12246	0.354167	2.52452	6.05757	1.1e-07	3.96e-06	3.15e-06	RELT/IFNGR1/IL22RA2/IL20RA/TNFRSF21/CXCR4/TNFRSF11B/IL10RB/IL17RA/TNFRSF11A/IFNGR2/IL7R/IL1R2/IL1R1/IL1RL2/IL1RL1/IL31RA/IL1RAP/IL13RA1/IL2RB/RELL1/EDA2R/IL4R/CCR9/TNFRSF1B/TNFRSF8/IL13RA2/TNFRSF9/ACKR4/TNFRSF10B/TNFRSF4/FAS/IL10RA/TNFRSF1A	34
H03	turquoise	4620	Toll-like receptor signaling pathway	31/1718	87/12246	0.356322	2.53988	5.82259	3.39e-07	1.02e-05	8.09e-06	RELA/MAPK11/IL6/SPP1/MAP3K8/IL8L1/IL8L2/NFKB1/NFKBIA/FOS/AKT3/IFNW1/TLR1A/TRAF3/TLR3/TLR1B/MAP2K1/IL1B/RAC1/IRF7/PIK3R3/TIRAP/CASP8/TRAF6/MYD88/JUN/MAPK13/IKBKE/CTSK/CCL4/CCL5	31
H03	turquoise	4144	Endocytosis	61/1718	234/12246	0.260684	1.85817	5.35415	6.81e-07	1.75e-05	1.39e-05	FGFR2/CAPZA2/CAV2/WASL/TGFBR2/CAV1/RAB31/SH3KBP1/BF1/CHMP4C/BF2/CBLB/PARD3/STAM/ARF5/EGFR/ASAP1/WASHC5/CXCR4/RAB10/KIF5C/STAM2/NEDD4L/VPS4B/ARFGAP3/WASHC1/MDM2/SH3GL2/ARAP2/IL2RB/VPS37A/ACTR2/GRK4/PRKCI/SH3GL3/EHD3/EPN2/ACAP3/PDCD6IP/IGF1R/ARPC2/CYTH3/ACTR3/CHMP7/ZFYVE27/STAMBP/CAPZB/PML/PMLL/ARPC1A/ARPC1B/BIN1/RBSN/PARD6A/CHMP4B/AGAP3/TRAF6/HSPA8/ARF4/RAB11B/ARPC5L	61
H03	turquoise	4625	C-type lectin receptor signaling pathway	29/1718	87/12246	0.333333	2.37602	5.20299	3.82e-06	8.6e-05	6.84e-05	RELA/MAPK11/IL6/CBLB/PPP3CA/NFKB1/NFKBIA/CALML3/AKT3/MDM2/IRF1/CALM1/IL1B/MRAS/EGR3/BCL10/NFKB2/PTGS2/CCL17/PIK3R3/MAP3K14/CASP8/PLK3/JUN/MAPK13/IKBKE/MAPKAPK2/PRKCD/CASP1	29
H03	turquoise	4621	NOD-like receptor signaling pathway	38/1718	131/12246	0.290076	2.06768	4.96287	6.02e-06	0.000120468	9.58e-05	CARD8/RELA/MAPK11/IL6/ANTXR2/IL8L1/IL8L2/NFKB1/NFKBIA/TNFAIP3/BIRC2/PANX1/CYBA/TMEM173/IFNW1/RIPK2/NEK7/GBP1/TRAF3/IL1B/IRF7/MAP1LC3A/RIPK3/CASP8/IL18/P2RX7/TRAF6/MYD88/JUN/MAPK13/IKBKE/PRKCD/GBP/GBP4L/TRAF2/CASP1/TRPV2/CCL5	38
H03	turquoise	4031	GTP-binding proteins	46/1718	172/12246	0.267442	1.90634	4.83557	7.54e-06	0.000135695	0.000107921	ARL8BL/RAB12/RAB23/RAB31/RAB6A/GNG11/RHOG/RAP2A/RASL11A/ARL5B/ARL13B/GNG10/ARF5/GNAI1/RAB10/RND3/RRAD/RASL11AL/RAP1B/ARL4C/RASL11B/REM1/RASD1/RAB41/RHOQ/MRAS/ARL3/RALB/RAC1/GNG2/RHOBTB2/GNA12/GNB1/GNB5/RAB15/RHOV/NKIRAS2/RAB3B/GNAZ/ARF4/RAB7B/RHOC/RAB11B/RIT1/RAB34/GNA13	46
H03	turquoise	5168	Herpes simplex virus 1 infection	42/1718	155/12246	0.270968	1.93147	4.71436	1.31e-05	0.000214051	0.000170239	PDIA3/ZNF555/RELA/IL6/BLB1/TAPBP/BLB2/BF1/TAP1/TAP2/BF2/DMB2/IFNGR1/NFKB1/NFKBIA/EIF2AK2/BIRC2/AKT3/TMEM173/IFNGR2/IFNW1/CD74/TRAF3/TLR3/IL1B/EIF2S1/PML/PMLL/FAS/ITGB3/IRF7/B2M/PIK3R3/TNFRSF1A/CASP8/TRAF6/MYD88/IKBKE/TRAF2/SRSF1/SOCS3/CCL5	42
H03	turquoise	4052	Cytokines and neuropeptides	59/1718	247/12246	0.238866	1.70265	4.50645	1.97e-05	0.000294785	0.000234449	LIF/BMP5/IL6/ANGPT2/NPY/UBL5/AREG/IL7/EREG/FGF2/IL8L1/IL8L2/VIP/PDGFD/PGF/ADM2/INHBA/TGFB1/CXCL13L3/EDN1/HGF/CCL19/KITLG/PRLH/IFNW1/PDGFB/RLN3/FGF10/NRG1/EFNB2/EDN2/EDN3/NPW/NPPC/BMP4/IL1B/BMP2/TNFSF10/PROK2/TGFB2/ADM/ARTN/PDGFA/CX3CL1/CCL17/SCG3/GDF11/NUCB2/CCL20/IL34/CSF3/IL18/NGF/INHBE/SCG2/CSF1/TNFSF15/CCL4/CCL5	59
H03	turquoise	4141	Protein processing in endoplasmic reticulum	41/1718	154/12246	0.266234	1.89773	4.52871	2.6e-05	0.000359777	0.000286138	PDIA3/BAG2/PDIA6/UBE2J1/MAP3K5/DNAJC3/SEC61A2/DNAJC1/HSPH1/SEC61G/HSP90B1/TXNDC5/UBE2D2/ATF4/RBX1/ATXN3/UBQLN1/UBE2J2/CAPN2/SEC62/ERO1A/SEC23B/CAPN11/EIF2S1/FBXO2/DNAJB2/DNAJB12/DNAJC10/SVIP/DNAJA2/XBP1/HERPUD1/UFD1/HYOU1/HSPA8/DERL3/HSPA5/TRAF2/DERL2/UBE2G1/ERN1	41
H03	turquoise	4623	Cytosolic DNA-sensing pathway	20/1718	55/12246	0.363636	2.59202	4.78	2.88e-05	0.000369703	0.000294033	RELA/IL6/NFKB1/NFKBIA/POLR1C/POLR3H/TMEM173/IFNW1/G3BP1/IL1B/CASP7/IRF7/MLKL/SAMHD1/CASP8/IL18/IKBKE/CASP1/CCL4/CCL5	20
H03	turquoise	4148	Efferocytosis	38/1718	144/12246	0.263889	1.88101	4.2959	6.23e-05	0.000728889	0.000579701	MAPK11/P2RY6/DUSP4/CD47/PROS1/SGK1/TGFB1/PANX1/DNMT3A/ATP11A/GULP1/ITGAV/ATP11B/SLC2A1/DUSP5/HIF1A/PTGER2/MAP2K1/CASP7/RAC1/ITGB5/ANO5/PTGS2/THBS1/DUSP16/CX3CL1/NR1H3/ITGB3/ALOX5/DUSP8/ATP2A2/MAPK13/RAB7B/MAPKAPK2/PPARD/DUSP7/CRK/CASP1	38
H03	turquoise	4090	CD molecules	63/1718	279/12246	0.225806	1.60956	4.16049	6.48e-05	0.000728889	0.000579701	DDR1/FGFR2/XG/ABCB1/CD47/NECTIN3/ALCAM/IFNGR1/ATP1B1/ITGB1/CD200/SDC1/TNFRSF21/IGSF3/CXCR4/IL10RB/BMPR1A/CD83/CD99L2/SDC2/IL17RA/TNFRSF11A/ICOSLG/IL7R/CD274/DDR2/ITGAV/CD74/IL1R2/IL1R1/SELE/IL13RA1/IL2RB/TLR1A/TLR3/IL4R/CCR9/TNFRSF1B/TNFRSF8/TLR1B/CDCP1/JAG1/PRNP/TNFSF10/IL13RA2/IGF1R/TNFRSF9/TNFRSF10B/F3/SEMA7A/TNFRSF4/GYPC/CD82/FAS/ITGB3/CD63/IL10RA/ATP1B3/CD81/TNFRSF1A/CD44/THY1/ENG	63
H03	turquoise	4622	RIG-I-like receptor signaling pathway	20/1718	59/12246	0.338983	2.41629	4.40502	9.09e-05	0.000962953	0.000765857	RELA/MAPK11/DDX3X/AZI2/IL8L1/IL8L2/NFKB1/NFKBIA/TMEM173/IFNW1/TRAF3/IRF7/DHX58/TBKBP1/ZNFX1/CASP8/TRAF6/MAPK13/IKBKE/TRAF2	20
H03	turquoise	4810	Regulation of actin cytoskeleton	49/1718	206/12246	0.237864	1.69551	4.06669	0.000107846	0.00107846	0.000857726	MYL12A/FGFR2/WASL/MYL12B/TMSB4X/CYFIP1/FGF2/PDGFD/ITGB1/LPAR1/CFL2/EGFR/AKT3/CXCR4/F2R/NCKAP1/PDGFB/ITGAV/FGF10/BDKRB2/ARHGEF6/ENAH/ACTR2/MAP2K1/DIAPH2/MRAS/RAC1/ARPC2/ACTR3/ITGB5/GNA12/ACTN1/ACTB/ARPC1A/ARPC1B/PXN/PDGFA/VCL/ITGB3/ITGA7/CHRM4/SSH3/PIK3R3/PAK2/LIMK2/ARPC5L/CRK/GNA13/ACTG1	49
H03	turquoise	4210	Apoptosis	33/1718	124/12246	0.266129	1.89698	4.05533	0.000155136	0.00146971	0.0011689	RELA/MAP3K5/NFKB1/NFKBIA/FOS/BIRC2/AKT3/PMAIP1/GADD45G/ATF4/CAPN2/MAP2K1/TNFSF10/CASP7/CAPN11/TNFRSF10B/EIF2S1/ACTB/FAS/PIK3R3/MAP3K14/TNFRSF1A/CFLAR/CASP8/NGF/JUN/TRAF2/MCL1/NTRK1/CTSS/CTSK/ACTG1/ERN1	33
H03	turquoise	1001	Protein kinases	90/1718	467/12246	0.192719	1.37372	3.32631	0.000860453	0.00774408	0.00615903	DDR1/TRIO/FGFR2/MAPK11/PDK3/TGFBR2/TRIB2/PRAG1/ALPK1/LYN/CDK14/RIOK3/MAP3K8/EPHA5/MAP3K5/CAMK1D/PRKCQ/PRKD1/LATS2/MUSK/STK24/EPHA3/SGK1/EGFR/EIF2AK2/PIM3/AKT3/CDKL2/TESK1/LRRK2/BMPR1A/NUAK1/SIK1/CDK17/RIPK2/NEK7/STK38L/DDR2/WEE2/FYN/CSNK2A1/SCYL3/TNK2/PLK2/MARK3/GRK4/EPHA2/PRKCI/EPHB2/TEC/LCK/MARK1/PRKCH/MAP2K1/PRKCE/PKDCCA/IGF1R/IRAK2/CIITA/CLK3/STK16/TLK2/CSNK2A2/EPHB6/MLKL/HSPB8/MAP3K14/DAPK2/…	90
H03	turquoise	4120	Ubiquitin mediated proteolysis	32/1718	135/12246	0.237037	1.68961	3.25462	0.00168208	0.013769	0.0109508	UBE2E1/MID1/UBE2J1/UBE2W/UBE2M/UBA6/CBLB/UBE2H/BIRC2/NEDD4L/UBE2D2/MDM2/RBX1/UBE2A/UBE3A/UBE2B/UBE2J2/UBOX5/SOCS1/RHOBTB2/FBXO2/PML/PMLL/UBE2Q2/TRAF6/CUL3/UBE2L6/UBA52/UBE2Q1/CDC34/SOCS3/UBE2G1	32
H03	turquoise	4530	Tight junction	36/1718	157/12246	0.229299	1.63446	3.23203	0.00168288	0.013769	0.0109508	MYL12A/PPP2R2D/MYL12B/MAP3K5/PARD3/ITGB1/AMOTL1/RAPGEF2/NEDD4L/RUNX1/AMOT/PPP2R2B/ACTR2/PRKCI/SYNPO/TJP2/DLG1/PRKCE/PPP2R2A/RAC1/ARPC2/ACTR3/ACTN1/ACTB/ARPC1A/ARPC1B/PARD6A/PRKAG1/AMOTL2/CTTN/MYL6/CCND1/JUN/ARPC5L/ACTG1/NF2L	36
H03	turquoise	3110	Chaperones and folding catalysts	46/1718	216/12246	0.212963	1.51801	3.10279	0.00215264	0.0168467	0.0133986	PDIA3/PPIC/DNAJB9/HTRA1/BAG2/BAG3/PDIA6/SERPINH1/AREG/DNAJC3/DNAJC1/NFKBIZ/HSPH1/TGFB1/CRELD2/HSP90B1/TXNDC5/CWC27/SGTB/FKBP1A/SPARC/CRTAP/HSPA2/FKBP9/RIC3/DNAJB2/DNAJB12/DNAJB4/DNAJC10/P3H4/PPIB/HSPB8/DNAJA2/FKBP7/DNAJA4/HYOU1/DNAJB6/NGF/HSPA8/FKBP5/HSPA5/CTSS/CTSK/FKBP6/HSPB1/CCT6A	46
H03	turquoise	4820	Cytoskeleton in muscle cells	45/1718	212/12246	0.212264	1.51303	3.04386	0.00255475	0.0191606	0.0152389	CAPZA2/DSC1/VIM/PDLIM5/ATP1B1/ITGB1/NEBL/VCAN/SDC1/FMNL2/TPM2/SDC2/ITGAV/SSPN/FHL3/FHL1/PDLIM4/SGCB/MYOZ3/ENO1/DIAPH2/DES/ITGB5/ANKRD1/CAPZB/ACTG2/THBS1/ACTB/MYL4/SDC4/PDLIM1/VCL/ITGB3/ITGA7/COL24A1/ZYX/ATP1B3/TPM1/ATP1A1/CSRP1/TPM3/TPM4/TNNC1/COL27A1/ACTG1	45
H03	turquoise	4520	Adherens junction	23/1718	91/12246	0.252747	1.8016	3.1004	0.00303108	0.0218238	0.0173569	LMO7/MYL12A/WASL/TGFBR2/MYL12B/NECTIN3/PARD3/EGFR/SMAD4/RAP1B/FYN/CSNK2A1/PTPN1/SNAI1/IGF1R/RAC1/TCF7L1/ACTN1/ARHGAP29/ACTB/VCL/CSNK2A2/ACTG1	23
H03	turquoise	4510	Focal adhesion	41/1718	192/12246	0.213542	1.52214	2.94569	0.00345105	0.0233028	0.0185332	MYL12A/CAV2/CAV1/MYL12B/SPP1/PDGFD/ITGB1/PGF/EGFR/BIRC2/AKT3/HGF/RAP1B/PDGFB/PARVB/ITGAV/FYN/CAPN2/MAP2K1/IGF1R/RAC1/ITGB5/ACTN1/THBS1/ACTB/PXN/PARVA/PDGFA/VCL/PTEN/ITGB3/ITGA7/PIK3R3/ZYX/PAK2/CCND1/JUN/FLNB/SHC2/CRK/ACTG1	41
H03	turquoise	4145	Phagosome	32/1718	141/12246	0.22695	1.61771	2.98012	0.00349542	0.0233028	0.0185332	TUBB6/BLB1/BLB2/BF1/TAP1/TAP2/BF2/DMB2/ITGB1/SEC61A2/DYNC1LI2/SEC61G/ATP6V0E1/STX18/CYBA/TUBB2B/ATP6V1E1/TUBB2A/STX12/ITGAV/TLR1A/DYNC1LI1/VAMP3/RAC1/ITGB5/THBS1/ACTB/ITGB3/RAB7B/CTSS/RILP/ACTG1	32
H03	turquoise	4310	Wnt signaling pathway	34/1718	154/12246	0.220779	1.57373	2.89424	0.00424988	0.0273207	0.0217287	CTBP2/RSPO3/FZD1/PPP3CA/MMP7/MCC/WISP1/FZD6/FZD3/LGR5/SMAD4/RBX1/CSNK2A1/WNT5B/TLE1/SFRP4/WNT4/CTNNBIP1/GPC4/TBL1XR1/RAC1/TCF7L1/WNT6/WNT10A/WNT1/CSNK2A2/RYK/CCND1/WNT9A/JUN/WNT2B/PPARD/VANGL2/AXIN2	34
H03	turquoise	4371	Apelin signaling pathway	28/1718	124/12246	0.225806	1.60956	2.75587	0.00648764	0.0402681	0.0320261	GNG11/SPP1/GNG10/CALML3/AKT3/GNAI1/SMAD4/EGR1/SLC8A1/CALM1/MAP2K1/JAG1/PRKCE/MRAS/MEF2A/GNG2/GNB1/GNB5/MYL4/ACTA2/PRKAG1/MAP1LC3A/CCND1/KLF2/MEF2B/PIK3R5/GNA13/NOS2	28
H03	turquoise	4218	Cellular senescence	32/1718	148/12246	0.216216	1.5412	2.67578	0.00749178	0.0449507	0.0357503	RELA/MAPK11/IL6/TGFBR2/BF1/BF2/RB1/IL8L1/IL8L2/PPP3CA/NFKB1/CALML3/AKT3/TGFB1/GADD45G/NBN/MDM2/E2F5/CAPN2/SQSTM1/CALM1/MAP2K1/MRAS/TGFB2/CAPN11/ZFP36L2/ZFP36L1/PTEN/PIK3R3/CCND1/MAPK13/MAPKAPK2	32
H03	turquoise	4350	TGF-beta signaling pathway	24/1718	104/12246	0.230769	1.64494	2.66813	0.00849962	0.0493527	0.0392512	BMP5/TGFBR2/LRRC32/SMAD9/SMAD1/INHBA/TGFB1/SMAD7/BMPR1A/SMAD4/RBX1/ID1/E2F5/CHRD/ID3/HDAC1/SMAD6/BMP4/BMP2/TGFB2/NBL1/THBS1/GREM1/INHBE	24
H03	turquoise	4217	Necroptosis	28/1718	127/12246	0.220472	1.57154	2.61537	0.00907119	0.0501161	0.0398584	CHMP4C/IFNGR1/TNFAIP3/EIF2AK2/BIRC2/GLUL/VPS4B/IFNGR2/IFNW1/SPATA2/CAPN2/SQSTM1/TLR3/IL1B/TNFSF10/CHMP7/CAPN11/TNFRSF10B/PLA2G4EL6/PLA2G4A/FAS/MLKL/CHMP4B/TNFRSF1A/CFLAR/CASP8/TRAF2/CASP1	28
H03	turquoise	3008	Ribosome biogenesis in eukaryotes	18/1718	72/12246	0.25	1.78201	2.68833	0.00918795	0.0501161	0.0398584	NMD3/GTPBP4/SPATA5/UTP4/NOB1/RPP40/TCOF1/CSNK2A1/LSG1/GNL2/EFL1/WDR43/RPP30/CSNK2A2/MPHOSPH10/NOP58/SBDS/UTP6	18
H03	turquoise	4068	FoxO signaling pathway	27/1718	123/12246	0.219512	1.5647	2.54261	0.010878	0.0575892	0.045802	BNIP3/MAPK11/IL6/TGFBR2/SGK1/EGFR/FBXO32/AKT3/TGFB1/GADD45G/SMAD4/MDM2/IL7R/BCL6/FOXO6/PLK2/MAP2K1/TNFSF10/IGF1R/TGFB2/PTEN/PIK3R3/PRKAG1/CCND1/PLK3/MAPK13/KLF2	27
H03	turquoise	4370	VEGF signaling pathway	15/1718	58/12246	0.258621	1.84346	2.60095	0.0121156	0.062309	0.0495557	MAPK11/PPP3CA/AKT3/MAP2K1/RAC1/PLA2G4EL6/PLA2G4A/PTGS2/PXN/PLCG1/PIK3R3/MAPK13/MAPKAPK2/SHC2/HSPB1	15
H03	turquoise	4261	Adrenergic signaling in cardiomyocytes	28/1718	131/12246	0.21374	1.52355	2.43362	0.0137687	0.0688437	0.0547529	PPP2R2D/MAPK11/CREB5/CREM/ATP1B1/CACNB2/CALML3/AKT3/GNAI1/TPM2/ATF4/PPP2R2B/SLC8A1/CALM1/PPP2R5E/PPP2R2A/MYL4/CREB3L1/ATP1B3/KCNQ1/TPM1/ATP2A2/ATP1A1/MAPK13/TPM3/TPM4/TNNC1/PIK3R5	28
H03	turquoise	4137	Mitophagy - animal	20/1718	90/12246	0.222222	1.58401	2.24629	0.0228409	0.111118	0.0883746	RELA/BNIP3/TAX1BP1/TOMM7/OPTN/USP15/ATF4/TBC1D15/CSNK2A1/SQSTM1/HIF1A/MRAS/EIF2S1/MITF/CSNK2A2/MAP1LC3A/JUN/RAB7B/UBA52/TRAF2	20
H03	turquoise	4916	Melanogenesis	20/1718	91/12246	0.21978	1.56661	2.1915	0.0255409	0.120983	0.0962204	EDNRB/FZD1/CALML3/GNAI1/EDN1/FZD6/FZD3/KITLG/WNT5B/WNT4/CALM1/MAP2K1/TCF7L1/WNT6/WNT10A/MITF/WNT1/CREB3L1/WNT9A/WNT2B	20
H03	turquoise	536	Glycosaminoglycan binding proteins	36/1718	187/12246	0.192513	1.37225	2.07211	0.0283048	0.130637	0.103899	FGFR2/AREG/IL7/FGF2/IL8L1/IL8L2/ANXA5/VCAN/TGFB1/TNFAIP6/HGF/PDGFB/FGF10/WNT5B/NRG1/F10/SLC8A1/WNT4/BMP4/PRNP/IL1B/BMP2/TGFB2/THBS1/WNT6/WNT10A/PDGFA/WNT1/COL24A1/CD44/SERPINE2/WNT9A/WNT2B/COL27A1/HYAL2/CCL5	36
H03	turquoise	4672	Intestinal immune network for IgA production	10/1718	38/12246	0.263158	1.8758	2.18421	0.0329509	0.144752	0.115124	IL6/BLB1/BLB2/DMB2/TGFB1/CXCR4/ICOSLG/CCR9/MAP3K14/MADCAM1	10
H03	turquoise	4920	Adipocytokine signaling pathway	15/1718	65/12246	0.230769	1.64494	2.10596	0.0329713	0.144752	0.115124	RELA/NPY/PRKCQ/NFKB1/NFKBIA/AKT3/ACSL4/TNFRSF1B/SLC2A1/NFKBIE/PRKAG1/TNFRSF1A/TRAF2/ACSBG2/SOCS3	15
H03	turquoise	4140	Autophagy - animal	30/1718	154/12246	0.194805	1.38858	1.96025	0.0368247	0.15782	0.125518	BNIP3/TAX1BP1/RRAGD/OPTN/PRKCQ/AKT3/STX17/SQSTM1/HIF1A/MAP2K1/MRAS/IGF1R/EIF2S1/DDIT4/PTEN/GORASP2/PIK3R3/DAPK2/MAP1LC3A/CFLAR/TRAF6/ATG101/RAB7B/UBA52/DAPK3/PRKCD/VMP1/WIPI1/WDR45B/ERN1	30
H03	turquoise	4270	Vascular smooth muscle contraction	24/1718	121/12246	0.198347	1.41383	1.84795	0.0477616	0.199932	0.15901	PRKCQ/ADM2/EDNRA/CALML3/RAMP3/EDN1/EDN2/EDN3/NPPC/CALM1/PRKCH/MAP2K1/PRKCE/GNA12/PLA2G4EL6/ACTG2/PLA2G4A/ADM/ACTA2/MYL6/PRKCD/PROCA1/GNA13/ADORA2B	24
H03	turquoise	3051	Proteasome	13/1718	57/12246	0.22807	1.6257	1.91265	0.0490818	0.200789	0.159692	NOB1/PSMD7/UBQLN1/HSPA2/PSMC1/PNO1/PSMD6/PSME3/PSMA1/PSMD9/HSPA8/PSMD4/PSMD12	13
H03	turquoise	4115	p53 signaling pathway	15/1718	69/12246	0.217391	1.54958	1.84927	0.052877	0.211508	0.168217	PMAIP1/GADD45G/SERPINB5/MDM2/SFN/GORAB/TNFRSF10B/THBS1/CD82/FAS/PTEN/CASP8/CCND1/SHISA5/PPM1D	15
H03	turquoise	4814	Motor proteins	34/1718	189/12246	0.179894	1.2823	1.57991	0.0735548	0.287823	0.228912	TUBB6/MYL12A/CAPZA2/MYL12B/DYNLT1/DYNC1LI2/DCTN6/KIF3C/KIF5C/TPM2/TUBB2B/HOOK3/DNAL4/TUBB2A/KIFAP3/KIF26A/DYNC1LI1/ACTR1A/CAPZB/ACTG2/MYO10L/ACTB/DYL1/MYL4/ACTA2/DCTN2/TPM1/MYL6/TPM3/TPM4/TNNC1/DNAH17/MYO1C/ACTG1	34
H03	turquoise	3250	Viral life cycle - HIV-1	11/1718	51/12246	0.215686	1.53742	1.55356	0.0930007	0.355006	0.282344	CXCR4/MAP1B/VPS4B/MX1/PDCD6IP/KAT2A/CHMP4B/SAMHD1/FEZ1/ELL/BICD2	11
H03	turquoise	535	Proteoglycans	12/1718	57/12246	0.210526	1.50064	1.53038	0.0946682	0.355006	0.282344	PTPRZ1/TSKU/NYX/VCAN/SDC1/SDC2/CD74/ESM1/GPC4/SDC4/GPC2/CD44	12
H03	turquoise	3060	Protein export	7/1718	29/12246	0.241379	1.72057	1.56931	0.101534	0.372982	0.296641	SRP72/SEC61A2/SRP54/SEC61G/SEC11C/SEC62/HSPA5	7
H03	turquoise	1006	Prenyltransferases	4/1718	14/12246	0.285714	2.03659	1.56761	0.121623	0.422994	0.336416	PDSS1/TRIT1/CHM/RABGGTB	4
H03	turquoise	533	Glycosaminoglycan biosynthesis - keratan sulfate	4/1718	14/12246	0.285714	2.03659	1.56761	0.121623	0.422994	0.336416	CHST4/B4GALT1/ST3GAL3/CHST1	4
H03	turquoise	3050	Proteasome	8/1718	36/12246	0.222222	1.58401	1.41753	0.122198	0.422994	0.336416	PSMD7/PSMC1/PSMD6/PSME3/PSMA1/PSMD9/PSMD4/PSMD12	8
H03	turquoise	1009	Protein phosphatases and associated proteins	65/1718	407/12246	0.159705	1.13839	1.14698	0.14175	0.481415	0.38288	PTPN2/PTPRZ1/PPP2R2D/PTP4A1/PPP4R1/LPIN1/SYTL5/DUSP4/PPEF1/RB1/CHCHD3/PPP3CA/PFKP/PARD3/CALML3/EIF2AK2/NANP/SH2D4A/SYTL2/DUSP1/NXNL2/PTP4A3/PTPN12/MAP1B/IKZF2/SPATA2/DUSP6/SH3RF3/PPP2R2B/PTPN1/PLCL1/DUSP15/GPATCH2/PTP4A2/PPP1R2/PPP1R36/DUSP10/CALM1/PPP2R5E/DUSP5/PPP2R2A/PPP1R13B/STYX/ARPP19/PTPN9/DUSP16/TNS4/PTEN/SPRED1/SSH3/PPP1R3D/TNS2/DUSP8/EIF2S2/MPHOSPH10/IKZF4/HSPA8/ELL/PPP1R15B/PPM1J/WNK2/…	65
H03	turquoise	30	Pentose phosphate pathway	6/1718	26/12246	0.230769	1.64494	1.3298	0.147242	0.490805	0.390348	PGLS/PFKP/GPI/IDNK/TKT/ALDOC	6
H03	turquoise	4260	Cardiac muscle contraction	13/1718	69/12246	0.188406	1.34297	1.15405	0.162518	0.531877	0.423014	ASPH/ATP1B1/CACNB2/TPM2/SLC8A1/MYL4/ATP1B3/TPM1/ATP2A2/ATP1A1/TPM3/TPM4/TNNC1	13
H03	turquoise	270	Cysteine and methionine metabolism	9/1718	45/12246	0.2	1.42561	1.15542	0.171252	0.550453	0.437787	GCLC/IL4I1/LACC1/DNMT3A/MAT2B/LDHB/BCAT1/PSAT1/LDHA	9
H03	turquoise	2044	Secretion system	5/1718	22/12246	0.227273	1.62001	1.17577	0.18656	0.589138	0.468554	SRP72/SEC61A2/SRP54/SEC61G/SEC62	5
H03	turquoise	10	Glycolysis / Gluconeogenesis	10/1718	53/12246	0.188679	1.34492	1.01652	0.20183	0.62637	0.498165	PFKP/GPI/LDHB/ENO1/HK2/GAPDH/HK1/ACSS2/LDHA/ALDOC	10
H03	turquoise	4514	Cell adhesion molecules	23/1718	137/12246	0.167883	1.19668	0.935161	0.2056	0.627254	0.498868	CNTN1/XG/BLB1/BLB2/BF1/BF2/DMB2/NECTIN3/ALCAM/ITGB1/VCAN/SDC1/CD99L2/SDC2/ICOSLG/CD274/ITGAV/SELE/SDC4/VTCN1/NFASC/MADCAM1/NTNG2	23
H03	turquoise	330	Arginine and proline metabolism	8/1718	42/12246	0.190476	1.35772	0.938082	0.22903	0.687091	0.546459	P4HA3/CKB/P4HA2/SMOX/L3HYPDH/AZIN2/P4HA1/NOS2	8
H03	turquoise	520	Amino sugar and nucleotide sugar metabolism	9/1718	49/12246	0.183673	1.30923	0.876149	0.242798	0.716452	0.56981	NANP/GPI/GMDS/UAP1/UXS1/GFPT2/GFPT1/HK2/HK1	9
H03	turquoise	3320	PPAR signaling pathway	11/1718	63/12246	0.174603	1.24458	0.786202	0.263799	0.765868	0.609111	ME1/MMP1/HMGCS1/ACSL4/FABP1/SCD/NR1H3/CYP8B1/PPARD/ANGPTL4/ACSBG2	11
H03	turquoise	3012	Translation factors	14/1718	83/12246	0.168675	1.20232	0.747104	0.269959	0.771311	0.613441	EIF3G/MTRF1L/EEF1D/EIF5B/EIF3J/EIF1B/EIF2S1/EIF4G2/EIF3F/EIF1/EIF3M/EIF2S2/MTERF4/EIF4H	14
H03	turquoise	4150	mTOR signaling pathway	23/1718	144/12246	0.159722	1.13851	0.67538	0.282942	0.795776	0.632898	LPIN1/FZD1/RRAGD/SGK1/AKT3/FZD6/FZD3/ATP6V1E1/WNT5B/WNT4/MAP2K1/IGF1R/WNT6/WNT10A/DDIT4/WNT1/PTEN/PIK3R3/TNFRSF1A/CAB39/WNT9A/MAPKAP1/WNT2B	23
H03	turquoise	4330	Notch signaling pathway	10/1718	58/12246	0.172414	1.22898	0.70608	0.291387	0.806919	0.64176	CTBP2/HEY1/DLL1/HES1/TLE1/HDAC1/JAG1/HES4/KAT2A/NCOR2	10
H03	turquoise	532	Glycosaminoglycan biosynthesis - chondroitin sulfate / dermatan sulfate	4/1718	20/12246	0.2	1.42561	0.769492	0.305441	0.830343	0.66039	CHST15/CSGALNACT1/CSGALNACT2/CHST13	4
H03	turquoise	4012	ErbB signaling pathway	13/1718	79/12246	0.164557	1.17297	0.623037	0.311865	0.830343	0.66039	AREG/EREG/CBLB/EGFR/AKT3/NRG1/MAP2K1/PLCG1/PIK3R3/PAK2/JUN/SHC2/CRK	13
H03	turquoise	3310	Nuclear receptors	8/1718	46/12246	0.173913	1.23966	0.657834	0.313685	0.830343	0.66039	THRB/RARB/NR4A3/NR4A2/NR2C1/NR1H3/NR4A1/PPARD	8
H03	turquoise	537	Glycosylphosphatidylinositol (GPI)-anchored proteins	12/1718	73/12246	0.164384	1.17174	0.594484	0.323481	0.838507	0.666883	CNTN1/BF1/BF2/LY6E/LY6CLEL/GPC4/PRNP/F3/GFRA1/GPC2/THY1/HYAL2	12
H03	turquoise	4054	Pattern recognition receptors	5/1718	27/12246	0.185185	1.32001	0.672428	0.326086	0.838507	0.666883	TLR1A/TLR3/TLR1B/CIITA/DHX58	5
H03	turquoise	2010	ABC transporters	7/1718	41/12246	0.170732	1.21699	0.562174	0.350376	0.871059	0.692772	TAP1/TAP2/ABCB1/ABCC4/ABCG1/ABCA4/ABCA8	7
H03	turquoise	120	Primary bile acid biosynthesis	3/1718	15/12246	0.2	1.42561	0.666263	0.353263	0.871059	0.692772	CYP39A1/AKR1D1/CYP8B1	3
H03	turquoise	450	Selenocompound metabolism	3/1718	15/12246	0.2	1.42561	0.666263	0.353263	0.871059	0.692772	PSTK/PAPSS1/TXNRD3	3
H03	turquoise	1004	Lipid biosynthesis proteins	12/1718	75/12246	0.16	1.14049	0.492978	0.358939	0.873094	0.69439	ACOT9/HACD1/MBOAT1/MCAT/ACSL4/ABHD4/LCLAT1/AACS/SCD/ACSS2/LPCAT2/ACSBG2	12
H03	turquoise	51	Fructose and mannose metabolism	6/1718	35/12246	0.171429	1.22195	0.531173	0.366643	0.879943	0.699837	PFKP/PFKFB3/GMDS/HK2/HK1/ALDOC	6
H03	turquoise	4020	Calcium signaling pathway	35/1718	235/12246	0.148936	1.06163	0.38532	0.378126	0.88784	0.706118	EDNRB/FGFR2/ASPH/FGF2/HTR2A/PDGFD/CAMK1D/PPP3CA/EDNRA/CALML3/EGFR/CXCR4/HGF/F2R/STIM2/PDGFB/FGF10/BDKRB2/SLC8A1/CALM1/PDGFA/PDE1A/PLCG1/PLCD3/PTGER3/ATP2A2/P2RX7/NGF/CAMK1G/TNNC1/TBXA2R/NTRK1/NOS2/GRIN2C/ADORA2B	35
H03	turquoise	4540	Gap junction	13/1718	83/12246	0.156627	1.11644	0.42998	0.379798	0.88784	0.706118	TUBB6/HTR2A/PDGFD/LPAR1/EGFR/GNAI1/TUBB2B/PDGFB/TUBB2A/GJA1/MAP2K1/PDGFA/CSNK1D	13
H03	turquoise	4912	GnRH signaling pathway	13/1718	84/12246	0.154762	1.10315	0.383205	0.39709	0.915734	0.728303	MAPK11/CALML3/EGFR/ATF4/EGR1/CALM1/MAP2K1/PLA2G4EL6/PLA2G4A/MMP2/JUN/MAPK13/PRKCD	13
H03	turquoise	4744	Phototransduction	4/1718	23/12246	0.173913	1.23966	0.464721	0.406993	0.915734	0.728303	CALML3/CALM1/GNB1/RGS9	4
H03	turquoise	650	Butanoate metabolism	4/1718	23/12246	0.173913	1.23966	0.464721	0.406993	0.915734	0.728303	HMGCLL1/GAD2/HMGCS1/AACS	4
H03	turquoise	3013	Nucleocytoplasmic transport	14/1718	93/12246	0.150538	1.07304	0.285616	0.432281	0.940918	0.748333	NMD3/KPNA4/NUP54/XPOT/KPNA5/RAE1/TMEM33/NUP62/RNPS1/IPO7/KPNA7/SUMO1/NUP210L/NUP88	14
H03	turquoise	4910	Insulin signaling pathway	18/1718	121/12246	0.14876	1.06037	0.269591	0.43313	0.940918	0.748333	CBLB/CALML3/AKT3/PTPN1/PRKCI/CALM1/MAP2K1/RHOQ/HK2/SOCS1/HK1/PIK3R3/PPP1R3D/PRKAG1/SHC2/SOCS3/CRK/PRKAR1A	18
H03	turquoise	910	Nitrogen metabolism	3/1718	17/12246	0.176471	1.25789	0.429819	0.433868	0.940918	0.748333	GLUL/CA9/CA2	3
H03	turquoise	565	Ether lipid metabolism	7/1718	45/12246	0.155556	1.10881	0.295386	0.447532	0.949513	0.755168	TMEM189/UGT8L/PLA2G4EL6/PLA2G4A/CEPT1/LPCAT2/PROCA1	7
H03	turquoise	600	Sphingolipid metabolism	8/1718	52/12246	0.153846	1.09662	0.282054	0.448381	0.949513	0.755168	ACER3/UGCG/ACER2/SPTLC3/CERS3/UGT8L/CERS6/CERS4	8
H03	turquoise	240	Pyrimidine metabolism	9/1718	60/12246	0.15	1.06921	0.217081	0.469889	0.967324	0.769333	UPP1/CMPK2/NT5C1B/NME6/UCK2/CTPS1/ENTPD4/NT5C3B/CMPK1	9
H03	turquoise	61	Fatty acid biosynthesis	3/1718	18/12246	0.166667	1.18801	0.322445	0.472793	0.967324	0.769333	MCAT/ACSL4/ACSBG2	3
H03	turquoise	512	Mucin type O-glycan biosynthesis	5/1718	32/12246	0.15625	1.11376	0.260285	0.472914	0.967324	0.769333	GALNT15/GCNT4/GALNT18/ST6GALNAC4/ST6GALNAC2	5
H03	turquoise	4070	Phosphatidylinositol signaling system	13/1718	89/12246	0.146067	1.04118	0.157489	0.483688	0.978245	0.77802	IMPA2/INPP5F/DGKH/SYNJ2/CALML3/CALM1/PLCG1/PTEN/INPP1/PIK3R3/PLCD3/IP6K2/IPPK	13
H03	turquoise	900	Terpenoid backbone biosynthesis	3/1718	19/12246	0.157895	1.12548	0.221115	0.510443	1	0.795322	PDSS1/HMGCS1/ICMT	3
H03	turquoise	1007	Amino acid related enzymes	8/1718	55/12246	0.145455	1.03681	0.110516	0.514761	1	0.795322	RARS/BCAT1/PSAT1/SPTLC3/QARS/FARSB/CARS/GARS	8
H03	turquoise	4515	Cell adhesion molecules	19/1718	134/12246	0.141791	1.01069	0.0502832	0.518057	1	0.795322	CDH7/CNTN1/DSC1/DSG4/CD47/NECTIN3/ALCAM/ITGB1/CDH11/ROBO1/CDH13/PCDH10/ITGAV/SELE/ITGB5/CHL1/ITGB3/NTM/ITGA7	19
H03	turquoise	4340	Hedgehog signaling pathway	7/1718	48/12246	0.145833	1.03951	0.110785	0.518718	1	0.795322	BOC/GPR161/GLI3/GLI2/CCND1/CUL3/CSNK1D	7
H03	turquoise	250	Alanine, aspartate and glutamate metabolism	5/1718	34/12246	0.147059	1.04824	0.11379	0.529111	1	0.795322	IL4I1/GAD2/GLUL/GFPT2/GFPT1	5
H03	turquoise	604	Glycosphingolipid biosynthesis - ganglio series	2/1718	13/12246	0.153846	1.09662	0.140802	0.562675	1	0.795322	ST6GALNAC4/ST6GALNAC6	2
H03	turquoise	3460	Fanconi anemia pathway	7/1718	50/12246	0.14	0.997928	-0.00593091	0.564253	1	0.795322	POLH/HES1/RMI2/HES4/PMS2/TOP3B/WDR48	7
H03	turquoise	590	Arachidonic acid metabolism	7/1718	50/12246	0.14	0.997928	-0.00593091	0.564253	1	0.795322	HPGDS/PLA2G4EL6/PLA2G4A/PTGS2/ALOX5/PTGES/PROCA1	7
H03	turquoise	564	Glycerophospholipid metabolism	13/1718	95/12246	0.136842	0.975418	-0.0971601	0.583829	1	0.795322	PLPP4/AGPAT5/LPIN1/DGKH/MBOAT1/GPD2/LCLAT1/PLA2G4EL6/PTDSS2/PLA2G4A/CEPT1/LPCAT2/PROCA1	13
H03	turquoise	4130	SNARE interactions in vesicular transport	4/1718	29/12246	0.137931	0.98318	-0.0366317	0.595619	1	0.795322	STX17/STX18/STX10/VAMP3	4
H03	turquoise	515	Mannose type O-glycan biosynthesis	3/1718	22/12246	0.136364	0.972008	-0.0530839	0.614015	1	0.795322	B4GALT1/CHST10/ST3GAL3	3
H03	turquoise	601	Glycosphingolipid biosynthesis - lacto and neolacto series	3/1718	22/12246	0.136364	0.972008	-0.0530839	0.614015	1	0.795322	B4GALT1/B3GALT5/ST3GAL3	3
H03	turquoise	3009	Ribosome biogenesis	45/1718	331/12246	0.135952	0.969071	-0.230436	0.615627	1	0.795322	PES1/NMD3/BMT2/NUFIP1/NOL10/SDAD1/GTPBP4/SPATA5/UTP4/GLTSCR2/NOB1/TEX10/DDX47/RPP40/KRR1/TCOF1/CSNK2A1/LSG1/PHF6/DDX27/EIF3J/GNL2/EFL1/DDX24/HSPA2/WDR43/MAK16/PNO1/NOC3L/SHQ1/RPP30/MRTO4/DDX18/IPO7/DDX21/CSNK2A2/UFD1/MPHOSPH10/NOP58/WDR12/HSPA8/SBDS/NSUN5/UTP6/DDX5	45
H03	turquoise	561	Glycerolipid metabolism	8/1718	60/12246	0.133333	0.950407	-0.155553	0.618318	1	0.795322	PLPP4/AGPAT5/LPIN1/DGKH/MBOAT1/LIPG/LCLAT1/MGLL	8
H03	turquoise	3018	RNA degradation	9/1718	68/12246	0.132353	0.943419	-0.188997	0.627996	1	0.795322	PFKP/CNOT6L/CNOT4/BTG1/EXOSC7/ENO1/C1D/PATL1/EXOSC1	9
H03	turquoise	3440	Homologous recombination	5/1718	38/12246	0.131579	0.937902	-0.154869	0.632395	1	0.795322	RBBP8/NBN/RAD51B/TOP3B/RAD51D	5
H03	turquoise	563	Glycosylphosphatidylinositol (GPI)-anchor biosynthesis	3/1718	23/12246	0.130435	0.929746	-0.136226	0.645068	1	0.795322	PIGA/PIGY/PIGT	3
H03	turquoise	4512	ECM-receptor interaction	11/1718	84/12246	0.130952	0.933436	-0.247284	0.645263	1	0.795322	SPP1/CD47/ITGB1/SDC1/ITGAV/ITGB5/THBS1/SDC4/ITGB3/ITGA7/CD44	11
H03	turquoise	620	Pyruvate metabolism	5/1718	39/12246	0.128205	0.913853	-0.217663	0.655937	1	0.795322	ME1/ACYP1/LDHB/ACSS2/LDHA	5
H03	turquoise	3019	Messenger RNA biogenesis	54/1718	404/12246	0.133663	0.95276	-0.390038	0.673606	1	0.795322	PPP2R2D/TDRD3/DDX3X/CYFIP1/RACK1/FAM46A/NUP54/VIM/HBS1L/ZC3H12C/PFKP/LARP4B/EIF2AK2/DDX60/CNOT6L/NOCT/WTIP/CNOT4/BICC1/POLDIP3/CAPRIN2/BTG1/PPP2R2B/PCBP3/G3BP1/AGO3/RAE1/EXOSC7/NUP62/ZC3H12A/ENO1/RNPS1/YBX1/PPP2R5E/C1D/PPP2R2A/SAMD4A/ZFP36L2/PATL1/ZFP36L1/EXOSC1/EIF4G2/ACTB/AGFG1/NUP210L/BICD2/MEX3D/MEX3A/ELAVL1/TRAF2/DAZAP1/NUP88/EIF4H/ACTG1	54
H03	turquoise	3083	Polycomb repressive complex	9/1718	71/12246	0.126761	0.903556	-0.32922	0.680358	1	0.795322	ASXL3/PCGF1/TEX10/UBE2D2/AEBP2/HDAC1/PCGF5/FOXK1/FOXK2	9
H03	turquoise	1003	Glycosyltransferases	26/1718	199/12246	0.130653	0.931304	-0.394673	0.684108	1	0.795322	GYG1/PIGA/CHST15/GALNT15/UGCG/CSGALNACT1/CHST4/EXT1/B4GALT1/HAS2/TMTC2/CSGALNACT2/GCNT4/ST8SIA4/TMTC1/B3GALT5/CHST10/UGT8L/CHST13/ST3GAL3/CHST1/GALNT18/B3GNT9/ST6GALNAC4/ST6GALNAC6/ST6GALNAC2	26
H03	turquoise	500	Starch and sucrose metabolism	4/1718	33/12246	0.121212	0.864007	-0.315996	0.69934	1	0.795322	GYG1/GPI/HK2/HK1	4
H03	turquoise	3020	RNA polymerase	3/1718	25/12246	0.12	0.855367	-0.292417	0.701728	1	0.795322	TWISTNB/POLR1C/POLR3H	3
H03	turquoise	592	alpha-Linolenic acid metabolism	3/1718	25/12246	0.12	0.855367	-0.292417	0.701728	1	0.795322	PLA2G4EL6/PLA2G4A/PROCA1	3
H03	turquoise	670	One carbon pool by folate	2/1718	17/12246	0.117647	0.838595	-0.269008	0.71127	1	0.795322	MTHFD2L/ALDH1L2	2
H03	turquoise	830	Retinol metabolism	5/1718	42/12246	0.119048	0.848578	-0.397082	0.72055	1	0.795322	RDH10/CYP26B1/ALDH1A3/CYP2W1/ALDH1A2	5
H03	turquoise	4216	Ferroptosis	4/1718	34/12246	0.117647	0.838595	-0.380699	0.722037	1	0.795322	GCLC/ACSL4/PRNP/MAP1LC3A	4
H03	turquoise	100	Steroid biosynthesis	2/1718	18/12246	0.111111	0.792006	-0.35672	0.74108	1	0.795322	SQLE/LSS	2
H03	turquoise	220	Arginine biosynthesis	2/1718	18/12246	0.111111	0.792006	-0.35672	0.74108	1	0.795322	GLUL/NOS2	2
H03	turquoise	52	Galactose metabolism	4/1718	35/12246	0.114286	0.814635	-0.443613	0.743437	1	0.795322	PFKP/B4GALT1/HK2/HK1	4
H03	turquoise	280	Valine, leucine and isoleucine degradation	5/1718	44/12246	0.113636	0.810006	-0.509997	0.758524	1	0.795322	HMGCLL1/IL4I1/HMGCS1/BCAT1/AACS	5
H03	turquoise	199	Cytochrome P450	5/1718	45/12246	0.111111	0.792006	-0.564647	0.775997	1	0.795322	CYP39A1/CYP26B1/CYP11A1/CYP2W1/CYP8B1	5
H03	turquoise	3022	Basal transcription factors	4/1718	37/12246	0.108108	0.770601	-0.564509	0.782426	1	0.795322	GTF2H2/ERCC3/GTF2B/GTF2H1	4
H03	turquoise	562	Inositol phosphate metabolism	8/1718	70/12246	0.114286	0.814635	-0.628265	0.784077	1	0.795322	IMPA2/INPP5F/SYNJ2/PLCG1/PTEN/INPP1/PLCD3/IPPK	8
H03	turquoise	591	Linoleic acid metabolism	3/1718	29/12246	0.103448	0.737385	-0.571945	0.793877	1	0.795322	PLA2G4EL6/PLA2G4A/PROCA1	3
H03	turquoise	3016	Transfer RNA biogenesis	19/1718	158/12246	0.120253	0.857171	-0.729936	0.79892	1	0.795322	RARS/TPRKB/PUS7/RPP40/WDR4/XPOT/TRMT44/TRIT1/IFIT5/RPP30/TRNT1/QARS/DALRD3/PUS1/FARSB/CARS/GARS/URM1/TSEN2	19
H03	turquoise	140	Steroid hormone biosynthesis	4/1718	38/12246	0.105263	0.750322	-0.622685	0.800077	1	0.795322	SRD5A1/HSD17B11/AKR1D1/CYP11A1	4
H03	turquoise	760	Nicotinate and nicotinamide metabolism	4/1718	38/12246	0.105263	0.750322	-0.622685	0.800077	1	0.795322	NT5C1B/NMNAT2/NMRK1/ITGB1BP3	4
H03	turquoise	640	Propanoate metabolism	3/1718	30/12246	0.1	0.712806	-0.636195	0.812813	1	0.795322	LDHB/ACSS2/LDHA	3
H03	turquoise	4110	Cell cycle	17/1718	146/12246	0.116438	0.829979	-0.834842	0.829726	1	0.795322	YWHAQ/RB1/ESCO1/TGFB1/GADD45G/YWHAZ/SMAD4/MDM2/RBX1/E2F5/WEE2/SFN/HDAC1/PPP2R5E/TGFB2/CDKN1C/CCND1	17
H03	turquoise	603	Glycosphingolipid biosynthesis - globo and isoglobo series	1/1718	12/12246	0.0833333	0.594005	-0.568389	0.837131	1	0.795322	B3GALT5	1
H03	turquoise	970	Aminoacyl-tRNA biosynthesis	6/1718	59/12246	0.101695	0.724887	-0.855671	0.853414	1	0.795322	PSTK/RARS/QARS/FARSB/CARS/GARS	6
H03	turquoise	4114	Oocyte meiosis	11/1718	101/12246	0.108911	0.776323	-0.911804	0.855852	1	0.795322	MAPK11/YWHAQ/PPP3CA/CALML3/YWHAZ/RBX1/CALM1/PPP2R5E/MAP2K1/IGF1R/MAPK13	11
H03	turquoise	514	Other types of O-glycan biosynthesis	4/1718	42/12246	0.0952381	0.678862	-0.842137	0.859366	1	0.795322	GALNT15/B4GALT1/ST3GAL3/GALNT18	4
H03	turquoise	360	Phenylalanine metabolism	1/1718	13/12246	0.0769231	0.548312	-0.658206	0.860003	1	0.795322	IL4I1	1
H03	turquoise	730	Thiamine metabolism	1/1718	13/12246	0.0769231	0.548312	-0.658206	0.860003	1	0.795322	AK1	1
H03	turquoise	430	Taurine and hypotaurine metabolism	1/1718	14/12246	0.0714286	0.509147	-0.742309	0.879664	1	0.795322	GAD2	1
H03	turquoise	3400	DNA repair and recombination proteins	36/1718	305/12246	0.118033	0.841344	-1.13345	0.890198	1	0.795322	PPP4R1/YWHAQ/CHMP4C/RBBP8/POLH/NSMCE2/GTF2H2/YWHAZ/VPS4B/HSF2BP/NBN/RBX1/UBE2A/WEE2/HES1/UBE2B/AEN/SDE2/POLB/PER3/RMI2/ALKBH3/RAD51B/ERCC3/HES4/PMS2/KANK4/TOP3B/SAMHD1/GTF2H1/PLK3/CUL3/WDR48/KANK3/RAD51D/ZSWIM7	36
H03	turquoise	410	beta-Alanine metabolism	2/1718	27/12246	0.0740741	0.528004	-0.991791	0.908965	1	0.795322	GAD2/SMOX	2
H03	turquoise	3041	Spliceosome	42/1718	357/12246	0.117647	0.838595	-1.25025	0.910318	1	0.795322	SNRNP48/CCNL1/KHDRBS2/DDX3X/UBL5/HNRNPDL/MBNL2/PRPF18/RBM17/INTS12/NOVA1/ZNF830/RBPMS/CWC15/KHDRBS3/LUC7L2/PRPF38B/CWC27/ESRP1/STRAP/SYF2/DDX27/RBM22/HNRNPLL/KHDRBS1/MBNL3/SDE2/YBX1/SNRNP27/CLK3/DDX18/TFIP11/DHX35/CLK1/HSPA8/CWC22/PRPF4/CLK2/ELAVL1/SRSF1/HSPB1/DDX5	42
H03	turquoise	770	Pantothenate and CoA biosynthesis	1/1718	16/12246	0.0625	0.445503	-0.896527	0.911094	1	0.795322	BCAT1	1
H03	turquoise	3015	mRNA surveillance pathway	7/1718	75/12246	0.0933333	0.665285	-1.17452	0.916695	1	0.795322	PPP2R2D/HBS1L/PPP2R2B/RNPS1/PPP2R5E/PPP2R2A/DAZAP1	7
H03	turquoise	230	Purine metabolism	13/1718	127/12246	0.102362	0.729644	-1.23715	0.918929	1	0.795322	LACC1/NT5C1B/PDE7B/PAPSS1/PDE10A/NME6/PDE9A/PDE6D/ENTPD4/PDE1A/PDE4B/PDE4C/AK1	13
H03	turquoise	4136	Autophagy - other	2/1718	28/12246	0.0714286	0.509147	-1.05039	0.919396	1	0.795322	ATG101/WIPI1	2
H03	turquoise	3040	Spliceosome	11/1718	111/12246	0.0990991	0.706384	-1.25528	0.923752	1	0.795322	PRPF18/RBM17/CWC15/PRPF38B/SYF2/RBM22/SNRNP27/HSPA8/PRPF4/SRSF1/DDX5	11
H03	turquoise	3420	Nucleotide excision repair	4/1718	49/12246	0.0816327	0.581882	-1.18465	0.927324	1	0.795322	GTF2H2/RBX1/ERCC3/GTF2H1	4
H03	turquoise	480	Glutathione metabolism	4/1718	49/12246	0.0816327	0.581882	-1.18465	0.927324	1	0.795322	GCLC/HPGDS/GPX3/GPX1	4
H03	turquoise	531	Glycosaminoglycan degradation	1/1718	18/12246	0.0555556	0.396003	-1.03588	0.934319	1	0.795322	HYAL2	1
H03	turquoise	1040	Biosynthesis of unsaturated fatty acids	2/1718	30/12246	0.0666667	0.475204	-1.16253	0.936971	1	0.795322	HACD1/SCD	2
H03	turquoise	630	Glyoxylate and dicarboxylate metabolism	2/1718	31/12246	0.0645161	0.459875	-1.21632	0.94433	1	0.795322	GLUL/ACSS2	2
H03	turquoise	3082	ATP-dependent chromatin remodeling	9/1718	98/12246	0.0918367	0.654617	-1.38669	0.944369	1	0.795322	EPC1/PHF6/MEAF6/HDAC1/MTA3/ACTB/CDK2AP1/ACTR8/ACTG1	9
H03	turquoise	4914	Progesterone-mediated oocyte maturation	7/1718	80/12246	0.0875	0.623705	-1.36401	0.944392	1	0.795322	MAPK11/AKT3/GNAI1/MAP2K1/IGF1R/PIK3R3/MAPK13	7
H03	turquoise	4040	Ion channels	30/1718	274/12246	0.109489	0.780444	-1.48476	0.945983	1	0.795322	KCNE3/TRPA1/GABRA5/CACNB2/KCNK3/UNC80/KCNC2/CLIC6/KCNJ8/OSTM1/CLIC2/CLIC4/CLCNKB/SCNN1D/KCNAB2/GABRD/ANO5/SCN8A/LRRC8C/KCNJ5/KCNQ1/KCNA1/P2RX7/SCN3B/KCNE4/KCNH2/ANO8/GRIN2C/TRPV2/KCNJ2	30
H03	turquoise	513	Various types of N-glycan biosynthesis	3/1718	42/12246	0.0714286	0.509147	-1.28719	0.946452	1	0.795322	MAN2A2/B4GALT1/ST3GAL3	3
H03	turquoise	3430	Mismatch repair	1/1718	20/12246	0.05	0.356403	-1.1636	0.951479	1	0.795322	PMS2	1
H03	turquoise	71	Fatty acid degradation	2/1718	34/12246	0.0588235	0.419297	-1.36968	0.961807	1	0.795322	ACSL4/ACSBG2	2
H03	turquoise	3021	Transcription machinery	24/1718	235/12246	0.102128	0.727972	-1.70089	0.968088	1	0.795322	TWISTNB/GTF3A/SUPT3H/TAF1D/GTF2H2/POLR1C/POLR3H/SUB1/CDC73/TADA1/MED9/NOLC1/ACTB/ERCC3/DR1/GTF2B/KAT2A/SGF29/GTF2H1/SPTY2D1/ELL/MED26/GTF2IRD1/ACTG1	24
H03	turquoise	534	Glycosaminoglycan biosynthesis - heparan sulfate / heparin	1/1718	24/12246	0.0416667	0.297002	-1.39254	0.973525	1	0.795322	EXT1	1
H03	turquoise	983	Drug metabolism - other enzymes	4/1718	59/12246	0.0677966	0.483258	-1.6072	0.973821	1	0.795322	UPP1/NME6/UCK2/CMPK1	4
H03	turquoise	260	Glycine, serine and threonine metabolism	2/1718	38/12246	0.0526316	0.375161	-1.55832	0.977092	1	0.795322	SRRL/PSAT1	2
H03	turquoise	62	Fatty acid elongation	1/1718	25/12246	0.04	0.285122	-1.44533	0.977246	1	0.795322	HACD1	1
H03	turquoise	4080	Neuroactive ligand-receptor interaction	37/1718	353/12246	0.104816	0.747133	-1.94738	0.981617	1	0.795322	EDNRB/THRB/NPY/P2RY6/GABRA5/CNR1/HTR2A/HRH4/VIP/LPAR1/ADM2/EDNRA/S1PR3/LYPD6/EDN1/F2R/F2RL1/F2RL2/TSPO/PRLH/RLN3/HTR1D/EDN2/BDKRB2/EDN3/NPW/PTGER2/GABRD/ADM/HRH3/CHRM4/PTGER3/P2RX7/F2RL3/TBXA2R/GRIN2C/ADORA2B	37
H03	turquoise	4030	G protein-coupled receptors	49/1718	461/12246	0.106291	0.757646	-2.14266	0.988656	1	0.795322	EDNRB/GPR87/GPR85/GPR143/P2RY6/CNR1/ADGRL3/HTR2A/FZD1/GPR158/HRH4/GPR161/OPN4-1/ADGRG6/LPAR1/EDNRA/RAMP3/CXCR4/S1PR3/GPR20/GPRC5A/F2R/F2RL1/F2RL2/FZD6/FZD3/GPR52/LGR5/HTR1D/BDKRB2/GPR139/ADGRB2/CCR9/GPRC5B/PTGER2/GPR174/ACKR4/TAS1R1/ADGRL2/GPR27/GPR146/HRH3/CHRM4/PTGER3/GPR1/F2RL3/GPR62/TBXA2R/ADORA2B	49
H03	turquoise	3010	Ribosome	9/1718	123/12246	0.0731707	0.521565	-2.15421	0.99306	1	0.795322	RPS11/RPL22/RPL37A/RPLP0/RSL24D1/RPS13/RPS26/RPS10/UBA52	9
H03	turquoise	350	Tyrosine metabolism	1/1718	33/12246	0.030303	0.216002	-1.82171	0.993231	1	0.795322	IL4I1	1
H03	turquoise	510	N-Glycan biosynthesis	2/1718	49/12246	0.0408163	0.290941	-2.00896	0.994602	1	0.795322	MAN2A2/B4GALT1	2
H03	turquoise	4091	Lectins	3/1718	62/12246	0.0483871	0.344906	-2.08892	0.99485	1	0.795322	VCAN/SELE/FBXO2	3
H03	turquoise	982	Drug metabolism - cytochrome P450	1/1718	35/12246	0.0285714	0.203659	-1.90579	0.995001	1	0.795322	HPGDS	1
H03	turquoise	980	Metabolism of xenobiotics by cytochrome P450	1/1718	36/12246	0.0277778	0.198002	-1.94664	0.995705	1	0.795322	HPGDS	1
H03	turquoise	380	Tryptophan metabolism	1/1718	37/12246	0.027027	0.19265	-1.98674	0.996309	1	0.795322	IL4I1	1
H03	turquoise	4146	Peroxisome	4/1718	80/12246	0.05	0.356403	-2.33294	0.99751	1	0.795322	HMGCLL1/NUDT7/ACSL4/NOS2	4
H03	turquoise	3410	Base excision repair	1/1718	40/12246	0.025	0.178201	-2.10294	0.997658	1	0.795322	POLB	1
H03	turquoise	4142	Lysosome	7/1718	122/12246	0.057377	0.408987	-2.65016	0.998987	1	0.795322	ENTPD4/CD63/AP3B2/AP1S3/HYAL2/CTSS/CTSK	7
H03	turquoise	3011	Genetic information processing_Ribosome	10/1718	155/12246	0.0645161	0.459875	-2.73368	0.999102	1	0.795322	RPS11/RPL22/RPL37A/RPLP0/RSL24D1/RPS13/MRPL44/RPS26/RPS10/UBA52	10
H03	turquoise	310	Lysine degradation	1/1718	56/12246	0.0178571	0.127287	-2.64412	0.999794	1	0.795322	PLOD2	1
H03	turquoise	3029	Mitochondrial biogenesis	27/1718	353/12246	0.0764873	0.545205	-3.50247	0.999941	1	0.795322	TAX1BP1/MALSU1/TIMM10B/TOMM7/CHCHD3/NDUFAF7/MCUR1/RARS/SMDT1/LYRM4/RPP40/FUNDC2/SQSTM1/GFER/SFXN3/KTN1/RPP30/ACTB/DNAJA2/MAP1LC3A/SUMO1/MTERF4/HSPA8/GARS/MSTO1/WIPI1/ACTG1	27
H03	turquoise	3032	DNA replication proteins	4/1718	125/12246	0.032	0.228098	-3.50402	0.999991	1	0.795322	DNMT3A/NBN/SDE2/TOP3B	4
H03	turquoise	3037	Cilium and associated proteins	34/1718	477/12246	0.0712788	0.508079	-4.42693	0.999999	1	0.795322	IQCD/SLC4A7/SPERT/RPGR/CFAP44/DYNLT1/ARL13B/RHPN1/B9D2/VEZT/TTLL1/DNAL4/CTHRC1/TXNDC15/KIFAP3/ARMC2/CCDC88A/SAXO2/B9D1/VWA3A/ARL3/BBS9/DYL1/CFAP58/FAM65A/BBS2/TTC12/TSPEAR/LHFPL5/TWF2/SSNA1/DNAH17/RGS9/TEX14	34
H03	turquoise	190	Oxidative phosphorylation	2/1718	115/12246	0.0173913	0.123966	-3.81276	0.999999	1	0.795322	ATP6V0E1/ATP6V1E1	2
H03	turquoise	3100	Non-coding RNAs	3/1718	247/12246	0.0121457	0.0865756	-5.85823	1	1	0.795322	MIR147-1/MIR22/MIR21	3

## Sheet: Bacteria_module_GO
Table S7C: Gene Ontology enrichment of bacterial WGCNA modules
Cluster	module	ID	Description	GeneRatio	BgRatio	RichFactor	FoldEnrichment	zScore	pvalue	p.adjust	qvalue	geneID	Count
B10	brown	GO:0006790	sulfur compound metabolic process	8/527	13/3968	0.615385	4.63348	5.13471	6.42e-05	0.0227758	0.0218134	sbp/cysQ/ssuB/sufE/sufS/dcyD/cysP/cysN	8
B10	brown	GO:0006979	response to oxidative stress	16/527	52/3968	0.307692	2.31674	3.74003	0.000766765	0.112267	0.107524	sodA/ytfK/msrA/degP/ahpC/clpA/wrbA/yfdK/acnA/osmC/sufE/sufD/sufA/katE/sseA/yhbO	16
B10	brown	GO:0006974	DNA damage response	51/527	252/3968	0.202381	1.52381	3.36225	0.000948738	0.112267	0.107524	thiH/blc/aidB/yjiM/rusA/yjjU/deoC/deoA/deoB/polB/dinB/betT/allR/phrB/ybgI/uvrB/ybjX/sulA/ycgB/treA/yciF/adhP/add/ydhQ/pfkB/katE/nadE/cho/pdeD/otsA/hchA/sbmC/alkA/rcnB/yohC/nfo/alkB/ada/elaB/yphB/gabP/recA/recC/yggE/ykfG/mug/ygjK/yhbO/uspB/gadX/aldB	51
B10	brown	GO:0070301	cellular response to hydrogen peroxide	6/527	11/3968	0.545455	4.10695	4.03777	0.00136461	0.121109	0.115992	ychH/uspE/ydeI/yodD/ygiW/yhcN	6
B10	brown	GO:0055085	transmembrane transport	69/527	379/3968	0.182058	1.37079	2.96999	0.00262123	0.186107	0.178243	fieF/proP/ytfQ/ytfR/ytfT/lptF/nhaA/kefC/clcA/betT/mhpT/sbmA/copA/gltJ/tolA/zitB/modB/modC/ybiO/gsiA/gsiC/potH/potI/appC/appB/rutG/mdtG/lolD/cvrA/narK/oppB/oppC/ompW/sapA/zntB/ydcV/gadC/ynfM/tqsA/ydhK/tcyP/ynjB/ynjC/yeeA/mdtB/yehW/yehY/yejA/arnE/yfeO/cysW/acrD/hcaT/yphF/gabP/proX/mscS/lptG/zupT/acrF/ugpA/ugpB/zntA/yhhJ/dtpB/mdtE/mdtF/gltS/nepI	69
B10	brown	GO:0006790	sulfur compound metabolic process	8/527	13/3968	0.615385	4.63348	5.13471	6.41572e-05	0.0227758	0.0218134	sbp/cysQ/ssuB/sufE/sufS/dcyD/cysP/cysN	8
B10	brown	GO:0006979	response to oxidative stress	16/527	52/3968	0.307692	2.31674	3.74003	0.000766765	0.112267	0.107524	sodA/ytfK/msrA/degP/ahpC/clpA/wrbA/yfdK/acnA/osmC/sufE/sufD/sufA/katE/sseA/yhbO	16
B10	brown	GO:0006974	DNA damage response	51/527	252/3968	0.202381	1.52381	3.36225	0.000948738	0.112267	0.107524	thiH/blc/aidB/yjiM/rusA/yjjU/deoC/deoA/deoB/polB/dinB/betT/allR/phrB/ybgI/uvrB/ybjX/sulA/ycgB/treA/yciF/adhP/add/ydhQ/pfkB/katE/nadE/cho/pdeD/otsA/hchA/sbmC/alkA/rcnB/yohC/nfo/alkB/ada/elaB/yphB/gabP/recA/recC/yggE/ykfG/mug/ygjK/yhbO/uspB/gadX/aldB	51
B10	brown	GO:0070301	cellular response to hydrogen peroxide	6/527	11/3968	0.545455	4.10695	4.03777	0.00136461	0.121109	0.115992	ychH/uspE/ydeI/yodD/ygiW/yhcN	6
B10	brown	GO:0055085	transmembrane transport	69/527	379/3968	0.182058	1.37079	2.96999	0.00262123	0.186107	0.178243	fieF/proP/ytfQ/ytfR/ytfT/lptF/nhaA/kefC/clcA/betT/mhpT/sbmA/copA/gltJ/tolA/zitB/modB/modC/ybiO/gsiA/gsiC/potH/potI/appC/appB/rutG/mdtG/lolD/cvrA/narK/oppB/oppC/ompW/sapA/zntB/ydcV/gadC/ynfM/tqsA/ydhK/tcyP/ynjB/ynjC/yeeA/mdtB/yehW/yehY/yejA/arnE/yfeO/cysW/acrD/hcaT/yphF/gabP/proX/mscS/lptG/zupT/acrF/ugpA/ugpB/zntA/yhhJ/dtpB/mdtE/mdtF/gltS/nepI	69
B12	cyan	GO:0009898	cytoplasmic side of plasma membrane	3/50	21/3968	0.142857	11.3371	5.36489	0.00213455	0.202195	0.187698	hflD/lapB/dnaA	3
B12	cyan	GO:0006270	DNA replication initiation	2/50	10/3968	0.2	15.872	5.31882	0.00656569	0.202195	0.187698	dnaC/dnaA	2
B12	cyan	GO:0051087	protein-folding chaperone binding	2/50	10/3968	0.2	15.872	5.31882	0.00656569	0.202195	0.187698	djlA/hscB	2
B12	cyan	GO:0065002	intracellular protein transmembrane transport	2/50	10/3968	0.2	15.872	5.31882	0.00656569	0.202195	0.187698	tatB/secE	2
B12	cyan	GO:0032784	regulation of DNA-templated transcription elongation	2/50	11/3968	0.181818	14.4291	5.03783	0.00796042	0.202195	0.187698	nusG/nusB	2
B12	cyan	GO:0009898	cytoplasmic side of plasma membrane	3/50	21/3968	0.142857	11.3371	5.36489	0.00213455	0.202195	0.187698	hflD/lapB/dnaA	3
B12	cyan	GO:0006270	DNA replication initiation	2/50	10/3968	0.2	15.872	5.31882	0.00656569	0.202195	0.187698	dnaC/dnaA	2
B12	cyan	GO:0051087	protein-folding chaperone binding	2/50	10/3968	0.2	15.872	5.31882	0.00656569	0.202195	0.187698	djlA/hscB	2
B12	cyan	GO:0065002	intracellular protein transmembrane transport	2/50	10/3968	0.2	15.872	5.31882	0.00656569	0.202195	0.187698	tatB/secE	2
B12	cyan	GO:0032784	regulation of DNA-templated transcription elongation	2/50	11/3968	0.181818	14.4291	5.03783	0.00796042	0.202195	0.187698	nusG/nusB	2
B15	darkgreen	GO:0009288	bacterial-type flagellum	7/29	31/3968	0.225806	30.8966	14.3369	1.19424e-09	8.71796e-08	7.54257e-08	flgE/flgK/flhB/cheZ/fliC/fliM/fliN	7
B15	darkgreen	GO:0006935	chemotaxis	7/29	35/3968	0.2	27.3655	13.4414	2.99483e-09	1.09311e-07	9.45737e-08	tsr/flhB/cheZ/tar/cheA/fliM/fliN	7
B15	darkgreen	GO:1902021	regulation of bacterial-type flagellum-dependent cell motility	4/29	12/3968	0.333333	45.6092	13.2777	1.0947e-06	2.66377e-05	2.30463e-05	tsr/cheZ/cheA/pdeH	4
B15	darkgreen	GO:0097588	archaeal or bacterial-type flagellum-dependent cell motility	3/29	12/3968	0.25	34.2069	9.88389	7.39087e-05	0.00134883	0.00116698	cheZ/fliM/fliN	3
B15	darkgreen	GO:0009425	bacterial-type flagellum basal body	3/29	18/3968	0.166667	22.8046	7.95468	0.000266156	0.00388587	0.00336197	flgE/fliM/fliN	3
B15	darkgreen	GO:0071978	bacterial-type flagellum-dependent swarming motility	3/29	23/3968	0.130435	17.8471	6.95188	0.000563615	0.00685732	0.00593279	flgE/cheZ/fliM	3
B15	darkgreen	GO:0005198	structural molecule activity	2/29	11/3968	0.181818	24.8777	6.80368	0.00272353	0.025189	0.021793	flgK/fliC	2
B15	darkgreen	GO:0007165	signal transduction	3/29	41/3968	0.0731707	10.0118	4.97633	0.0031055	0.025189	0.021793	tsr/tar/cheA	3
B15	darkgreen	GO:0071973	bacterial-type flagellum-dependent cell motility	3/29	41/3968	0.0731707	10.0118	4.97633	0.0031055	0.025189	0.021793	flhB/fliM/fliN	3
B15	darkgreen	GO:0005576	extracellular region	2/29	15/3968	0.133333	18.2437	5.74049	0.00510609	0.0372745	0.032249	flgK/fliC	2
B15	darkgreen	GO:0044781	bacterial-type flagellum organization	2/29	18/3968	0.111111	15.2031	5.18152	0.00734	0.0487109	0.0421436	flgD/flhB	2
B15	darkgreen	GO:0044780	bacterial-type flagellum assembly	2/29	25/3968	0.08	10.9462	4.28007	0.0139444	0.0848284	0.0733916	flgK/flhB	2
B16	green	GO:0006164	purine nucleotide biosynthetic process	11/308	18/3968	0.611111	7.87302	8.47717	1.01e-08	2.57e-06	2.4e-06	purD/purH/purA/purK/folD/purB/purT/purF/purM/purN/purL	11
B16	green	GO:0006189	'de novo' IMP biosynthetic process	9/308	12/3968	0.75	9.66234	8.71693	1.63e-08	2.57e-06	2.4e-06	purD/purH/purK/purB/purT/purF/purM/purN/purL	9
B16	green	GO:0051536	iron-sulfur cluster binding	29/308	146/3968	0.19863	2.55898	5.56719	1.42e-06	0.00014912	0.000139029	fdhF/fumB/yjjW/ykgF/dmsA/ynfF/nth/ydhX/ydhV/ydhY/napA/napF/glpC/nuoE/aegA/fdx/hycE/hypD/sdaB/xdhC/ygfK/xdhD/hybO/tdcG/ubiU/ubiV/yhcC/gltB/gltD	29
B16	green	GO:0009437	carnitine metabolic process	7/308	12/3968	0.583333	7.51515	6.55621	8.95e-06	0.00070499	0.000657284	caiF/caiC/caiB/caiA/fixA/fixB/fixC	7
B16	green	GO:0051539	4 iron, 4 sulfur cluster binding	24/308	121/3968	0.198347	2.55533	5.03988	1.23e-05	0.00077589	0.000723386	fdhF/fumB/yjjW/ykgF/dmsA/ynfF/nth/ydhX/ydhV/ydhY/napA/napF/glpC/aegA/hycE/hypD/sdaB/ygfK/hybO/tdcG/ubiU/ubiV/yhcC/gltD	24
B16	green	GO:0016151	nickel cation binding	8/308	18/3968	0.444444	5.72583	5.82883	2.64e-05	0.00138849	0.00129453	gloA/hycE/nikA/nikB/nikC/nikD/nikE/nikR	8
B16	green	GO:0006144	purine nucleobase metabolic process	6/308	12/3968	0.5	6.44156	5.47585	0.000128951	0.00580277	0.0054101	rihC/allE/xdhA/xdhB/xdhC/xdhD	6
B16	green	GO:0009061	anaerobic respiration	15/308	68/3968	0.220588	2.84186	4.44371	0.00016025	0.00630986	0.00588287	nrfA/fdhF/dcuB/dcuA/yjjI/dmsA/ynfF/napC/napA/glpA/glpB/glpC/hycE/hybO/glpD	15
B16	green	GO:0071973	bacterial-type flagellum-dependent cell motility	11/308	41/3968	0.268293	3.45645	4.58601	0.000196326	0.00687141	0.00640643	flgB/flgC/flgF/flgH/flgL/flhA/fliA/fliT/fliJ/fliK/fliO	11
B16	green	GO:0006526	arginine biosynthetic process	6/308	13/3968	0.461538	5.94605	5.18111	0.000223954	0.00705456	0.00657718	argC/argF/argA/ygeY/argR/argD	6
B16	green	GO:0009288	bacterial-type flagellum	9/308	31/3968	0.290323	3.74026	4.44279	0.000396851	0.0113644	0.0105954	flgB/flgC/flgF/flgH/flgL/flhA/cheY/fliJ/fliO	9
B16	green	GO:0016597	amino acid binding	6/308	15/3968	0.4	5.15325	4.67451	0.000571416	0.0149997	0.0139847	argF/artJ/tcyJ/hisJ/ygeW/tdcB	6
B16	green	GO:0016491	oxidoreductase activity	45/308	360/3968	0.125	1.61039	3.52282	0.000645509	0.0156412	0.0145827	dsbA/metF/argC/nrfA/fdhF/bdcA/yjjW/caiA/fixC/ykgE/folD/nfsB/dmsA/puuC/uxaB/ynfF/ydhV/gdhA/rfbD/dsbE/napA/glpA/glpB/glpC/nuoE/epmC/ucpA/yfeX/eutE/aegA/srlD/hycE/ltnD/xdhA/xdhB/xdhC/ygfK/ygfM/xdhD/hybO/gpr/gltB/gltD/glpD/yiaY	45
B16	green	GO:0006935	chemotaxis	9/308	35/3968	0.257143	3.3128	3.98636	0.00105327	0.0236986	0.0220949	flgB/flgC/flgF/flhA/cheY/tap/cheW/fliJ/fliO	9
B16	green	GO:0003824	catalytic activity	38/308	298/3968	0.127517	1.64281	3.34677	0.00120545	0.0253145	0.0236014	wecB/pfkA/glpK/hslV/ppc/purD/purH/alr/fumB/aspA/cpdB/fbp/yjjW/caiB/ilvI/dnaE/metN/lacZ/ddlA/folD/cobC/ybiW/hsdR/purB/nth/purT/purN/pssA/ptsP/lysA/scpA/scpB/tdcE/tdcB/yhcC/accC/grxC/yieH	38
B16	green	GO:0044781	bacterial-type flagellum organization	6/308	18/3968	0.333333	4.29437	4.06328	0.00173541	0.0341658	0.0318538	flgM/flhA/fliT/fliJ/fliK/fliO	6
B16	green	GO:0006071	glycerol metabolic process	5/308	13/3968	0.384615	4.95504	4.14301	0.00208519	0.0386373	0.0360227	glpK/glpQ/glpT/ygcP/glpD	5
B16	green	GO:0006094	gluconeogenesis	5/308	15/3968	0.333333	4.29437	3.70784	0.00427427	0.0747998	0.0697382	tpiA/ppc/fbp/sdaB/tdcG	5
B16	green	GO:0009401	phosphoenolpyruvate-dependent sugar phosphotransferase system	11/308	60/3968	0.183333	2.3619	3.08327	0.00562154	0.0931992	0.0868925	ulaA/yadI/malX/fruB/srlA/srlE/srlR/ptsP/crr/agaV/agaS	11
B16	green	GO:0009425	bacterial-type flagellum basal body	5/308	18/3968	0.277778	3.57864	3.1805	0.0100517	0.146671	0.136746	flgB/flgC/flgF/flgH/fliO	5
B16	green	GO:0043546	molybdopterin cofactor binding	5/308	18/3968	0.277778	3.57864	3.1805	0.0100517	0.146671	0.136746	fdhF/dmsA/ynfF/ydhV/napA	5
B16	green	GO:0055052	ATP-binding cassette (ABC) transporter complex, substrate-binding subunit-containing	20/308	149/3968	0.134228	1.72928	2.63195	0.0102437	0.146671	0.136746	rbsA/rbsC/malE/alsC/metI/metN/artJ/lsrA/lsrD/tcyJ/mglA/hisJ/livG/nikA/nikB/nikC/nikD/nikE/dppB/xylF	20
B16	green	GO:0006164	purine nucleotide biosynthetic process	11/308	18/3968	0.611111	7.87302	8.47717	1.00831e-08	2.5737e-06	2.39954e-06	purD/purH/purA/purK/folD/purB/purT/purF/purM/purN/purL	11
B16	green	GO:0006189	'de novo' IMP biosynthetic process	9/308	12/3968	0.75	9.66234	8.71693	1.6341e-08	2.5737e-06	2.39954e-06	purD/purH/purK/purB/purT/purF/purM/purN/purL	9
B16	green	GO:0051536	iron-sulfur cluster binding	29/308	146/3968	0.19863	2.55898	5.56719	1.42019e-06	0.00014912	0.000139029	fdhF/fumB/yjjW/ykgF/dmsA/ynfF/nth/ydhX/ydhV/ydhY/napA/napF/glpC/nuoE/aegA/fdx/hycE/hypD/sdaB/xdhC/ygfK/xdhD/hybO/tdcG/ubiU/ubiV/yhcC/gltB/gltD	29
B16	green	GO:0009437	carnitine metabolic process	7/308	12/3968	0.583333	7.51515	6.55621	8.95226e-06	0.00070499	0.000657284	caiF/caiC/caiB/caiA/fixA/fixB/fixC	7
B16	green	GO:0051539	4 iron, 4 sulfur cluster binding	24/308	121/3968	0.198347	2.55533	5.03988	1.23157e-05	0.00077589	0.000723386	fdhF/fumB/yjjW/ykgF/dmsA/ynfF/nth/ydhX/ydhV/ydhY/napA/napF/glpC/aegA/hycE/hypD/sdaB/ygfK/hybO/tdcG/ubiU/ubiV/yhcC/gltD	24
B16	green	GO:0016151	nickel cation binding	8/308	18/3968	0.444444	5.72583	5.82883	2.64474e-05	0.00138849	0.00129453	gloA/hycE/nikA/nikB/nikC/nikD/nikE/nikR	8
B16	green	GO:0006144	purine nucleobase metabolic process	6/308	12/3968	0.5	6.44156	5.47585	0.000128951	0.00580277	0.0054101	rihC/allE/xdhA/xdhB/xdhC/xdhD	6
B16	green	GO:0009061	anaerobic respiration	15/308	68/3968	0.220588	2.84186	4.44371	0.00016025	0.00630986	0.00588287	nrfA/fdhF/dcuB/dcuA/yjjI/dmsA/ynfF/napC/napA/glpA/glpB/glpC/hycE/hybO/glpD	15
B16	green	GO:0071973	bacterial-type flagellum-dependent cell motility	11/308	41/3968	0.268293	3.45645	4.58601	0.000196326	0.00687141	0.00640643	flgB/flgC/flgF/flgH/flgL/flhA/fliA/fliT/fliJ/fliK/fliO	11
B16	green	GO:0006526	arginine biosynthetic process	6/308	13/3968	0.461538	5.94605	5.18111	0.000223954	0.00705456	0.00657718	argC/argF/argA/ygeY/argR/argD	6
B16	green	GO:0009288	bacterial-type flagellum	9/308	31/3968	0.290323	3.74026	4.44279	0.000396851	0.0113644	0.0105954	flgB/flgC/flgF/flgH/flgL/flhA/cheY/fliJ/fliO	9
B16	green	GO:0016597	amino acid binding	6/308	15/3968	0.4	5.15325	4.67451	0.000571416	0.0149997	0.0139847	argF/artJ/tcyJ/hisJ/ygeW/tdcB	6
B16	green	GO:0016491	oxidoreductase activity	45/308	360/3968	0.125	1.61039	3.52282	0.000645509	0.0156412	0.0145827	dsbA/metF/argC/nrfA/fdhF/bdcA/yjjW/caiA/fixC/ykgE/folD/nfsB/dmsA/puuC/uxaB/ynfF/ydhV/gdhA/rfbD/dsbE/napA/glpA/glpB/glpC/nuoE/epmC/ucpA/yfeX/eutE/aegA/srlD/hycE/ltnD/xdhA/xdhB/xdhC/ygfK/ygfM/xdhD/hybO/gpr/gltB/gltD/glpD/yiaY	45
B16	green	GO:0006935	chemotaxis	9/308	35/3968	0.257143	3.3128	3.98636	0.00105327	0.0236986	0.0220949	flgB/flgC/flgF/flhA/cheY/tap/cheW/fliJ/fliO	9
B16	green	GO:0003824	catalytic activity	38/308	298/3968	0.127517	1.64281	3.34677	0.00120545	0.0253145	0.0236014	wecB/pfkA/glpK/hslV/ppc/purD/purH/alr/fumB/aspA/cpdB/fbp/yjjW/caiB/ilvI/dnaE/metN/lacZ/ddlA/folD/cobC/ybiW/hsdR/purB/nth/purT/purN/pssA/ptsP/lysA/scpA/scpB/tdcE/tdcB/yhcC/accC/grxC/yieH	38
B16	green	GO:0044781	bacterial-type flagellum organization	6/308	18/3968	0.333333	4.29437	4.06328	0.00173541	0.0341658	0.0318538	flgM/flhA/fliT/fliJ/fliK/fliO	6
B16	green	GO:0006071	glycerol metabolic process	5/308	13/3968	0.384615	4.95504	4.14301	0.00208519	0.0386373	0.0360227	glpK/glpQ/glpT/ygcP/glpD	5
B16	green	GO:0006094	gluconeogenesis	5/308	15/3968	0.333333	4.29437	3.70784	0.00427427	0.0747998	0.0697382	tpiA/ppc/fbp/sdaB/tdcG	5
B16	green	GO:0009401	phosphoenolpyruvate-dependent sugar phosphotransferase system	11/308	60/3968	0.183333	2.3619	3.08327	0.00562154	0.0931992	0.0868925	ulaA/yadI/malX/fruB/srlA/srlE/srlR/ptsP/crr/agaV/agaS	11
B16	green	GO:0009425	bacterial-type flagellum basal body	5/308	18/3968	0.277778	3.57864	3.1805	0.0100517	0.146671	0.136746	flgB/flgC/flgF/flgH/fliO	5
B16	green	GO:0043546	molybdopterin cofactor binding	5/308	18/3968	0.277778	3.57864	3.1805	0.0100517	0.146671	0.136746	fdhF/dmsA/ynfF/ydhV/napA	5
B16	green	GO:0055052	ATP-binding cassette (ABC) transporter complex, substrate-binding subunit-containing	20/308	149/3968	0.134228	1.72928	2.63195	0.0102437	0.146671	0.136746	rbsA/rbsC/malE/alsC/metI/metN/artJ/lsrA/lsrD/tcyJ/mglA/hisJ/livG/nikA/nikB/nikC/nikD/nikE/dppB/xylF	20
B02	greenyellow	GO:0033214	siderophore-dependent iron import into cell	3/55	16/3968	0.1875	13.5273	5.95204	0.00124218	0.171421	0.16606	fhuF/fepA/pqqU	3
B23	grey	GO:0051213	dioxygenase activity	1/10	11/3968	0.0909091	36.0727	5.85431	0.0274092	0.182814	0.158073	tauD	1
B23	grey	GO:0051607	defense response to virus	1/10	12/3968	0.0833333	33.0667	5.59126	0.0298671	0.182814	0.158073	casA	1
B23	grey	GO:0006790	sulfur compound metabolic process	1/10	13/3968	0.0769231	30.5231	5.35862	0.0323194	0.182814	0.158073	tauD	1
B23	grey	GO:0006635	fatty acid beta-oxidation	1/10	15/3968	0.0666667	26.4533	4.96387	0.0372073	0.182814	0.158073	fadM	1
B23	grey	GO:0090529	cell septum assembly	1/10	15/3968	0.0666667	26.4533	4.96387	0.0372073	0.182814	0.158073	tolQ	1
B23	grey	GO:0016831	carboxy-lyase activity	1/10	24/3968	0.0416667	16.5333	3.83615	0.058929	0.182814	0.158073	cadA	1
B23	grey	GO:0008198	ferrous iron binding	1/10	26/3968	0.0384615	15.2615	3.66681	0.0636957	0.182814	0.158073	tauD	1
B23	grey	GO:0008270	zinc ion binding	2/10	168/3968	0.0119048	4.72381	2.47881	0.0641329	0.182814	0.158073	casA/zntR	2
B23	grey	GO:0006520	amino acid metabolic process	1/10	29/3968	0.0344828	13.6828	3.44519	0.070805	0.182814	0.158073	cadA	1
B23	grey	GO:0019867	outer membrane	1/10	31/3968	0.0322581	12.8	3.31492	0.0755176	0.182814	0.158073	yhjY	1
B23	grey	GO:0032153	cell division site	1/10	34/3968	0.0294118	11.6706	3.14054	0.082546	0.182814	0.158073	tolQ	1
B23	grey	GO:0001216	DNA-binding transcription activator activity	1/10	35/3968	0.0285714	11.3371	3.08721	0.0848781	0.182814	0.158073	zntR	1
B23	grey	GO:0097216	guanosine tetraphosphate binding	1/10	35/3968	0.0285714	11.3371	3.08721	0.0848781	0.182814	0.158073	cadA	1
B23	grey	GO:0051289	protein homotetramerization	1/10	48/3968	0.0208333	8.26667	2.54569	0.114714	0.222554	0.192434	tauD	1
B23	grey	GO:0000987	cis-regulatory region sequence-specific DNA binding	1/10	50/3968	0.02	7.936	2.48059	0.119226	0.222554	0.192434	zntR	1
B23	grey	GO:0051213	dioxygenase activity	1/10	11/3968	0.0909091	36.0727	5.85431	0.0274092	0.182814	0.158073	tauD	1
B23	grey	GO:0051607	defense response to virus	1/10	12/3968	0.0833333	33.0667	5.59126	0.0298671	0.182814	0.158073	casA	1
B23	grey	GO:0006790	sulfur compound metabolic process	1/10	13/3968	0.0769231	30.5231	5.35862	0.0323194	0.182814	0.158073	tauD	1
B23	grey	GO:0006635	fatty acid beta-oxidation	1/10	15/3968	0.0666667	26.4533	4.96387	0.0372073	0.182814	0.158073	fadM	1
B23	grey	GO:0090529	cell septum assembly	1/10	15/3968	0.0666667	26.4533	4.96387	0.0372073	0.182814	0.158073	tolQ	1
B23	grey	GO:0016831	carboxy-lyase activity	1/10	24/3968	0.0416667	16.5333	3.83615	0.058929	0.182814	0.158073	cadA	1
B23	grey	GO:0008198	ferrous iron binding	1/10	26/3968	0.0384615	15.2615	3.66681	0.0636957	0.182814	0.158073	tauD	1
B23	grey	GO:0008270	zinc ion binding	2/10	168/3968	0.0119048	4.72381	2.47881	0.0641329	0.182814	0.158073	casA/zntR	2
B23	grey	GO:0006520	amino acid metabolic process	1/10	29/3968	0.0344828	13.6828	3.44519	0.070805	0.182814	0.158073	cadA	1
B23	grey	GO:0019867	outer membrane	1/10	31/3968	0.0322581	12.8	3.31492	0.0755176	0.182814	0.158073	yhjY	1
B23	grey	GO:0032153	cell division site	1/10	34/3968	0.0294118	11.6706	3.14054	0.082546	0.182814	0.158073	tolQ	1
B23	grey	GO:0001216	DNA-binding transcription activator activity	1/10	35/3968	0.0285714	11.3371	3.08721	0.0848781	0.182814	0.158073	zntR	1
B23	grey	GO:0097216	guanosine tetraphosphate binding	1/10	35/3968	0.0285714	11.3371	3.08721	0.0848781	0.182814	0.158073	cadA	1
B23	grey	GO:0051289	protein homotetramerization	1/10	48/3968	0.0208333	8.26667	2.54569	0.114714	0.222554	0.192434	tauD	1
B23	grey	GO:0000987	cis-regulatory region sequence-specific DNA binding	1/10	50/3968	0.02	7.936	2.48059	0.119226	0.222554	0.192434	zntR	1
B14	lightcyan	GO:0002181	cytoplasmic translation	12/51	55/3968	0.218182	16.9754	13.6119	1.50059e-12	1.10713e-10	9.09008e-11	rplA/rplJ/rplL/rpsB/rpsA/rpsK/rpsM/rplX/rplN/rplW/rplD/rplC	12
B14	lightcyan	GO:0006412	translation	15/51	107/3968	0.140187	10.9071	11.853	1.52983e-12	1.10713e-10	9.09008e-11	rplA/rplJ/rplL/rpsB/frr/proS/rpsA/rpsK/rpsM/rplX/rplN/rplW/rplD/rplC/glyQ	15
B14	lightcyan	GO:0003735	structural constituent of ribosome	12/51	57/3968	0.210526	16.3798	13.3439	2.37496e-12	1.10713e-10	9.09008e-11	rplA/rplJ/rplL/rpsB/rpsA/rpsK/rpsM/rplX/rplN/rplW/rplD/rplC	12
B14	lightcyan	GO:1990904	ribonucleoprotein complex	12/51	58/3968	0.206897	16.0974	13.215	2.96705e-12	1.10713e-10	9.09008e-11	rplA/rplJ/rplL/rpsB/rpsA/rpsK/rpsM/rplX/rplN/rplW/rplD/rplC	12
B14	lightcyan	GO:0005840	ribosome	12/51	59/3968	0.20339	15.8245	13.0892	3.69042e-12	1.10713e-10	9.09008e-11	rplA/rplJ/rplL/rpsB/rpsA/rpsK/rpsM/rplX/rplN/rplW/rplD/rplC	12
B14	lightcyan	GO:0022625	cytosolic large ribosomal subunit	8/51	34/3968	0.235294	18.3068	11.5632	5.93413e-09	1.48353e-07	1.21806e-07	rplA/rplJ/rplL/rplX/rplN/rplW/rplD/rplC	8
B14	lightcyan	GO:0003723	RNA binding	14/51	166/3968	0.0843373	6.56178	8.3522	9.78102e-09	2.09593e-07	1.72087e-07	rplA/rplJ/rpsA/ygjH/rsmB/rpsK/rpsM/rplX/rplN/rplW/rplD/rplC/rlmJ/trmL	14
B14	lightcyan	GO:0015934	large ribosomal subunit	5/51	10/3968	0.5	38.902	13.6919	6.89618e-08	1.23488e-06	1.0139e-06	rplA/rplJ/rplL/rplN/rplD	5
B14	lightcyan	GO:0019843	rRNA binding	9/51	64/3968	0.140625	10.9412	9.14771	7.4093e-08	1.23488e-06	1.0139e-06	rplA/rplJ/rpsK/rpsM/rplX/rplN/rplW/rplD/rplC	9
B14	lightcyan	GO:0022627	cytosolic small ribosomal subunit	4/51	24/3968	0.166667	12.9673	6.70924	0.000212858	0.00307281	0.00252294	rpsB/rpsA/rpsK/rpsM	4
B14	lightcyan	GO:0070180	large ribosomal subunit rRNA binding	3/51	10/3968	0.3	23.3412	8.07063	0.000225339	0.00307281	0.00252294	rplJ/rplX/rplN	3
B14	lightcyan	GO:0000027	ribosomal large subunit assembly	4/51	28/3968	0.142857	11.1148	6.12815	0.000394876	0.00493594	0.00405267	rplA/rplX/rplW/rplC	4
B14	lightcyan	GO:0006457	protein folding	3/51	29/3968	0.103448	8.04868	4.34664	0.00577665	0.0636088	0.0522262	fklB/hscA/secB	3
B14	lightcyan	GO:0032259	methylation	4/51	58/3968	0.0689655	5.36579	3.82145	0.00616209	0.0636088	0.0522262	metE/rsmB/rlmJ/trmL	4
B14	lightcyan	GO:0006417	regulation of translation	3/51	30/3968	0.1	7.78039	4.25321	0.00636088	0.0636088	0.0522262	rplA/rplJ/rplD	3
B14	lightcyan	GO:0045259	proton-transporting ATP synthase complex	2/51	10/3968	0.2	15.5608	5.26001	0.00682448	0.0639795	0.0525305	atpB/fliI	2
B14	lightcyan	GO:0008168	methyltransferase activity	4/51	62/3968	0.0645161	5.01961	3.63959	0.00780275	0.0688478	0.0565277	metE/rsmB/rlmJ/trmL	4
B14	lightcyan	GO:0015935	small ribosomal subunit	2/51	11/3968	0.181818	14.1462	4.98141	0.0082728	0.06894	0.0566034	rpsB/rpsM	2
B14	lightcyan	GO:0008173	RNA methyltransferase activity	2/51	12/3968	0.166667	12.9673	4.73695	0.00984622	0.0777333	0.0638232	rsmB/trmL	2
B14	lightcyan	GO:0003729	mRNA binding	2/51	13/3968	0.153846	11.9698	4.51999	0.0115414	0.0824388	0.0676866	rplL/rpsA	2
B14	lightcyan	GO:0045333	cellular respiration	2/51	13/3968	0.153846	11.9698	4.51999	0.0115414	0.0824388	0.0676866	fdnG/fdnH	2
B14	lightcyan	GO:0017148	negative regulation of translation	2/51	15/3968	0.133333	10.3739	4.14992	0.0152842	0.10421	0.0855621	rplJ/rplD	2
B14	lightcyan	GO:0009086	methionine biosynthetic process	2/51	16/3968	0.125	9.72549	3.99007	0.0173254	0.112992	0.092772	metE/malY	2
B14	lightcyan	GO:0044781	bacterial-type flagellum organization	2/51	18/3968	0.111111	8.64488	3.70892	0.021732	0.133841	0.109891	flgN/fliI	2
B14	lightcyan	GO:0009326	formate dehydrogenase complex	2/51	19/3968	0.105263	8.18989	3.58422	0.0240914	0.133841	0.109891	fdnG/fdnH	2
B14	lightcyan	GO:0015944	formate oxidation	2/51	19/3968	0.105263	8.18989	3.58422	0.0240914	0.133841	0.109891	fdnG/fdnH	2
B14	lightcyan	GO:0070475	rRNA base methylation	2/51	19/3968	0.105263	8.18989	3.58422	0.0240914	0.133841	0.109891	rsmB/rlmJ	2
B14	lightcyan	GO:0000028	ribosomal small subunit assembly	2/51	20/3968	0.1	7.78039	3.46833	0.026551	0.142238	0.116785	rpsB/rpsA	2
B14	lightcyan	GO:0000049	tRNA binding	3/51	53/3968	0.0566038	4.404	2.84643	0.0298626	0.154461	0.126821	rplA/ygjH/rpsM	3
B14	lightcyan	GO:0051082	unfolded protein binding	2/51	22/3968	0.0909091	7.07308	3.25898	0.0317594	0.158797	0.130381	hscA/secB	2
B14	lightcyan	GO:0004812	aminoacyl-tRNA ligase activity	2/51	25/3968	0.08	6.22431	2.98968	0.0402536	0.188689	0.154923	proS/glyQ	2
B14	lightcyan	GO:0044780	bacterial-type flagellum assembly	2/51	25/3968	0.08	6.22431	2.98968	0.0402536	0.188689	0.154923	flgN/fliI	2
B14	lightcyan	GO:0042803	protein homodimerization activity	8/51	314/3968	0.0254777	1.98227	2.06942	0.0448188	0.203722	0.167266	fdhE/glpX/rplL/fklB/fabF/malY/ygjH/trmL	8
B14	lightcyan	GO:0003924	GTPase activity	2/51	29/3968	0.0689655	5.36579	2.6922	0.0527415	0.224694	0.184485	rplJ/rplL	2
B14	lightcyan	GO:0043022	ribosome binding	2/51	29/3968	0.0689655	5.36579	2.6922	0.0527415	0.224694	0.184485	rplJ/rplL	2
B14	lightcyan	GO:1902600	proton transmembrane transport	3/51	67/3968	0.0447761	3.48376	2.33937	0.0539265	0.224694	0.184485	atpB/puuP/fliI	3
B14	lightcyan	GO:0015031	protein transport	3/51	69/3968	0.0434783	3.38278	2.27809	0.0579456	0.234915	0.192877	tatC/fliI/secB	3
B13	lightyellow	GO:0006412	translation	6/39	107/3968	0.0560748	5.70525	4.91526	0.000528311	0.0596992	0.0517189	prfC/rimK/aspS/argS/lepA/rpsG	6
B13	lightyellow	GO:0000270	peptidoglycan metabolic process	3/39	27/3968	0.111111	11.3048	5.35232	0.00218166	0.123264	0.106786	pbpG/nlpI/dacB	3
B13	lightyellow	GO:0009002	serine-type D-Ala-D-Ala carboxypeptidase activity	2/39	10/3968	0.2	20.3487	6.10291	0.00403084	0.130625	0.113164	pbpG/dacB	2
B13	lightyellow	GO:0043093	FtsZ-dependent cytokinesis	3/39	35/3968	0.0857143	8.72088	4.57047	0.00462389	0.130625	0.113164	zapD/pbpG/dacB	3
B13	lightyellow	GO:0043023	ribosomal large subunit binding	2/39	13/3968	0.153846	15.6529	5.27161	0.00685794	0.154989	0.134271	ychF/lepA	2
B13	lightyellow	GO:0042803	protein homodimerization activity	8/39	314/3968	0.0254777	2.59219	2.92886	0.00986597	0.185809	0.160971	mnmG/rhlB/zapD/ychF/uraA/rsmE/ribB/nlpI	8
B13	lightyellow	GO:0006418	tRNA aminoacylation for protein translation	2/39	19/3968	0.105263	10.7099	4.22638	0.0144867	0.197689	0.171263	aspS/argS	2
B13	lightyellow	GO:0070475	rRNA base methylation	2/39	19/3968	0.105263	10.7099	4.22638	0.0144867	0.197689	0.171263	rsmE/rlmG	2
B13	lightyellow	GO:0006261	DNA-templated DNA replication	2/39	21/3968	0.0952381	9.68987	3.97751	0.0175725	0.197689	0.171263	dnaT/dnaX	2
B13	lightyellow	GO:0005525	GTP binding	3/39	59/3968	0.0508475	5.1734	3.21741	0.0195322	0.197689	0.171263	prfC/ychF/lepA	3
B13	lightyellow	GO:0050660	flavin adenine dinucleotide binding	3/39	61/3968	0.0491803	5.00378	3.13932	0.0213349	0.197689	0.171263	mnmG/ndh/mdaB	3
B13	lightyellow	GO:0016887	ATP hydrolysis activity	5/39	166/3968	0.0301205	3.06457	2.70707	0.021955	0.197689	0.171263	rhlB/dnaX/ybiT/ychF/yggR	5
B13	lightyellow	GO:0015293	symporter activity	3/39	64/3968	0.046875	4.76923	3.02838	0.0242058	0.197689	0.171263	satP/ampG/uraA	3
B13	lightyellow	GO:0004812	aminoacyl-tRNA ligase activity	2/39	25/3968	0.08	8.13949	3.56735	0.0244924	0.197689	0.171263	aspS/argS	2
B13	lightyellow	GO:0004175	endopeptidase activity	2/39	26/3968	0.0769231	7.82643	3.47892	0.0263708	0.19866	0.172104	pbpG/dacB	2
B13	lightyellow	GO:0003924	GTPase activity	2/39	29/3968	0.0689655	7.0168	3.23962	0.0323416	0.214977	0.18624	prfC/lepA	2
B13	lightyellow	GO:0043022	ribosome binding	2/39	29/3968	0.0689655	7.0168	3.23962	0.0323416	0.214977	0.18624	ychF/lepA	2
B13	lightyellow	GO:0006412	translation	6/39	107/3968	0.0560748	5.70525	4.91526	0.000528311	0.0596992	0.0517189	prfC/rimK/aspS/argS/lepA/rpsG	6
B13	lightyellow	GO:0000270	peptidoglycan metabolic process	3/39	27/3968	0.111111	11.3048	5.35232	0.00218166	0.123264	0.106786	pbpG/nlpI/dacB	3
B13	lightyellow	GO:0009002	serine-type D-Ala-D-Ala carboxypeptidase activity	2/39	10/3968	0.2	20.3487	6.10291	0.00403084	0.130625	0.113164	pbpG/dacB	2
B13	lightyellow	GO:0043093	FtsZ-dependent cytokinesis	3/39	35/3968	0.0857143	8.72088	4.57047	0.00462389	0.130625	0.113164	zapD/pbpG/dacB	3
B13	lightyellow	GO:0043023	ribosomal large subunit binding	2/39	13/3968	0.153846	15.6529	5.27161	0.00685794	0.154989	0.134271	ychF/lepA	2
B13	lightyellow	GO:0042803	protein homodimerization activity	8/39	314/3968	0.0254777	2.59219	2.92886	0.00986597	0.185809	0.160971	mnmG/rhlB/zapD/ychF/uraA/rsmE/ribB/nlpI	8
B13	lightyellow	GO:0006418	tRNA aminoacylation for protein translation	2/39	19/3968	0.105263	10.7099	4.22638	0.0144867	0.197689	0.171263	aspS/argS	2
B13	lightyellow	GO:0070475	rRNA base methylation	2/39	19/3968	0.105263	10.7099	4.22638	0.0144867	0.197689	0.171263	rsmE/rlmG	2
B13	lightyellow	GO:0006261	DNA-templated DNA replication	2/39	21/3968	0.0952381	9.68987	3.97751	0.0175725	0.197689	0.171263	dnaT/dnaX	2
B13	lightyellow	GO:0005525	GTP binding	3/39	59/3968	0.0508475	5.1734	3.21741	0.0195322	0.197689	0.171263	prfC/ychF/lepA	3
B13	lightyellow	GO:0050660	flavin adenine dinucleotide binding	3/39	61/3968	0.0491803	5.00378	3.13932	0.0213349	0.197689	0.171263	mnmG/ndh/mdaB	3
B13	lightyellow	GO:0016887	ATP hydrolysis activity	5/39	166/3968	0.0301205	3.06457	2.70707	0.021955	0.197689	0.171263	rhlB/dnaX/ybiT/ychF/yggR	5
B13	lightyellow	GO:0015293	symporter activity	3/39	64/3968	0.046875	4.76923	3.02838	0.0242058	0.197689	0.171263	satP/ampG/uraA	3
B13	lightyellow	GO:0004812	aminoacyl-tRNA ligase activity	2/39	25/3968	0.08	8.13949	3.56735	0.0244924	0.197689	0.171263	aspS/argS	2
B13	lightyellow	GO:0004175	endopeptidase activity	2/39	26/3968	0.0769231	7.82643	3.47892	0.0263708	0.19866	0.172104	pbpG/dacB	2
B13	lightyellow	GO:0003924	GTPase activity	2/39	29/3968	0.0689655	7.0168	3.23962	0.0323416	0.214977	0.18624	prfC/lepA	2
B13	lightyellow	GO:0043022	ribosome binding	2/39	29/3968	0.0689655	7.0168	3.23962	0.0323416	0.214977	0.18624	ychF/lepA	2
B08	midnightblue	GO:0016857	racemase and epimerase activity, acting on carbohydrates and derivatives	2/19	12/3968	0.166667	34.807	8.13455	0.00139353	0.0368006	0.0307913	rhaM/ycjR	2
B08	midnightblue	GO:0015627	type II protein secretion system complex	2/19	15/3968	0.133333	27.8456	7.2247	0.00219807	0.0368006	0.0307913	gspG/gspI	2
B08	midnightblue	GO:0015628	protein secretion by the type II secretion system	2/19	17/3968	0.117647	24.5697	6.75443	0.00283081	0.0368006	0.0307913	gspG/gspI	2
B08	midnightblue	GO:0015031	protein transport	2/19	69/3968	0.0289855	6.05339	2.93694	0.0421254	0.218579	0.182887	gspG/gspI	2
B08	midnightblue	GO:0000105	histidine biosynthetic process	1/19	10/3968	0.1	20.8842	4.36651	0.0469165	0.218579	0.182887	hisL	1
B08	midnightblue	GO:0006270	DNA replication initiation	1/19	10/3968	0.1	20.8842	4.36651	0.0469165	0.218579	0.182887	dnaC	1
B08	midnightblue	GO:0015716	organic phosphonate transport	1/19	10/3968	0.1	20.8842	4.36651	0.0469165	0.218579	0.182887	phnI	1
B08	midnightblue	GO:0046656	folic acid biosynthetic process	1/19	10/3968	0.1	20.8842	4.36651	0.0469165	0.218579	0.182887	folM	1
B08	midnightblue	GO:0006730	one-carbon metabolic process	1/19	12/3968	0.0833333	17.4035	3.94697	0.056046	0.218579	0.182887	folM	1
B08	midnightblue	GO:1902021	regulation of bacterial-type flagellum-dependent cell motility	1/19	12/3968	0.0833333	17.4035	3.94697	0.056046	0.218579	0.182887	uspF	1
B08	midnightblue	GO:0009246	enterobacterial common antigen biosynthetic process	1/19	14/3968	0.0714286	14.9173	3.61797	0.0650927	0.230783	0.193098	wzyE	1
B05	pink	GO:0003676	nucleic acid binding	8/91	96/3968	0.0833333	3.6337	4.00164	0.00142696	0.173076	0.157022	priA/rnhA/yajD/insK/rnb/rnd/srmB/nusA	8
B05	pink	GO:0008033	tRNA processing	6/91	58/3968	0.103448	4.5108	4.12606	0.00191244	0.173076	0.157022	trmA/mnmA/rnd/tsaB/rlmN/iscS	6
B05	pink	GO:0042254	ribosome biogenesis	4/91	27/3968	0.148148	6.45991	4.36082	0.00303364	0.183029	0.166052	rsfS/era/srmB/nusA	4
B05	pink	GO:0003723	RNA binding	10/91	166/3968	0.060241	2.62677	3.28003	0.00428359	0.193832	0.175853	mnmA/rluB/rnb/accD/era/srmB/rpsU/nusA/yhbY/rpmB	10
B05	pink	GO:0003676	nucleic acid binding	8/91	96/3968	0.0833333	3.6337	4.00164	0.00142696	0.173076	0.157022	priA/rnhA/yajD/insK/rnb/rnd/srmB/nusA	8
B05	pink	GO:0008033	tRNA processing	6/91	58/3968	0.103448	4.5108	4.12606	0.00191244	0.173076	0.157022	trmA/mnmA/rnd/tsaB/rlmN/iscS	6
B05	pink	GO:0042254	ribosome biogenesis	4/91	27/3968	0.148148	6.45991	4.36082	0.00303364	0.183029	0.166052	rsfS/era/srmB/nusA	4
B05	pink	GO:0003723	RNA binding	10/91	166/3968	0.060241	2.62677	3.28003	0.00428359	0.193832	0.175853	mnmA/rluB/rnb/accD/era/srmB/rpsU/nusA/yhbY/rpmB	10
B06	purple	GO:0071111	cyclic-guanylate-specific phosphodiesterase activity	3/58	16/3968	0.1875	12.8276	5.77304	0.0014502	0.135079	0.123145	pdeL/pdeN/csrD	3
B06	purple	GO:0042597	periplasmic space	8/58	184/3968	0.0434783	2.97451	3.34003	0.00479889	0.135079	0.123145	rclB/cusF/rna/araF/zinT/yfcS/ycbF/fimC	8
B06	purple	GO:0016831	carboxy-lyase activity	3/58	24/3968	0.125	8.55172	4.51898	0.00482424	0.135079	0.123145	adiA/speF/oxc	3
B06	purple	GO:0044183	protein folding chaperone	3/58	24/3968	0.125	8.55172	4.51898	0.00482424	0.135079	0.123145	yfcS/ycbF/fimC	3
B06	purple	GO:0045228	slime layer polysaccharide biosynthetic process	2/58	10/3968	0.2	13.6828	4.89027	0.00876471	0.165375	0.150765	wcaK/wcaF	2
B06	purple	GO:0030288	outer membrane-bounded periplasmic space	8/58	204/3968	0.0392157	2.68289	3.00541	0.00885937	0.165375	0.150765	cusF/rna/araF/zinT/pdeN/yfcS/ycbF/fimC	8
B06	purple	GO:0061077	chaperone-mediated protein folding	3/58	33/3968	0.0909091	6.21944	3.66661	0.0118511	0.165435	0.15082	yfcS/ycbF/fimC	3
B06	purple	GO:0098531	ligand-activated transcription factor activity	2/58	12/3968	0.166667	11.4023	4.3949	0.0126161	0.165435	0.15082	deoR/yciT	2
B06	purple	GO:0006401	RNA catabolic process	2/58	13/3968	0.153846	10.5252	4.18918	0.014771	0.165435	0.15082	rna/csrD	2
B06	purple	GO:0071468	cellular response to acidic pH	2/58	13/3968	0.153846	10.5252	4.18918	0.014771	0.165435	0.15082	speF/oxc	2
B11	red	GO:0006412	translation	19/243	107/3968	0.17757	2.89958	5.08711	1.86e-05	0.00560892	0.00502145	rpmE/rpsF/rpsR/rplI/valS/ettA/rpmF/rplT/rpmI/infC/metG/hisS/rpsP/lysS/rpsO/rpsI/def/fmt/rplE	19
B11	red	GO:0003723	RNA binding	24/243	166/3968	0.144578	2.36085	4.57435	5.37e-05	0.00808793	0.00724082	rpmE/rsgA/rnr/rpsF/rpsR/rplI/ettA/rsmA/rluA/proB/cspE/rplT/infC/metG/truA/yfiF/ffh/csrA/cca/rpsO/sspB/rpsI/rplE/cspA	24
B11	red	GO:1990904	ribonucleoprotein complex	12/243	58/3968	0.206897	3.37846	4.66007	0.000150998	0.0135011	0.012087	rpmE/rpsF/rpsR/rplI/rpmF/rplT/rpmI/rpsP/ffh/rpsO/rpsI/rplE	12
B11	red	GO:0005840	ribosome	12/243	59/3968	0.20339	3.3212	4.5875	0.000179417	0.0135011	0.012087	rpmE/rpsF/rpsR/rplI/rpmF/rplT/rpmI/rpsP/rpsO/sspB/rpsI/rplE	12
B11	red	GO:0002181	cytoplasmic translation	11/243	55/3968	0.2	3.26584	4.32143	0.000389963	0.0231819	0.0207538	rpmE/rpsF/rpsR/rplI/rpmF/rplT/rpmI/rpsP/rpsO/rpsI/rplE	11
B11	red	GO:0008270	zinc ion binding	22/243	168/3968	0.130952	2.13835	3.85043	0.000476958	0.0231819	0.0207538	rpmE/zur/uvrA/radA/dnaJ/lpxC/dksA/hemB/clpX/amiD/nagK/astE/metG/amiA/dapE/yphC/ftsH/tldD/def/slyD/aroB/hslO	22
B11	red	GO:0003735	structural constituent of ribosome	11/243	57/3968	0.192982	3.15125	4.17788	0.000539113	0.0231819	0.0207538	rpmE/rpsF/rpsR/rplI/rpmF/rplT/rpmI/rpsP/rpsO/rpsI/rplE	11
B11	red	GO:0043093	FtsZ-dependent cytokinesis	8/243	35/3968	0.228571	3.73239	4.14654	0.000976266	0.036732	0.0328848	zapB/cpoB/ftsK/yohD/amiA/dapE/amiC/mreB	8
B11	red	GO:0005524	ATP binding	43/243	445/3968	0.0966292	1.57788	3.30394	0.00124904	0.0417734	0.0373982	atpC/rep/srkA/glnL/lysC/uvrA/phnN/mutL/valS/radA/ettA/dnaJ/murD/hrpB/fhuC/proB/phoR/clpX/lon/moeB/potG/ftsK/lpxK/nagK/oppD/oppF/puuA/ruvB/tcyN/metG/fruK/hisS/proV/gshA/pyrG/tcdA/lysS/cca/garK/ftsH/lptB/mreB/envZ	43
B11	red	GO:0016887	ATP hydrolysis activity	19/243	166/3968	0.114458	1.86901	2.92107	0.00552772	0.166384	0.148957	rep/uvrA/mutL/radA/ettA/hrpB/fhuC/clpX/lon/potG/ftsK/oppD/oppF/ruvB/tcyN/ffh/proV/ftsH/lptB	19
B11	red	GO:0051082	unfolded protein binding	5/243	22/3968	0.227273	3.71119	3.25659	0.00920527	0.214136	0.191707	dnaJ/clpX/narW/slyD/hslO	5
B11	red	GO:0006779	porphyrin-containing compound biosynthetic process	4/243	15/3968	0.266667	4.35446	3.32411	0.0109491	0.214136	0.191707	hemE/hemB/hemH/hemF	4
B11	red	GO:0006950	response to stress	7/243	41/3968	0.170732	2.78792	2.93886	0.0110928	0.214136	0.191707	srkA/uspD/rnr/pqiA/rseA/sspA/hicB	7
B11	red	GO:0051604	protein maturation	5/243	23/3968	0.217391	3.54983	3.13201	0.011188	0.214136	0.191707	erpA/pflA/ycdY/iscA/slyD	5
B11	red	GO:0008652	amino acid biosynthetic process	13/243	107/3968	0.121495	1.98392	2.63496	0.0127481	0.214136	0.191707	ilvY/lysC/mtnN/proB/trpL/aroC/alaC/dapE/metC/aroE/aroB/ilvN/ivbL	13
B11	red	GO:0009245	lipid A biosynthetic process	5/243	24/3968	0.208333	3.40192	3.01416	0.0134434	0.214136	0.191707	lpxC/lpxA/lpxB/lpxK/arnT	5
B11	red	GO:0022627	cytosolic small ribosomal subunit	5/243	24/3968	0.208333	3.40192	3.01416	0.0134434	0.214136	0.191707	rpsF/rpsR/rpsP/rpsO/rpsI	5
B11	red	GO:0006970	response to osmotic stress	4/243	16/3968	0.25	4.0823	3.15499	0.0139104	0.214136	0.191707	betI/ftsK/osmE/envZ	4
B11	red	GO:0019843	rRNA binding	9/243	64/3968	0.140625	2.2963	2.67	0.0148819	0.214136	0.191707	rpmE/rsgA/rpsF/rpsR/rplI/ettA/rplT/rpsO/rplE	9
B11	red	GO:0042803	protein homodimerization activity	29/243	314/3968	0.0923567	1.50811	2.39614	0.0149538	0.214136	0.191707	rep/glnL/yiiM/uspD/lysC/pgi/dnaJ/mtnN/proB/ppnP/cspE/rusA/moeB/moeA/hinT/dadX/metG/truA/pdxB/alaC/hemF/hisS/yfiH/tcdA/lysS/sspB/mdh/envZ/mnmE	29
B11	red	GO:0043190	ATP-binding cassette (ABC) transporter complex	12/243	98/3968	0.122449	1.9995	2.55864	0.015492	0.214136	0.191707	pstS/lptG/fhuC/gltK/gsiB/potG/sapB/tcyN/tcyL/ccmD/proV/lptB	12
B11	red	GO:0022625	cytosolic large ribosomal subunit	6/243	34/3968	0.176471	2.88163	2.81402	0.0156511	0.214136	0.191707	rpmE/rplI/rpmF/rplT/rpmI/rplE	6
B11	red	GO:0006412	translation	19/243	107/3968	0.17757	2.89958	5.08711	1.86343e-05	0.00560892	0.00502145	rpmE/rpsF/rpsR/rplI/valS/ettA/rpmF/rplT/rpmI/infC/metG/hisS/rpsP/lysS/rpsO/rpsI/def/fmt/rplE	19
B11	red	GO:0003723	RNA binding	24/243	166/3968	0.144578	2.36085	4.57435	5.37404e-05	0.00808794	0.00724082	rpmE/rsgA/rnr/rpsF/rpsR/rplI/ettA/rsmA/rluA/proB/cspE/rplT/infC/metG/truA/yfiF/ffh/csrA/cca/rpsO/sspB/rpsI/rplE/cspA	24
B11	red	GO:1990904	ribonucleoprotein complex	12/243	58/3968	0.206897	3.37846	4.66007	0.000150998	0.0135011	0.012087	rpmE/rpsF/rpsR/rplI/rpmF/rplT/rpmI/rpsP/ffh/rpsO/rpsI/rplE	12
B11	red	GO:0005840	ribosome	12/243	59/3968	0.20339	3.3212	4.5875	0.000179417	0.0135011	0.012087	rpmE/rpsF/rpsR/rplI/rpmF/rplT/rpmI/rpsP/rpsO/sspB/rpsI/rplE	12
B11	red	GO:0002181	cytoplasmic translation	11/243	55/3968	0.2	3.26584	4.32143	0.000389963	0.0231819	0.0207538	rpmE/rpsF/rpsR/rplI/rpmF/rplT/rpmI/rpsP/rpsO/rpsI/rplE	11
B11	red	GO:0008270	zinc ion binding	22/243	168/3968	0.130952	2.13835	3.85043	0.000476958	0.0231819	0.0207538	rpmE/zur/uvrA/radA/dnaJ/lpxC/dksA/hemB/clpX/amiD/nagK/astE/metG/amiA/dapE/yphC/ftsH/tldD/def/slyD/aroB/hslO	22
B11	red	GO:0003735	structural constituent of ribosome	11/243	57/3968	0.192982	3.15125	4.17788	0.000539113	0.0231819	0.0207538	rpmE/rpsF/rpsR/rplI/rpmF/rplT/rpmI/rpsP/rpsO/rpsI/rplE	11
B11	red	GO:0043093	FtsZ-dependent cytokinesis	8/243	35/3968	0.228571	3.73239	4.14654	0.000976266	0.036732	0.0328848	zapB/cpoB/ftsK/yohD/amiA/dapE/amiC/mreB	8
B11	red	GO:0005524	ATP binding	43/243	445/3968	0.0966292	1.57788	3.30394	0.00124904	0.0417734	0.0373982	atpC/rep/srkA/glnL/lysC/uvrA/phnN/mutL/valS/radA/ettA/dnaJ/murD/hrpB/fhuC/proB/phoR/clpX/lon/moeB/potG/ftsK/lpxK/nagK/oppD/oppF/puuA/ruvB/tcyN/metG/fruK/hisS/proV/gshA/pyrG/tcdA/lysS/cca/garK/ftsH/lptB/mreB/envZ	43
B11	red	GO:0016887	ATP hydrolysis activity	19/243	166/3968	0.114458	1.86901	2.92107	0.00552772	0.166384	0.148957	rep/uvrA/mutL/radA/ettA/hrpB/fhuC/clpX/lon/potG/ftsK/oppD/oppF/ruvB/tcyN/ffh/proV/ftsH/lptB	19
B11	red	GO:0051082	unfolded protein binding	5/243	22/3968	0.227273	3.71119	3.25659	0.00920527	0.214136	0.191707	dnaJ/clpX/narW/slyD/hslO	5
B11	red	GO:0006779	porphyrin-containing compound biosynthetic process	4/243	15/3968	0.266667	4.35446	3.32411	0.0109491	0.214136	0.191707	hemE/hemB/hemH/hemF	4
B11	red	GO:0006950	response to stress	7/243	41/3968	0.170732	2.78792	2.93886	0.0110928	0.214136	0.191707	srkA/uspD/rnr/pqiA/rseA/sspA/hicB	7
B11	red	GO:0051604	protein maturation	5/243	23/3968	0.217391	3.54983	3.13201	0.011188	0.214136	0.191707	erpA/pflA/ycdY/iscA/slyD	5
B11	red	GO:0008652	amino acid biosynthetic process	13/243	107/3968	0.121495	1.98392	2.63496	0.0127481	0.214136	0.191707	ilvY/lysC/mtnN/proB/trpL/aroC/alaC/dapE/metC/aroE/aroB/ilvN/ivbL	13
B11	red	GO:0009245	lipid A biosynthetic process	5/243	24/3968	0.208333	3.40192	3.01416	0.0134434	0.214136	0.191707	lpxC/lpxA/lpxB/lpxK/arnT	5
B11	red	GO:0022627	cytosolic small ribosomal subunit	5/243	24/3968	0.208333	3.40192	3.01416	0.0134434	0.214136	0.191707	rpsF/rpsR/rpsP/rpsO/rpsI	5
B11	red	GO:0006970	response to osmotic stress	4/243	16/3968	0.25	4.0823	3.15499	0.0139104	0.214136	0.191707	betI/ftsK/osmE/envZ	4
B11	red	GO:0019843	rRNA binding	9/243	64/3968	0.140625	2.2963	2.67	0.0148819	0.214136	0.191707	rpmE/rsgA/rpsF/rpsR/rplI/ettA/rplT/rpsO/rplE	9
B11	red	GO:0042803	protein homodimerization activity	29/243	314/3968	0.0923567	1.50811	2.39614	0.0149538	0.214136	0.191707	rep/glnL/yiiM/uspD/lysC/pgi/dnaJ/mtnN/proB/ppnP/cspE/rusA/moeB/moeA/hinT/dadX/metG/truA/pdxB/alaC/hemF/hisS/yfiH/tcdA/lysS/sspB/mdh/envZ/mnmE	29
B11	red	GO:0043190	ATP-binding cassette (ABC) transporter complex	12/243	98/3968	0.122449	1.9995	2.55864	0.015492	0.214136	0.191707	pstS/lptG/fhuC/gltK/gsiB/potG/sapB/tcyN/tcyL/ccmD/proV/lptB	12
B11	red	GO:0022625	cytosolic large ribosomal subunit	6/243	34/3968	0.176471	2.88163	2.81402	0.0156511	0.214136	0.191707	rpmE/rplI/rpmF/rplT/rpmI/rplE	6
B20	royalblue	GO:0009082	branched-chain amino acid biosynthetic process	3/21	19/3968	0.157895	29.8346	9.1887	0.000117286	0.00668529	0.00580256	ilvC/leuD/leuC	3
B20	royalblue	GO:0009242	colanic acid biosynthetic process	2/21	20/3968	0.1	18.8952	5.85155	0.00478639	0.0601166	0.0521788	wzxC/wcaC	2
B20	royalblue	GO:0009103	lipopolysaccharide biosynthetic process	3/21	68/3968	0.0441176	8.33613	4.45038	0.00513353	0.0601166	0.0521788	lpxL/wzxC/wcaC	3
B20	royalblue	GO:0016746	acyltransferase activity	3/21	68/3968	0.0441176	8.33613	4.45038	0.00513353	0.0601166	0.0521788	glmU/lpxL/yiaC	3
B20	royalblue	GO:0009898	cytoplasmic side of plasma membrane	2/21	21/3968	0.0952381	17.9955	5.6953	0.00527339	0.0601166	0.0521788	mqo/lgt	2
B20	royalblue	GO:0009245	lipid A biosynthetic process	2/21	24/3968	0.0833333	15.746	5.28469	0.00686483	0.0652159	0.0566047	glmU/lpxL	2
B20	royalblue	GO:0008652	amino acid biosynthetic process	3/21	107/3968	0.0280374	5.29773	3.28691	0.0178072	0.145002	0.125855	ilvC/leuD/leuC	3
B20	royalblue	GO:0016747	acyltransferase activity, transferring groups other than amino-acyl groups	2/21	48/3968	0.0416667	7.87302	3.49407	0.0259977	0.18435	0.160009	glmU/yiaC	2
B20	royalblue	GO:0016779	nucleotidyltransferase activity	2/21	51/3968	0.0392157	7.4099	3.36021	0.0291079	0.18435	0.160009	glmU/entF	2
B20	royalblue	GO:0050660	flavin adenine dinucleotide binding	2/21	61/3968	0.0327869	6.19516	2.98229	0.0404788	0.215723	0.187239	mqo/norW	2
B20	royalblue	GO:0006212	uracil catabolic process	1/21	10/3968	0.1	18.8952	4.13244	0.0517379	0.215723	0.187239	rutB	1
B20	royalblue	GO:0016811	hydrolase activity, acting on carbon-nitrogen (but not peptide) bonds, in linear amides	1/21	10/3968	0.1	18.8952	4.13244	0.0517379	0.215723	0.187239	rutB	1
B20	royalblue	GO:0045228	slime layer polysaccharide biosynthetic process	1/21	10/3968	0.1	18.8952	4.13244	0.0517379	0.215723	0.187239	wcaC	1
B20	royalblue	GO:0006525	arginine metabolic process	1/21	11/3968	0.0909091	17.1775	3.91861	0.0567691	0.215723	0.187239	yahI	1
B20	royalblue	GO:0019380	3-phenylpropionate catabolic process	1/21	11/3968	0.0909091	17.1775	3.91861	0.0567691	0.215723	0.187239	hcaC	1
B20	royalblue	GO:0009099	valine biosynthetic process	1/21	12/3968	0.0833333	15.746	3.73117	0.0617749	0.220073	0.191014	ilvC	1
B20	royalblue	GO:0009097	isoleucine biosynthetic process	1/21	13/3968	0.0769231	14.5348	3.56498	0.0667554	0.223827	0.194273	ilvC	1
B20	royalblue	GO:0006777	Mo-molybdopterin cofactor biosynthetic process	1/21	14/3968	0.0714286	13.4966	3.41621	0.0717106	0.227084	0.197099	mog	1
B20	royalblue	GO:0009082	branched-chain amino acid biosynthetic process	3/21	19/3968	0.157895	29.8346	9.1887	0.000117286	0.0066853	0.00580256	ilvC/leuD/leuC	3
B20	royalblue	GO:0009242	colanic acid biosynthetic process	2/21	20/3968	0.1	18.8952	5.85155	0.00478639	0.0601166	0.0521788	wzxC/wcaC	2
B20	royalblue	GO:0009103	lipopolysaccharide biosynthetic process	3/21	68/3968	0.0441176	8.33613	4.45038	0.00513353	0.0601166	0.0521788	lpxL/wzxC/wcaC	3
B20	royalblue	GO:0016746	acyltransferase activity	3/21	68/3968	0.0441176	8.33613	4.45038	0.00513353	0.0601166	0.0521788	glmU/lpxL/yiaC	3
B20	royalblue	GO:0009898	cytoplasmic side of plasma membrane	2/21	21/3968	0.0952381	17.9955	5.6953	0.00527339	0.0601166	0.0521788	mqo/lgt	2
B20	royalblue	GO:0009245	lipid A biosynthetic process	2/21	24/3968	0.0833333	15.746	5.28469	0.00686483	0.0652159	0.0566047	glmU/lpxL	2
B20	royalblue	GO:0008652	amino acid biosynthetic process	3/21	107/3968	0.0280374	5.29773	3.28691	0.0178072	0.145002	0.125855	ilvC/leuD/leuC	3
B20	royalblue	GO:0016747	acyltransferase activity, transferring groups other than amino-acyl groups	2/21	48/3968	0.0416667	7.87302	3.49407	0.0259977	0.18435	0.160009	glmU/yiaC	2
B20	royalblue	GO:0016779	nucleotidyltransferase activity	2/21	51/3968	0.0392157	7.4099	3.36021	0.0291079	0.18435	0.160009	glmU/entF	2
B20	royalblue	GO:0050660	flavin adenine dinucleotide binding	2/21	61/3968	0.0327869	6.19516	2.98229	0.0404788	0.215723	0.187239	mqo/norW	2
B20	royalblue	GO:0006212	uracil catabolic process	1/21	10/3968	0.1	18.8952	4.13244	0.0517379	0.215723	0.187239	rutB	1
B20	royalblue	GO:0016811	hydrolase activity, acting on carbon-nitrogen (but not peptide) bonds, in linear amides	1/21	10/3968	0.1	18.8952	4.13244	0.0517379	0.215723	0.187239	rutB	1
B20	royalblue	GO:0045228	slime layer polysaccharide biosynthetic process	1/21	10/3968	0.1	18.8952	4.13244	0.0517379	0.215723	0.187239	wcaC	1
B20	royalblue	GO:0006525	arginine metabolic process	1/21	11/3968	0.0909091	17.1775	3.91861	0.0567691	0.215723	0.187239	yahI	1
B20	royalblue	GO:0019380	3-phenylpropionate catabolic process	1/21	11/3968	0.0909091	17.1775	3.91861	0.0567691	0.215723	0.187239	hcaC	1
B20	royalblue	GO:0009099	valine biosynthetic process	1/21	12/3968	0.0833333	15.746	3.73117	0.0617749	0.220073	0.191014	ilvC	1
B20	royalblue	GO:0009097	isoleucine biosynthetic process	1/21	13/3968	0.0769231	14.5348	3.56498	0.0667554	0.223827	0.194273	ilvC	1
B20	royalblue	GO:0006777	Mo-molybdopterin cofactor biosynthetic process	1/21	14/3968	0.0714286	13.4966	3.41621	0.0717106	0.227084	0.197099	mog	1
B03	salmon	GO:0040008	regulation of growth	2/19	22/3968	0.0909091	18.9856	5.8671	0.00474011	0.154861	0.142264	prlF/yhaV	2
B03	salmon	GO:0110001	toxin-antitoxin complex	2/19	24/3968	0.0833333	17.4035	5.59034	0.0056313	0.154861	0.142264	prlF/yhaV	2
B03	salmon	GO:0006310	DNA recombination	3/19	113/3968	0.0265487	5.54448	3.39919	0.0156256	0.203657	0.187092	intD/recN/topB	3
B03	salmon	GO:0009314	response to radiation	2/19	46/3968	0.0434783	9.08009	3.82301	0.019836	0.203657	0.187092	yahD/recN	2
B03	salmon	GO:0044010	single-species biofilm formation	2/19	56/3968	0.0357143	7.45865	3.37598	0.028689	0.203657	0.187092	prlF/yhaV	2
B03	salmon	GO:0015716	organic phosphonate transport	1/19	10/3968	0.1	20.8842	4.36651	0.0469165	0.203657	0.187092	phnD	1
B03	salmon	GO:0019899	enzyme binding	1/19	10/3968	0.1	20.8842	4.36651	0.0469165	0.203657	0.187092	prlF	1
B03	salmon	GO:0005198	structural molecule activity	1/19	11/3968	0.0909091	18.9856	4.14289	0.0514916	0.203657	0.187092	stfR	1
B03	salmon	GO:0006302	double-strand break repair	1/19	12/3968	0.0833333	17.4035	3.94697	0.056046	0.203657	0.187092	recN	1
B03	salmon	GO:0010212	response to ionizing radiation	1/19	12/3968	0.0833333	17.4035	3.94697	0.056046	0.203657	0.187092	recN	1
B03	salmon	GO:0006281	DNA repair	2/19	82/3968	0.0243902	5.09371	2.59799	0.0574841	0.203657	0.187092	recN/topB	2
B03	salmon	GO:0043023	ribosomal large subunit binding	1/19	13/3968	0.0769231	16.0648	3.77334	0.0605797	0.203657	0.187092	yhaV	1
B03	salmon	GO:0043590	bacterial nucleoid	1/19	13/3968	0.0769231	16.0648	3.77334	0.0605797	0.203657	0.187092	recN	1
B03	salmon	GO:0046718	symbiont entry into host cell	1/19	13/3968	0.0769231	16.0648	3.77334	0.0605797	0.203657	0.187092	intD	1
B03	salmon	GO:0052621	diguanylate cyclase activity	1/19	13/3968	0.0769231	16.0648	3.77334	0.0605797	0.203657	0.187092	dgcM	1
B03	salmon	GO:1902201	negative regulation of bacterial-type flagellum-dependent cell motility	1/19	15/3968	0.0666667	13.9228	3.47779	0.0695852	0.203657	0.187092	dgcM	1
B03	salmon	GO:0004252	serine-type endopeptidase activity	1/19	16/3968	0.0625	13.0526	3.35041	0.0740572	0.203657	0.187092	ompT	1
B03	salmon	GO:0006402	mRNA catabolic process	1/19	16/3968	0.0625	13.0526	3.35041	0.0740572	0.203657	0.187092	yhaV	1
B03	salmon	GO:0009411	response to UV	1/19	16/3968	0.0625	13.0526	3.35041	0.0740572	0.203657	0.187092	recN	1
B03	salmon	GO:0010165	response to X-ray	1/19	16/3968	0.0625	13.0526	3.35041	0.0740572	0.203657	0.187092	recN	1
B03	salmon	GO:0000725	recombinational repair	1/19	17/3968	0.0588235	12.2848	3.23393	0.0785088	0.205618	0.188893	recN	1
B18	tan	GO:0043565	sequence-specific DNA binding	5/36	97/3968	0.0515464	5.68156	4.46622	0.00162719	0.126921	0.125037	ydcI/hipA/tus/dmlR/ascG	5
B18	tan	GO:0006212	uracil catabolic process	2/36	10/3968	0.2	22.0444	6.37493	0.00344091	0.134195	0.132203	rutF/rutD	2
B18	tan	GO:0043565	sequence-specific DNA binding	5/36	97/3968	0.0515464	5.68156	4.46622	0.00162719	0.126921	0.125037	ydcI/hipA/tus/dmlR/ascG	5
B18	tan	GO:0006212	uracil catabolic process	2/36	10/3968	0.2	22.0444	6.37493	0.0034409	0.134195	0.132203	rutF/rutD	2
B04	turquoise	GO:1902201	negative regulation of bacterial-type flagellum-dependent cell motility	10/718	15/3968	0.666667	3.68431	4.89515	4.43e-05	0.0169709	0.0165581	dgcI/ybjN/ycgR/dosC/dgcZ/ydiV/cdgI/dgcJ/dgcP/dgcN	10
B04	turquoise	GO:0009279	cell outer membrane	40/718	129/3968	0.310078	1.71363	3.87268	0.000209216	0.0400648	0.0390903	pldA/btuB/nanC/fimD/htrE/fhuA/phoE/ybcH/cusC/pagP/ybgQ/ybhC/rzoD/fiu/csgG/csgE/csgB/fhuE/emtA/tonB/ompG/ompN/ynfB/uidC/ydiY/mipA/cirA/mepS/yfaZ/yfeN/yfgH/mltF/bamD/mltC/gspD/hofQ/yiaD/yiaT/yidQ/bglH	40
B04	turquoise	GO:0006400	tRNA modification	11/718	22/3968	0.5	2.76323	3.89757	0.000639021	0.0815816	0.0795973	queA/tgt/miaB/rimO/cmoM/trhO/ttcA/tapT/queF/tsaD/tusA	11
B04	turquoise	GO:1902201	negative regulation of bacterial-type flagellum-dependent cell motility	10/718	15/3968	0.666667	3.68431	4.89515	4.43104e-05	0.0169709	0.0165581	dgcI/ybjN/ycgR/dosC/dgcZ/ydiV/cdgI/dgcJ/dgcP/dgcN	10
B04	turquoise	GO:0009279	cell outer membrane	40/718	129/3968	0.310078	1.71363	3.87268	0.000209216	0.0400648	0.0390903	pldA/btuB/nanC/fimD/htrE/fhuA/phoE/ybcH/cusC/pagP/ybgQ/ybhC/rzoD/fiu/csgG/csgE/csgB/fhuE/emtA/tonB/ompG/ompN/ynfB/uidC/ydiY/mipA/cirA/mepS/yfaZ/yfeN/yfgH/mltF/bamD/mltC/gspD/hofQ/yiaD/yiaT/yidQ/bglH	40
B04	turquoise	GO:0006400	tRNA modification	11/718	22/3968	0.5	2.76323	3.89757	0.000639021	0.0815816	0.0795973	queA/tgt/miaB/rimO/cmoM/trhO/ttcA/tapT/queF/tsaD/tusA	11
B09	yellow	GO:0042802	identical protein binding	107/517	475/3968	0.225263	1.72891	6.55274	6.85392e-10	2.6182e-07	2.2149e-07	ilvE/rfbA/udp/tatA/ubiD/rraA/hslU/katG/gldA/hupA/tyrB/priB/ridA/iadA/symE/arcA/pdxA/araD/ftsQ/ftsA/ftsZ/secA/aceE/lpdA/panC/pyrH/proA/frmA/clpP/hupB/htpG/qmcA/entA/hcxA/nagA/nagB/sucA/galE/moaC/cecR/gstB/rarA/serS/focA/mukB/aspC/pepN/ompA/mgsA/putA/fabG/phoQ/phoP/minE/dhaK/kdsA/ychN/hns/adhE/trpB/maeA/lsrR/ydfG/fumC/btuC/pheT/gapA/zwf/fliG/hisC/hisB/yeiG/gyrA/nrdB/menE/ptsI/maeB/ppx/guaA/pepB/gln…	107
B09	yellow	GO:0022904	respiratory electron transport chain	16/517	26/3968	0.615385	4.72311	7.37119	8.39733e-09	1.19156e-06	1.00802e-06	fdoI/fdoH/cyoC/cyoB/dld/nuoM/nuoL/nuoK/nuoJ/nuoI/nuoH/nuoG/nuoF/nuoC/nuoB/nuoA	16
B09	yellow	GO:0045271	respiratory chain complex I	11/517	13/3968	0.846154	6.49427	7.67914	1.01732e-08	1.19156e-06	1.00802e-06	nuoM/nuoL/nuoK/nuoJ/nuoI/nuoH/nuoG/nuoF/nuoC/nuoB/nuoA	11
B09	yellow	GO:0003954	NADH dehydrogenase activity	13/517	18/3968	0.722222	5.54309	7.47641	1.24771e-08	1.19156e-06	1.00802e-06	preT/preA/nuoM/nuoL/nuoK/nuoJ/nuoI/nuoH/nuoG/nuoF/nuoC/nuoB/nuoA	13
B09	yellow	GO:0030964	NADH dehydrogenase complex	11/517	14/3968	0.785714	6.0304	7.29712	4.19178e-08	3.20252e-06	2.70921e-06	nuoM/nuoL/nuoK/nuoJ/nuoI/nuoH/nuoG/nuoF/nuoC/nuoB/nuoA	11
B09	yellow	GO:0009060	aerobic respiration	14/517	25/3968	0.56	4.29803	6.40199	3.87492e-07	2.46703e-05	2.08702e-05	cyoD/cyoC/cyoB/cyoA/sdhD/sdhA/dld/nuoM/nuoI/nuoH/nuoG/nuoF/nuoB/lldD	14
B09	yellow	GO:0048038	quinone binding	12/517	20/3968	0.6	4.60503	6.25517	9.90894e-07	5.40745e-05	4.5745e-05	dld/nuoM/nuoL/nuoK/nuoJ/nuoI/nuoH/nuoG/nuoF/nuoC/nuoB/nuoA	12
B09	yellow	GO:0003824	catalytic activity	67/517	298/3968	0.224832	1.7256	5.04052	1.95783e-06	9.34863e-05	7.90859e-05	ilvE/ilvD/ilvA/udp/fadB/polA/fdhD/metL/ptsP/pflD/pflC/argH/aceB/aceA/tyrB/ulaF/nrdG/nrdD/uxuB/araD/ddlB/panC/glnD/pyrH/ribD/nadD/nagB/nei/sucC/sucD/galM/hcxB/pflB/aroA/aspC/putA/adhE/trpE/fumC/fumB/pdxY/ydiJ/ppsA/yeaD/amn/hisB/dld/menC/menB/menD/nuoC/fadJ/ptsI/maeB/grcA/idi/gshB/glnE/murA/gph/pckA/malP/glgP/glgC/glgB/tag/ilvB	67
B09	yellow	GO:0006099	tricarboxylic acid cycle	14/517	31/3968	0.451613	3.46615	5.33484	1.08498e-05	0.000460513	0.000389577	aceB/aceA/aceK/frdB/lpdA/acnB/sdhD/sdhA/sucA/sucC/sucD/icd/fumC/fumB	14
B09	yellow	GO:0016491	oxidoreductase activity	74/517	360/3968	0.205556	1.57765	4.44822	1.82942e-05	0.000698838	0.000591191	wecC/fre/fadB/fdnG/metL/katG/gldA/pflC/nrfB/dsbD/frdB/frdA/nrdG/nrdD/uxuB/pdxA/aceE/lpdA/fadE/proA/frmA/ribD/cyoD/cyoC/cyoA/ybbO/entA/hcxA/sdhA/sucA/hcxB/yliI/putA/yceM/fabG/icd/dadA/adhE/azoR/maeA/ydfG/ydhF/sodB/ydiJ/ydiB/gapA/zwf/dld/preT/preA/nrdB/nuoG/fadJ/maeB/ispG/hcaD/fucO/gcvP/ubiI/ubiH/hybC/hybA/yqhD/ftsP/ygiN/ygiD/fadH/ygjR/asd/ghrB/lldD/gpsA/tdh/yidF	74
B09	yellow	GO:0008652	amino acid biosynthetic process	30/517	107/3968	0.280374	2.15188	4.6747	2.25063e-05	0.000781582	0.00066119	ilvE/ilvD/ilvA/metL/argE/argH/metH/tyrB/ridA/thrB/thrC/carA/carB/dapD/proA/serC/aroA/trpA/trpB/trpE/ydiB/hisC/hisB/hisH/hisF/argG/asd/cysE/ilvB/argF	30
B09	yellow	GO:0000287	magnesium ion binding	45/517	193/3968	0.233161	1.78952	4.35198	4.20603e-05	0.00133892	0.00113268	phoU/ilvD/yigB/yigL/hslU/rpoC/nfi/aceK/pdxA/murE/murC/aceE/gmhB/rusA/pgm/sucA/sucC/galK/serS/icd/dhaL/pdxY/ppsA/pheT/topB/ruvC/nudB/menC/menD/trmD/eno/recB/thyA/idi/gshB/glnE/pnp/glmM/gph/pckA/glgC/ugpQ/ulaD/pyrE/ilvB	45
B09	yellow	GO:0008137	NADH dehydrogenase (ubiquinone) activity	10/517	20/3968	0.5	3.83752	4.92345	7.03693e-05	0.00206777	0.00174926	nuoM/nuoL/nuoK/nuoJ/nuoH/nuoG/nuoF/nuoC/nuoB/nuoA	10
B09	yellow	GO:0019646	aerobic electron transport chain	8/517	14/3968	0.571429	4.38574	4.91138	0.000115186	0.00314293	0.0026588	cyoD/cyoC/cyoB/cyoA/sdhD/sdhA/cydA/cydB	8
B09	yellow	GO:0006412	translation	28/517	107/3968	0.261682	2.00842	4.0925	0.000159899	0.00407209	0.00344484	ileS/tsf/ybcJ/glnS/serS/pheT/rplS/alaS/infB/rplQ/rplO/rpmD/rpsE/rplR/rplF/rpsH/rpsN/rpsQ/rpmC/rplP/rpsC/rplV/rpsS/rplB/fusA/glyS/selB/selA	28
B09	yellow	GO:0006006	glucose metabolic process	7/517	12/3968	0.583333	4.47711	4.66858	0.000268661	0.00611674	0.00517453	pflC/aceK/pgm/galM/pflB/gapA/zwf	7
B09	yellow	GO:0016874	ligase activity	25/517	94/3968	0.265957	2.04124	3.95401	0.000272211	0.00611674	0.00517453	acs/lplA/ileS/carA/carB/murE/murF/murC/ddlB/panC/glnS/sucC/sucD/serS/pheT/menE/ligA/purC/guaA/alaS/gshB/ygiC/argG/glyS/kbl	25
B09	yellow	GO:0008047	enzyme activator activity	8/517	16/3968	0.5	3.83752	4.40144	0.000388261	0.00823977	0.00697054	fre/rarA/lpoB/ptsH/glnB/hycI/hybD/damX	8
B09	yellow	GO:0008483	transaminase activity	9/517	21/3968	0.428571	3.28931	4.07084	0.000693355	0.0139401	0.0117928	glmS/ilvE/tyrB/hemL/serC/aspC/puuE/hisC/gcvT	9
B09	yellow	GO:0019843	rRNA binding	18/517	64/3968	0.28125	2.15861	3.61639	0.000953379	0.0177172	0.0149881	hflX/raiA/rplS/rimM/rng/rplO/rpsE/rplR/rplF/rpsH/rpsN/rpsQ/rpmC/rplP/rpsC/rplV/rpsS/rplB	18
B09	yellow	GO:0005840	ribosome	17/517	59/3968	0.288136	2.21145	3.62831	0.000973982	0.0177172	0.0149881	rplS/rimM/rplQ/rplO/rpmD/rpsE/rplR/rplF/rpsH/rpsN/rpsQ/rpmC/rplP/rpsC/rplV/rpsS/rplB	17
B09	yellow	GO:0002181	cytoplasmic translation	16/517	55/3968	0.290909	2.23274	3.56289	0.00121915	0.0210657	0.0178208	rplS/rplQ/rplO/rpmD/rpsE/rplR/rplF/rpsH/rpsN/rpsQ/rpmC/rplP/rpsC/rplV/rpsS/rplB	16
B09	yellow	GO:0051301	cell division	20/517	76/3968	0.263158	2.01975	3.4739	0.00126835	0.0210657	0.0178208	xerC/ftsI/murE/murF/ftsW/murG/murC/ftsQ/ftsA/ftsZ/mrdB/tolB/pal/mukB/minE/ftsP/murA/rng/damX/ftsX	20
B09	yellow	GO:0016779	nucleotidyltransferase activity	15/517	51/3968	0.294118	2.25737	3.49763	0.00152348	0.0242488	0.0205136	rfbA/polA/rpoB/rpoC/dapD/glnD/cdsA/nadD/holA/galT/glnE/pnp/rpoA/glgC/dnaN	15
B09	yellow	GO:0016616	oxidoreductase activity, acting on the CH-OH group of donors, NAD or NADP as acceptor	17/517	62/3968	0.274194	2.10445	3.39218	0.00178257	0.0263869	0.0223223	wecC/fadB/gldA/uxuB/frmA/hcxA/fabG/icd/adhE/maeA/fadJ/maeB/fucO/yqhD/ghrB/gpsA/tdh	17
B09	yellow	GO:0003735	structural constituent of ribosome	16/517	57/3968	0.280702	2.1544	3.39745	0.00184834	0.0263869	0.0223223	rplS/rplQ/rplO/rpmD/rpsE/rplR/rplF/rpsH/rpsN/rpsQ/rpmC/rplP/rpsC/rplV/rpsS/rplB	16
B09	yellow	GO:0051287	NAD binding	13/517	42/3968	0.309524	2.37561	3.46856	0.00186504	0.0263869	0.0223223	wecC/pdxA/fabG/icd/maeA/gapA/nuoF/nuoC/fadJ/maeB/asd/ghrB/gpsA	13
B09	yellow	GO:1990586	divisome complex	6/517	12/3968	0.5	3.83752	3.80983	0.00219229	0.0296779	0.0251064	ftsI/ftsW/ftsQ/ftsA/ftsZ/ftsX	6
B09	yellow	GO:1990904	ribonucleoprotein complex	16/517	58/3968	0.275862	2.11725	3.31728	0.00225303	0.0296779	0.0251064	rplS/rplQ/rplO/rpmD/rpsE/rplR/rplF/rpsH/rpsN/rpsQ/rpmC/rplP/rpsC/rplV/rpsS/rplB	16
B09	yellow	GO:0016829	lyase activity	36/517	174/3968	0.206897	1.58794	3.06947	0.0025901	0.0329806	0.0279004	ilvD/ilvA/rffG/hemD/ubiD/fadB/yihT/pflD/argH/aceA/thrC/acnB/nei/moaC/fabA/mgsA/trpA/trpB/trpE/fumC/fumB/sdaA/hisB/hisH/hisF/menC/menB/fadJ/hypE/eno/fbaA/uxaA/elbB/pckA/ulaD/tnaA	36
B09	yellow	GO:0032153	cell division site	11/517	34/3968	0.323529	2.4831	3.36123	0.00279811	0.0344799	0.0291687	ftsI/ftsW/ftsQ/ftsA/ftsZ/mrdB/tolB/pal/ftsP/damX/ftsX	11
B09	yellow	GO:0009408	response to heat	16/517	60/3968	0.266667	2.04668	3.16167	0.00328534	0.0392187	0.0331776	hslU/rpoB/rpoC/hflX/hflK/hflC/yajL/clpP/htpG/clpS/oppA/lsrR/pnp/rpoA/ibpB/ibpA	16
B09	yellow	GO:0006526	arginine biosynthetic process	6/517	13/3968	0.461538	3.54233	3.55332	0.00362814	0.0407632	0.0344842	argE/argH/carA/carB/argG/argF	6
B09	yellow	GO:0009097	isoleucine biosynthetic process	6/517	13/3968	0.461538	3.54233	3.55332	0.00362814	0.0407632	0.0344842	ilvE/ilvD/ilvA/ridA/asd/ilvB	6
B09	yellow	GO:0005975	carbohydrate metabolic process	24/517	106/3968	0.226415	1.73775	2.9796	0.00400174	0.0426662	0.036094	glmS/murG/gmhB/nagB/pgm/galM/galE/pflB/lsrK/yeaD/ascB/fucK/fbaA/glmM/nanK/nanE/gph/rpe/malP/glgP/glgX/glgB/bcsZ/gpsA	24
B09	yellow	GO:0009055	electron transfer activity	18/517	72/3968	0.25	1.91876	3.04483	0.0040209	0.0426662	0.036094	fdoI/fdnG/nrfB/dsbD/frdB/frdA/cyoD/cyoC/cyoB/cyoA/sdhD/sdhA/cydA/cydB/azoR/dld/yfaE/ygcQ	18
B09	yellow	GO:0009252	peptidoglycan biosynthetic process	14/517	51/3968	0.27451	2.10688	3.07901	0.00438168	0.0452379	0.0382696	ftsI/murE/murF/ftsW/murG/murC/ddlB/mrdB/lpoB/pgpB/mepA/glmM/murA/mtgA	14
B09	yellow	GO:0008270	zinc ion binding	34/517	168/3968	0.202381	1.55328	2.83605	0.0048873	0.0491302	0.0415624	gldA/argE/rpoC/metH/ulaF/nrdD/pyrI/iadA/ileS/pdxA/araD/secA/lpdA/tsf/gmhB/frmA/ribD/recR/nagA/nei/galT/pepN/cobB/pta/alaS/hypB/idi/fbaA/yqhD/ygiD/nanK/rpsQ/rplB/tdh	34
B09	yellow	GO:0005524	ATP binding	76/517	445/3968	0.170787	1.31079	2.69278	0.00545738	0.0534544	0.0452204	pstB/atpD/atpG/atpA/udp/ubiB/hslU/metL/zraR/aceK/acs/hfq/hflX/nrdD/lplA/creC/thrB/ileS/carA/carB/murE/murF/murC/ddlB/ftsA/secA/panC/pyrH/htpG/fetA/nadD/glnS/sucC/galK/ybhF/ybjD/cydC/rarA/serS/mukB/uup/mfd/phoQ/dhaL/tyrR/ydcT/pdxY/ppsA/pheT/ynjD/gyrA/menE/purC/guaA/glnB/glrR/alaS/mazG/relA/fucK/recD/recB/gshB/ygiC/glnE/argG/arcB/nanK/pckA/malT/glgC/rbbA/dppF/dppD/glyS/recG	76
B09	yellow	GO:0070403	NAD+ binding	6/517	14/3968	0.428571	3.28931	3.32088	0.00565992	0.0540523	0.0457262	fadB/metL/galE/cobB/fadJ/ligA	6
B09	yellow	GO:0009058	biosynthetic process	15/517	59/3968	0.254237	1.95128	2.8491	0.00706142	0.0642253	0.0543322	rfbA/tyrB/murE/murF/murC/panC/nadD/aspC/mdoH/kdsA/trpE/hisC/hisF/glgC/kbl	15
B09	yellow	GO:0030170	pyridoxal phosphate binding	15/517	59/3968	0.254237	1.95128	2.8491	0.00706142	0.0642253	0.0543322	ilvA/tyrB/thrC/hemL/serC/aspC/trpB/puuE/hisC/gcvP/malP/glgP/selA/kbl/tnaA	15
B09	yellow	GO:0003723	RNA binding	33/517	166/3968	0.198795	1.52576	2.67819	0.00732008	0.0650295	0.0550126	hfq/rlmB/symE/acnB/rnhB/ybcJ/ybiB/hns/pheT/raiA/rplS/rimM/smpB/alaS/truD/thyA/pnp/truB/rng/rplO/rpsE/rplR/rplF/rpsH/rpsQ/rpmC/rplP/rpsC/rplV/rpsS/rplB/selB/trmH	33
B09	yellow	GO:0006281	DNA repair	19/517	82/3968	0.231707	1.77836	2.7564	0.00767923	0.0666696	0.0564001	polA/nfi/hupA/rusA/yajL/hupB/recR/nei/uup/mfd/topB/ruvC/ligA/recD/recB/recJ/gph/tag/recG	19
B09	yellow	GO:0022627	cytosolic small ribosomal subunit	8/517	24/3968	0.333333	2.55835	2.96351	0.00856616	0.0704171	0.0595702	raiA/rpsE/rpsH/rpsN/rpsQ/rpsC/rpsS/rbbA	8
B09	yellow	GO:0006221	pyrimidine nucleotide biosynthetic process	5/517	11/3968	0.454545	3.48866	3.19877	0.00866388	0.0704171	0.0595702	pyrI/carA/carB/pyrH/pyrE	5
B09	yellow	GO:0016042	lipid catabolic process	5/517	11/3968	0.454545	3.48866	3.19877	0.00866388	0.0704171	0.0595702	fadA/fadB/pgpA/pgpB/fadJ	5
B09	yellow	GO:0022625	cytosolic large ribosomal subunit	10/517	34/3968	0.294118	2.25737	2.84963	0.00911598	0.072548	0.0613729	rplS/rplQ/rplO/rpmD/rplR/rplF/rpmC/rplP/rplV/rplB	10
B09	yellow	GO:0000028	ribosomal small subunit assembly	7/517	20/3968	0.35	2.68627	2.92588	0.0102816	0.0801548	0.067808	rimM/rpsE/rpsH/rpsN/rpsQ/rpsC/rpsS	7
B09	yellow	GO:0044780	bacterial-type flagellum assembly	8/517	25/3968	0.32	2.45602	2.82635	0.0111966	0.085542	0.0723654	rpoB/rpoC/frdD/frdC/frdB/frdA/fliG/rpoA	8
B09	yellow	GO:0050136	NADH dehydrogenase (quinone) activity	5/517	12/3968	0.416667	3.19794	2.95108	0.0132864	0.0995181	0.0841886	nuoK/nuoI/nuoC/nuoB/nuoA	5
B09	yellow	GO:0045333	cellular respiration	5/517	13/3968	0.384615	2.95194	2.72816	0.0193229	0.141949	0.120084	fdoI/fdoH/fdnG/nuoG/nuoF	5
B09	yellow	GO:0042803	protein homodimerization activity	53/517	314/3968	0.16879	1.29547	2.11153	0.0241111	0.173782	0.147013	phoU/wecC/pepQ/fdhD/tyrB/pdxA/murC/ddlB/aceE/panC/hemL/rusA/yajL/htpG/moaE/ybiB/serC/aspC/fabA/putA/dadA/dhaM/dhaK/trpB/azoR/fumB/pdxY/ydiB/ppsA/manX/eco/menD/ppx/yfhM/trmD/alaS/hypB/eno/fucO/thyA/rpiA/fbaA/ygiN/diaA/argG/rng/malP/glgP/uspA/gpsA/pyrE/ibpA/dnaN	53
B09	yellow	GO:0032991	protein-containing complex	17/517	80/3968	0.2125	1.63095	2.20637	0.0260683	0.184409	0.156003	udp/rraA/gldA/ridA/araD/entA/nagA/tolB/moaC/kdsA/ychN/ydfG/yeiG/menE/ppnN/pepP/tnaA	17
B09	yellow	GO:0006520	amino acid metabolic process	8/517	29/3968	0.275862	2.11725	2.33702	0.0278039	0.190115	0.16083	ilvA/metL/tyrB/thrC/aspC/asd/tnaA/argF	8
B09	yellow	GO:0006744	ubiquinone biosynthetic process	6/517	19/3968	0.315789	2.4237	2.40744	0.0289428	0.190115	0.16083	ubiB/ubiD/ubiA/ubiI/ubiH/ubiT	6
B09	yellow	GO:0016651	oxidoreductase activity, acting on NAD(P)H	6/517	19/3968	0.315789	2.4237	2.40744	0.0289428	0.190115	0.16083	nuoK/nuoI/nuoG/nuoC/nuoA/hcaD	6
B09	yellow	GO:0016853	isomerase activity	23/517	119/3968	0.193277	1.48341	2.07215	0.0312336	0.190115	0.16083	fadB/ulaF/surA/araD/hemL/pgm/galM/galE/fabA/topB/yeaD/gyrA/fadJ/truD/recD/recB/idi/rpiA/truB/glmM/nanE/rpe/recG	23
B09	yellow	GO:0043093	FtsZ-dependent cytokinesis	9/517	35/3968	0.257143	1.97358	2.23898	0.0313036	0.190115	0.16083	ftsI/ftsW/ftsQ/ftsA/ftsZ/htpG/yghB/ftsP/ftsX	9
B09	yellow	GO:0000105	histidine biosynthetic process	4/517	10/3968	0.4	3.07002	2.53653	0.031354	0.190115	0.16083	hisC/hisB/hisH/hisF	4
B09	yellow	GO:0015078	proton transmembrane transporter activity	4/517	10/3968	0.4	3.07002	2.53653	0.031354	0.190115	0.16083	cyoD/cyoC/cyoB/cyoA	4
B09	yellow	GO:0015934	large ribosomal subunit	4/517	10/3968	0.4	3.07002	2.53653	0.031354	0.190115	0.16083	rplO/rpmD/rplV/rplB	4
B09	yellow	GO:0019262	N-acetylneuraminate catabolic process	4/517	10/3968	0.4	3.07002	2.53653	0.031354	0.190115	0.16083	nagA/nagB/nanK/nanE	4
B09	yellow	GO:0006094	gluconeogenesis	5/517	15/3968	0.333333	2.55835	2.34019	0.0361641	0.207518	0.175553	maeA/ppsA/sdaA/fbaA/pckA	5
B09	yellow	GO:0006635	fatty acid beta-oxidation	5/517	15/3968	0.333333	2.55835	2.34019	0.0361641	0.207518	0.175553	fadA/fadB/fadE/fadJ/fadH	5
B09	yellow	GO:0016597	amino acid binding	5/517	15/3968	0.333333	2.55835	2.34019	0.0361641	0.207518	0.175553	ilvA/carB/artI/argT/argF	5
B09	yellow	GO:0000049	tRNA binding	12/517	53/3968	0.226415	1.73775	2.09259	0.0364221	0.207518	0.175553	hfq/ileS/pheT/alaS/truB/rng/rpsN/rplP/rpsS/glyS/selB/trmH	12
B09	yellow	GO:0000917	division septum assembly	6/517	20/3968	0.3	2.30251	2.26002	0.0369404	0.207518	0.175553	ftsI/ftsW/ftsQ/ftsA/ftsZ/ftsX	6
B09	yellow	GO:0006631	fatty acid metabolic process	8/517	31/3968	0.258065	1.98066	2.12138	0.0404926	0.224177	0.189645	fadA/fadB/fadE/fabA/fabD/fabG/acpP/fadJ	8
B09	yellow	GO:0008198	ferrous iron binding	7/517	26/3968	0.269231	2.06636	2.11123	0.0436868	0.23192	0.196196	galT/adhE/fucO/ygiD/uxaA/rpe/tdh	7
B09	yellow	GO:0046835	carbohydrate phosphorylation	7/517	26/3968	0.269231	2.06636	2.11123	0.0436868	0.23192	0.196196	galK/galT/dhaM/dhaL/dhaK/fucK/nanK	7
B09	yellow	GO:0009267	cellular response to starvation	4/517	11/3968	0.363636	2.79093	2.30195	0.0443198	0.23192	0.196196	phoU/iraP/argT/mazG	4
B09	yellow	GO:1990539	fructose import across plasma membrane	4/517	11/3968	0.363636	2.79093	2.30195	0.0443198	0.23192	0.196196	frwB/manX/manY/manZ	4
B09	yellow	GO:0006261	DNA-templated DNA replication	6/517	21/3968	0.285714	2.19287	2.12116	0.0462237	0.235433	0.199168	polA/holA/rarA/topB/gyrA/dnaN	6
B09	yellow	GO:0009073	aromatic amino acid family biosynthetic process	6/517	21/3968	0.285714	2.19287	2.12116	0.0462237	0.235433	0.199168	tyrB/aroA/trpA/trpB/trpE/ydiB	6
B09	yellow	GO:0003954	NADH dehydrogenase activity	13/517	18/3968	0.722222	5.54309	7.47641	1.24771e-08	1.19156e-06	1.00802e-06	z	13

## Sheet: Bacteria_module_kEGG
Table S7D: KEGG enrichment of bacterial WGCNA modules
Cluster	module	ID	Description	GeneRatio	BgRatio	RichFactor	FoldEnrichment	zScore	pvalue	p.adjust	qvalue	geneID	Count
B01	darkred	3430	Mismatch repair	2/13	22/2505	0.0909091	17.5175	5.61929	0.00541784	0.0488221	0.0403792	exoX/mutH	2
B01	darkred	3021	Transcription machinery	2/13	25/2505	0.08	15.4154	5.23101	0.00697459	0.0488221	0.0403792	rseC/rseB	2
B01	darkred	2026	Biofilm formation - Escherichia coli	2/13	49/2505	0.0408163	7.86499	3.5046	0.0254862	0.118935	0.0983677	cyaA/rcsC	2
B01	darkred	730	Thiamine metabolism	1/13	15/2505	0.0666667	12.8462	3.32306	0.0752821	0.197765	0.163565	thiL	1
B01	darkred	740	Riboflavin metabolism	1/13	17/2505	0.0588235	11.3348	3.08758	0.0849145	0.197765	0.163565	ssuE	1
B01	darkred	400	Phenylalanine, tyrosine and tryptophan biosynthesis	1/13	18/2505	0.0555556	10.7051	2.98411	0.0896959	0.197765	0.163565	tyrA	1
B01	darkred	3400	DNA repair and recombination proteins	2/13	104/2505	0.0192308	3.70562	2.03518	0.0988826	0.197765	0.163565	exoX/mutH	2
B01	darkred	920	Sulfur metabolism	1/13	31/2505	0.0322581	6.21588	2.1102	0.149791	0.239958	0.198462	ssuE	1
B01	darkred	1001	Protein kinases	1/13	32/2505	0.03125	6.02163	2.06454	0.154259	0.239958	0.198462	rcsC	1
B01	darkred	3000	Transcription factors	2/13	175/2505	0.0114286	2.2022	1.19078	0.228936	0.320511	0.265084	nsrR/fnr	2
B01	darkred	2022	Two-component system	1/13	62/2505	0.016129	3.10794	1.21369	0.278626	0.333999	0.27624	rcsC	1
B01	darkred	2048	Prokaryotic defense system	1/13	64/2505	0.015625	3.01082	1.17678	0.286285	0.333999	0.27624	hokA	1
B01	darkred	230	Purine metabolism	1/13	73/2505	0.0136986	2.63962	1.02669	0.319828	0.34443	0.284867	cyaA	1
B01	darkred	2020	Two-component system	1/13	169/2505	0.00591716	1.14019	0.136283	0.597594	0.597594	0.49425	rcsC	1
B01	darkred	3430	Mismatch repair	2/13	22/2505	0.0909091	17.5175	5.61929	0.00541784	0.0488221	0.0403792	exoX/mutH	2
B01	darkred	3021	Transcription machinery	2/13	25/2505	0.08	15.4154	5.23101	0.00697459	0.0488221	0.0403792	rseC/rseB	2
B01	darkred	2026	Biofilm formation - Escherichia coli	2/13	49/2505	0.0408163	7.86499	3.5046	0.0254862	0.118935	0.0983677	cyaA/rcsC	2
B01	darkred	730	Thiamine metabolism	1/13	15/2505	0.0666667	12.8462	3.32306	0.0752821	0.197765	0.163565	thiL	1
B01	darkred	740	Riboflavin metabolism	1/13	17/2505	0.0588235	11.3348	3.08758	0.0849145	0.197765	0.163565	ssuE	1
B01	darkred	400	Phenylalanine, tyrosine and tryptophan biosynthesis	1/13	18/2505	0.0555556	10.7051	2.98411	0.0896959	0.197765	0.163565	tyrA	1
B01	darkred	3400	DNA repair and recombination proteins	2/13	104/2505	0.0192308	3.70562	2.03518	0.0988826	0.197765	0.163565	exoX/mutH	2
B01	darkred	920	Sulfur metabolism	1/13	31/2505	0.0322581	6.21588	2.1102	0.149791	0.239958	0.198462	ssuE	1
B01	darkred	1001	Protein kinases	1/13	32/2505	0.03125	6.02163	2.06454	0.154259	0.239958	0.198462	rcsC	1
B01	darkred	3000	Transcription factors	2/13	175/2505	0.0114286	2.2022	1.19078	0.228936	0.320511	0.265084	nsrR/fnr	2
B01	darkred	2022	Two-component system	1/13	62/2505	0.016129	3.10794	1.21369	0.278626	0.333999	0.27624	rcsC	1
B01	darkred	2048	Prokaryotic defense system	1/13	64/2505	0.015625	3.01082	1.17678	0.286285	0.333999	0.27624	hokA	1
B01	darkred	230	Purine metabolism	1/13	73/2505	0.0136986	2.63962	1.02669	0.319828	0.34443	0.284867	cyaA	1
B01	darkred	2020	Two-component system	1/13	169/2505	0.00591716	1.14019	0.136283	0.597594	0.597594	0.49425	rcsC	1
B02	greenyellow	1002	Peptidases and inhibitors	4/26	91/2505	0.043956	4.235	3.21878	0.0132008	0.248539	0.228917	pqqL/dacD/gspO/ompT	4
B02	greenyellow	2020	Two-component system	5/26	169/2505	0.0295858	2.85048	2.55068	0.0271805	0.248539	0.228917	fepA/kdpC/narX/rcsA/ompC	5
B02	greenyellow	3000	Transcription factors	5/26	175/2505	0.0285714	2.75275	2.46165	0.0310673	0.248539	0.228917	nhaR/nemR/rcsA/cbl/gadW	5
B02	greenyellow	2044	Secretion system	3/26	92/2505	0.0326087	3.14172	2.14311	0.0677446	0.406468	0.374378	fliR/yfaL/gspO	3
B02	greenyellow	3410	Base excision repair	1/26	14/2505	0.0714286	6.88187	2.25974	0.136232	0.489176	0.450556	mutY	1
B02	greenyellow	730	Thiamine metabolism	1/26	15/2505	0.0666667	6.42308	2.15704	0.145248	0.489176	0.450556	thiC	1
B02	greenyellow	1501	beta-Lactam resistance	1/26	17/2505	0.0588235	5.66742	1.97716	0.163008	0.489176	0.450556	ompC	1
B02	greenyellow	550	Peptidoglycan biosynthesis	1/26	22/2505	0.0454545	4.37937	1.63014	0.205871	0.489176	0.450556	dacD	1
B02	greenyellow	3021	Transcription machinery	1/26	25/2505	0.04	3.85385	1.46839	0.230567	0.489176	0.450556	rpoE	1
B02	greenyellow	3016	Transfer RNA biogenesis	2/26	97/2505	0.0206186	1.98652	1.01468	0.266674	0.489176	0.450556	queG/trmB	2
B02	greenyellow	1001	Protein kinases	1/26	32/2505	0.03125	3.01082	1.1722	0.285352	0.489176	0.450556	narX	1
B02	greenyellow	3070	Bacterial secretion system	1/26	32/2505	0.03125	3.01082	1.1722	0.285352	0.489176	0.450556	gspO	1
B02	greenyellow	360	Phenylalanine metabolism	1/26	32/2505	0.03125	3.01082	1.1722	0.285352	0.489176	0.450556	mhpC	1
B02	greenyellow	40	Pentose and glucuronate interconversions	1/26	32/2505	0.03125	3.01082	1.1722	0.285352	0.489176	0.450556	xylA	1
B02	greenyellow	2040	Flagellar assembly	1/26	44/2505	0.0227273	2.18969	0.815208	0.370658	0.546068	0.502957	fliR	1
B02	greenyellow	51	Fructose and mannose metabolism	1/26	44/2505	0.0227273	2.18969	0.815208	0.370658	0.546068	0.502957	xylA	1
B02	greenyellow	2026	Biofilm formation - Escherichia coli	1/26	49/2505	0.0204082	1.96625	0.69942	0.403233	0.546068	0.502957	rcsA	1
B02	greenyellow	1011	Peptidoglycan biosynthesis and degradation proteins	1/26	50/2505	0.02	1.92692	0.677905	0.409551	0.546068	0.502957	dacD	1
B02	greenyellow	3110	Chaperones and folding catalysts	1/26	55/2505	0.0181818	1.75175	0.577213	0.440186	0.549165	0.50581	yegD	1
B02	greenyellow	2024	Quorum sensing	1/26	59/2505	0.0169492	1.63299	0.503799	0.463588	0.549165	0.50581	rcsA	1
B02	greenyellow	2022	Two-component system	1/26	62/2505	0.016129	1.55397	0.452258	0.480519	0.549165	0.50581	narX	1
B02	greenyellow	2035	Bacterial motility proteins	1/26	67/2505	0.0149254	1.438	0.372102	0.507602	0.553748	0.510031	fliR	1
B02	greenyellow	3009	Ribosome biogenesis	1/26	74/2505	0.0135135	1.30198	0.269998	0.543248	0.566867	0.522114	dbpA	1
B02	greenyellow	3400	DNA repair and recombination proteins	1/26	104/2505	0.00961538	0.926405	-0.0784933	0.66983	0.66983	0.616949	mutY	1
B03	salmon	2048	Prokaryotic defense system	2/8	64/2505	0.03125	9.78516	4.0291	0.0162947	0.195536	0.188675	prlF/yhaV	2
B03	salmon	20	Citrate cycle (TCA cycle)	1/8	28/2505	0.0357143	11.183	3.06652	0.0861157	0.311101	0.300185	fumD	1
B03	salmon	720	Other carbon fixation pathways	1/8	33/2505	0.030303	9.48864	2.77794	0.10079	0.311101	0.300185	fumD	1
B03	salmon	3032	DNA replication proteins	1/8	34/2505	0.0294118	9.20956	2.72757	0.1037	0.311101	0.300185	topB	1
B03	salmon	620	Pyruvate metabolism	1/8	54/2505	0.0185185	5.79861	2.01741	0.160197	0.325876	0.314442	fumD	1
B03	salmon	3110	Chaperones and folding catalysts	1/8	55/2505	0.0181818	5.69318	1.99168	0.162938	0.325876	0.314442	fimC	1
B03	salmon	2035	Bacterial motility proteins	1/8	67/2505	0.0149254	4.67351	1.72486	0.195226	0.334673	0.32293	fimC	1
B03	salmon	1002	Peptidases and inhibitors	1/8	91/2505	0.010989	3.44093	1.34234	0.256548	0.345349	0.333232	ompT	1
B03	salmon	2044	Secretion system	1/8	92/2505	0.0108696	3.40353	1.32929	0.259012	0.345349	0.333232	fimC	1
B03	salmon	3400	DNA repair and recombination proteins	1/8	104/2505	0.00961538	3.01082	1.18535	0.288025	0.34563	0.333503	recN	1
B03	salmon	2020	Two-component system	1/8	169/2505	0.00591716	1.85281	0.649699	0.428562	0.445965	0.430317	fimC	1
B03	salmon	2010	ABC transporters	1/8	178/2505	0.00561798	1.75913	0.594676	0.445965	0.445965	0.430317	phnD	1
B04	turquoise	3070	Bacterial secretion system	12/394	32/2505	0.375	2.3842	3.40395	0.00217589	0.198006	0.198006	secM/gspK/gspH/gspC/secG/gspD/gspE/gspF/gspL/gspM/ftsY/yidC	12
B04	turquoise	3000	Transcription factors	40/394	175/2505	0.228571	1.45323	2.68521	0.0065789	0.29934	0.29934	metR/rfaH/soxR/phnF/adiY/cadC/ulaR/treR/bdcR/bglJ/mraZ/pdhR/ecpR/rclR/lacI/decR/acrR/allS/modE/deoR/csgD/fadR/cysB/mcbR/marR/marA/rspR/nimR/kdgR/hexR/sdiA/nac/gatR/yeiL/gcvR/iscR/ttdR/fis/arsR/yiaJ	40
B04	turquoise	2044	Secretion system	22/394	92/2505	0.23913	1.52036	2.19654	0.0243147	0.737546	0.737546	fimD/fimF/secM/csgG/csgE/csgB/csgC/fliF/fliP/gspK/gspH/gspC/secG/gspA/gspD/gspE/gspF/gspL/gspM/hofQ/ftsY/yidC	22
B04	turquoise	53	Ascorbate and aldarate metabolism	6/394	17/2505	0.352941	2.24395	2.22292	0.0387262	0.881021	0.881021	lgoD/ulaA/ulaB/uidA/garL/lyxK	6
B04	turquoise	540	Lipopolysaccharide biosynthesis	8/394	28/2505	0.285714	1.81653	1.87677	0.060547	0.979589	0.979589	eptC/eptA/lpxH/pagP/lpxM/lpxT/eptB/waaH	8
B04	turquoise	3012	Translation factors	6/394	21/2505	0.285714	1.81653	1.62304	0.0984731	0.979589	0.979589	epmB/efp/epmA/infA/prfB/arfA	6
B04	turquoise	790	Folate biosynthesis	7/394	26/2505	0.269231	1.71173	1.57575	0.100752	0.979589	0.979589	folK/queC/pabC/pabB/queD/queF/folB	7
B04	turquoise	2026	Biofilm formation - Escherichia coli	11/394	49/2505	0.22449	1.42728	1.30471	0.135377	0.979589	0.979589	csgD/csgB/csgC/ycgR/flhC/flhD/uvrY/sdiA/fliZ/gcvR/barA	11
B04	turquoise	2035	Bacterial motility proteins	14/394	67/2505	0.208955	1.32851	1.17731	0.156489	0.979589	0.979589	fimD/fimF/flgI/trg/cheB/motA/flhC/flhD/fliZ/fliD/fliS/fliF/fliP/tap	14
B04	turquoise	290	Valine, leucine and isoleucine biosynthesis	4/394	14/2505	0.285714	1.81653	1.32334	0.165919	0.979589	0.979589	leuB/leuA/alaA/avtA	4
B04	turquoise	2060	Phosphotransferase system (PTS)	10/394	46/2505	0.217391	1.38215	1.12992	0.175089	0.979589	0.979589	bglF/ulaA/ulaB/cmtB/gatC/gatB/gatA/murP/agaB/agaD	10
B04	turquoise	3009	Ribosome biogenesis	15/394	74/2505	0.202703	1.28876	1.08912	0.175308	0.979589	0.979589	rluF/yjgA/rsmC/rlmF/rimO/rlmI/rluC/yceD/rluE/rsuA/prmB/rnc/rsmI/rimP/rsmD	15
B04	turquoise	3016	Transfer RNA biogenesis	19/394	97/2505	0.195876	1.24536	1.06457	0.176728	0.979589	0.979589	dusA/thpR/queA/tgt/thiI/queC/miaB/tusE/ttcA/rnt/dusC/queD/truC/queF/tsaD/dusB/tusA/rph/rnpA	19
B04	turquoise	543	Exopolysaccharide biosynthesis	4/394	15/2505	0.266667	1.69543	1.16687	0.199851	0.979589	0.979589	wcaJ/wcaI/wcaE/wcaA	4
B04	turquoise	1005	Lipopolysaccharide biosynthesis proteins	9/394	42/2505	0.214286	1.3624	1.02306	0.204158	0.979589	0.979589	eptC/eptA/lpxH/pagP/lpxM/wzzB/lpxT/eptB/waaH	9
B04	turquoise	3018	RNA degradation	4/394	16/2505	0.25	1.58947	1.02171	0.235623	0.979589	0.979589	rho/recQ/pcnB/rhlE	4
B04	turquoise	2040	Flagellar assembly	9/394	44/2505	0.204545	1.30047	0.868555	0.246391	0.979589	0.979589	flgI/motA/flhC/flhD/fliZ/fliD/fliS/fliF/fliP	9
B04	turquoise	1011	Peptidoglycan biosynthesis and degradation proteins	10/394	50/2505	0.2	1.27157	0.837853	0.252359	0.979589	0.979589	mltD/ampH/mrdA/murJ/emtA/mepH/mepS/mltF/mltC/mrcA	10
B04	turquoise	3430	Mismatch repair	5/394	22/2505	0.227273	1.44497	0.905472	0.256891	0.979589	0.979589	holD/dnaQ/xseB/holE/sbcB	5
B04	turquoise	2020	Two-component system	30/394	169/2505	0.177515	1.12862	0.747863	0.257421	0.979589	0.979589	zraP/fimD/btsT/phoB/cusC/citC/dpiB/dpiA/kdpA/torS/torC/trg/cheB/motA/flhC/flhD/uvrY/sdiA/narP/atoS/atoC/atoD/arnB/emrY/emrK/evgS/barA/qseB/uhpC/tap	30
B04	turquoise	2022	Two-component system	12/394	62/2505	0.193548	1.23056	0.794017	0.260715	0.979589	0.979589	phoB/dpiB/dpiA/torS/cheB/uvrY/narP/atoS/atoC/evgS/barA/qseB	12
B04	turquoise	3030	DNA replication	4/394	17/2505	0.235294	1.49597	0.886288	0.272751	0.979589	0.979589	holD/dnaQ/holE/dnaG	4
B04	turquoise	740	Riboflavin metabolism	4/394	17/2505	0.235294	1.49597	0.886288	0.272751	0.979589	0.979589	ribF/ribE/thiM/ubiX	4
B04	turquoise	3036	Chromosome and associated proteins	12/394	63/2505	0.190476	1.21102	0.732736	0.279753	0.979589	0.979589	ftsN/acrA/seqA/zapC/minC/rnc/stpA/ftsB/xerD/parC/zapE/fis	12
B04	turquoise	3032	DNA replication proteins	7/394	34/2505	0.205882	1.30897	0.78351	0.279883	0.979589	0.979589	holD/dnaQ/seqA/holE/hda/parC/dnaG	7
B04	turquoise	52	Galactose metabolism	7/394	34/2505	0.205882	1.30897	0.78351	0.279883	0.979589	0.979589	gatC/gatB/gatA/gatY/ebgA/agaB/agaD	7
B04	turquoise	3060	Protein export	4/394	18/2505	0.222222	1.41286	0.759315	0.310769	0.999157	0.999157	secM/secG/ftsY/yidC	4
B04	turquoise	910	Nitrogen metabolism	4/394	18/2505	0.222222	1.41286	0.759315	0.310769	0.999157	0.999157	cynT/hcp/napB/nirB	4
B04	turquoise	900	Terpenoid backbone biosynthesis	3/394	13/2505	0.230769	1.4672	0.729494	0.335772	0.999157	0.999157	ispA/ubiX/ispB	3
B04	turquoise	240	Pyrimidine metabolism	10/394	54/2505	0.185185	1.17738	0.569191	0.338939	0.999157	0.999157	cmk/rutB/tdk/pyrF/nudG/udk/cdd/psuK/upp/ndk	10
B04	turquoise	3400	DNA repair and recombination proteins	18/394	104/2505	0.173077	1.1004	0.451727	0.366917	0.999157	0.999157	recQ/holD/rpnC/dnaQ/rdgC/sbcD/xseB/dinI/umuC/ogt/holE/ruvA/sbcB/rpnB/recX/fis/mutM/rpoZ	18
B04	turquoise	2030	Bacterial chemotaxis	4/394	20/2505	0.2	1.27157	0.526697	0.387749	0.999157	0.999157	trg/cheB/motA/tap	4
B04	turquoise	3019	Messenger RNA biogenesis	5/394	26/2505	0.192308	1.22267	0.492975	0.389644	0.999157	0.999157	rho/recQ/pcnB/rhlE/rnc	5
B04	turquoise	40	Pentose and glucuronate interconversions	6/394	32/2505	0.1875	1.1921	0.472402	0.389792	0.999157	0.999157	rhaB/rspB/rspA/uidA/kduD/lyxK	6
B04	turquoise	1503	Cationic antimicrobial peptide (CAMP) resistance	6/394	33/2505	0.181818	1.15598	0.389593	0.420014	0.999157	0.999157	eptA/acrA/pagP/marA/arnB/eptB	6
B04	turquoise	730	Thiamine metabolism	3/394	15/2505	0.2	1.27157	0.455674	0.427657	0.999157	0.999157	thiI/adk/thiM	3
B04	turquoise	860	Porphyrin metabolism	4/394	22/2505	0.181818	1.15598	0.317396	0.463516	0.999157	0.999157	hemN/uidA/cobT/cysG	4
B04	turquoise	1501	beta-Lactam resistance	3/394	17/2505	0.176471	1.12198	0.21797	0.514663	0.999157	0.999157	acrA/mrdA/mrcA	3
B04	turquoise	785	Lipoic acid metabolism	2/394	11/2505	0.181818	1.15598	0.223938	0.535674	0.999157	0.999157	lipA/lipB	2
B04	turquoise	680	Methane metabolism	5/394	31/2505	0.16129	1.02546	0.0616176	0.551903	0.999157	0.999157	serB/gpmB/torC/torY/serA	5
B04	turquoise	2048	Prokaryotic defense system	10/394	64/2505	0.15625	0.993417	-0.0230441	0.563417	0.999157	0.999157	ghoS/ghoT/hsdM/hha/tomB/hokE/mcrA/hicB/shoB/parC	10
B04	turquoise	1001	Protein kinases	5/394	32/2505	0.15625	0.993417	-0.0161888	0.581924	0.999157	0.999157	dpiB/torS/atoS/evgS/barA	5
B04	turquoise	1504	Antimicrobial resistance genes	3/394	19/2505	0.157895	1.00387	0.00732142	0.594105	0.999157	0.999157	acrA/marA/acrE	3
B04	turquoise	4122	Sulfur relay system	3/394	19/2505	0.157895	1.00387	0.00732142	0.594105	0.999157	0.999157	thiI/tusE/tusA	3
B04	turquoise	2024	Quorum sensing	9/394	59/2505	0.152542	0.969844	-0.101249	0.596595	0.999157	0.999157	flhC/flhD/sdiA/qseB/secG/livM/livK/ftsY/yidC	9
B04	turquoise	564	Glycerophospholipid metabolism	4/394	26/2505	0.153846	0.978134	-0.0484114	0.602744	0.999157	0.999157	pldA/cdh/aas/plsY	4
B04	turquoise	640	Propanoate metabolism	5/394	33/2505	0.151515	0.963313	-0.0916352	0.610836	0.999157	0.999157	prpB/prpC/prpE/scpC/accB	5
B04	turquoise	780	Biotin metabolism	2/394	13/2505	0.153846	0.978134	-0.0341427	0.630258	0.999157	0.999157	fabZ/bioD	2
B04	turquoise	3440	Homologous recombination	4/394	27/2505	0.148148	0.941906	-0.131093	0.633975	0.999157	0.999157	holD/dnaQ/holE/ruvA	4
B04	turquoise	1004	Lipid biosynthesis proteins	3/394	21/2505	0.142857	0.908267	-0.18234	0.664617	0.999157	0.999157	fabZ/prpE/plsY	3
B04	turquoise	61	Fatty acid biosynthesis	2/394	14/2505	0.142857	0.908267	-0.14867	0.671619	0.999157	0.999157	fabZ/accB	2
B04	turquoise	770	Pantothenate and CoA biosynthesis	3/394	22/2505	0.136364	0.866982	-0.270679	0.69637	0.999157	0.999157	coaA/coaE/coaBC	3
B04	turquoise	1003	Glycosyltransferases	2/394	15/2505	0.133333	0.847716	-0.255518	0.709151	0.999157	0.999157	wcaE/mrcA	2
B04	turquoise	520	Amino sugar and nucleotide sugar metabolism	6/394	45/2505	0.133333	0.847716	-0.445261	0.733668	0.999157	0.999157	manA/cpsB/murP/agaB/agaD/chiA	6
B04	turquoise	230	Purine metabolism	10/394	73/2505	0.136986	0.870941	-0.483381	0.734091	0.999157	0.999157	yjjX/guaC/gpt/adk/gsk/allB/allD/purE/ndk/rdgB	10
B04	turquoise	330	Arginine and proline metabolism	3/394	24/2505	0.125	0.794734	-0.436447	0.752951	0.999157	0.999157	speE/speG/speB	3
B04	turquoise	3021	Transcription machinery	3/394	25/2505	0.12	0.762944	-0.514536	0.777904	0.999157	0.999157	rho/greB/rpoZ	3
B04	turquoise	541	Biosynthesis of various nucleotide sugars	3/394	26/2505	0.115385	0.7336	-0.589798	0.800751	0.999157	0.999157	rfbB/cpsB/arnB	3
B04	turquoise	480	Glutathione metabolism	2/394	20/2505	0.1	0.635787	-0.706364	0.846663	0.999157	0.999157	speE/btuE	2
B04	turquoise	550	Peptidoglycan biosynthesis	2/394	22/2505	0.0909091	0.577988	-0.858754	0.882771	0.999157	0.999157	mrdA/mrcA	2
B04	turquoise	630	Glyoxylate and dicarboxylate metabolism	4/394	39/2505	0.102564	0.652089	-0.945856	0.883773	0.999157	0.999157	prpC/purU/glcE/glcD	4
B04	turquoise	250	Alanine, aspartate and glutamate metabolism	3/394	31/2505	0.0967742	0.615278	-0.931	0.887344	0.999157	0.999157	asnA/asnB/alaA	3
B04	turquoise	300	Lysine biosynthesis	1/394	13/2505	0.0769231	0.489067	-0.79778	0.892524	0.999157	0.999157	dapA	1
B04	turquoise	561	Glycerolipid metabolism	1/394	13/2505	0.0769231	0.489067	-0.79778	0.892524	0.999157	0.999157	plsY	1
B04	turquoise	130	Ubiquinone and other terpenoid-quinone biosynthesis	2/394	23/2505	0.0869565	0.552858	-0.930528	0.897721	0.999157	0.999157	entC/ubiX	2
B04	turquoise	3410	Base excision repair	1/394	14/2505	0.0714286	0.454133	-0.884677	0.909516	0.999157	0.999157	mutM	1
B04	turquoise	71	Fatty acid degradation	1/394	14/2505	0.0714286	0.454133	-0.884677	0.909516	0.999157	0.999157	aas	1
B04	turquoise	3029	Mitochondrial biogenesis	2/394	24/2505	0.0833333	0.529822	-0.999713	0.910882	0.999157	0.999157	grxD/yidC	2
B04	turquoise	260	Glycine, serine and threonine metabolism	3/394	34/2505	0.0882353	0.560988	-1.11327	0.921479	0.999157	0.999157	serB/gpmB/serA	3
B04	turquoise	51	Fructose and mannose metabolism	4/394	44/2505	0.0909091	0.577988	-1.21988	0.932814	0.999157	0.999157	rhaB/cmtB/manA/cpsB	4
B04	turquoise	220	Arginine biosynthesis	1/394	16/2505	0.0625	0.397367	-1.04453	0.935881	0.999157	0.999157	alaA	1
B04	turquoise	270	Cysteine and methionine metabolism	3/394	36/2505	0.0833333	0.529822	-1.22737	0.938684	0.999157	0.999157	speE/msrC/serA	3
B04	turquoise	30	Pentose phosphate pathway	2/394	27/2505	0.0740741	0.470953	-1.19384	0.941466	0.999157	0.999157	rbsK/kdgK	2
B04	turquoise	450	Selenocompound metabolism	1/394	17/2505	0.0588235	0.373992	-1.11867	0.946031	0.999157	0.999157	ynfE	1
B04	turquoise	20	Citrate cycle (TCA cycle)	2/394	28/2505	0.0714286	0.454133	-1.25465	0.949228	0.999157	0.999157	prpC/fumE	2
B04	turquoise	310	Lysine degradation	1/394	18/2505	0.0555556	0.353215	-1.18954	0.954577	0.999157	0.999157	atoD	1
B04	turquoise	400	Phenylalanine, tyrosine and tryptophan biosynthesis	1/394	18/2505	0.0555556	0.353215	-1.18954	0.954577	0.999157	0.999157	aroD	1
B04	turquoise	670	One carbon pool by folate	1/394	18/2505	0.0555556	0.353215	-1.18954	0.954577	0.999157	0.999157	purU	1
B04	turquoise	1002	Peptidases and inhibitors	9/394	91/2505	0.0989011	0.6288	-1.55805	0.962588	0.999157	0.999157	map/ampH/asnB/rlhA/mepH/nlpC/mepS/iap/ptrA	9
B04	turquoise	360	Phenylalanine metabolism	2/394	32/2505	0.0625	0.397367	-1.48196	0.971524	0.999157	0.999157	mhpA/hcaB	2
B04	turquoise	650	Butanoate metabolism	2/394	32/2505	0.0625	0.397367	-1.48196	0.971524	0.999157	0.999157	ydiF/atoD	2
B04	turquoise	720	Other carbon fixation pathways	2/394	33/2505	0.0606061	0.385325	-1.53532	0.975409	0.999157	0.999157	fumE/accB	2
B04	turquoise	1007	Amino acid related enzymes	3/394	44/2505	0.0681818	0.433491	-1.63756	0.978193	0.999157	0.999157	arnB/alaA/avtA	3
B04	turquoise	620	Pyruvate metabolism	4/394	54/2505	0.0740741	0.470953	-1.69762	0.97945	0.999157	0.999157	leuA/eutG/fumE/accB	4
B04	turquoise	760	Nicotinate and nicotinamide metabolism	1/394	23/2505	0.0434783	0.276429	-1.50579	0.980839	0.999157	0.999157	nadA	1
B04	turquoise	4147	Exosome	2/394	35/2505	0.0571429	0.363307	-1.63846	0.981701	0.999157	0.999157	adk/serA	2
B04	turquoise	10	Glycolysis / Gluconeogenesis	2/394	43/2505	0.0465116	0.295715	-2.01215	0.994531	0.999157	0.999157	gpmB/eutG	2
B04	turquoise	3110	Chaperones and folding catalysts	3/394	55/2505	0.0545455	0.346793	-2.11578	0.99519	0.999157	0.999157	zraP/ppiD/grxD	3
B04	turquoise	920	Sulfur metabolism	1/394	31/2505	0.0322581	0.205093	-1.92362	0.995204	0.999157	0.999157	glpE	1
B04	turquoise	2010	ABC transporters	16/394	178/2505	0.0898876	0.571494	-2.56206	0.997714	0.999157	0.999157	malG/malK/alsA/alsB/btuF/fepB/msbA/potA/znuA/araG/mglC/lptF/aapJ/livM/livK/ugpB	16
B04	turquoise	190	Oxidative phosphorylation	1/394	41/2505	0.0243902	0.15507	-2.35621	0.999157	0.999157	0.999157	ppa	1
B04	turquoise	3070	Bacterial secretion system	12/394	32/2505	0.375	2.3842	3.40395	0.00217589	0.198006	0.198006	secM/gspK/gspH/gspC/secG/gspD/gspE/gspF/gspL/gspM/ftsY/yidC	12
B04	turquoise	3000	Transcription factors	40/394	175/2505	0.228571	1.45323	2.68521	0.0065789	0.29934	0.29934	metR/rfaH/soxR/phnF/adiY/cadC/ulaR/treR/bdcR/bglJ/mraZ/pdhR/ecpR/rclR/lacI/decR/acrR/allS/modE/deoR/csgD/fadR/cysB/mcbR/marR/marA/rspR/nimR/kdgR/hexR/sdiA/nac/gatR/yeiL/gcvR/iscR/ttdR/fis/arsR/yiaJ	40
B04	turquoise	2044	Secretion system	22/394	92/2505	0.23913	1.52036	2.19654	0.0243147	0.737546	0.737546	fimD/fimF/secM/csgG/csgE/csgB/csgC/fliF/fliP/gspK/gspH/gspC/secG/gspA/gspD/gspE/gspF/gspL/gspM/hofQ/ftsY/yidC	22
B04	turquoise	53	Ascorbate and aldarate metabolism	6/394	17/2505	0.352941	2.24395	2.22292	0.0387262	0.881021	0.881021	lgoD/ulaA/ulaB/uidA/garL/lyxK	6
B04	turquoise	540	Lipopolysaccharide biosynthesis	8/394	28/2505	0.285714	1.81653	1.87677	0.060547	0.979589	0.979589	eptC/eptA/lpxH/pagP/lpxM/lpxT/eptB/waaH	8
B04	turquoise	3012	Translation factors	6/394	21/2505	0.285714	1.81653	1.62304	0.0984731	0.979589	0.979589	epmB/efp/epmA/infA/prfB/arfA	6
B04	turquoise	790	Folate biosynthesis	7/394	26/2505	0.269231	1.71173	1.57575	0.100752	0.979589	0.979589	folK/queC/pabC/pabB/queD/queF/folB	7
B04	turquoise	2026	Biofilm formation - Escherichia coli	11/394	49/2505	0.22449	1.42728	1.30471	0.135377	0.979589	0.979589	csgD/csgB/csgC/ycgR/flhC/flhD/uvrY/sdiA/fliZ/gcvR/barA	11
B04	turquoise	2035	Bacterial motility proteins	14/394	67/2505	0.208955	1.32851	1.17731	0.156489	0.979589	0.979589	fimD/fimF/flgI/trg/cheB/motA/flhC/flhD/fliZ/fliD/fliS/fliF/fliP/tap	14
B04	turquoise	290	Valine, leucine and isoleucine biosynthesis	4/394	14/2505	0.285714	1.81653	1.32334	0.165919	0.979589	0.979589	leuB/leuA/alaA/avtA	4
B04	turquoise	2060	Phosphotransferase system (PTS)	10/394	46/2505	0.217391	1.38215	1.12992	0.175089	0.979589	0.979589	bglF/ulaA/ulaB/cmtB/gatC/gatB/gatA/murP/agaB/agaD	10
B04	turquoise	3009	Ribosome biogenesis	15/394	74/2505	0.202703	1.28876	1.08912	0.175308	0.979589	0.979589	rluF/yjgA/rsmC/rlmF/rimO/rlmI/rluC/yceD/rluE/rsuA/prmB/rnc/rsmI/rimP/rsmD	15
B04	turquoise	3016	Transfer RNA biogenesis	19/394	97/2505	0.195876	1.24536	1.06457	0.176728	0.979589	0.979589	dusA/thpR/queA/tgt/thiI/queC/miaB/tusE/ttcA/rnt/dusC/queD/truC/queF/tsaD/dusB/tusA/rph/rnpA	19
B04	turquoise	543	Exopolysaccharide biosynthesis	4/394	15/2505	0.266667	1.69543	1.16687	0.199851	0.979589	0.979589	wcaJ/wcaI/wcaE/wcaA	4
B04	turquoise	1005	Lipopolysaccharide biosynthesis proteins	9/394	42/2505	0.214286	1.3624	1.02306	0.204158	0.979589	0.979589	eptC/eptA/lpxH/pagP/lpxM/wzzB/lpxT/eptB/waaH	9
B04	turquoise	3018	RNA degradation	4/394	16/2505	0.25	1.58947	1.02171	0.235623	0.979589	0.979589	rho/recQ/pcnB/rhlE	4
B04	turquoise	2040	Flagellar assembly	9/394	44/2505	0.204545	1.30047	0.868555	0.246391	0.979589	0.979589	flgI/motA/flhC/flhD/fliZ/fliD/fliS/fliF/fliP	9
B04	turquoise	1011	Peptidoglycan biosynthesis and degradation proteins	10/394	50/2505	0.2	1.27157	0.837853	0.252359	0.979589	0.979589	mltD/ampH/mrdA/murJ/emtA/mepH/mepS/mltF/mltC/mrcA	10
B04	turquoise	3430	Mismatch repair	5/394	22/2505	0.227273	1.44497	0.905472	0.256891	0.979589	0.979589	holD/dnaQ/xseB/holE/sbcB	5
B04	turquoise	2020	Two-component system	30/394	169/2505	0.177515	1.12862	0.747863	0.257421	0.979589	0.979589	zraP/fimD/btsT/phoB/cusC/citC/dpiB/dpiA/kdpA/torS/torC/trg/cheB/motA/flhC/flhD/uvrY/sdiA/narP/atoS/atoC/atoD/arnB/emrY/emrK/evgS/barA/qseB/uhpC/tap	30
B04	turquoise	2022	Two-component system	12/394	62/2505	0.193548	1.23056	0.794017	0.260715	0.979589	0.979589	phoB/dpiB/dpiA/torS/cheB/uvrY/narP/atoS/atoC/evgS/barA/qseB	12
B04	turquoise	3030	DNA replication	4/394	17/2505	0.235294	1.49597	0.886288	0.272751	0.979589	0.979589	holD/dnaQ/holE/dnaG	4
B04	turquoise	740	Riboflavin metabolism	4/394	17/2505	0.235294	1.49597	0.886288	0.272751	0.979589	0.979589	ribF/ribE/thiM/ubiX	4
B04	turquoise	3036	Chromosome and associated proteins	12/394	63/2505	0.190476	1.21102	0.732736	0.279753	0.979589	0.979589	ftsN/acrA/seqA/zapC/minC/rnc/stpA/ftsB/xerD/parC/zapE/fis	12
B04	turquoise	3032	DNA replication proteins	7/394	34/2505	0.205882	1.30897	0.78351	0.279883	0.979589	0.979589	holD/dnaQ/seqA/holE/hda/parC/dnaG	7
B04	turquoise	52	Galactose metabolism	7/394	34/2505	0.205882	1.30897	0.78351	0.279883	0.979589	0.979589	gatC/gatB/gatA/gatY/ebgA/agaB/agaD	7
B04	turquoise	3060	Protein export	4/394	18/2505	0.222222	1.41286	0.759315	0.310769	0.999157	0.999157	secM/secG/ftsY/yidC	4
B04	turquoise	910	Nitrogen metabolism	4/394	18/2505	0.222222	1.41286	0.759315	0.310769	0.999157	0.999157	cynT/hcp/napB/nirB	4
B04	turquoise	900	Terpenoid backbone biosynthesis	3/394	13/2505	0.230769	1.4672	0.729494	0.335772	0.999157	0.999157	ispA/ubiX/ispB	3
B04	turquoise	240	Pyrimidine metabolism	10/394	54/2505	0.185185	1.17738	0.569191	0.338939	0.999157	0.999157	cmk/rutB/tdk/pyrF/nudG/udk/cdd/psuK/upp/ndk	10
B04	turquoise	3400	DNA repair and recombination proteins	18/394	104/2505	0.173077	1.1004	0.451727	0.366917	0.999157	0.999157	recQ/holD/rpnC/dnaQ/rdgC/sbcD/xseB/dinI/umuC/ogt/holE/ruvA/sbcB/rpnB/recX/fis/mutM/rpoZ	18
B04	turquoise	2030	Bacterial chemotaxis	4/394	20/2505	0.2	1.27157	0.526697	0.387749	0.999157	0.999157	trg/cheB/motA/tap	4
B04	turquoise	3019	Messenger RNA biogenesis	5/394	26/2505	0.192308	1.22267	0.492975	0.389644	0.999157	0.999157	rho/recQ/pcnB/rhlE/rnc	5
B04	turquoise	40	Pentose and glucuronate interconversions	6/394	32/2505	0.1875	1.1921	0.472402	0.389792	0.999157	0.999157	rhaB/rspB/rspA/uidA/kduD/lyxK	6
B04	turquoise	1503	Cationic antimicrobial peptide (CAMP) resistance	6/394	33/2505	0.181818	1.15598	0.389593	0.420014	0.999157	0.999157	eptA/acrA/pagP/marA/arnB/eptB	6
B04	turquoise	730	Thiamine metabolism	3/394	15/2505	0.2	1.27157	0.455674	0.427657	0.999157	0.999157	thiI/adk/thiM	3
B04	turquoise	860	Porphyrin metabolism	4/394	22/2505	0.181818	1.15598	0.317396	0.463516	0.999157	0.999157	hemN/uidA/cobT/cysG	4
B04	turquoise	1501	beta-Lactam resistance	3/394	17/2505	0.176471	1.12198	0.21797	0.514663	0.999157	0.999157	acrA/mrdA/mrcA	3
B04	turquoise	785	Lipoic acid metabolism	2/394	11/2505	0.181818	1.15598	0.223938	0.535674	0.999157	0.999157	lipA/lipB	2
B04	turquoise	680	Methane metabolism	5/394	31/2505	0.16129	1.02546	0.0616176	0.551903	0.999157	0.999157	serB/gpmB/torC/torY/serA	5
B04	turquoise	2048	Prokaryotic defense system	10/394	64/2505	0.15625	0.993417	-0.0230441	0.563417	0.999157	0.999157	ghoS/ghoT/hsdM/hha/tomB/hokE/mcrA/hicB/shoB/parC	10
B04	turquoise	1001	Protein kinases	5/394	32/2505	0.15625	0.993417	-0.0161888	0.581924	0.999157	0.999157	dpiB/torS/atoS/evgS/barA	5
B04	turquoise	1504	Antimicrobial resistance genes	3/394	19/2505	0.157895	1.00387	0.00732142	0.594105	0.999157	0.999157	acrA/marA/acrE	3
B04	turquoise	4122	Sulfur relay system	3/394	19/2505	0.157895	1.00387	0.00732142	0.594105	0.999157	0.999157	thiI/tusE/tusA	3
B04	turquoise	2024	Quorum sensing	9/394	59/2505	0.152542	0.969844	-0.101249	0.596595	0.999157	0.999157	flhC/flhD/sdiA/qseB/secG/livM/livK/ftsY/yidC	9
B04	turquoise	564	Glycerophospholipid metabolism	4/394	26/2505	0.153846	0.978134	-0.0484114	0.602744	0.999157	0.999157	pldA/cdh/aas/plsY	4
B04	turquoise	640	Propanoate metabolism	5/394	33/2505	0.151515	0.963313	-0.0916352	0.610836	0.999157	0.999157	prpB/prpC/prpE/scpC/accB	5
B04	turquoise	780	Biotin metabolism	2/394	13/2505	0.153846	0.978134	-0.0341427	0.630258	0.999157	0.999157	fabZ/bioD	2
B04	turquoise	3440	Homologous recombination	4/394	27/2505	0.148148	0.941906	-0.131093	0.633975	0.999157	0.999157	holD/dnaQ/holE/ruvA	4
B04	turquoise	1004	Lipid biosynthesis proteins	3/394	21/2505	0.142857	0.908267	-0.18234	0.664617	0.999157	0.999157	fabZ/prpE/plsY	3
B04	turquoise	61	Fatty acid biosynthesis	2/394	14/2505	0.142857	0.908267	-0.14867	0.671619	0.999157	0.999157	fabZ/accB	2
B04	turquoise	770	Pantothenate and CoA biosynthesis	3/394	22/2505	0.136364	0.866982	-0.270679	0.69637	0.999157	0.999157	coaA/coaE/coaBC	3
B04	turquoise	1003	Glycosyltransferases	2/394	15/2505	0.133333	0.847716	-0.255518	0.709151	0.999157	0.999157	wcaE/mrcA	2
B04	turquoise	520	Amino sugar and nucleotide sugar metabolism	6/394	45/2505	0.133333	0.847716	-0.445261	0.733668	0.999157	0.999157	manA/cpsB/murP/agaB/agaD/chiA	6
B04	turquoise	230	Purine metabolism	10/394	73/2505	0.136986	0.870941	-0.483381	0.734091	0.999157	0.999157	yjjX/guaC/gpt/adk/gsk/allB/allD/purE/ndk/rdgB	10
B04	turquoise	330	Arginine and proline metabolism	3/394	24/2505	0.125	0.794734	-0.436447	0.752951	0.999157	0.999157	speE/speG/speB	3
B04	turquoise	3021	Transcription machinery	3/394	25/2505	0.12	0.762944	-0.514536	0.777904	0.999157	0.999157	rho/greB/rpoZ	3
B04	turquoise	541	Biosynthesis of various nucleotide sugars	3/394	26/2505	0.115385	0.7336	-0.589798	0.800751	0.999157	0.999157	rfbB/cpsB/arnB	3
B04	turquoise	480	Glutathione metabolism	2/394	20/2505	0.1	0.635787	-0.706364	0.846663	0.999157	0.999157	speE/btuE	2
B04	turquoise	550	Peptidoglycan biosynthesis	2/394	22/2505	0.0909091	0.577988	-0.858754	0.882771	0.999157	0.999157	mrdA/mrcA	2
B04	turquoise	630	Glyoxylate and dicarboxylate metabolism	4/394	39/2505	0.102564	0.652089	-0.945856	0.883773	0.999157	0.999157	prpC/purU/glcE/glcD	4
B04	turquoise	250	Alanine, aspartate and glutamate metabolism	3/394	31/2505	0.0967742	0.615278	-0.931	0.887344	0.999157	0.999157	asnA/asnB/alaA	3
B04	turquoise	300	Lysine biosynthesis	1/394	13/2505	0.0769231	0.489067	-0.79778	0.892524	0.999157	0.999157	dapA	1
B04	turquoise	561	Glycerolipid metabolism	1/394	13/2505	0.0769231	0.489067	-0.79778	0.892524	0.999157	0.999157	plsY	1
B04	turquoise	130	Ubiquinone and other terpenoid-quinone biosynthesis	2/394	23/2505	0.0869565	0.552858	-0.930528	0.897721	0.999157	0.999157	entC/ubiX	2
B04	turquoise	3410	Base excision repair	1/394	14/2505	0.0714286	0.454133	-0.884677	0.909516	0.999157	0.999157	mutM	1
B04	turquoise	71	Fatty acid degradation	1/394	14/2505	0.0714286	0.454133	-0.884677	0.909516	0.999157	0.999157	aas	1
B04	turquoise	3029	Mitochondrial biogenesis	2/394	24/2505	0.0833333	0.529822	-0.999713	0.910882	0.999157	0.999157	grxD/yidC	2
B04	turquoise	260	Glycine, serine and threonine metabolism	3/394	34/2505	0.0882353	0.560988	-1.11327	0.921479	0.999157	0.999157	serB/gpmB/serA	3
B04	turquoise	51	Fructose and mannose metabolism	4/394	44/2505	0.0909091	0.577988	-1.21988	0.932814	0.999157	0.999157	rhaB/cmtB/manA/cpsB	4
B04	turquoise	220	Arginine biosynthesis	1/394	16/2505	0.0625	0.397367	-1.04453	0.935881	0.999157	0.999157	alaA	1
B04	turquoise	270	Cysteine and methionine metabolism	3/394	36/2505	0.0833333	0.529822	-1.22737	0.938684	0.999157	0.999157	speE/msrC/serA	3
B04	turquoise	30	Pentose phosphate pathway	2/394	27/2505	0.0740741	0.470953	-1.19384	0.941466	0.999157	0.999157	rbsK/kdgK	2
B04	turquoise	450	Selenocompound metabolism	1/394	17/2505	0.0588235	0.373992	-1.11867	0.946031	0.999157	0.999157	ynfE	1
B04	turquoise	20	Citrate cycle (TCA cycle)	2/394	28/2505	0.0714286	0.454133	-1.25465	0.949228	0.999157	0.999157	prpC/fumE	2
B04	turquoise	310	Lysine degradation	1/394	18/2505	0.0555556	0.353215	-1.18954	0.954577	0.999157	0.999157	atoD	1
B04	turquoise	400	Phenylalanine, tyrosine and tryptophan biosynthesis	1/394	18/2505	0.0555556	0.353215	-1.18954	0.954577	0.999157	0.999157	aroD	1
B04	turquoise	670	One carbon pool by folate	1/394	18/2505	0.0555556	0.353215	-1.18954	0.954577	0.999157	0.999157	purU	1
B04	turquoise	1002	Peptidases and inhibitors	9/394	91/2505	0.0989011	0.6288	-1.55805	0.962588	0.999157	0.999157	map/ampH/asnB/rlhA/mepH/nlpC/mepS/iap/ptrA	9
B04	turquoise	360	Phenylalanine metabolism	2/394	32/2505	0.0625	0.397367	-1.48196	0.971524	0.999157	0.999157	mhpA/hcaB	2
B04	turquoise	650	Butanoate metabolism	2/394	32/2505	0.0625	0.397367	-1.48196	0.971524	0.999157	0.999157	ydiF/atoD	2
B04	turquoise	720	Other carbon fixation pathways	2/394	33/2505	0.0606061	0.385325	-1.53532	0.975409	0.999157	0.999157	fumE/accB	2
B04	turquoise	1007	Amino acid related enzymes	3/394	44/2505	0.0681818	0.433491	-1.63756	0.978193	0.999157	0.999157	arnB/alaA/avtA	3
B04	turquoise	620	Pyruvate metabolism	4/394	54/2505	0.0740741	0.470953	-1.69762	0.97945	0.999157	0.999157	leuA/eutG/fumE/accB	4
B04	turquoise	760	Nicotinate and nicotinamide metabolism	1/394	23/2505	0.0434783	0.276429	-1.50579	0.980839	0.999157	0.999157	nadA	1
B04	turquoise	4147	Exosome	2/394	35/2505	0.0571429	0.363307	-1.63846	0.981701	0.999157	0.999157	adk/serA	2
B04	turquoise	10	Glycolysis / Gluconeogenesis	2/394	43/2505	0.0465116	0.295715	-2.01215	0.994531	0.999157	0.999157	gpmB/eutG	2
B04	turquoise	3110	Chaperones and folding catalysts	3/394	55/2505	0.0545455	0.346793	-2.11578	0.99519	0.999157	0.999157	zraP/ppiD/grxD	3
B04	turquoise	920	Sulfur metabolism	1/394	31/2505	0.0322581	0.205093	-1.92362	0.995204	0.999157	0.999157	glpE	1
B04	turquoise	2010	ABC transporters	16/394	178/2505	0.0898876	0.571494	-2.56206	0.997714	0.999157	0.999157	malG/malK/alsA/alsB/btuF/fepB/msbA/potA/znuA/araG/mglC/lptF/aapJ/livM/livK/ugpB	16
B04	turquoise	190	Oxidative phosphorylation	1/394	41/2505	0.0243902	0.15507	-2.35621	0.999157	0.999157	0.999157	ppa	1
B05	pink	3009	Ribosome biogenesis	9/52	74/2505	0.121622	5.85889	6.17633	1.39e-05	0.000527029	0.000496371	rimI/rlmH/ycaO/rluB/rlmN/era/srmB/nusA/yhbY	9
B05	pink	3016	Transfer RNA biogenesis	7/52	97/2505	0.0721649	3.47641	3.62118	0.00336232	0.063884	0.0601678	trmA/mnmA/rnb/rnd/tsaB/cmoA/iscS	7
B05	pink	760	Nicotinate and nicotinamide metabolism	3/52	23/2505	0.130435	6.28344	3.70553	0.011148	0.141208	0.132994	nagD/pncB/nadB	3
B05	pink	3030	DNA replication	2/52	17/2505	0.117647	5.66742	2.81091	0.04712	0.437306	0.411868	dnaB/rnhA	2
B05	pink	4122	Sulfur relay system	2/52	19/2505	0.105263	5.07085	2.59287	0.0577137	0.437306	0.411868	mnmA/iscS	2
B05	pink	1004	Lipid biosynthesis proteins	2/52	21/2505	0.0952381	4.58791	2.40351	0.0690484	0.437306	0.411868	plsX/yciA	2
B05	pink	3029	Mitochondrial biogenesis	2/52	24/2505	0.0833333	4.01442	2.16006	0.0872743	0.444793	0.418919	iscS/era	2
B05	pink	3021	Transcription machinery	2/52	25/2505	0.08	3.85385	2.08759	0.0936406	0.444793	0.418919	nusA/greA	2
B05	pink	2020	Two-component system	6/52	169/2505	0.035503	1.71029	1.39191	0.134253	0.488684	0.460257	rcsF/cusS/kdpF/safA/uhpB/uhpA	6
B05	pink	2022	Two-component system	3/52	62/2505	0.0483871	2.33096	1.54478	0.136049	0.488684	0.460257	cusS/uhpB/uhpA	3
B05	pink	1001	Protein kinases	2/52	32/2505	0.0625	3.01082	1.6665	0.141461	0.488684	0.460257	cusS/uhpB	2
B05	pink	3032	DNA replication proteins	2/52	34/2505	0.0588235	2.83371	1.56713	0.155957	0.493864	0.465135	dnaB/rnhA	2
B05	pink	230	Purine metabolism	3/52	73/2505	0.0410959	1.97972	1.23666	0.191788	0.560611	0.527999	nagD/nudE/gmk	3
B05	pink	561	Glycerolipid metabolism	1/52	13/2505	0.0769231	3.70562	1.42375	0.239183	0.604893	0.569705	plsX	1
B05	pink	780	Biotin metabolism	1/52	13/2505	0.0769231	3.70562	1.42375	0.239183	0.604893	0.569705	bioA	1
B05	pink	61	Fatty acid biosynthesis	1/52	14/2505	0.0714286	3.44093	1.33322	0.255059	0.604893	0.569705	accD	1
B05	pink	730	Thiamine metabolism	1/52	15/2505	0.0666667	3.21154	1.25058	0.27061	0.604893	0.569705	iscS	1
B05	pink	1504	Antimicrobial resistance genes	1/52	19/2505	0.0526316	2.53543	0.977969	0.329691	0.696015	0.655526	cusS	1
B05	pink	860	Porphyrin metabolism	1/52	22/2505	0.0454545	2.18969	0.815878	0.370897	0.729736	0.687286	hemA	1
B05	pink	130	Ubiquinone and other terpenoid-quinone biosynthesis	1/52	23/2505	0.0434783	2.09448	0.767612	0.384071	0.729736	0.687286	ubiG	1
B05	pink	3440	Homologous recombination	1/52	27/2505	0.037037	1.78419	0.596378	0.434118	0.733396	0.690733	priA	1
B05	pink	540	Lipopolysaccharide biosynthesis	1/52	28/2505	0.0357143	1.72047	0.558085	0.445993	0.733396	0.690733	lpxP	1
B05	pink	250	Alanine, aspartate and glutamate metabolism	1/52	31/2505	0.0322581	1.55397	0.451791	0.48017	0.733396	0.690733	nadB	1
B05	pink	3070	Bacterial secretion system	1/52	32/2505	0.03125	1.50541	0.418867	0.491096	0.733396	0.690733	gspJ	1
B05	pink	640	Propanoate metabolism	1/52	33/2505	0.030303	1.45979	0.387046	0.501797	0.733396	0.690733	accD	1
B05	pink	720	Other carbon fixation pathways	1/52	33/2505	0.030303	1.45979	0.387046	0.501797	0.733396	0.690733	accD	1
B05	pink	1002	Peptidases and inhibitors	2/52	91/2505	0.021978	1.05875	0.083104	0.570428	0.767442	0.722798	mepM/glpG	2
B05	pink	2044	Secretion system	2/52	92/2505	0.0217391	1.04724	0.0672052	0.576481	0.767442	0.722798	yggT/gspJ	2
B05	pink	1005	Lipopolysaccharide biosynthesis proteins	1/52	42/2505	0.0238095	1.14698	0.139835	0.588687	0.767442	0.722798	lpxP	1
B05	pink	1007	Amino acid related enzymes	1/52	44/2505	0.0227273	1.09484	0.0923941	0.605875	0.767442	0.722798	bioA	1
B05	pink	1011	Peptidoglycan biosynthesis and degradation proteins	1/52	50/2505	0.02	0.963462	-0.0379909	0.653321	0.769546	0.72478	mepM	1
B05	pink	240	Pyrimidine metabolism	1/52	54/2505	0.0185185	0.892094	-0.116692	0.68179	0.769546	0.72478	nagD	1
B05	pink	620	Pyruvate metabolism	1/52	54/2505	0.0185185	0.892094	-0.116692	0.68179	0.769546	0.72478	accD	1
B05	pink	3110	Chaperones and folding catalysts	1/52	55/2505	0.0181818	0.875874	-0.135497	0.688541	0.769546	0.72478	ppiC	1
B05	pink	2048	Prokaryotic defense system	1/52	64/2505	0.015625	0.752704	-0.291738	0.743309	0.807022	0.760076	iscS	1
B05	pink	3000	Transcription factors	2/52	175/2505	0.0114286	0.550549	-0.897414	0.888993	0.89473	0.842682	fur/sutR	2
B05	pink	3400	DNA repair and recombination proteins	1/52	104/2505	0.00961539	0.463203	-0.813956	0.892281	0.89473	0.842682	priA	1
B05	pink	2010	ABC transporters	2/52	178/2505	0.011236	0.541271	-0.924354	0.89473	0.89473	0.842682	fepD/znuB	2
B05	pink	3009	Ribosome biogenesis	9/52	74/2505	0.121622	5.85889	6.17633	1.38692e-05	0.000527029	0.000496371	rimI/rlmH/ycaO/rluB/rlmN/era/srmB/nusA/yhbY	9
B05	pink	3016	Transfer RNA biogenesis	7/52	97/2505	0.0721649	3.47641	3.62118	0.00336232	0.063884	0.0601678	trmA/mnmA/rnb/rnd/tsaB/cmoA/iscS	7
B05	pink	760	Nicotinate and nicotinamide metabolism	3/52	23/2505	0.130435	6.28344	3.70553	0.011148	0.141208	0.132994	nagD/pncB/nadB	3
B05	pink	3030	DNA replication	2/52	17/2505	0.117647	5.66742	2.81091	0.04712	0.437306	0.411868	dnaB/rnhA	2
B05	pink	4122	Sulfur relay system	2/52	19/2505	0.105263	5.07085	2.59287	0.0577137	0.437306	0.411868	mnmA/iscS	2
B05	pink	1004	Lipid biosynthesis proteins	2/52	21/2505	0.0952381	4.58791	2.40351	0.0690484	0.437306	0.411868	plsX/yciA	2
B05	pink	3029	Mitochondrial biogenesis	2/52	24/2505	0.0833333	4.01442	2.16006	0.0872743	0.444793	0.418919	iscS/era	2
B05	pink	3021	Transcription machinery	2/52	25/2505	0.08	3.85385	2.08759	0.0936406	0.444793	0.418919	nusA/greA	2
B05	pink	2020	Two-component system	6/52	169/2505	0.035503	1.71029	1.39191	0.134253	0.488684	0.460257	rcsF/cusS/kdpF/safA/uhpB/uhpA	6
B05	pink	2022	Two-component system	3/52	62/2505	0.0483871	2.33096	1.54478	0.136049	0.488684	0.460257	cusS/uhpB/uhpA	3
B05	pink	1001	Protein kinases	2/52	32/2505	0.0625	3.01082	1.6665	0.141461	0.488684	0.460257	cusS/uhpB	2
B05	pink	3032	DNA replication proteins	2/52	34/2505	0.0588235	2.83371	1.56713	0.155957	0.493864	0.465135	dnaB/rnhA	2
B05	pink	230	Purine metabolism	3/52	73/2505	0.0410959	1.97972	1.23666	0.191788	0.560611	0.527999	nagD/nudE/gmk	3
B05	pink	561	Glycerolipid metabolism	1/52	13/2505	0.0769231	3.70562	1.42375	0.239183	0.604893	0.569705	plsX	1
B05	pink	780	Biotin metabolism	1/52	13/2505	0.0769231	3.70562	1.42375	0.239183	0.604893	0.569705	bioA	1
B05	pink	61	Fatty acid biosynthesis	1/52	14/2505	0.0714286	3.44093	1.33322	0.255059	0.604893	0.569705	accD	1
B05	pink	730	Thiamine metabolism	1/52	15/2505	0.0666667	3.21154	1.25058	0.27061	0.604893	0.569705	iscS	1
B05	pink	1504	Antimicrobial resistance genes	1/52	19/2505	0.0526316	2.53543	0.977969	0.329691	0.696015	0.655526	cusS	1
B05	pink	860	Porphyrin metabolism	1/52	22/2505	0.0454545	2.18969	0.815878	0.370897	0.729736	0.687286	hemA	1
B05	pink	130	Ubiquinone and other terpenoid-quinone biosynthesis	1/52	23/2505	0.0434783	2.09448	0.767612	0.384071	0.729736	0.687286	ubiG	1
B05	pink	3440	Homologous recombination	1/52	27/2505	0.037037	1.78419	0.596378	0.434118	0.733396	0.690733	priA	1
B05	pink	540	Lipopolysaccharide biosynthesis	1/52	28/2505	0.0357143	1.72047	0.558085	0.445993	0.733396	0.690733	lpxP	1
B05	pink	250	Alanine, aspartate and glutamate metabolism	1/52	31/2505	0.0322581	1.55397	0.451791	0.48017	0.733396	0.690733	nadB	1
B05	pink	3070	Bacterial secretion system	1/52	32/2505	0.03125	1.50541	0.418867	0.491096	0.733396	0.690733	gspJ	1
B05	pink	640	Propanoate metabolism	1/52	33/2505	0.030303	1.45979	0.387046	0.501797	0.733396	0.690733	accD	1
B05	pink	720	Other carbon fixation pathways	1/52	33/2505	0.030303	1.45979	0.387046	0.501797	0.733396	0.690733	accD	1
B05	pink	1002	Peptidases and inhibitors	2/52	91/2505	0.021978	1.05875	0.083104	0.570428	0.767442	0.722798	mepM/glpG	2
B05	pink	2044	Secretion system	2/52	92/2505	0.0217391	1.04724	0.0672052	0.576481	0.767442	0.722798	yggT/gspJ	2
B05	pink	1005	Lipopolysaccharide biosynthesis proteins	1/52	42/2505	0.0238095	1.14698	0.139835	0.588687	0.767442	0.722798	lpxP	1
B05	pink	1007	Amino acid related enzymes	1/52	44/2505	0.0227273	1.09484	0.0923941	0.605875	0.767442	0.722798	bioA	1
B05	pink	1011	Peptidoglycan biosynthesis and degradation proteins	1/52	50/2505	0.02	0.963462	-0.0379909	0.653321	0.769546	0.72478	mepM	1
B05	pink	240	Pyrimidine metabolism	1/52	54/2505	0.0185185	0.892094	-0.116692	0.68179	0.769546	0.72478	nagD	1
B05	pink	620	Pyruvate metabolism	1/52	54/2505	0.0185185	0.892094	-0.116692	0.68179	0.769546	0.72478	accD	1
B05	pink	3110	Chaperones and folding catalysts	1/52	55/2505	0.0181818	0.875874	-0.135497	0.688541	0.769546	0.72478	ppiC	1
B05	pink	2048	Prokaryotic defense system	1/52	64/2505	0.015625	0.752704	-0.291738	0.743309	0.807022	0.760076	iscS	1
B05	pink	3000	Transcription factors	2/52	175/2505	0.0114286	0.550549	-0.897414	0.888993	0.89473	0.842682	fur/sutR	2
B05	pink	3400	DNA repair and recombination proteins	1/52	104/2505	0.00961538	0.463203	-0.813956	0.892281	0.89473	0.842682	priA	1
B05	pink	2010	ABC transporters	2/52	178/2505	0.011236	0.541271	-0.924354	0.89473	0.89473	0.842682	fepD/znuB	2
B06	purple	543	Exopolysaccharide biosynthesis	2/28	15/2505	0.133333	11.9286	4.51276	0.0115657	0.15245	0.141217	wcaK/wcaF	2
B06	purple	51	Fructose and mannose metabolism	3/28	44/2505	0.0681818	6.09984	3.62794	0.012196	0.15245	0.141217	sorF/hxpB/cmtB	3
B06	purple	790	Folate biosynthesis	2/28	26/2505	0.0769231	6.88187	3.20477	0.0331913	0.276595	0.256214	ribA/queE	2
B06	purple	630	Glyoxylate and dicarboxylate metabolism	2/28	39/2505	0.0512821	4.58791	2.40055	0.0692536	0.384371	0.356049	glnA/oxc	2
B06	purple	2044	Secretion system	3/28	92/2505	0.0326087	2.91731	1.99178	0.0810382	0.384371	0.356049	csgF/papD/fimC	3
B06	purple	2060	Phosphotransferase system (PTS)	2/28	46/2505	0.0434783	3.88975	2.10278	0.0922492	0.384371	0.356049	sorF/cmtB	2
B06	purple	220	Arginine biosynthesis	1/28	16/2505	0.0625	5.59152	1.95856	0.165058	0.454279	0.420806	glnA	1
B06	purple	740	Riboflavin metabolism	1/28	17/2505	0.0588235	5.26261	1.8746	0.174451	0.454279	0.420806	ribA	1
B06	purple	910	Nitrogen metabolism	1/28	18/2505	0.0555556	4.97024	1.797	0.183742	0.454279	0.420806	glnA	1
B06	purple	330	Arginine and proline metabolism	1/28	24/2505	0.0416667	3.72768	1.42731	0.237404	0.454279	0.420806	adiA	1
B06	purple	3019	Messenger RNA biogenesis	1/28	26/2505	0.0384615	3.44093	1.32996	0.254524	0.454279	0.420806	csrD	1
B06	purple	30	Pentose phosphate pathway	1/28	27/2505	0.037037	3.31349	1.28479	0.262944	0.454279	0.420806	rbsK	1
B06	purple	2020	Two-component system	3/28	169/2505	0.0177515	1.58812	0.841606	0.291853	0.454279	0.420806	glnA/cusF/fimC	3
B06	purple	250	Alanine, aspartate and glutamate metabolism	1/28	31/2505	0.0322581	2.88594	1.12316	0.295716	0.454279	0.420806	glnA	1
B06	purple	3016	Transfer RNA biogenesis	2/28	97/2505	0.0206186	1.84462	0.901892	0.295858	0.454279	0.420806	rna/queE	2
B06	purple	3000	Transcription factors	3/28	175/2505	0.0171429	1.53367	0.778126	0.310698	0.454279	0.420806	deoR/pgrR/purR	3
B06	purple	640	Propanoate metabolism	1/28	33/2505	0.030303	2.71104	1.05178	0.311571	0.454279	0.420806	prpD	1
B06	purple	4147	Exosome	1/28	35/2505	0.0285714	2.55612	0.985513	0.327081	0.454279	0.420806	glnA	1
B06	purple	3110	Chaperones and folding catalysts	1/28	55/2505	0.0181818	1.62662	0.499503	0.464756	0.606664	0.561962	fimC	1
B06	purple	2024	Quorum sensing	1/28	59/2505	0.0169492	1.51634	0.426648	0.488823	0.606664	0.561962	ribA	1
B06	purple	2048	Prokaryotic defense system	1/28	64/2505	0.015625	1.39788	0.342761	0.517441	0.606664	0.561962	yhdJ	1
B06	purple	2035	Bacterial motility proteins	1/28	67/2505	0.0149254	1.33529	0.295714	0.533864	0.606664	0.561962	fimC	1
B06	purple	2010	ABC transporters	2/28	178/2505	0.011236	1.00522	0.00767609	0.602559	0.654955	0.606695	araF/yojI	2
B06	purple	1002	Peptidases and inhibitors	1/28	91/2505	0.010989	0.983124	-0.0174323	0.647192	0.674159	0.624484	umuD	1
B06	purple	3400	DNA repair and recombination proteins	1/28	104/2505	0.00961538	0.860234	-0.154759	0.696957	0.696957	0.645602	umuD	1
B07	blue	2010	ABC transporters	27/182	178/2505	0.151685	2.08776	4.21378	0.000121725	0.00791212	0.00781603	phnC/thiP/tauB/mdlA/mdlB/fepG/gltL/modF/glnP/potF/artQ/cydD/ssuC/btuD/znuC/araH/yejF/ccmC/ccmB/hisP/yphE/proW/malK/mlaD/livF/livH/ftsE	27
B07	blue	2044	Secretion system	14/182	92/2505	0.152174	2.09448	2.99331	0.00561613	0.182524	0.180307	ppdD/ecpD/ecpB/fliQ/ppdB/ppdA/gspF/gspE/gspG/hofP/hofO/hofN/hofM/pilT	14
B07	blue	240	Pyrimidine metabolism	9/182	54/2505	0.166667	2.29396	2.69013	0.0141193	0.305917	0.302202	yjjG/yfdR/rutE/rutC/rutA/dcd/psuG/yfbR/nrdF	9
B07	blue	51	Fructose and mannose metabolism	7/182	44/2505	0.159091	2.18969	2.22808	0.036719	0.596683	0.589436	rhaD/rhaA/sorE/alsE/gmd/srlB/glpX	7
B07	blue	920	Sulfur metabolism	5/182	31/2505	0.16129	2.21996	1.91273	0.0695478	0.904122	0.893141	tauB/ssuC/ssuD/cysD/cysH	5
B07	blue	730	Thiamine metabolism	3/182	15/2505	0.2	2.75275	1.90543	0.089872	0.973613	0.961788	thiG/thiF/thiE	3
B07	blue	53	Ascorbate and aldarate metabolism	3/182	17/2505	0.176471	2.42889	1.65435	0.12093	0.996545	0.984441	ulaD/gudD/araD	3
B07	blue	630	Glyoxylate and dicarboxylate metabolism	5/182	39/2505	0.128205	1.76458	1.34675	0.148898	0.996545	0.984441	gcl/glxK/frc/ttdB/garR	5
B07	blue	2022	Two-component system	7/182	62/2505	0.112903	1.55397	1.23609	0.159589	0.996545	0.984441	creB/rstA/rstB/baeS/rcsB/evgA/narQ	7
B07	blue	40	Pentose and glucuronate interconversions	4/182	32/2505	0.125	1.72047	1.1479	0.199306	0.996545	0.984441	rhaD/ulaD/uxuA/araD	4
B07	blue	362	Benzoate degradation	2/182	13/2505	0.153846	2.1175	1.13051	0.242743	0.996545	0.984441	mhpD/mhpE	2
B07	blue	900	Terpenoid backbone biosynthesis	2/182	13/2505	0.153846	2.1175	1.13051	0.242743	0.996545	0.984441	ispH/ispF	2
B07	blue	1003	Glycosyltransferases	2/182	15/2505	0.133333	1.83516	0.907918	0.298366	0.996545	0.984441	wecG/wcaL	2
B07	blue	543	Exopolysaccharide biosynthesis	2/182	15/2505	0.133333	1.83516	0.907918	0.298366	0.996545	0.984441	wecG/wcaL	2
B07	blue	2048	Prokaryotic defense system	6/182	64/2505	0.09375	1.29035	0.658501	0.319453	0.996545	0.984441	hokE/hsdR/hokB/hipB/casB/higA	6
B07	blue	220	Arginine biosynthesis	2/182	16/2505	0.125	1.72047	0.809077	0.325998	0.996545	0.984441	arcC/argB	2
B07	blue	910	Nitrogen metabolism	2/182	18/2505	0.111111	1.5293	0.630713	0.38029	0.996545	0.984441	arcC/cynS	2
B07	blue	1504	Antimicrobial resistance genes	2/182	19/2505	0.105263	1.44881	0.549568	0.406759	0.996545	0.984441	mdfA/evgA	2
B07	blue	4122	Sulfur relay system	2/182	19/2505	0.105263	1.44881	0.549568	0.406759	0.996545	0.984441	thiF/tusB	2
B07	blue	1001	Protein kinases	3/182	32/2505	0.09375	1.29035	0.462608	0.4142	0.996545	0.984441	rstB/baeS/narQ	3
B07	blue	3070	Bacterial secretion system	3/182	32/2505	0.09375	1.29035	0.462608	0.4142	0.996545	0.984441	gspF/gspE/gspG	3
B07	blue	360	Phenylalanine metabolism	3/182	32/2505	0.09375	1.29035	0.462608	0.4142	0.996545	0.984441	mhpD/mhpE/hcaF	3
B07	blue	2060	Phosphotransferase system (PTS)	4/182	46/2505	0.0869565	1.19685	0.377099	0.432312	0.996545	0.984441	ptsP/srlB/agaF/agaC	4
B07	blue	52	Galactose metabolism	3/182	34/2505	0.0882353	1.21445	0.352332	0.453817	0.996545	0.984441	agaF/agaC/dgoK	3
B07	blue	3430	Mismatch repair	2/182	22/2505	0.0909091	1.25125	0.331249	0.482626	0.996545	0.984441	uvrD/ssb	2
B07	blue	770	Pantothenate and CoA biosynthesis	2/182	22/2505	0.0909091	1.25125	0.331249	0.482626	0.996545	0.984441	panE/acpS	2
B07	blue	3400	DNA repair and recombination proteins	8/182	104/2505	0.0769231	1.05875	0.171257	0.488165	0.996545	0.984441	uvrD/lexA/mutT/dinG/vsr/rpnE/nrdF/ssb	8
B07	blue	3000	Transcription factors	13/182	175/2505	0.0742857	1.02245	0.0861719	0.510935	0.996545	0.984441	rhaR/fabR/leuO/cynR/rcdA/hipB/chbR/rcnR/norR/glcC/higA/nanR/glpR	13
B07	blue	2035	Bacterial motility proteins	5/182	67/2505	0.0746269	1.02714	0.0630276	0.543948	0.996545	0.984441	fimI/flgA/motB/fliQ/pilT	5
B07	blue	541	Biosynthesis of various nucleotide sugars	2/182	26/2505	0.0769231	1.05875	0.0842707	0.573972	0.996545	0.984441	gmd/kdsD	2
B07	blue	564	Glycerophospholipid metabolism	2/182	26/2505	0.0769231	1.05875	0.0842707	0.573972	0.996545	0.984441	eutC/eutB	2
B07	blue	230	Purine metabolism	5/182	73/2505	0.0684932	0.942722	-0.138995	0.622294	0.996545	0.984441	arcC/yfdR/yfbR/nrdF/cysD	5
B07	blue	561	Glycerolipid metabolism	1/182	13/2505	0.0769231	1.05875	0.0594328	0.625824	0.996545	0.984441	glxK	1
B07	blue	2040	Flagellar assembly	3/182	44/2505	0.0681818	0.938437	-0.115298	0.631031	0.996545	0.984441	flgA/motB/fliQ	3
B07	blue	520	Amino sugar and nucleotide sugar metabolism	3/182	45/2505	0.0666667	0.917582	-0.15613	0.646425	0.996545	0.984441	anmK/agaF/agaC	3
B07	blue	3036	Chromosome and associated proteins	4/182	63/2505	0.0634921	0.873888	-0.283715	0.683603	0.996545	0.984441	mukE/minD/mreD/ftsE	4
B07	blue	2020	Two-component system	11/182	169/2505	0.0650888	0.895864	-0.392314	0.697864	0.996545	0.984441	ampC/creB/cusB/gltL/rstA/rstB/wzb/baeS/rcsB/evgA/narQ	11
B07	blue	3016	Transfer RNA biogenesis	6/182	97/2505	0.0618557	0.851365	-0.417837	0.720104	0.996545	0.984441	dtd/cmoB/trmJ/tadA/tsaC/tusB	6
B07	blue	1501	beta-Lactam resistance	1/182	17/2505	0.0588235	0.809632	-0.220406	0.723784	0.996545	0.984441	ampC	1
B07	blue	3030	DNA replication	1/182	17/2505	0.0588235	0.809632	-0.220406	0.723784	0.996545	0.984441	ssb	1
B07	blue	450	Selenocompound metabolism	1/182	17/2505	0.0588235	0.809632	-0.220406	0.723784	0.996545	0.984441	cysD	1
B07	blue	710	Carbon fixation by Calvin cycle	1/182	17/2505	0.0588235	0.809632	-0.220406	0.723784	0.996545	0.984441	glpX	1
B07	blue	400	Phenylalanine, tyrosine and tryptophan biosynthesis	1/182	18/2505	0.0555556	0.764652	-0.280438	0.743989	0.996545	0.984441	trpCF	1
B07	blue	3110	Chaperones and folding catalysts	3/182	55/2505	0.0545455	0.750749	-0.523074	0.775478	0.996545	0.984441	grxA/trxC/hypA	3
B07	blue	2030	Bacterial chemotaxis	1/182	20/2505	0.05	0.688187	-0.391809	0.780095	0.996545	0.984441	motB	1
B07	blue	1004	Lipid biosynthesis proteins	1/182	21/2505	0.047619	0.655416	-0.443769	0.796201	0.996545	0.984441	tesB	1
B07	blue	3012	Translation factors	1/182	21/2505	0.047619	0.655416	-0.443769	0.796201	0.996545	0.984441	prfA	1
B07	blue	860	Porphyrin metabolism	1/182	22/2505	0.0454545	0.625624	-0.493581	0.811133	0.996545	0.984441	hemG	1
B07	blue	130	Ubiquinone and other terpenoid-quinone biosynthesis	1/182	23/2505	0.0434783	0.598423	-0.541452	0.824977	0.996545	0.984441	menA	1
B07	blue	3029	Mitochondrial biogenesis	1/182	24/2505	0.0416667	0.573489	-0.587558	0.837811	0.996545	0.984441	ssb	1
B07	blue	330	Arginine and proline metabolism	1/182	24/2505	0.0416667	0.573489	-0.587558	0.837811	0.996545	0.984441	puuB	1
B07	blue	790	Folate biosynthesis	1/182	26/2505	0.0384615	0.529374	-0.675075	0.860738	0.996545	0.984441	folC	1
B07	blue	30	Pentose phosphate pathway	1/182	27/2505	0.037037	0.509768	-0.716739	0.870962	0.996545	0.984441	glpX	1
B07	blue	3440	Homologous recombination	1/182	27/2505	0.037037	0.509768	-0.716739	0.870962	0.996545	0.984441	ssb	1
B07	blue	680	Methane metabolism	1/182	31/2505	0.0322581	0.443991	-0.871747	0.904914	0.996545	0.984441	glpX	1
B07	blue	500	Starch and sucrose metabolism	1/182	32/2505	0.03125	0.430117	-0.907982	0.911909	0.996545	0.984441	pgmB	1
B07	blue	650	Butanoate metabolism	1/182	32/2505	0.03125	0.430117	-0.907982	0.911909	0.996545	0.984441	yihU	1
B07	blue	260	Glycine, serine and threonine metabolism	1/182	34/2505	0.0294118	0.404816	-0.977874	0.924401	0.996545	0.984441	glxK	1
B07	blue	3032	DNA replication proteins	1/182	34/2505	0.0294118	0.404816	-0.977874	0.924401	0.996545	0.984441	ssb	1
B07	blue	2024	Quorum sensing	2/182	59/2505	0.0338983	0.466567	-1.16039	0.936526	0.996545	0.984441	livF/livH	2
B07	blue	1005	Lipopolysaccharide biosynthesis proteins	1/182	42/2505	0.0238095	0.327708	-1.22964	0.959045	0.996545	0.984441	kdsD	1
B07	blue	10	Glycolysis / Gluconeogenesis	1/182	43/2505	0.0232558	0.320087	-1.25855	0.962071	0.996545	0.984441	glpX	1
B07	blue	2026	Biofilm formation - Escherichia coli	1/182	49/2505	0.0204082	0.280893	-1.42268	0.976087	0.996545	0.984441	rcsB	1
B07	blue	1002	Peptidases and inhibitors	2/182	91/2505	0.021978	0.3025	-1.89681	0.99229	0.996545	0.984441	lexA/ypdF	2
B07	blue	3009	Ribosome biogenesis	1/182	74/2505	0.0135135	0.185996	-1.9892	0.996545	0.996545	0.984441	tsaC	1
B08	midnightblue	3070	Bacterial secretion system	2/10	32/2505	0.0625	15.6562	5.28163	0.00667543	0.0734297	0.0562141	gspG/gspI	2
B08	midnightblue	2060	Phosphotransferase system (PTS)	2/10	46/2505	0.0434783	10.8913	4.28583	0.0135193	0.0743564	0.0569236	sorA/ulaC	2
B08	midnightblue	2044	Secretion system	2/10	92/2505	0.0217391	5.44565	2.75	0.049561	0.153336	0.117386	gspG/gspI	2
B08	midnightblue	53	Ascorbate and aldarate metabolism	1/10	17/2505	0.0588235	14.7353	3.59682	0.0659438	0.153336	0.117386	ulaC	1
B08	midnightblue	670	One carbon pool by folate	1/10	18/2505	0.0555556	13.9167	3.48121	0.069698	0.153336	0.117386	folM	1
B08	midnightblue	790	Folate biosynthesis	1/10	26/2505	0.0384615	9.63462	2.80139	0.0992466	0.181952	0.139293	folM	1
B08	midnightblue	3032	DNA replication proteins	1/10	34/2505	0.0294118	7.36765	2.36627	0.127948	0.198813	0.152202	dnaC	1
B08	midnightblue	1005	Lipopolysaccharide biosynthesis proteins	1/10	42/2505	0.0238095	5.96429	2.05367	0.155823	0.198813	0.152202	wzyE	1
B08	midnightblue	51	Fructose and mannose metabolism	1/10	44/2505	0.0227273	5.69318	1.98802	0.162665	0.198813	0.152202	sorA	1
B08	midnightblue	3400	DNA repair and recombination proteins	1/10	104/2505	0.00961538	2.40865	0.928767	0.346109	0.38072	0.29146	rusA	1
B08	midnightblue	3000	Transcription factors	1/10	175/2505	0.00571429	1.43143	0.374569	0.515945	0.515945	0.394982	uxuR	1
B09	yellow	190	Oxidative phosphorylation	22/354	41/2505	0.536585	3.79702	7.3243	2.05872e-09	2.03813e-07	1.64698e-07	frdD/frdC/frdB/frdA/cyoD/cyoC/cyoB/cyoA/sdhD/sdhA/cydA/cydB/nuoM/nuoL/nuoK/nuoJ/nuoI/nuoH/nuoG/nuoF/nuoB/nuoA	22
B09	yellow	20	Citrate cycle (TCA cycle)	12/354	28/2505	0.428571	3.03269	4.38718	0.000189962	0.00771048	0.00623069	frdD/frdC/frdB/frdA/aceE/acnB/sdhD/sdhA/sucC/sucD/fumC/pckA	12
B09	yellow	520	Amino sugar and nucleotide sugar metabolism	16/354	45/2505	0.355556	2.51601	4.16235	0.000233651	0.00771048	0.00623069	glmS/rfbA/nagA/nagB/pgm/galK/galT/galE/manX/manY/manZ/glmM/murA/nanK/nanE/glgC	16
B09	yellow	260	Glycine, serine and threonine metabolism	13/354	34/2505	0.382353	2.70563	4.06151	0.000401514	0.00993747	0.00803028	metL/thrB/thrC/serC/trpA/trpB/ydfG/gcvH/gcvT/asd/ghrB/tdh/kbl	13
B09	yellow	130	Ubiquinone and other terpenoid-quinone biosynthesis	10/354	23/2505	0.434783	3.07664	4.0581	0.000576677	0.0114182	0.00922683	ubiD/ubiA/menI/menE/menC/menB/menD/ubiI/ubiH/ubiT	10
B09	yellow	71	Fatty acid degradation	7/354	14/2505	0.5	3.53814	3.8627	0.00148976	0.024581	0.0198634	fadA/fadB/fadE/frmA/adhE/fadJ/hcaD	7
B09	yellow	400	Phenylalanine, tyrosine and tryptophan biosynthesis	8/354	18/2505	0.444444	3.14501	3.70447	0.0017628	0.0249311	0.0201463	tyrB/aroA/aspC/trpA/trpB/trpE/ydiB/hisC	8
B09	yellow	3440	Homologous recombination	10/354	27/2505	0.37037	2.62084	3.43455	0.00251006	0.031062	0.0251006	polA/priB/recR/holA/ruvC/recD/recB/recJ/recG/dnaN	10
B09	yellow	220	Arginine biosynthesis	7/354	16/2505	0.4375	3.09587	3.41122	0.00384825	0.0361895	0.029244	argE/argH/carA/carB/aspC/argG/arcC	7
B09	yellow	640	Propanoate metabolism	11/354	33/2505	0.333333	2.35876	3.18693	0.00402105	0.0361895	0.029244	fadB/gldA/acnB/sucC/sucD/mgsA/puuE/pta/fadJ/fucO/yqhD	11
B09	yellow	720	Other carbon fixation pathways	11/354	33/2505	0.333333	2.35876	3.18693	0.00402105	0.0361895	0.029244	frdD/frdC/frdB/frdA/acnB/sdhD/sdhA/sucC/sucD/fumC/pta	11
B09	yellow	410	beta-Alanine metabolism	6/354	13/2505	0.461538	3.26597	3.32239	0.00545253	0.0427354	0.0345337	fadB/panC/puuE/preT/preA/fadJ	6
B09	yellow	240	Pyrimidine metabolism	15/354	54/2505	0.277778	1.96563	2.90961	0.00604339	0.0427354	0.0345337	udp/nrdD/pyrI/carA/carB/pyrH/ushA/ydfG/preT/preA/surE/mazG/ppnN/thyA/pyrE	15
B09	yellow	620	Pyruvate metabolism	15/354	54/2505	0.277778	1.96563	2.90961	0.00604339	0.0427354	0.0345337	aceB/frdD/frdC/frdB/frdA/aceE/frmA/adhE/fumC/dld/pta/maeB/pckA/ghrB/lldD	15
B09	yellow	550	Peptidoglycan biosynthesis	8/354	22/2505	0.363636	2.57319	3.00609	0.00769571	0.0507917	0.0410438	ftsI/murE/murF/murG/murC/pbp4b/murA/mtgA	8
B09	yellow	650	Butanoate metabolism	10/354	32/2505	0.3125	2.21133	2.79721	0.00997383	0.0617131	0.0498691	fadB/frdD/frdC/frdB/frdA/sdhD/sdhA/adhE/puuE/fadJ	10
B09	yellow	3400	DNA repair and recombination proteins	23/354	104/2505	0.221154	1.56494	2.38685	0.0160695	0.093581	0.075621	polA/rpoB/rpoC/nfi/hupA/priB/rusA/hupB/recR/holA/nei/mfd/hns/ruvC/gyrA/ligA/recD/recB/recJ/rpoA/tag/recG/dnaN	23
B09	yellow	250	Alanine, aspartate and glutamate metabolism	9/354	31/2505	0.290323	2.0544	2.39599	0.0233083	0.128195	0.103592	glmS/argH/pyrI/carA/carB/aspC/putA/puuE/argG	9
B09	yellow	300	Lysine biosynthesis	5/354	13/2505	0.384615	2.72164	2.52429	0.0266744	0.138987	0.112313	metL/murE/murF/dapD/asd	5
B09	yellow	3410	Base excision repair	5/354	14/2505	0.357143	2.52724	2.32425	0.0368131	0.177821	0.143694	polA/nei/ligA/recJ/tag	5
B09	yellow	1007	Amino acid related enzymes	11/354	44/2505	0.25	1.76907	2.08753	0.0377371	0.177821	0.143694	tyrB/ileS/hemL/serC/aspC/puuE/pheT/hisC/alaS/glyS/kbl	11
B09	yellow	350	Tyrosine metabolism	6/354	19/2505	0.315789	2.23461	2.19107	0.0410979	0.177821	0.143694	tyrB/frmA/hcxB/aspC/adhE/hisC	6
B09	yellow	3032	DNA replication proteins	9/354	34/2505	0.264706	1.87313	2.07913	0.041312	0.177821	0.143694	polA/hupA/rnhB/hupB/holA/topB/gyrA/ligA/dnaN	9
B09	yellow	3036	Chromosome and associated proteins	14/354	63/2505	0.222222	1.5725	1.8667	0.0520879	0.214862	0.173626	xerC/hupA/hfq/ftsI/ftsW/ftsQ/ftsA/ftsZ/hupB/mukB/minE/hns/diaA/ftsX	14
B09	yellow	785	Lipoic acid metabolism	4/354	11/2505	0.363636	2.57319	2.12094	0.0572711	0.218918	0.176903	lplA/aceE/gcvH/gcvT	4
B09	yellow	270	Cysteine and methionine metabolism	9/354	36/2505	0.25	1.76907	1.88518	0.0574936	0.218918	0.176903	metL/metH/tyrB/thrB/serC/aspC/gshB/asd/cysE	9
B09	yellow	541	Biosynthesis of various nucleotide sugars	7/354	26/2505	0.269231	1.90515	1.88177	0.0631403	0.231514	0.187082	wecC/rfbA/rffC/gmhB/kdsA/nanK/rfaD	7
B09	yellow	3030	DNA replication	5/354	17/2505	0.294118	2.08126	1.81437	0.0797358	0.278486	0.225039	polA/rnhB/holA/ligA/dnaN	5
B09	yellow	1002	Peptidases and inhibitors	18/354	91/2505	0.197802	1.3997	1.57539	0.0815767	0.278486	0.225039	glmS/pepQ/hflK/hflC/iadA/clpP/pepN/eco/mepA/pbp4b/guaA/yfhM/pepB/lepB/hycI/pepP/hybD/prlC	18
B09	yellow	630	Glyoxylate and dicarboxylate metabolism	9/354	39/2505	0.230769	1.63299	1.61595	0.0885705	0.292283	0.236188	fdoI/fdoH/aceB/acnB/fucO/gcvH/gcvT/gph/ghrB	9
B09	yellow	3060	Protein export	5/354	18/2505	0.277778	1.96563	1.66766	0.0981803	0.296587	0.239666	tatA/secA/yajC/lepB/secY	5
B09	yellow	362	Benzoate degradation	4/354	13/2505	0.307692	2.17731	1.72619	0.0988622	0.296587	0.239666	fadA/fadB/fadJ/hcaD	4
B09	yellow	561	Glycerolipid metabolism	4/354	13/2505	0.307692	2.17731	1.72619	0.0988622	0.296587	0.239666	gldA/dhaM/dhaL/dhaK	4
B09	yellow	2024	Quorum sensing	12/354	59/2505	0.20339	1.43924	1.38484	0.118382	0.335375	0.27101	hfq/secA/yajC/ribD/oppA/trpE/lsrK/lsrR/lsrC/glrR/secY/crp	12
B09	yellow	4122	Sulfur relay system	5/354	19/2505	0.263158	1.86218	1.5301	0.118567	0.335375	0.27101	moaC/moaD/moaE/ynjE/tusD	5
B09	yellow	61	Fatty acid biosynthesis	4/354	14/2505	0.285714	2.02179	1.55503	0.123682	0.340125	0.274849	fabA/fabD/fabG/acpP	4
B09	yellow	2030	Bacterial chemotaxis	5/354	20/2505	0.25	1.76907	1.4006	0.140765	0.376641	0.304356	rbsB/cheR/fliG/mglB/dppA	5
B09	yellow	360	Phenylalanine metabolism	7/354	32/2505	0.21875	1.54793	1.26529	0.155243	0.399595	0.322905	katG/tyrB/hcxB/aspC/dadA/hisC/hcaD	7
B09	yellow	280	Valine, leucine and isoleucine degradation	3/354	10/2505	0.3	2.12288	1.4431	0.157416	0.399595	0.322905	fadA/fadB/fadJ	3
B09	yellow	3012	Translation factors	5/354	21/2505	0.238095	1.68483	1.27824	0.164615	0.407422	0.32923	tsf/infB/tuf/fusA/selB	5
B09	yellow	770	Pantothenate and CoA biosynthesis	5/354	22/2505	0.227273	1.60824	1.16225	0.189938	0.45863	0.37061	ilvD/panC/preT/preA/mazG	5
B09	yellow	710	Carbon fixation by Calvin cycle	4/354	17/2505	0.235294	1.665	1.11589	0.21085	0.497004	0.401619	maeB/rpiA/rpe/pckA	4
B09	yellow	760	Nicotinate and nicotinamide metabolism	5/354	23/2505	0.217391	1.53832	1.05197	0.216538	0.49854	0.402861	ushA/nadD/cobB/surE/mazG	5
B09	yellow	670	One carbon pool by folate	4/354	18/2505	0.222222	1.5725	0.988726	0.243041	0.546843	0.441893	metH/thyA/gcvH/gcvT	4
B09	yellow	40	Pentose and glucuronate interconversions	6/354	32/2505	0.1875	1.3268	0.754648	0.293288	0.645233	0.521401	uxuB/araD/fucK/uxaA/rpe/ulaD	6
B09	yellow	2060	Phosphotransferase system (PTS)	8/354	46/2505	0.173913	1.23066	0.640417	0.320311	0.689364	0.557062	ptsP/sorB/manX/manY/manZ/ptsH/ptsI/ptsN	8
B09	yellow	1003	Glycosyltransferases	3/354	15/2505	0.2	1.41525	0.654272	0.357747	0.753551	0.60893	mdoH/mtgA/glgA	3
B09	yellow	3430	Mismatch repair	4/354	22/2505	0.181818	1.28659	0.547633	0.378645	0.780955	0.631074	holA/ligA/recJ/dnaN	4
B09	yellow	1011	Peptidoglycan biosynthesis and degradation proteins	8/354	50/2505	0.16	1.1322	0.383001	0.411464	0.831325	0.671778	ftsI/murE/murG/murC/mepA/pbp4b/murA/mtgA	8
B09	yellow	740	Riboflavin metabolism	3/354	17/2505	0.176471	1.24875	0.417414	0.439033	0.85842	0.693673	yigB/fre/ribD	3
B09	yellow	3029	Mitochondrial biogenesis	4/354	24/2505	0.166667	1.17938	0.358147	0.446485	0.85842	0.693673	tsf/infB/tuf/fusA	4
B09	yellow	680	Methane metabolism	5/354	31/2505	0.16129	1.14133	0.321164	0.450887	0.85842	0.693673	fdoI/fdoH/frmA/serC/pta	5
B09	yellow	230	Purine metabolism	11/354	73/2505	0.150685	1.06629	0.233136	0.459675	0.858639	0.693849	nrdD/ushA/pgm/amn/purC/guaA/surE/mazG/relA/ppnN/arcC	11
B09	yellow	310	Lysine degradation	3/354	18/2505	0.166667	1.17938	0.30979	0.478231	0.86413	0.698287	fadB/ydiJ/fadJ	3
B09	yellow	3070	Bacterial secretion system	5/354	32/2505	0.15625	1.10567	0.244007	0.480072	0.86413	0.698287	tatA/secA/yajC/gspJ/secY	5
B09	yellow	3019	Messenger RNA biogenesis	4/354	26/2505	0.153846	1.08866	0.184315	0.511877	0.873721	0.706037	rraA/hfq/pnp/rng	4
B09	yellow	564	Glycerophospholipid metabolism	4/354	26/2505	0.153846	1.08866	0.184315	0.511877	0.873721	0.706037	pgpA/pgpB/ugpQ/gpsA	4
B09	yellow	790	Folate biosynthesis	4/354	26/2505	0.153846	1.08866	0.184315	0.511877	0.873721	0.706037	moaC/moaE/nudB/folP	4
B09	yellow	52	Galactose metabolism	5/354	34/2505	0.147059	1.04063	0.096745	0.536716	0.896336	0.724312	pgm/galM/galK/galT/galE	5
B09	yellow	30	Pentose phosphate pathway	4/354	27/2505	0.148148	1.04834	0.102425	0.543234	0.896336	0.724312	pgm/rpiA/rpe/ghrB	4
B09	yellow	480	Glutathione metabolism	3/354	20/2505	0.15	1.06144	0.111894	0.552459	0.896613	0.724536	pepN/pepB/gshB	3
B09	yellow	780	Biotin metabolism	2/354	13/2505	0.153846	1.08866	0.12999	0.567382	0.905981	0.732106	fabG/bioD	2
B09	yellow	10	Glycolysis / Gluconeogenesis	6/354	43/2505	0.139535	0.987387	-0.0338391	0.581064	0.908242	0.733933	aceE/frmA/pgm/galM/adhE/pckA	6
B09	yellow	1004	Lipid biosynthesis proteins	3/354	21/2505	0.142857	1.0109	0.0203374	0.587146	0.908242	0.733933	fabA/fabD/fabG	3
B09	yellow	860	Porphyrin metabolism	3/354	22/2505	0.136364	0.964946	-0.066982	0.620067	0.935479	0.755943	hemX/hemD/hemL	3
B09	yellow	2022	Two-component system	8/354	62/2505	0.129032	0.913067	-0.281136	0.666838	0.935479	0.755943	cpxR/zraR/creC/arcA/phoQ/phoP/glrR/arcB	8
B09	yellow	330	Arginine and proline metabolism	3/354	24/2505	0.125	0.884534	-0.230539	0.680401	0.935479	0.755943	proA/aspC/putA	3
B09	yellow	500	Starch and sucrose metabolism	4/354	32/2505	0.125	0.884534	-0.266634	0.682486	0.935479	0.755943	pgm/glgA/glgC/glgX	4
B09	yellow	3018	RNA degradation	2/354	16/2505	0.125	0.884534	-0.187932	0.683498	0.935479	0.755943	hfq/pnp	2
B09	yellow	1503	Cationic antimicrobial peptide (CAMP) resistance	4/354	33/2505	0.121212	0.85773	-0.333691	0.706454	0.935479	0.755943	cpxR/phoQ/phoP/sapC	4
B09	yellow	3021	Transcription machinery	3/354	25/2505	0.12	0.849153	-0.307454	0.707786	0.935479	0.755943	rpoB/rpoC/rpoA	3
B09	yellow	2026	Biofilm formation - Escherichia coli	6/354	49/2505	0.122449	0.866482	-0.382844	0.711189	0.935479	0.755943	arcA/lsrR/arcB/crp/glgA/glgC	6
B09	yellow	1501	beta-Lactam resistance	2/354	17/2505	0.117647	0.832502	-0.281065	0.716093	0.935479	0.755943	ftsI/oppA	2
B09	yellow	450	Selenocompound metabolism	2/354	17/2505	0.117647	0.832502	-0.281065	0.716093	0.935479	0.755943	metH/selA	2
B09	yellow	53	Ascorbate and aldarate metabolism	2/354	17/2505	0.117647	0.832502	-0.281065	0.716093	0.935479	0.755943	araD/ulaD	2
B09	yellow	2010	ABC transporters	23/354	178/2505	0.129213	0.91435	-0.480883	0.718146	0.935479	0.755943	pstB/rbsB/fhuB/metQ/gltI/gsiD/artM/artI/cydC/potD/oppA/sapC/lsrC/btuC/mglB/yejB/hisM/hisQ/argT/ftsX/dppF/dppD/dppA	23
B09	yellow	4147	Exosome	4/354	35/2505	0.114286	0.808717	-0.462233	0.750391	0.950321	0.767936	argH/galK/argG/tuf	4
B09	yellow	51	Fructose and mannose metabolism	5/354	44/2505	0.113636	0.804122	-0.531686	0.766314	0.950321	0.767936	sorB/manX/manY/manZ/fucK	5
B09	yellow	970	Aminoacyl-tRNA biosynthesis	5/354	44/2505	0.113636	0.804122	-0.531686	0.766314	0.950321	0.767936	ileS/pheT/alaS/glyS/selA	5
B09	yellow	1504	Antimicrobial resistance genes	2/354	19/2505	0.105263	0.744871	-0.452778	0.772852	0.950321	0.767936	phoQ/phoP	2
B09	yellow	2020	Two-component system	21/354	169/2505	0.12426	0.8793	-0.659042	0.777536	0.950321	0.767936	wecC/fdnG/cpxR/zraR/frdD/frdC/frdB/frdA/creC/arcA/glnD/gltI/cydA/cydB/phoQ/phoP/cheR/glnB/glrR/arcB/crp	21
B09	yellow	3110	Chaperones and folding catalysts	6/354	55/2505	0.109091	0.771957	-0.693608	0.810787	0.978876	0.791011	hslU/surA/dmsD/hypB/ibpB/ibpA	6
B09	yellow	1001	Protein kinases	3/354	32/2505	0.09375	0.6634	-0.777276	0.851353	0.99987	0.807976	creC/phoQ/arcB	3
B09	yellow	470	D-Amino acid metabolism	1/354	13/2505	0.0769231	0.544329	-0.66811	0.862725	0.99987	0.807976	dadA	1
B09	yellow	900	Terpenoid backbone biosynthesis	1/354	13/2505	0.0769231	0.544329	-0.66811	0.862725	0.99987	0.807976	idi	1
B09	yellow	290	Valine, leucine and isoleucine biosynthesis	1/354	14/2505	0.0714286	0.505448	-0.752641	0.882226	0.99987	0.807976	ilvD	1
B09	yellow	3016	Transfer RNA biogenesis	10/354	97/2505	0.103093	0.729512	-1.10206	0.898775	0.99987	0.807976	ileS/pheT/trmD/alaS/truD/pnp/truB/tusD/glyS/trmH	10
B09	yellow	543	Exopolysaccharide biosynthesis	1/354	15/2505	0.0666667	0.471751	-0.832306	0.898963	0.99987	0.807976	cysE	1
B09	yellow	3009	Ribosome biogenesis	7/354	74/2505	0.0945946	0.669377	-1.17099	0.916311	0.99987	0.807976	hflX/rlmB/raiA/rimM/rlmM/rbfA/rng	7
B09	yellow	910	Nitrogen metabolism	1/354	18/2505	0.0555556	0.393126	-1.04808	0.936232	0.99987	0.807976	arcC	1
B09	yellow	920	Sulfur metabolism	2/354	31/2505	0.0645161	0.456534	-1.23496	0.94679	0.99987	0.807976	dmsB/cysE	2
B09	yellow	1005	Lipopolysaccharide biosynthesis proteins	3/354	42/2505	0.0714286	0.505448	-1.311	0.949419	0.99987	0.807976	gmhB/kdsA/rfaD	3
B09	yellow	3000	Transcription factors	18/354	175/2505	0.102857	0.727845	-1.5141	0.952793	0.99987	0.807976	hdfR/hypT/sgrR/mhpR/frmR/nagC/cecR/putA/tyrR/lsrR/uidR/slyA/fucR/lacI/ebgR/crp/malT/gntR	18
B09	yellow	2040	Flagellar assembly	3/354	44/2505	0.0681818	0.482473	-1.40476	0.959718	0.99987	0.807976	flgG/fliG/fliH	3
B09	yellow	2044	Secretion system	7/354	92/2505	0.076087	0.538412	-1.82965	0.982887	0.99987	0.807976	tatA/secA/ecpC/yajC/fliH/gspJ/secY	7
B09	yellow	2035	Bacterial motility proteins	4/354	67/2505	0.0597015	0.422464	-1.94356	0.990203	0.99987	0.807976	flgG/cheR/fliG/fliH	4
B09	yellow	2048	Prokaryotic defense system	2/354	64/2505	0.03125	0.221133	-2.56016	0.999397	0.99987	0.807976	ftsZ/hsdS	2
B09	yellow	3010	Ribosome	1/354	58/2505	0.0172414	0.122005	-2.74402	0.99987	0.99987	0.807976	rpsE	1
B09	yellow	3011	Ribosome	1/354	58/2505	0.0172414	0.122005	-2.74402	0.99987	0.99987	0.807976	rpsE	1
B10	brown	2010	ABC transporters	36/285	178/2505	0.202247	1.77765	3.85618	0.000259188	0.0154865	0.0154865	sbp/ytfQ/ytfR/ytfT/lptF/thiQ/gltJ/modA/modB/modC/glnQ/gsiA/gsiC/potH/potI/macB/ssuB/lolD/oppB/oppC/sapD/sapA/yejA/cysA/cysW/cysP/yphF/proX/lptG/bacA/mlaC/mlaE/mlaF/ugpC/ugpA/ugpB	36
B10	brown	920	Sulfur metabolism	11/285	31/2505	0.354839	3.11885	4.25249	0.000356012	0.0154865	0.0154865	sbp/cysQ/ssuB/cysK/cysA/cysW/cysP/cysC/cysN/cysI/cysJ	11
B10	brown	760	Nicotinate and nicotinamide metabolism	6/285	23/2505	0.26087	2.29291	2.23148	0.0389422	0.761155	0.761155	sthA/nadR/sad/pntA/nadE/gabD	6
B10	brown	470	D-Amino acid metabolism	4/285	13/2505	0.307692	2.70445	2.20722	0.0510932	0.761155	0.761155	dapF/glsA/ycjG/dcyD	4
B10	brown	1504	Antimicrobial resistance genes	5/285	19/2505	0.263158	2.31302	2.05807	0.0559819	0.761155	0.761155	cueR/cusR/acrF/mdtE/mdtF	5
B10	brown	3000	Transcription factors	27/285	175/2505	0.154286	1.35609	1.7497	0.0560471	0.761155	0.761155	asnC/birA/iclR/soxS/nadR/araC/prpR/nrdR/cueR/allR/mntR/rutR/bluR/pspC/mlc/malI/mlrA/ada/hcaR/csiR/gcvA/ygiV/aaeR/dctR/gadX/mtlR/dgoR	27
B10	brown	3400	DNA repair and recombination proteins	17/285	104/2505	0.163462	1.43674	1.6297	0.0752579	0.761155	0.761155	rusA/polB/dinB/uvrB/helD/holB/lhr/ihfA/cho/alkA/nfo/alkB/ada/recA/recC/mug/rpnA	17
B10	brown	30	Pentose phosphate pathway	6/285	27/2505	0.222222	1.95322	1.78396	0.0777557	0.761155	0.761155	deoC/deoB/gcd/pgl/pfkB/fbaB	6
B10	brown	1002	Peptidases and inhibitors	15/285	91/2505	0.164835	1.44881	1.56236	0.0861212	0.761155	0.761155	pmbA/degP/dacC/hyaD/pepT/sohB/puuD/dcp/ydgD/htpX/ptrB/hchA/yhbO/degQ/ggt	15
B10	brown	3110	Chaperones and folding catalysts	10/285	55/2505	0.181818	1.59809	1.60666	0.0874891	0.761155	0.761155	cpxP/dnaK/degP/clpA/torD/cbpA/grxB/clpB/hdeB/hdeA	10
B10	brown	10	Glycolysis / Gluconeogenesis	8/285	43/2505	0.186047	1.63525	1.50522	0.10753	0.809531	0.809531	yihX/ahr/yahK/adhP/pfkB/fbaB/ascF/aldB	8
B10	brown	130	Ubiquinone and other terpenoid-quinone biosynthesis	5/285	23/2505	0.217391	1.91076	1.57191	0.111659	0.809531	0.809531	ubiE/qorB/ubiF/wrbA/menF	5
B10	brown	330	Arginine and proline metabolism	5/285	24/2505	0.208333	1.83114	1.46565	0.128637	0.860018	0.860018	puuD/astB/astD/astA/astC	5
B10	brown	310	Lysine degradation	4/285	18/2505	0.222222	1.95322	1.45396	0.139735	0.860018	0.860018	ydcJ/lhgO/gabD/gabT	4
B10	brown	500	Starch and sucrose metabolism	6/285	32/2505	0.1875	1.64803	1.32166	0.148279	0.860018	0.860018	malZ/treA/otsA/otsB/bglX/malQ	6
B10	brown	1503	Cationic antimicrobial peptide (CAMP) resistance	6/285	33/2505	0.181818	1.59809	1.23897	0.165026	0.89733	0.89733	cpxA/degP/sapD/sapA/arnD/arnE	6
B10	brown	480	Glutathione metabolism	4/285	20/2505	0.2	1.75789	1.21906	0.185593	0.949801	0.949801	pxpB/pxpC/pxpA/ggt	4
B10	brown	2020	Two-component system	23/285	169/2505	0.136095	1.1962	0.946172	0.20315	0.949956	0.949956	glnG/cpxA/degP/glsA/cusR/gltJ/kdpE/kdpD/hyaA/hyaB/hyaC/torD/narG/narH/narJ/narI/fdnI/mdtB/acrD/qseC/aer/rpoN/ompR	23
B10	brown	3410	Base excision repair	3/285	14/2505	0.214286	1.88346	1.18748	0.207462	0.949956	0.949956	alkA/nfo/mug	3
B10	brown	620	Pyruvate metabolism	8/285	54/2505	0.148148	1.30214	0.804086	0.266786	0.995858	0.995858	ahr/yahK/poxB/ldhA/aldA/adhP/hchA/aldB	8
B10	brown	1501	beta-Lactam resistance	3/285	17/2505	0.176471	1.55108	0.816733	0.303876	0.995858	0.995858	nagZ/oppB/oppC	3
B10	brown	450	Selenocompound metabolism	3/285	17/2505	0.176471	1.55108	0.816733	0.303876	0.995858	0.995858	sufS/selD/cysN	3
B10	brown	910	Nitrogen metabolism	3/285	18/2505	0.166667	1.46491	0.709141	0.336704	0.995858	0.995858	narG/narH/narI	3
B10	brown	270	Cysteine and methionine metabolism	5/285	36/2505	0.138889	1.22076	0.477941	0.390776	0.995858	0.995858	thrA/dcyD/cysK/cysM/luxS	5
B10	brown	2022	Two-component system	8/285	62/2505	0.129032	1.13413	0.383097	0.40951	0.995858	0.995858	glnG/cpxA/cusR/kdpE/kdpD/rssB/qseC/ompR	8
B10	brown	3036	Chromosome and associated proteins	8/285	63/2505	0.126984	1.11612	0.334411	0.42773	0.995858	0.995858	ftsL/dps/sulA/hspQ/cbpA/ihfA/zapA/fic	8
B10	brown	300	Lysine biosynthesis	2/285	13/2505	0.153846	1.35223	0.456124	0.445177	0.995858	0.995858	dapF/thrA	2
B10	brown	561	Glycerolipid metabolism	2/285	13/2505	0.153846	1.35223	0.456124	0.445177	0.995858	0.995858	melA/yahK	2
B10	brown	250	Alanine, aspartate and glutamate metabolism	4/285	31/2505	0.129032	1.13413	0.269188	0.476563	0.995858	0.995858	glsA/sad/gabD/gabT	4
B10	brown	260	Glycine, serine and threonine metabolism	4/285	34/2505	0.117647	1.03406	0.0716236	0.552102	0.995858	0.995858	thrA/betA/betB/ltaE	4
B10	brown	3018	RNA degradation	2/285	16/2505	0.125	1.09868	0.141859	0.558531	0.995858	0.995858	dnaK/ppk1	2
B10	brown	51	Fructose and mannose metabolism	5/285	44/2505	0.113636	0.998804	-0.00286766	0.572746	0.995858	0.995858	pfkB/fbaB/fruA/mtlA/mtlD	5
B10	brown	3019	Messenger RNA biogenesis	3/285	26/2505	0.115385	1.01417	0.0260185	0.581607	0.995858	0.995858	dnaK/hrpA/ppk1	3
B10	brown	740	Riboflavin metabolism	2/285	17/2505	0.117647	1.03406	0.0504722	0.592485	0.995858	0.995858	appA/nudJ	2
B10	brown	2048	Prokaryotic defense system	7/285	64/2505	0.109375	0.961349	-0.11221	0.604734	0.995858	0.995858	mcbA/bssR/bhsA/pspB/pspC/ghoS/cas3	7
B10	brown	3440	Homologous recombination	3/285	27/2505	0.111111	0.976608	-0.0437782	0.608116	0.995858	0.995858	holB/recA/recC	3
B10	brown	670	One carbon pool by folate	2/285	18/2505	0.111111	0.976608	-0.03568	0.624457	0.995858	0.995858	betA/betB	2
B10	brown	350	Tyrosine metabolism	2/285	19/2505	0.105263	0.925208	-0.117232	0.654458	0.995858	0.995858	adhP/gabD	2
B10	brown	2026	Biofilm formation - Escherichia coli	5/285	49/2505	0.102041	0.896885	-0.261137	0.670925	0.995858	0.995858	mlrA/luxS/rpoS/gcvA/ompR	5
B10	brown	2024	Quorum sensing	6/285	59/2505	0.101695	0.893845	-0.295599	0.678211	0.995858	0.995858	kdpE/oppB/oppC/gadC/luxS/qseC	6
B10	brown	280	Valine, leucine and isoleucine degradation	1/285	10/2505	0.1	0.878947	-0.137405	0.701841	0.995858	0.995858	gabT	1
B10	brown	680	Methane metabolism	3/285	31/2505	0.0967742	0.850594	-0.299855	0.702618	0.995858	0.995858	torD/pfkB/fbaB	3
B10	brown	1001	Protein kinases	3/285	32/2505	0.09375	0.824013	-0.358927	0.723338	0.995858	0.995858	cpxA/kdpD/qseC	3
B10	brown	650	Butanoate metabolism	3/285	32/2505	0.09375	0.824013	-0.358927	0.723338	0.995858	0.995858	sad/gabD/gabT	3
B10	brown	550	Peptidoglycan biosynthesis	2/285	22/2505	0.0909091	0.799043	-0.339148	0.73305	0.995858	0.995858	dacC/bacA	2
B10	brown	860	Porphyrin metabolism	2/285	22/2505	0.0909091	0.799043	-0.339148	0.73305	0.995858	0.995858	hemC/bfr	2
B10	brown	52	Galactose metabolism	3/285	34/2505	0.0882353	0.775542	-0.472065	0.761384	0.995858	0.995858	melA/malZ/pfkB	3
B10	brown	3029	Mitochondrial biogenesis	2/285	24/2505	0.0833333	0.732456	-0.471792	0.776593	0.995858	0.995858	dnaK/leuS	2
B10	brown	410	beta-Alanine metabolism	1/285	13/2505	0.0769231	0.676113	-0.419424	0.792821	0.995858	0.995858	gabT	1
B10	brown	780	Biotin metabolism	1/285	13/2505	0.0769231	0.676113	-0.419424	0.792821	0.995858	0.995858	birA	1
B10	brown	3021	Transcription machinery	2/285	25/2505	0.08	0.703158	-0.534359	0.79595	0.995858	0.995858	rpoS/rpoN	2
B10	brown	541	Biosynthesis of various nucleotide sugars	2/285	26/2505	0.0769231	0.676113	-0.594709	0.813811	0.995858	0.995858	arnD/kdsD	2
B10	brown	790	Folate biosynthesis	2/285	26/2505	0.0769231	0.676113	-0.594709	0.813811	0.995858	0.995858	mobA/pabA	2
B10	brown	71	Fatty acid degradation	1/285	14/2505	0.0714286	0.62782	-0.500258	0.816515	0.995858	0.995858	adhP	1
B10	brown	1003	Glycosyltransferases	1/285	15/2505	0.0666667	0.585965	-0.576164	0.837508	0.995858	0.995858	otsA	1
B10	brown	730	Thiamine metabolism	1/285	15/2505	0.0666667	0.585965	-0.576164	0.837508	0.995858	0.995858	thiH	1
B10	brown	1011	Peptidoglycan biosynthesis and degradation proteins	4/285	50/2505	0.08	0.703158	-0.759535	0.838048	0.995858	0.995858	dacC/mltB/mltA/bacA	4
B10	brown	630	Glyoxylate and dicarboxylate metabolism	3/285	39/2505	0.0769231	0.676113	-0.730284	0.838158	0.995858	0.995858	acnA/aldA/katE	3
B10	brown	220	Arginine biosynthesis	1/285	16/2505	0.0625	0.549342	-0.647825	0.856106	0.995858	0.995858	glsA	1
B10	brown	3030	DNA replication	1/285	17/2505	0.0588235	0.517028	-0.715788	0.872583	0.995858	0.995858	holB	1
B10	brown	710	Carbon fixation by Calvin cycle	1/285	17/2505	0.0588235	0.517028	-0.715788	0.872583	0.995858	0.995858	fbaB	1
B10	brown	3016	Transfer RNA biogenesis	8/285	97/2505	0.0824742	0.724905	-0.989927	0.879152	0.995858	0.995858	tsaE/miaA/cysQ/tilS/leuS/selD/tmcA/ygfZ	8
B10	brown	240	Pyrimidine metabolism	4/285	54/2505	0.0740741	0.651072	-0.92859	0.879189	0.995858	0.995858	deoA/yfdR/rihA/tmk	4
B10	brown	3060	Protein export	1/285	18/2505	0.0555556	0.488304	-0.780501	0.887178	0.995858	0.995858	tatE	1
B10	brown	400	Phenylalanine, tyrosine and tryptophan biosynthesis	1/285	18/2505	0.0555556	0.488304	-0.780501	0.887178	0.995858	0.995858	aroK	1
B10	brown	1007	Amino acid related enzymes	3/285	44/2505	0.0681818	0.599282	-0.960665	0.892681	0.995858	0.995858	leuS/astC/gabT	3
B10	brown	3070	Bacterial secretion system	2/285	32/2505	0.0625	0.549342	-0.919122	0.894443	0.995858	0.995858	tatE/gspH	2
B10	brown	4122	Sulfur relay system	1/285	19/2505	0.0526316	0.462604	-0.842333	0.900107	0.995858	0.995858	thiS	1
B10	brown	640	Propanoate metabolism	2/285	33/2505	0.0606061	0.532695	-0.968046	0.904219	0.995858	0.995858	acnA/gabT	2
B10	brown	2060	Phosphotransferase system (PTS)	3/285	46/2505	0.0652174	0.573227	-1.04655	0.90944	0.995858	0.995858	fruA/ascF/mtlA	3
B10	brown	2030	Bacterial chemotaxis	1/285	20/2505	0.05	0.439474	-0.901594	0.911559	0.995858	0.995858	aer	1
B10	brown	3032	DNA replication proteins	2/285	34/2505	0.0588235	0.517028	-1.01575	0.913146	0.995858	0.995858	holB/ihfA	2
B10	brown	1004	Lipid biosynthesis proteins	1/285	21/2505	0.047619	0.418546	-0.958544	0.921702	0.995858	0.995858	tesA	1
B10	brown	3430	Mismatch repair	1/285	22/2505	0.0454545	0.399522	-1.01341	0.930686	0.995858	0.995858	holB	1
B10	brown	770	Pantothenate and CoA biosynthesis	1/285	22/2505	0.0454545	0.399522	-1.01341	0.930686	0.995858	0.995858	acpH	1
B10	brown	230	Purine metabolism	5/285	73/2505	0.0684932	0.602019	-1.23625	0.931596	0.995858	0.995858	deoB/yfdR/add/cysC/cysN	5
B10	brown	3009	Ribosome biogenesis	5/285	74/2505	0.0675676	0.593883	-1.27039	0.936511	0.995858	0.995858	rmf/sra/rluD/hpf/rsmJ	5
B10	brown	20	Citrate cycle (TCA cycle)	1/285	28/2505	0.0357143	0.31391	-1.30786	0.966674	0.995858	0.995858	acnA	1
B10	brown	2040	Flagellar assembly	2/285	44/2505	0.0454545	0.399522	-1.43956	0.968331	0.995858	0.995858	fliE/rpoN	2
B10	brown	720	Other carbon fixation pathways	1/285	33/2505	0.030303	0.266348	-1.5198	0.981923	0.995858	0.995858	acnA	1
B10	brown	4147	Exosome	1/285	35/2505	0.0285714	0.251128	-1.59829	0.985852	0.995858	0.995858	dnaK	1
B10	brown	2035	Bacterial motility proteins	3/285	67/2505	0.0447761	0.393559	-1.80249	0.986806	0.995858	0.995858	fimA/fliE/aer	3
B10	brown	190	Oxidative phosphorylation	1/285	41/2505	0.0243902	0.214377	-1.81697	0.993225	0.995858	0.995858	ppk1	1
B10	brown	1005	Lipopolysaccharide biosynthesis proteins	1/285	42/2505	0.0238095	0.209273	-1.85132	0.994009	0.995858	0.995858	kdsD	1
B10	brown	970	Aminoacyl-tRNA biosynthesis	1/285	44/2505	0.0227273	0.199761	-1.91846	0.995315	0.995858	0.995858	leuS	1
B10	brown	2044	Secretion system	4/285	92/2505	0.0434783	0.382151	-2.16302	0.995379	0.995858	0.995858	fimA/tatE/papC/gspH	4
B10	brown	520	Amino sugar and nucleotide sugar metabolism	1/285	45/2505	0.0222222	0.195322	-1.9513	0.995858	0.995858	0.995858	nagZ	1
B10	brown	2010	ABC transporters	36/285	178/2505	0.202247	1.77765	3.85618	0.000259188	0.0154865	0.0154865	sbp/ytfQ/ytfR/ytfT/lptF/thiQ/gltJ/modA/modB/modC/glnQ/gsiA/gsiC/potH/potI/macB/ssuB/lolD/oppB/oppC/sapD/sapA/yejA/cysA/cysW/cysP/yphF/proX/lptG/bacA/mlaC/mlaE/mlaF/ugpC/ugpA/ugpB	36
B10	brown	920	Sulfur metabolism	11/285	31/2505	0.354839	3.11885	4.25249	0.000356012	0.0154865	0.0154865	sbp/cysQ/ssuB/cysK/cysA/cysW/cysP/cysC/cysN/cysI/cysJ	11
B10	brown	760	Nicotinate and nicotinamide metabolism	6/285	23/2505	0.26087	2.29291	2.23148	0.0389422	0.761155	0.761155	sthA/nadR/sad/pntA/nadE/gabD	6
B10	brown	470	D-Amino acid metabolism	4/285	13/2505	0.307692	2.70445	2.20722	0.0510932	0.761155	0.761155	dapF/glsA/ycjG/dcyD	4
B10	brown	1504	Antimicrobial resistance genes	5/285	19/2505	0.263158	2.31302	2.05807	0.0559819	0.761155	0.761155	cueR/cusR/acrF/mdtE/mdtF	5
B10	brown	3000	Transcription factors	27/285	175/2505	0.154286	1.35609	1.7497	0.0560471	0.761155	0.761155	asnC/birA/iclR/soxS/nadR/araC/prpR/nrdR/cueR/allR/mntR/rutR/bluR/pspC/mlc/malI/mlrA/ada/hcaR/csiR/gcvA/ygiV/aaeR/dctR/gadX/mtlR/dgoR	27
B10	brown	3400	DNA repair and recombination proteins	17/285	104/2505	0.163462	1.43674	1.6297	0.0752579	0.761155	0.761155	rusA/polB/dinB/uvrB/helD/holB/lhr/ihfA/cho/alkA/nfo/alkB/ada/recA/recC/mug/rpnA	17
B10	brown	30	Pentose phosphate pathway	6/285	27/2505	0.222222	1.95322	1.78396	0.0777557	0.761155	0.761155	deoC/deoB/gcd/pgl/pfkB/fbaB	6
B10	brown	1002	Peptidases and inhibitors	15/285	91/2505	0.164835	1.44881	1.56236	0.0861212	0.761155	0.761155	pmbA/degP/dacC/hyaD/pepT/sohB/puuD/dcp/ydgD/htpX/ptrB/hchA/yhbO/degQ/ggt	15
B10	brown	3110	Chaperones and folding catalysts	10/285	55/2505	0.181818	1.59809	1.60666	0.0874891	0.761155	0.761155	cpxP/dnaK/degP/clpA/torD/cbpA/grxB/clpB/hdeB/hdeA	10
B10	brown	10	Glycolysis / Gluconeogenesis	8/285	43/2505	0.186047	1.63525	1.50522	0.10753	0.809531	0.809531	yihX/ahr/yahK/adhP/pfkB/fbaB/ascF/aldB	8
B10	brown	130	Ubiquinone and other terpenoid-quinone biosynthesis	5/285	23/2505	0.217391	1.91076	1.57191	0.111659	0.809531	0.809531	ubiE/qorB/ubiF/wrbA/menF	5
B10	brown	330	Arginine and proline metabolism	5/285	24/2505	0.208333	1.83114	1.46565	0.128637	0.860018	0.860018	puuD/astB/astD/astA/astC	5
B10	brown	310	Lysine degradation	4/285	18/2505	0.222222	1.95322	1.45396	0.139735	0.860018	0.860018	ydcJ/lhgO/gabD/gabT	4
B10	brown	500	Starch and sucrose metabolism	6/285	32/2505	0.1875	1.64803	1.32166	0.148279	0.860018	0.860018	malZ/treA/otsA/otsB/bglX/malQ	6
B10	brown	1503	Cationic antimicrobial peptide (CAMP) resistance	6/285	33/2505	0.181818	1.59809	1.23897	0.165026	0.89733	0.89733	cpxA/degP/sapD/sapA/arnD/arnE	6
B10	brown	480	Glutathione metabolism	4/285	20/2505	0.2	1.75789	1.21906	0.185593	0.949801	0.949801	pxpB/pxpC/pxpA/ggt	4
B10	brown	2020	Two-component system	23/285	169/2505	0.136095	1.1962	0.946172	0.20315	0.949956	0.949956	glnG/cpxA/degP/glsA/cusR/gltJ/kdpE/kdpD/hyaA/hyaB/hyaC/torD/narG/narH/narJ/narI/fdnI/mdtB/acrD/qseC/aer/rpoN/ompR	23
B10	brown	3410	Base excision repair	3/285	14/2505	0.214286	1.88346	1.18748	0.207462	0.949956	0.949956	alkA/nfo/mug	3
B10	brown	620	Pyruvate metabolism	8/285	54/2505	0.148148	1.30214	0.804086	0.266786	0.995858	0.995858	ahr/yahK/poxB/ldhA/aldA/adhP/hchA/aldB	8
B10	brown	1501	beta-Lactam resistance	3/285	17/2505	0.176471	1.55108	0.816733	0.303876	0.995858	0.995858	nagZ/oppB/oppC	3
B10	brown	450	Selenocompound metabolism	3/285	17/2505	0.176471	1.55108	0.816733	0.303876	0.995858	0.995858	sufS/selD/cysN	3
B10	brown	910	Nitrogen metabolism	3/285	18/2505	0.166667	1.46491	0.709141	0.336704	0.995858	0.995858	narG/narH/narI	3
B10	brown	270	Cysteine and methionine metabolism	5/285	36/2505	0.138889	1.22076	0.477941	0.390776	0.995858	0.995858	thrA/dcyD/cysK/cysM/luxS	5
B10	brown	2022	Two-component system	8/285	62/2505	0.129032	1.13413	0.383097	0.40951	0.995858	0.995858	glnG/cpxA/cusR/kdpE/kdpD/rssB/qseC/ompR	8
B10	brown	3036	Chromosome and associated proteins	8/285	63/2505	0.126984	1.11612	0.334411	0.42773	0.995858	0.995858	ftsL/dps/sulA/hspQ/cbpA/ihfA/zapA/fic	8
B10	brown	300	Lysine biosynthesis	2/285	13/2505	0.153846	1.35223	0.456124	0.445177	0.995858	0.995858	dapF/thrA	2
B10	brown	561	Glycerolipid metabolism	2/285	13/2505	0.153846	1.35223	0.456124	0.445177	0.995858	0.995858	melA/yahK	2
B10	brown	250	Alanine, aspartate and glutamate metabolism	4/285	31/2505	0.129032	1.13413	0.269188	0.476563	0.995858	0.995858	glsA/sad/gabD/gabT	4
B10	brown	260	Glycine, serine and threonine metabolism	4/285	34/2505	0.117647	1.03406	0.0716236	0.552102	0.995858	0.995858	thrA/betA/betB/ltaE	4
B10	brown	3018	RNA degradation	2/285	16/2505	0.125	1.09868	0.141859	0.558531	0.995858	0.995858	dnaK/ppk1	2
B10	brown	51	Fructose and mannose metabolism	5/285	44/2505	0.113636	0.998804	-0.00286766	0.572746	0.995858	0.995858	pfkB/fbaB/fruA/mtlA/mtlD	5
B10	brown	3019	Messenger RNA biogenesis	3/285	26/2505	0.115385	1.01417	0.0260185	0.581607	0.995858	0.995858	dnaK/hrpA/ppk1	3
B10	brown	740	Riboflavin metabolism	2/285	17/2505	0.117647	1.03406	0.0504722	0.592485	0.995858	0.995858	appA/nudJ	2
B10	brown	2048	Prokaryotic defense system	7/285	64/2505	0.109375	0.961349	-0.11221	0.604734	0.995858	0.995858	mcbA/bssR/bhsA/pspB/pspC/ghoS/cas3	7
B10	brown	3440	Homologous recombination	3/285	27/2505	0.111111	0.976608	-0.0437782	0.608116	0.995858	0.995858	holB/recA/recC	3
B10	brown	670	One carbon pool by folate	2/285	18/2505	0.111111	0.976608	-0.03568	0.624457	0.995858	0.995858	betA/betB	2
B10	brown	350	Tyrosine metabolism	2/285	19/2505	0.105263	0.925208	-0.117232	0.654458	0.995858	0.995858	adhP/gabD	2
B10	brown	2026	Biofilm formation - Escherichia coli	5/285	49/2505	0.102041	0.896885	-0.261137	0.670925	0.995858	0.995858	mlrA/luxS/rpoS/gcvA/ompR	5
B10	brown	2024	Quorum sensing	6/285	59/2505	0.101695	0.893845	-0.295599	0.678211	0.995858	0.995858	kdpE/oppB/oppC/gadC/luxS/qseC	6
B10	brown	280	Valine, leucine and isoleucine degradation	1/285	10/2505	0.1	0.878947	-0.137405	0.701841	0.995858	0.995858	gabT	1
B10	brown	680	Methane metabolism	3/285	31/2505	0.0967742	0.850594	-0.299855	0.702618	0.995858	0.995858	torD/pfkB/fbaB	3
B10	brown	1001	Protein kinases	3/285	32/2505	0.09375	0.824013	-0.358927	0.723338	0.995858	0.995858	cpxA/kdpD/qseC	3
B10	brown	650	Butanoate metabolism	3/285	32/2505	0.09375	0.824013	-0.358927	0.723338	0.995858	0.995858	sad/gabD/gabT	3
B10	brown	550	Peptidoglycan biosynthesis	2/285	22/2505	0.0909091	0.799043	-0.339148	0.73305	0.995858	0.995858	dacC/bacA	2
B10	brown	860	Porphyrin metabolism	2/285	22/2505	0.0909091	0.799043	-0.339148	0.73305	0.995858	0.995858	hemC/bfr	2
B10	brown	52	Galactose metabolism	3/285	34/2505	0.0882353	0.775542	-0.472065	0.761384	0.995858	0.995858	melA/malZ/pfkB	3
B10	brown	3029	Mitochondrial biogenesis	2/285	24/2505	0.0833333	0.732456	-0.471792	0.776593	0.995858	0.995858	dnaK/leuS	2
B10	brown	410	beta-Alanine metabolism	1/285	13/2505	0.0769231	0.676113	-0.419425	0.792821	0.995858	0.995858	gabT	1
B10	brown	780	Biotin metabolism	1/285	13/2505	0.0769231	0.676113	-0.419425	0.792821	0.995858	0.995858	birA	1
B10	brown	3021	Transcription machinery	2/285	25/2505	0.08	0.703158	-0.534359	0.79595	0.995858	0.995858	rpoS/rpoN	2
B10	brown	541	Biosynthesis of various nucleotide sugars	2/285	26/2505	0.0769231	0.676113	-0.594709	0.813811	0.995858	0.995858	arnD/kdsD	2
B10	brown	790	Folate biosynthesis	2/285	26/2505	0.0769231	0.676113	-0.594709	0.813811	0.995858	0.995858	mobA/pabA	2
B10	brown	71	Fatty acid degradation	1/285	14/2505	0.0714286	0.62782	-0.500258	0.816515	0.995858	0.995858	adhP	1
B10	brown	1003	Glycosyltransferases	1/285	15/2505	0.0666667	0.585965	-0.576164	0.837508	0.995858	0.995858	otsA	1
B10	brown	730	Thiamine metabolism	1/285	15/2505	0.0666667	0.585965	-0.576164	0.837508	0.995858	0.995858	thiH	1
B10	brown	1011	Peptidoglycan biosynthesis and degradation proteins	4/285	50/2505	0.08	0.703158	-0.759535	0.838048	0.995858	0.995858	dacC/mltB/mltA/bacA	4
B10	brown	630	Glyoxylate and dicarboxylate metabolism	3/285	39/2505	0.0769231	0.676113	-0.730284	0.838158	0.995858	0.995858	acnA/aldA/katE	3
B10	brown	220	Arginine biosynthesis	1/285	16/2505	0.0625	0.549342	-0.647825	0.856106	0.995858	0.995858	glsA	1
B10	brown	3030	DNA replication	1/285	17/2505	0.0588235	0.517028	-0.715788	0.872583	0.995858	0.995858	holB	1
B10	brown	710	Carbon fixation by Calvin cycle	1/285	17/2505	0.0588235	0.517028	-0.715788	0.872583	0.995858	0.995858	fbaB	1
B10	brown	3016	Transfer RNA biogenesis	8/285	97/2505	0.0824742	0.724905	-0.989927	0.879152	0.995858	0.995858	tsaE/miaA/cysQ/tilS/leuS/selD/tmcA/ygfZ	8
B10	brown	240	Pyrimidine metabolism	4/285	54/2505	0.0740741	0.651072	-0.92859	0.879189	0.995858	0.995858	deoA/yfdR/rihA/tmk	4
B10	brown	3060	Protein export	1/285	18/2505	0.0555556	0.488304	-0.780501	0.887178	0.995858	0.995858	tatE	1
B10	brown	400	Phenylalanine, tyrosine and tryptophan biosynthesis	1/285	18/2505	0.0555556	0.488304	-0.780501	0.887178	0.995858	0.995858	aroK	1
B10	brown	1007	Amino acid related enzymes	3/285	44/2505	0.0681818	0.599282	-0.960665	0.892681	0.995858	0.995858	leuS/astC/gabT	3
B10	brown	3070	Bacterial secretion system	2/285	32/2505	0.0625	0.549342	-0.919122	0.894443	0.995858	0.995858	tatE/gspH	2
B10	brown	4122	Sulfur relay system	1/285	19/2505	0.0526316	0.462604	-0.842333	0.900107	0.995858	0.995858	thiS	1
B10	brown	640	Propanoate metabolism	2/285	33/2505	0.0606061	0.532695	-0.968046	0.904219	0.995858	0.995858	acnA/gabT	2
B10	brown	2060	Phosphotransferase system (PTS)	3/285	46/2505	0.0652174	0.573227	-1.04655	0.90944	0.995858	0.995858	fruA/ascF/mtlA	3
B10	brown	2030	Bacterial chemotaxis	1/285	20/2505	0.05	0.439474	-0.901594	0.911559	0.995858	0.995858	aer	1
B10	brown	3032	DNA replication proteins	2/285	34/2505	0.0588235	0.517028	-1.01575	0.913146	0.995858	0.995858	holB/ihfA	2
B10	brown	1004	Lipid biosynthesis proteins	1/285	21/2505	0.047619	0.418546	-0.958544	0.921702	0.995858	0.995858	tesA	1
B10	brown	3430	Mismatch repair	1/285	22/2505	0.0454545	0.399522	-1.01341	0.930686	0.995858	0.995858	holB	1
B10	brown	770	Pantothenate and CoA biosynthesis	1/285	22/2505	0.0454545	0.399522	-1.01341	0.930686	0.995858	0.995858	acpH	1
B10	brown	230	Purine metabolism	5/285	73/2505	0.0684932	0.602019	-1.23625	0.931596	0.995858	0.995858	deoB/yfdR/add/cysC/cysN	5
B10	brown	3009	Ribosome biogenesis	5/285	74/2505	0.0675676	0.593883	-1.27039	0.936511	0.995858	0.995858	rmf/sra/rluD/hpf/rsmJ	5
B10	brown	20	Citrate cycle (TCA cycle)	1/285	28/2505	0.0357143	0.31391	-1.30786	0.966674	0.995858	0.995858	acnA	1
B10	brown	2040	Flagellar assembly	2/285	44/2505	0.0454545	0.399522	-1.43956	0.968331	0.995858	0.995858	fliE/rpoN	2
B10	brown	720	Other carbon fixation pathways	1/285	33/2505	0.030303	0.266348	-1.5198	0.981923	0.995858	0.995858	acnA	1
B10	brown	4147	Exosome	1/285	35/2505	0.0285714	0.251128	-1.59829	0.985852	0.995858	0.995858	dnaK	1
B10	brown	2035	Bacterial motility proteins	3/285	67/2505	0.0447761	0.393559	-1.80249	0.986806	0.995858	0.995858	fimA/fliE/aer	3
B10	brown	190	Oxidative phosphorylation	1/285	41/2505	0.0243902	0.214377	-1.81697	0.993225	0.995858	0.995858	ppk1	1
B10	brown	1005	Lipopolysaccharide biosynthesis proteins	1/285	42/2505	0.0238095	0.209273	-1.85132	0.994009	0.995858	0.995858	kdsD	1
B10	brown	970	Aminoacyl-tRNA biosynthesis	1/285	44/2505	0.0227273	0.199761	-1.91846	0.995315	0.995858	0.995858	leuS	1
B10	brown	2044	Secretion system	4/285	92/2505	0.0434783	0.382151	-2.16302	0.995379	0.995858	0.995858	fimA/tatE/papC/gspH	4
B10	brown	520	Amino sugar and nucleotide sugar metabolism	1/285	45/2505	0.0222222	0.195322	-1.9513	0.995858	0.995858	0.995858	nagZ	1
B11	red	3021	Transcription machinery	6/151	25/2505	0.24	3.98146	3.79381	0.00295385	0.215631	0.202106	dksA/rof/rseA/sspB/sspA/rpoH	6
B11	red	1011	Peptidoglycan biosynthesis and degradation proteins	8/151	50/2505	0.16	2.6543	2.99211	0.0089017	0.324912	0.304532	murI/mraY/murD/mrcB/amiD/dadX/lpp/pbpC	8
B11	red	2010	ABC transporters	18/151	178/2505	0.101124	1.67758	2.37506	0.0183511	0.408798	0.383156	pstA/pstS/lptG/fhuC/fhuD/gltK/glnH/gsiB/potG/oppD/oppF/sapB/ccmD/proV/mlaB/lptB/ugpE/dppC	18
B11	red	540	Lipopolysaccharide biosynthesis	5/151	28/2505	0.178571	2.96239	2.64426	0.0236953	0.408798	0.383156	lpxC/lpxA/lpxB/lpxK/arnT	5
B11	red	3016	Transfer RNA biogenesis	11/151	97/2505	0.113402	1.88127	2.24166	0.0291557	0.408798	0.383156	rnr/valS/ettA/rluA/metG/truA/iscA/yfiF/tcdA/cca/tusC	11
B11	red	470	D-Amino acid metabolism	3/151	13/2505	0.230769	3.82832	2.58898	0.039287	0.408798	0.383156	murI/murD/dadX	3
B11	red	550	Peptidoglycan biosynthesis	4/151	22/2505	0.181818	3.01626	2.40531	0.0396406	0.408798	0.383156	mraY/murD/mrcB/pbpC	4
B11	red	61	Fatty acid biosynthesis	3/151	14/2505	0.214286	3.55487	2.42744	0.0478486	0.408798	0.383156	fabH/fabI/fabB	3
B11	red	1003	Glycosyltransferases	3/151	15/2505	0.2	3.31788	2.28002	0.0572436	0.408798	0.383156	mrcB/pbpC/bcsA	3
B11	red	270	Cysteine and methionine metabolism	5/151	36/2505	0.138889	2.30408	1.99572	0.0618864	0.408798	0.383156	lysC/mtnN/gshA/metC/mdh	5
B11	red	3019	Messenger RNA biogenesis	4/151	26/2505	0.153846	2.55222	2.01467	0.0673259	0.408798	0.383156	orn/rnr/hrpB/csrA	4
B11	red	2026	Biofilm formation - Escherichia coli	6/151	49/2505	0.122449	2.03136	1.84627	0.0711183	0.408798	0.383156	oxyR/dksA/crr/csrA/envZ/bcsA	6
B11	red	1501	beta-Lactam resistance	3/151	17/2505	0.176471	2.92754	2.01932	0.0783996	0.408798	0.383156	acrB/oppD/oppF	3
B11	red	450	Selenocompound metabolism	3/151	17/2505	0.176471	2.92754	2.01932	0.0783996	0.408798	0.383156	trxB/metG/metC	3
B11	red	400	Phenylalanine, tyrosine and tryptophan biosynthesis	3/151	18/2505	0.166667	2.7649	1.90292	0.0900819	0.438399	0.4109	aroC/aroE/aroB	3
B11	red	1005	Lipopolysaccharide biosynthesis proteins	5/151	42/2505	0.119048	1.97493	1.6135	0.105051	0.479296	0.449232	lpxC/lpxA/lpxB/lpxK/arnT	5
B11	red	1004	Lipid biosynthesis proteins	3/151	21/2505	0.142857	2.36991	1.59636	0.129011	0.542941	0.508885	fabH/fabI/fabB	3
B11	red	1503	Cationic antimicrobial peptide (CAMP) resistance	4/151	33/2505	0.121212	2.01084	1.48019	0.133876	0.542941	0.508885	lpxA/acrB/sapB/arnT	4
B11	red	860	Porphyrin metabolism	3/151	22/2505	0.136364	2.26219	1.50574	0.143122	0.549888	0.515396	hemE/hemB/hemH	3
B11	red	330	Arginine and proline metabolism	3/151	24/2505	0.125	2.07368	1.33834	0.172752	0.57917	0.542842	proB/puuA/astE	3
B11	red	3036	Chromosome and associated proteins	6/151	63/2505	0.0952381	1.57994	1.18055	0.176036	0.57917	0.542842	zapB/ftsK/ihfB/cbpM/mreC/mreB	6
B11	red	300	Lysine biosynthesis	2/151	13/2505	0.153846	2.55222	1.42086	0.182478	0.57917	0.542842	lysC/dapE	2
B11	red	780	Biotin metabolism	2/151	13/2505	0.153846	2.55222	1.42086	0.182478	0.57917	0.542842	fabI/fabB	2
B11	red	190	Oxidative phosphorylation	4/151	41/2505	0.097561	1.61848	1.01111	0.23165	0.663458	0.621842	sdhC/sdhB/cydX/nuoN	4
B11	red	3110	Chaperones and folding catalysts	5/151	55/2505	0.0909091	1.50813	0.96488	0.234639	0.663458	0.621842	trxA/dnaJ/clpX/slyD/hslO	5
B11	red	20	Citrate cycle (TCA cycle)	3/151	28/2505	0.107143	1.77744	1.04757	0.2363	0.663458	0.621842	sdhC/sdhB/mdh	3
B11	red	3400	DNA repair and recombination proteins	8/151	104/2505	0.0769231	1.27611	0.728286	0.287965	0.753762	0.706482	rep/uvrA/mutL/radA/rusA/ihfB/ruvB/uvrC	8
B11	red	3060	Protein export	2/151	18/2505	0.111111	1.84327	0.909214	0.296394	0.753762	0.706482	lspA/secF	2
B11	red	1001	Protein kinases	3/151	32/2505	0.09375	1.55526	0.800496	0.303162	0.753762	0.706482	glnL/phoR/envZ	3
B11	red	4122	Sulfur relay system	2/151	19/2505	0.105263	1.74625	0.826827	0.319211	0.753762	0.706482	moeB/tusC	2
B11	red	720	Other carbon fixation pathways	3/151	33/2505	0.0909091	1.50813	0.74406	0.320091	0.753762	0.706482	sdhC/sdhB/mdh	3
B11	red	760	Nicotinate and nicotinamide metabolism	2/151	23/2505	0.0869565	1.44256	0.539926	0.408148	0.922263	0.864414	deoD/pntB	2
B11	red	630	Glyoxylate and dicarboxylate metabolism	3/151	39/2505	0.0769231	1.27611	0.440065	0.420872	0.922263	0.864414	ghrA/ttdA/mdh	3
B11	red	3029	Mitochondrial biogenesis	2/151	24/2505	0.0833333	1.38245	0.476727	0.429547	0.922263	0.864414	dnaJ/infC	2
B11	red	3009	Ribosome biogenesis	5/151	74/2505	0.0675676	1.12091	0.267345	0.46431	0.92631	0.868207	rsgA/orn/rluA/dksA/yfiF	5
B11	red	1007	Amino acid related enzymes	3/151	44/2505	0.0681818	1.1311	0.222158	0.500991	0.92631	0.868207	valS/metG/alaC	3
B11	red	970	Aminoacyl-tRNA biosynthesis	3/151	44/2505	0.0681818	1.1311	0.222158	0.500991	0.92631	0.868207	valS/metG/fmt	3
B11	red	2048	Prokaryotic defense system	4/151	64/2505	0.0625	1.03684	0.0755965	0.54584	0.92631	0.868207	bssS/mreB/tisB/hicB	4
B11	red	900	Terpenoid backbone biosynthesis	1/151	13/2505	0.0769231	1.27611	0.252743	0.555253	0.92631	0.868207	ispD	1
B11	red	500	Starch and sucrose metabolism	2/151	32/2505	0.0625	1.03684	0.0531078	0.584132	0.92631	0.868207	crr/bcsA	2
B11	red	650	Butanoate metabolism	2/151	32/2505	0.0625	1.03684	0.0531078	0.584132	0.92631	0.868207	sdhC/sdhB	2
B11	red	730	Thiamine metabolism	1/151	15/2505	0.0666667	1.10596	0.10423	0.607528	0.92631	0.868207	rsgA	1
B11	red	260	Glycine, serine and threonine metabolism	2/151	34/2505	0.0588235	0.975847	-0.0359064	0.617675	0.92631	0.868207	lysC/ghrA	2
B11	red	3018	RNA degradation	1/151	16/2505	0.0625	1.03684	0.037432	0.631329	0.92631	0.868207	rnr	1
B11	red	1002	Peptidases and inhibitors	5/151	91/2505	0.0549451	0.911506	-0.217756	0.651696	0.92631	0.868207	lspA/rseP/lon/dapE/tldD	5
B11	red	710	Carbon fixation by Calvin cycle	1/151	17/2505	0.0588235	0.975847	-0.0253027	0.653695	0.92631	0.868207	mdh	1
B11	red	1504	Antimicrobial resistance genes	1/151	19/2505	0.0526316	0.873127	-0.140572	0.694463	0.92631	0.868207	acrB	1
B11	red	2024	Quorum sensing	3/151	59/2505	0.0508475	0.843529	-0.307988	0.70149	0.92631	0.868207	zur/oppD/oppF	3
B11	red	2020	Two-component system	9/151	169/2505	0.0532544	0.883459	-0.397271	0.703517	0.92631	0.868207	pstS/glnL/phoR/gltK/cydX/csrA/mzrA/envZ/dctA	9
B11	red	480	Glutathione metabolism	1/151	20/2505	0.05	0.82947	-0.19389	0.713021	0.92631	0.868207	gshA	1
B11	red	3012	Translation factors	1/151	21/2505	0.047619	0.789972	-0.244745	0.730459	0.92631	0.868207	infC	1
B11	red	2022	Two-component system	3/151	62/2505	0.0483871	0.802713	-0.398322	0.733351	0.92631	0.868207	glnL/phoR/envZ	3
B11	red	3000	Transcription factors	9/151	175/2505	0.0514286	0.853169	-0.509988	0.742584	0.92631	0.868207	ilvY/oxyR/zur/dksA/crl/betI/bolA/eutR/exuR	9
B11	red	3430	Mismatch repair	1/151	22/2505	0.0454545	0.754064	-0.293392	0.746844	0.92631	0.868207	mutL	1
B11	red	51	Fructose and mannose metabolism	2/151	44/2505	0.0454545	0.754064	-0.416769	0.754777	0.92631	0.868207	fruK/hxpA	2
B11	red	2060	Phosphotransferase system (PTS)	2/151	46/2505	0.0434783	0.721278	-0.48314	0.77652	0.92631	0.868207	fruK/crr	2
B11	red	790	Folate biosynthesis	1/151	26/2505	0.0384615	0.638054	-0.46978	0.803063	0.92631	0.868207	moeA	1
B11	red	30	Pentose phosphate pathway	1/151	27/2505	0.037037	0.614422	-0.510088	0.815059	0.92631	0.868207	phnN	1
B11	red	3440	Homologous recombination	1/151	27/2505	0.037037	0.614422	-0.510088	0.815059	0.92631	0.868207	ruvB	1
B11	red	230	Purine metabolism	3/151	73/2505	0.0410959	0.681756	-0.698782	0.827805	0.92631	0.868207	deoD/apaH/ppnP	3
B11	red	240	Pyrimidine metabolism	2/151	54/2505	0.037037	0.614422	-0.725336	0.847529	0.92631	0.868207	ppnP/pyrG	2
B11	red	620	Pyruvate metabolism	2/151	54/2505	0.037037	0.614422	-0.725336	0.847529	0.92631	0.868207	ghrA/mdh	2
B11	red	680	Methane metabolism	1/151	31/2505	0.0322581	0.535142	-0.659483	0.856204	0.92631	0.868207	mdh	1
B11	red	920	Sulfur metabolism	1/151	31/2505	0.0322581	0.535142	-0.659483	0.856204	0.92631	0.868207	dmsC	1
B11	red	3070	Bacterial secretion system	1/151	32/2505	0.03125	0.518419	-0.69428	0.864981	0.92631	0.868207	secF	1
B11	red	40	Pentose and glucuronate interconversions	1/151	32/2505	0.03125	0.518419	-0.69428	0.864981	0.92631	0.868207	araA	1
B11	red	3010	Ribosome	2/151	58/2505	0.0344828	0.572048	-0.835015	0.874788	0.92631	0.868207	rpsF/rpmI	2
B11	red	3011	Ribosome	2/151	58/2505	0.0344828	0.572048	-0.835015	0.874788	0.92631	0.868207	rpsF/rpmI	2
B11	red	3032	DNA replication proteins	1/151	34/2505	0.0294118	0.487924	-0.761273	0.880969	0.92631	0.868207	ihfB	1
B11	red	4147	Exosome	1/151	35/2505	0.0285714	0.473983	-0.793575	0.888243	0.92631	0.868207	hemB	1
B11	red	10	Glycolysis / Gluconeogenesis	1/151	43/2505	0.0232558	0.3858	-1.02873	0.932581	0.953663	0.893844	crr	1
B11	red	520	Amino sugar and nucleotide sugar metabolism	1/151	45/2505	0.0222222	0.368653	-1.0822	0.940599	0.953663	0.893844	crr	1
B11	red	2044	Secretion system	1/151	92/2505	0.0108696	0.18032	-2.02844	0.997061	0.997061	0.934521	secF	1
B11	red	3021	Transcription machinery	6/151	25/2505	0.24	3.98146	3.79381	0.00295385	0.215631	0.202106	dksA/rof/rseA/sspB/sspA/rpoH	6
B11	red	1011	Peptidoglycan biosynthesis and degradation proteins	8/151	50/2505	0.16	2.6543	2.99211	0.0089017	0.324912	0.304532	murI/mraY/murD/mrcB/amiD/dadX/lpp/pbpC	8
B11	red	2010	ABC transporters	18/151	178/2505	0.101124	1.67758	2.37506	0.0183511	0.408798	0.383156	pstA/pstS/lptG/fhuC/fhuD/gltK/glnH/gsiB/potG/oppD/oppF/sapB/ccmD/proV/mlaB/lptB/ugpE/dppC	18
B11	red	540	Lipopolysaccharide biosynthesis	5/151	28/2505	0.178571	2.96239	2.64426	0.0236953	0.408798	0.383156	lpxC/lpxA/lpxB/lpxK/arnT	5
B11	red	3016	Transfer RNA biogenesis	11/151	97/2505	0.113402	1.88127	2.24166	0.0291557	0.408798	0.383156	rnr/valS/ettA/rluA/metG/truA/iscA/yfiF/tcdA/cca/tusC	11
B11	red	470	D-Amino acid metabolism	3/151	13/2505	0.230769	3.82832	2.58898	0.039287	0.408798	0.383156	murI/murD/dadX	3
B11	red	550	Peptidoglycan biosynthesis	4/151	22/2505	0.181818	3.01626	2.40531	0.0396406	0.408798	0.383156	mraY/murD/mrcB/pbpC	4
B11	red	61	Fatty acid biosynthesis	3/151	14/2505	0.214286	3.55487	2.42744	0.0478486	0.408798	0.383156	fabH/fabI/fabB	3
B11	red	1003	Glycosyltransferases	3/151	15/2505	0.2	3.31788	2.28002	0.0572436	0.408798	0.383156	mrcB/pbpC/bcsA	3
B11	red	270	Cysteine and methionine metabolism	5/151	36/2505	0.138889	2.30408	1.99572	0.0618864	0.408798	0.383156	lysC/mtnN/gshA/metC/mdh	5
B11	red	3019	Messenger RNA biogenesis	4/151	26/2505	0.153846	2.55222	2.01467	0.0673259	0.408798	0.383156	orn/rnr/hrpB/csrA	4
B11	red	2026	Biofilm formation - Escherichia coli	6/151	49/2505	0.122449	2.03136	1.84627	0.0711183	0.408798	0.383156	oxyR/dksA/crr/csrA/envZ/bcsA	6
B11	red	1501	beta-Lactam resistance	3/151	17/2505	0.176471	2.92754	2.01932	0.0783996	0.408798	0.383156	acrB/oppD/oppF	3
B11	red	450	Selenocompound metabolism	3/151	17/2505	0.176471	2.92754	2.01932	0.0783996	0.408798	0.383156	trxB/metG/metC	3
B11	red	400	Phenylalanine, tyrosine and tryptophan biosynthesis	3/151	18/2505	0.166667	2.7649	1.90292	0.0900819	0.438399	0.4109	aroC/aroE/aroB	3
B11	red	1005	Lipopolysaccharide biosynthesis proteins	5/151	42/2505	0.119048	1.97493	1.6135	0.105051	0.479296	0.449232	lpxC/lpxA/lpxB/lpxK/arnT	5
B11	red	1004	Lipid biosynthesis proteins	3/151	21/2505	0.142857	2.36991	1.59636	0.129011	0.542941	0.508885	fabH/fabI/fabB	3
B11	red	1503	Cationic antimicrobial peptide (CAMP) resistance	4/151	33/2505	0.121212	2.01084	1.48019	0.133876	0.542941	0.508885	lpxA/acrB/sapB/arnT	4
B11	red	860	Porphyrin metabolism	3/151	22/2505	0.136364	2.26219	1.50574	0.143122	0.549888	0.515396	hemE/hemB/hemH	3
B11	red	330	Arginine and proline metabolism	3/151	24/2505	0.125	2.07368	1.33834	0.172752	0.57917	0.542842	proB/puuA/astE	3
B11	red	3036	Chromosome and associated proteins	6/151	63/2505	0.0952381	1.57994	1.18055	0.176036	0.57917	0.542842	zapB/ftsK/ihfB/cbpM/mreC/mreB	6
B11	red	300	Lysine biosynthesis	2/151	13/2505	0.153846	2.55222	1.42086	0.182478	0.57917	0.542842	lysC/dapE	2
B11	red	780	Biotin metabolism	2/151	13/2505	0.153846	2.55222	1.42086	0.182478	0.57917	0.542842	fabI/fabB	2
B11	red	190	Oxidative phosphorylation	4/151	41/2505	0.097561	1.61848	1.01111	0.23165	0.663458	0.621842	sdhC/sdhB/cydX/nuoN	4
B11	red	3110	Chaperones and folding catalysts	5/151	55/2505	0.0909091	1.50813	0.96488	0.234639	0.663458	0.621842	trxA/dnaJ/clpX/slyD/hslO	5
B11	red	20	Citrate cycle (TCA cycle)	3/151	28/2505	0.107143	1.77744	1.04757	0.2363	0.663458	0.621842	sdhC/sdhB/mdh	3
B11	red	3400	DNA repair and recombination proteins	8/151	104/2505	0.0769231	1.27611	0.728286	0.287965	0.753762	0.706482	rep/uvrA/mutL/radA/rusA/ihfB/ruvB/uvrC	8
B11	red	3060	Protein export	2/151	18/2505	0.111111	1.84327	0.909214	0.296394	0.753762	0.706482	lspA/secF	2
B11	red	1001	Protein kinases	3/151	32/2505	0.09375	1.55526	0.800496	0.303162	0.753762	0.706482	glnL/phoR/envZ	3
B11	red	4122	Sulfur relay system	2/151	19/2505	0.105263	1.74625	0.826827	0.319211	0.753762	0.706482	moeB/tusC	2
B11	red	720	Other carbon fixation pathways	3/151	33/2505	0.0909091	1.50813	0.74406	0.320091	0.753762	0.706482	sdhC/sdhB/mdh	3
B11	red	760	Nicotinate and nicotinamide metabolism	2/151	23/2505	0.0869565	1.44256	0.539926	0.408148	0.922263	0.864414	deoD/pntB	2
B11	red	630	Glyoxylate and dicarboxylate metabolism	3/151	39/2505	0.0769231	1.27611	0.440065	0.420872	0.922263	0.864414	ghrA/ttdA/mdh	3
B11	red	3029	Mitochondrial biogenesis	2/151	24/2505	0.0833333	1.38245	0.476727	0.429547	0.922263	0.864414	dnaJ/infC	2
B11	red	3009	Ribosome biogenesis	5/151	74/2505	0.0675676	1.12091	0.267345	0.46431	0.92631	0.868207	rsgA/orn/rluA/dksA/yfiF	5
B11	red	1007	Amino acid related enzymes	3/151	44/2505	0.0681818	1.1311	0.222158	0.500991	0.92631	0.868207	valS/metG/alaC	3
B11	red	970	Aminoacyl-tRNA biosynthesis	3/151	44/2505	0.0681818	1.1311	0.222158	0.500991	0.92631	0.868207	valS/metG/fmt	3
B11	red	2048	Prokaryotic defense system	4/151	64/2505	0.0625	1.03684	0.0755965	0.54584	0.92631	0.868207	bssS/mreB/tisB/hicB	4
B11	red	900	Terpenoid backbone biosynthesis	1/151	13/2505	0.0769231	1.27611	0.252743	0.555253	0.92631	0.868207	ispD	1
B11	red	500	Starch and sucrose metabolism	2/151	32/2505	0.0625	1.03684	0.0531078	0.584132	0.92631	0.868207	crr/bcsA	2
B11	red	650	Butanoate metabolism	2/151	32/2505	0.0625	1.03684	0.0531078	0.584132	0.92631	0.868207	sdhC/sdhB	2
B11	red	730	Thiamine metabolism	1/151	15/2505	0.0666667	1.10596	0.10423	0.607528	0.92631	0.868207	rsgA	1
B11	red	260	Glycine, serine and threonine metabolism	2/151	34/2505	0.0588235	0.975847	-0.0359064	0.617675	0.92631	0.868207	lysC/ghrA	2
B11	red	3018	RNA degradation	1/151	16/2505	0.0625	1.03684	0.037432	0.631329	0.92631	0.868207	rnr	1
B11	red	1002	Peptidases and inhibitors	5/151	91/2505	0.0549451	0.911506	-0.217756	0.651696	0.92631	0.868207	lspA/rseP/lon/dapE/tldD	5
B11	red	710	Carbon fixation by Calvin cycle	1/151	17/2505	0.0588235	0.975847	-0.0253027	0.653695	0.92631	0.868207	mdh	1
B11	red	1504	Antimicrobial resistance genes	1/151	19/2505	0.0526316	0.873127	-0.140572	0.694463	0.92631	0.868207	acrB	1
B11	red	2024	Quorum sensing	3/151	59/2505	0.0508475	0.843529	-0.307988	0.70149	0.92631	0.868207	zur/oppD/oppF	3
B11	red	2020	Two-component system	9/151	169/2505	0.0532544	0.883459	-0.397271	0.703517	0.92631	0.868207	pstS/glnL/phoR/gltK/cydX/csrA/mzrA/envZ/dctA	9
B11	red	480	Glutathione metabolism	1/151	20/2505	0.05	0.82947	-0.19389	0.713021	0.92631	0.868207	gshA	1
B11	red	3012	Translation factors	1/151	21/2505	0.047619	0.789972	-0.244745	0.730459	0.92631	0.868207	infC	1
B11	red	2022	Two-component system	3/151	62/2505	0.0483871	0.802713	-0.398322	0.733351	0.92631	0.868207	glnL/phoR/envZ	3
B11	red	3000	Transcription factors	9/151	175/2505	0.0514286	0.853169	-0.509988	0.742584	0.92631	0.868207	ilvY/oxyR/zur/dksA/crl/betI/bolA/eutR/exuR	9
B11	red	3430	Mismatch repair	1/151	22/2505	0.0454545	0.754064	-0.293392	0.746844	0.92631	0.868207	mutL	1
B11	red	51	Fructose and mannose metabolism	2/151	44/2505	0.0454545	0.754064	-0.416769	0.754777	0.92631	0.868207	fruK/hxpA	2
B11	red	2060	Phosphotransferase system (PTS)	2/151	46/2505	0.0434783	0.721278	-0.48314	0.77652	0.92631	0.868207	fruK/crr	2
B11	red	790	Folate biosynthesis	1/151	26/2505	0.0384615	0.638054	-0.46978	0.803063	0.92631	0.868207	moeA	1
B11	red	30	Pentose phosphate pathway	1/151	27/2505	0.037037	0.614422	-0.510088	0.815059	0.92631	0.868207	phnN	1
B11	red	3440	Homologous recombination	1/151	27/2505	0.037037	0.614422	-0.510088	0.815059	0.92631	0.868207	ruvB	1
B11	red	230	Purine metabolism	3/151	73/2505	0.0410959	0.681756	-0.698782	0.827805	0.92631	0.868207	deoD/apaH/ppnP	3
B11	red	240	Pyrimidine metabolism	2/151	54/2505	0.037037	0.614422	-0.725336	0.847529	0.92631	0.868207	ppnP/pyrG	2
B11	red	620	Pyruvate metabolism	2/151	54/2505	0.037037	0.614422	-0.725336	0.847529	0.92631	0.868207	ghrA/mdh	2
B11	red	680	Methane metabolism	1/151	31/2505	0.0322581	0.535142	-0.659483	0.856204	0.92631	0.868207	mdh	1
B11	red	920	Sulfur metabolism	1/151	31/2505	0.0322581	0.535142	-0.659483	0.856204	0.92631	0.868207	dmsC	1
B11	red	3070	Bacterial secretion system	1/151	32/2505	0.03125	0.518419	-0.69428	0.864981	0.92631	0.868207	secF	1
B11	red	40	Pentose and glucuronate interconversions	1/151	32/2505	0.03125	0.518419	-0.69428	0.864981	0.92631	0.868207	araA	1
B11	red	3010	Ribosome	2/151	58/2505	0.0344828	0.572048	-0.835015	0.874788	0.92631	0.868207	rpsF/rpmI	2
B11	red	3011	Ribosome	2/151	58/2505	0.0344828	0.572048	-0.835015	0.874788	0.92631	0.868207	rpsF/rpmI	2
B11	red	3032	DNA replication proteins	1/151	34/2505	0.0294118	0.487924	-0.761273	0.880969	0.92631	0.868207	ihfB	1
B11	red	4147	Exosome	1/151	35/2505	0.0285714	0.473983	-0.793575	0.888243	0.92631	0.868207	hemB	1
B11	red	10	Glycolysis / Gluconeogenesis	1/151	43/2505	0.0232558	0.3858	-1.02873	0.932581	0.953663	0.893844	crr	1
B11	red	520	Amino sugar and nucleotide sugar metabolism	1/151	45/2505	0.0222222	0.368653	-1.0822	0.940599	0.953663	0.893844	crr	1
B11	red	2044	Secretion system	1/151	92/2505	0.0108696	0.18032	-2.02844	0.997061	0.997061	0.934521	secF	1
B12	cyan	3032	DNA replication proteins	4/30	34/2505	0.117647	9.82353	5.70211	0.000604472	0.0193431	0.0152709	dnaC/topA/parE/dnaA	4
B12	cyan	3009	Ribosome biogenesis	4/30	74/2505	0.0540541	4.51351	3.37719	0.0107462	0.140993	0.11131	nusG/nusB/deaD/yibL	4
B12	cyan	730	Thiamine metabolism	2/30	15/2505	0.133333	11.1333	4.333	0.0132181	0.140993	0.11131	dxs/thiD	2
B12	cyan	3060	Protein export	2/30	18/2505	0.111111	9.27778	3.87974	0.0188369	0.147257	0.116255	tatB/secE	2
B12	cyan	3110	Chaperones and folding catalysts	3/30	55/2505	0.0545455	4.55455	2.93408	0.0267499	0.147257	0.116255	djlA/dsbB/hscB	3
B12	cyan	770	Pantothenate and CoA biosynthesis	2/30	22/2505	0.0909091	7.59091	3.41789	0.0276106	0.147257	0.116255	panD/panB	2
B12	cyan	3021	Transcription machinery	2/30	25/2505	0.08	6.68	3.14183	0.0350727	0.151917	0.119934	nusG/nusB	2
B12	cyan	3036	Chromosome and associated proteins	3/30	63/2505	0.047619	3.97619	2.63359	0.0379792	0.151917	0.119934	parE/slmA/dnaA	3
B12	cyan	3070	Bacterial secretion system	2/30	32/2505	0.0625	5.21875	2.64385	0.0550773	0.19583	0.154603	tatB/secE	2
B12	cyan	3400	DNA repair and recombination proteins	3/30	104/2505	0.0288462	2.40865	1.61516	0.125801	0.382994	0.302364	topA/xseA/dut	3
B12	cyan	410	beta-Alanine metabolism	1/30	13/2505	0.0769231	6.42308	2.15791	0.145302	0.382994	0.302364	panD	1
B12	cyan	900	Terpenoid backbone biosynthesis	1/30	13/2505	0.0769231	6.42308	2.15791	0.145302	0.382994	0.302364	dxs	1
B12	cyan	61	Fatty acid biosynthesis	1/30	14/2505	0.0714286	5.96429	2.05033	0.155591	0.382994	0.302364	accA	1
B12	cyan	3018	RNA degradation	1/30	16/2505	0.0625	5.21875	1.86347	0.175812	0.401856	0.317255	deaD	1
B12	cyan	4122	Sulfur relay system	1/30	19/2505	0.0526316	4.39474	1.63502	0.205268	0.432151	0.341172	moaA	1
B12	cyan	3430	Mismatch repair	1/30	22/2505	0.0454545	3.79545	1.44966	0.233705	0.432151	0.341172	xseA	1
B12	cyan	3029	Mitochondrial biogenesis	1/30	24/2505	0.0416667	3.47917	1.34335	0.252114	0.432151	0.341172	hscB	1
B12	cyan	3019	Messenger RNA biogenesis	1/30	26/2505	0.0384615	3.21154	1.24777	0.270095	0.432151	0.341172	deaD	1
B12	cyan	564	Glycerophospholipid metabolism	1/30	26/2505	0.0384615	3.21154	1.24777	0.270095	0.432151	0.341172	eutA	1
B12	cyan	790	Folate biosynthesis	1/30	26/2505	0.0384615	3.21154	1.24777	0.270095	0.432151	0.341172	moaA	1
B12	cyan	2044	Secretion system	2/30	92/2505	0.0217391	1.81522	0.876958	0.302436	0.439727	0.347153	tatB/secE	2
B12	cyan	40	Pentose and glucuronate interconversions	1/30	32/2505	0.03125	2.60938	1.00858	0.321565	0.439727	0.347153	fucA	1
B12	cyan	640	Propanoate metabolism	1/30	33/2505	0.030303	2.5303	0.974093	0.329796	0.439727	0.347153	accA	1
B12	cyan	720	Other carbon fixation pathways	1/30	33/2505	0.030303	2.5303	0.974093	0.329796	0.439727	0.347153	accA	1
B12	cyan	51	Fructose and mannose metabolism	1/30	44/2505	0.0227273	1.89773	0.66131	0.414189	0.530162	0.418549	fucA	1
B12	cyan	240	Pyrimidine metabolism	1/30	54/2505	0.0185185	1.5463	0.446729	0.481925	0.57117	0.450924	dut	1
B12	cyan	620	Pyruvate metabolism	1/30	54/2505	0.0185185	1.5463	0.446729	0.481925	0.57117	0.450924	accA	1
B12	cyan	2024	Quorum sensing	1/30	59/2505	0.0169492	1.41525	0.355306	0.512889	0.586159	0.462757	secE	1
B12	cyan	2048	Prokaryotic defense system	1/30	64/2505	0.015625	1.30469	0.271801	0.54206	0.598136	0.472212	parE	1
B12	cyan	2020	Two-component system	2/30	169/2505	0.0118343	0.988166	-0.0175364	0.611595	0.652368	0.515028	citD/dnaA	2
B12	cyan	1002	Peptidases and inhibitors	1/30	91/2505	0.010989	0.917582	-0.0881581	0.672644	0.694342	0.548165	sppA	1
B12	cyan	3000	Transcription factors	1/30	175/2505	0.00571429	0.477143	-0.789431	0.887608	0.887608	0.700743	slmA	1
B12	cyan	3032	DNA replication proteins	4/30	34/2505	0.117647	9.82353	5.70211	0.000604472	0.0193431	0.0152709	dnaC/topA/parE/dnaA	4
B12	cyan	3009	Ribosome biogenesis	4/30	74/2505	0.0540541	4.51351	3.37719	0.0107462	0.140993	0.11131	nusG/nusB/deaD/yibL	4
B12	cyan	730	Thiamine metabolism	2/30	15/2505	0.133333	11.1333	4.333	0.0132181	0.140993	0.11131	dxs/thiD	2
B12	cyan	3060	Protein export	2/30	18/2505	0.111111	9.27778	3.87974	0.0188369	0.147257	0.116255	tatB/secE	2
B12	cyan	3110	Chaperones and folding catalysts	3/30	55/2505	0.0545455	4.55455	2.93408	0.0267499	0.147257	0.116255	djlA/dsbB/hscB	3
B12	cyan	770	Pantothenate and CoA biosynthesis	2/30	22/2505	0.0909091	7.59091	3.41789	0.0276106	0.147257	0.116255	panD/panB	2
B12	cyan	3021	Transcription machinery	2/30	25/2505	0.08	6.68	3.14183	0.0350727	0.151917	0.119934	nusG/nusB	2
B12	cyan	3036	Chromosome and associated proteins	3/30	63/2505	0.047619	3.97619	2.63359	0.0379792	0.151917	0.119934	parE/slmA/dnaA	3
B12	cyan	3070	Bacterial secretion system	2/30	32/2505	0.0625	5.21875	2.64385	0.0550773	0.19583	0.154603	tatB/secE	2
B12	cyan	3400	DNA repair and recombination proteins	3/30	104/2505	0.0288462	2.40865	1.61516	0.125801	0.382994	0.302364	topA/xseA/dut	3
B12	cyan	410	beta-Alanine metabolism	1/30	13/2505	0.0769231	6.42308	2.15791	0.145302	0.382994	0.302364	panD	1
B12	cyan	900	Terpenoid backbone biosynthesis	1/30	13/2505	0.0769231	6.42308	2.15791	0.145302	0.382994	0.302364	dxs	1
B12	cyan	61	Fatty acid biosynthesis	1/30	14/2505	0.0714286	5.96429	2.05033	0.155591	0.382994	0.302364	accA	1
B12	cyan	3018	RNA degradation	1/30	16/2505	0.0625	5.21875	1.86347	0.175812	0.401856	0.317255	deaD	1
B12	cyan	4122	Sulfur relay system	1/30	19/2505	0.0526316	4.39474	1.63502	0.205268	0.432151	0.341172	moaA	1
B12	cyan	3430	Mismatch repair	1/30	22/2505	0.0454545	3.79545	1.44966	0.233705	0.432151	0.341172	xseA	1
B12	cyan	3029	Mitochondrial biogenesis	1/30	24/2505	0.0416667	3.47917	1.34335	0.252114	0.432151	0.341172	hscB	1
B12	cyan	3019	Messenger RNA biogenesis	1/30	26/2505	0.0384615	3.21154	1.24777	0.270095	0.432151	0.341172	deaD	1
B12	cyan	564	Glycerophospholipid metabolism	1/30	26/2505	0.0384615	3.21154	1.24777	0.270095	0.432151	0.341172	eutA	1
B12	cyan	790	Folate biosynthesis	1/30	26/2505	0.0384615	3.21154	1.24777	0.270095	0.432151	0.341172	moaA	1
B12	cyan	2044	Secretion system	2/30	92/2505	0.0217391	1.81522	0.876958	0.302436	0.439727	0.347153	tatB/secE	2
B12	cyan	40	Pentose and glucuronate interconversions	1/30	32/2505	0.03125	2.60938	1.00858	0.321565	0.439727	0.347153	fucA	1
B12	cyan	640	Propanoate metabolism	1/30	33/2505	0.030303	2.5303	0.974093	0.329796	0.439727	0.347153	accA	1
B12	cyan	720	Other carbon fixation pathways	1/30	33/2505	0.030303	2.5303	0.974093	0.329796	0.439727	0.347153	accA	1
B12	cyan	51	Fructose and mannose metabolism	1/30	44/2505	0.0227273	1.89773	0.66131	0.414189	0.530162	0.418549	fucA	1
B12	cyan	240	Pyrimidine metabolism	1/30	54/2505	0.0185185	1.5463	0.446729	0.481925	0.57117	0.450924	dut	1
B12	cyan	620	Pyruvate metabolism	1/30	54/2505	0.0185185	1.5463	0.446729	0.481925	0.57117	0.450924	accA	1
B12	cyan	2024	Quorum sensing	1/30	59/2505	0.0169492	1.41525	0.355306	0.512889	0.586159	0.462757	secE	1
B12	cyan	2048	Prokaryotic defense system	1/30	64/2505	0.015625	1.30469	0.271801	0.54206	0.598136	0.472212	parE	1
B12	cyan	2020	Two-component system	2/30	169/2505	0.0118343	0.988166	-0.0175364	0.611595	0.652368	0.515028	citD/dnaA	2
B12	cyan	1002	Peptidases and inhibitors	1/30	91/2505	0.010989	0.917582	-0.0881581	0.672644	0.694342	0.548165	sppA	1
B12	cyan	3000	Transcription factors	1/30	175/2505	0.00571429	0.477143	-0.789431	0.887608	0.887608	0.700743	slmA	1
B13	lightyellow	3009	Ribosome biogenesis	6/24	74/2505	0.0810811	8.46284	6.40821	4.78e-05	0.0013391	0.00125855	rimK/ychF/rsmE/ruvX/rlmG/spoT	6
B13	lightyellow	3029	Mitochondrial biogenesis	2/24	24/2505	0.0833333	8.69792	3.72627	0.0213561	0.249104	0.23412	aspS/argS	2
B13	lightyellow	3440	Homologous recombination	2/24	27/2505	0.0740741	7.73148	3.45821	0.0266897	0.249104	0.23412	dnaT/dnaX	2
B13	lightyellow	1007	Amino acid related enzymes	2/24	44/2505	0.0454545	4.74432	2.46407	0.0651941	0.365087	0.343127	aspS/argS	2
B13	lightyellow	970	Aminoacyl-tRNA biosynthesis	2/24	44/2505	0.0454545	4.74432	2.46407	0.0651941	0.365087	0.343127	aspS/argS	2
B13	lightyellow	1011	Peptidoglycan biosynthesis and degradation proteins	2/24	50/2505	0.04	4.175	2.23004	0.0815576	0.366336	0.344301	pbpG/dacB	2
B13	lightyellow	3018	RNA degradation	1/24	16/2505	0.0625	6.52344	2.17955	0.143155	0.366336	0.344301	rhlB	1
B13	lightyellow	1501	beta-Lactam resistance	1/24	17/2505	0.0588235	6.13971	2.09097	0.151417	0.366336	0.344301	ampG	1
B13	lightyellow	3030	DNA replication	1/24	17/2505	0.0588235	6.13971	2.09097	0.151417	0.366336	0.344301	dnaX	1
B13	lightyellow	740	Riboflavin metabolism	1/24	17/2505	0.0588235	6.13971	2.09097	0.151417	0.366336	0.344301	ribB	1
B13	lightyellow	310	Lysine degradation	1/24	18/2505	0.0555556	5.79861	2.0092	0.159602	0.366336	0.344301	atoA	1
B13	lightyellow	3012	Translation factors	1/24	21/2505	0.047619	4.97024	1.79663	0.183708	0.366336	0.344301	prfC	1
B13	lightyellow	3430	Mismatch repair	1/24	22/2505	0.0454545	4.74432	1.73462	0.191595	0.366336	0.344301	dnaX	1
B13	lightyellow	550	Peptidoglycan biosynthesis	1/24	22/2505	0.0454545	4.74432	1.73462	0.191595	0.366336	0.344301	dacB	1
B13	lightyellow	1002	Peptidases and inhibitors	2/24	91/2505	0.021978	2.29396	1.23646	0.21602	0.366336	0.344301	pbpG/dacB	2
B13	lightyellow	3019	Messenger RNA biogenesis	1/24	26/2505	0.0384615	4.01442	1.51936	0.222418	0.366336	0.344301	rhlB	1
B13	lightyellow	564	Glycerophospholipid metabolism	1/24	26/2505	0.0384615	4.01442	1.51936	0.222418	0.366336	0.344301	pldB	1
B13	lightyellow	3016	Transfer RNA biogenesis	2/24	97/2505	0.0206186	2.15206	1.138	0.237501	0.369446	0.347224	aspS/argS	2
B13	lightyellow	3400	DNA repair and recombination proteins	2/24	104/2505	0.0192308	2.00721	1.03169	0.262751	0.373171	0.350724	dnaT/dnaX	2
B13	lightyellow	650	Butanoate metabolism	1/24	32/2505	0.03125	3.26172	1.26623	0.266551	0.373171	0.350724	atoA	1
B13	lightyellow	3032	DNA replication proteins	1/24	34/2505	0.0294118	3.06985	1.19496	0.28072	0.374294	0.35178	dnaX	1
B13	lightyellow	190	Oxidative phosphorylation	1/24	41/2505	0.0243902	2.54573	0.98133	0.328277	0.403632	0.379353	ndh	1
B13	lightyellow	10	Glycolysis / Gluconeogenesis	1/24	43/2505	0.0232558	2.42733	0.928373	0.341302	0.403632	0.379353	ptsG	1
B13	lightyellow	520	Amino sugar and nucleotide sugar metabolism	1/24	45/2505	0.0222222	2.31944	0.878293	0.354084	0.403632	0.379353	ptsG	1
B13	lightyellow	2060	Phosphotransferase system (PTS)	1/24	46/2505	0.0217391	2.26902	0.854236	0.360385	0.403632	0.379353	ptsG	1
B13	lightyellow	3036	Chromosome and associated proteins	1/24	63/2505	0.015873	1.65675	0.519164	0.458912	0.494213	0.464486	zapD	1
B13	lightyellow	2020	Two-component system	2/24	169/2505	0.0118343	1.23521	0.311363	0.489055	0.507169	0.476662	atoA/atoE	2
B13	lightyellow	230	Purine metabolism	1/24	73/2505	0.0136986	1.42979	0.36648	0.509889	0.509889	0.479219	spoT	1
B13	lightyellow	3009	Ribosome biogenesis	6/24	74/2505	0.0810811	8.46284	6.40821	4.78249e-05	0.0013391	0.00125855	rimK/ychF/rsmE/ruvX/rlmG/spoT	6
B13	lightyellow	3029	Mitochondrial biogenesis	2/24	24/2505	0.0833333	8.69792	3.72627	0.0213561	0.249104	0.23412	aspS/argS	2
B13	lightyellow	3440	Homologous recombination	2/24	27/2505	0.0740741	7.73148	3.45821	0.0266897	0.249104	0.23412	dnaT/dnaX	2
B13	lightyellow	1007	Amino acid related enzymes	2/24	44/2505	0.0454545	4.74432	2.46407	0.0651941	0.365087	0.343127	aspS/argS	2
B13	lightyellow	970	Aminoacyl-tRNA biosynthesis	2/24	44/2505	0.0454545	4.74432	2.46407	0.0651941	0.365087	0.343127	aspS/argS	2
B13	lightyellow	1011	Peptidoglycan biosynthesis and degradation proteins	2/24	50/2505	0.04	4.175	2.23004	0.0815576	0.366336	0.344301	pbpG/dacB	2
B13	lightyellow	3018	RNA degradation	1/24	16/2505	0.0625	6.52344	2.17955	0.143155	0.366336	0.344301	rhlB	1
B13	lightyellow	1501	beta-Lactam resistance	1/24	17/2505	0.0588235	6.13971	2.09097	0.151417	0.366336	0.344301	ampG	1
B13	lightyellow	3030	DNA replication	1/24	17/2505	0.0588235	6.13971	2.09097	0.151417	0.366336	0.344301	dnaX	1
B13	lightyellow	740	Riboflavin metabolism	1/24	17/2505	0.0588235	6.13971	2.09097	0.151417	0.366336	0.344301	ribB	1
B13	lightyellow	310	Lysine degradation	1/24	18/2505	0.0555556	5.79861	2.0092	0.159602	0.366336	0.344301	atoA	1
B13	lightyellow	3012	Translation factors	1/24	21/2505	0.047619	4.97024	1.79663	0.183708	0.366336	0.344301	prfC	1
B13	lightyellow	3430	Mismatch repair	1/24	22/2505	0.0454545	4.74432	1.73462	0.191595	0.366336	0.344301	dnaX	1
B13	lightyellow	550	Peptidoglycan biosynthesis	1/24	22/2505	0.0454545	4.74432	1.73462	0.191595	0.366336	0.344301	dacB	1
B13	lightyellow	1002	Peptidases and inhibitors	2/24	91/2505	0.021978	2.29396	1.23646	0.21602	0.366336	0.344301	pbpG/dacB	2
B13	lightyellow	3019	Messenger RNA biogenesis	1/24	26/2505	0.0384615	4.01442	1.51936	0.222418	0.366336	0.344301	rhlB	1
B13	lightyellow	564	Glycerophospholipid metabolism	1/24	26/2505	0.0384615	4.01442	1.51936	0.222418	0.366336	0.344301	pldB	1
B13	lightyellow	3016	Transfer RNA biogenesis	2/24	97/2505	0.0206186	2.15206	1.138	0.237501	0.369446	0.347224	aspS/argS	2
B13	lightyellow	3400	DNA repair and recombination proteins	2/24	104/2505	0.0192308	2.00721	1.03169	0.262751	0.373171	0.350724	dnaT/dnaX	2
B13	lightyellow	650	Butanoate metabolism	1/24	32/2505	0.03125	3.26172	1.26623	0.266551	0.373171	0.350724	atoA	1
B13	lightyellow	3032	DNA replication proteins	1/24	34/2505	0.0294118	3.06985	1.19496	0.28072	0.374294	0.35178	dnaX	1
B13	lightyellow	190	Oxidative phosphorylation	1/24	41/2505	0.0243902	2.54573	0.98133	0.328277	0.403632	0.379353	ndh	1
B13	lightyellow	10	Glycolysis / Gluconeogenesis	1/24	43/2505	0.0232558	2.42733	0.928373	0.341302	0.403632	0.379353	ptsG	1
B13	lightyellow	520	Amino sugar and nucleotide sugar metabolism	1/24	45/2505	0.0222222	2.31944	0.878293	0.354084	0.403632	0.379353	ptsG	1
B13	lightyellow	2060	Phosphotransferase system (PTS)	1/24	46/2505	0.0217391	2.26902	0.854236	0.360385	0.403632	0.379353	ptsG	1
B13	lightyellow	3036	Chromosome and associated proteins	1/24	63/2505	0.015873	1.65675	0.519164	0.458912	0.494213	0.464486	zapD	1
B13	lightyellow	2020	Two-component system	2/24	169/2505	0.0118343	1.23521	0.311363	0.489055	0.507169	0.476662	atoA/atoE	2
B13	lightyellow	230	Purine metabolism	1/24	73/2505	0.0136986	1.42979	0.36648	0.509889	0.509889	0.479219	spoT	1
B14	lightcyan	780	Biotin metabolism	2/32	13/2505	0.153846	12.0433	4.5402	0.0112974	0.36973	0.35583	fabF/bioH	2
B14	lightcyan	3060	Protein export	2/32	18/2505	0.111111	8.69792	3.72779	0.021297	0.36973	0.35583	tatC/secB	2
B14	lightcyan	3110	Chaperones and folding catalysts	3/32	55/2505	0.0545455	4.26989	2.78876	0.0316911	0.36973	0.35583	fklB/hscA/secB	3
B14	lightcyan	3070	Bacterial secretion system	2/32	32/2505	0.0625	4.89258	2.52046	0.0618224	0.499242	0.480473	tatC/secB	2
B14	lightcyan	1005	Lipopolysaccharide biosynthesis proteins	2/32	42/2505	0.047619	3.72768	2.02752	0.0992519	0.499242	0.480473	lpxD/kdsB	2
B14	lightcyan	2040	Flagellar assembly	2/32	44/2505	0.0454545	3.55824	1.94712	0.107368	0.499242	0.480473	flgN/fliI	2
B14	lightcyan	2044	Secretion system	3/32	92/2505	0.0326087	2.55265	1.72571	0.110658	0.499242	0.480473	tatC/fliI/secB	3
B14	lightcyan	2060	Phosphotransferase system (PTS)	2/32	46/2505	0.0434783	3.40353	1.87124	0.11566	0.499242	0.480473	ulaB/nagE	2
B14	lightcyan	61	Fatty acid biosynthesis	1/32	14/2505	0.0714286	5.59152	1.95936	0.165119	0.499242	0.480473	fabF	1
B14	lightcyan	3036	Chromosome and associated proteins	2/32	63/2505	0.031746	2.48512	1.35781	0.191484	0.499242	0.480473	lrp/mukF	2
B14	lightcyan	450	Selenocompound metabolism	1/32	17/2505	0.0588235	4.60478	1.69613	0.196895	0.499242	0.480473	metE	1
B14	lightcyan	53	Ascorbate and aldarate metabolism	1/32	17/2505	0.0588235	4.60478	1.69613	0.196895	0.499242	0.480473	ulaB	1
B14	lightcyan	710	Carbon fixation by Calvin cycle	1/32	17/2505	0.0588235	4.60478	1.69613	0.196895	0.499242	0.480473	glpX	1
B14	lightcyan	2035	Bacterial motility proteins	2/32	67/2505	0.0298507	2.33675	1.2614	0.210271	0.499242	0.480473	flgN/fliI	2
B14	lightcyan	1004	Lipid biosynthesis proteins	1/32	21/2505	0.047619	3.72768	1.4276	0.237446	0.499242	0.480473	fabF	1
B14	lightcyan	3012	Translation factors	1/32	21/2505	0.047619	3.72768	1.4276	0.237446	0.499242	0.480473	frr	1
B14	lightcyan	3009	Ribosome biogenesis	2/32	74/2505	0.027027	2.11571	1.10804	0.243592	0.499242	0.480473	rsmB/rlmJ	2
B14	lightcyan	330	Arginine and proline metabolism	1/32	24/2505	0.0416667	3.26172	1.26623	0.266551	0.499242	0.480473	speA	1
B14	lightcyan	541	Biosynthesis of various nucleotide sugars	1/32	26/2505	0.0384615	3.01082	1.1722	0.285352	0.499242	0.480473	kdsB	1
B14	lightcyan	30	Pentose phosphate pathway	1/32	27/2505	0.037037	2.89931	1.12851	0.294577	0.499242	0.480473	glpX	1
B14	lightcyan	540	Lipopolysaccharide biosynthesis	1/32	28/2505	0.0357143	2.79576	1.08679	0.303687	0.499242	0.480473	lpxD	1
B14	lightcyan	680	Methane metabolism	1/32	31/2505	0.0322581	2.5252	0.971826	0.330337	0.499242	0.480473	glpX	1
B14	lightcyan	3016	Transfer RNA biogenesis	2/32	97/2505	0.0206186	1.61405	0.701518	0.353607	0.499242	0.480473	glyQ/trmL	2
B14	lightcyan	2020	Two-component system	3/32	169/2505	0.0177515	1.38961	0.596506	0.36782	0.499242	0.480473	citG/fdnG/fdnH	3
B14	lightcyan	270	Cysteine and methionine metabolism	1/32	36/2505	0.0277778	2.17448	0.807265	0.372573	0.499242	0.480473	metE	1
B14	lightcyan	630	Glyoxylate and dicarboxylate metabolism	1/32	39/2505	0.025641	2.00721	0.721002	0.396664	0.499242	0.480473	glcF	1
B14	lightcyan	10	Glycolysis / Gluconeogenesis	1/32	43/2505	0.0232558	1.82049	0.617228	0.427395	0.499242	0.480473	glpX	1
B14	lightcyan	1007	Amino acid related enzymes	1/32	44/2505	0.0227273	1.77912	0.593	0.434837	0.499242	0.480473	glyQ	1
B14	lightcyan	51	Fructose and mannose metabolism	1/32	44/2505	0.0227273	1.77912	0.593	0.434837	0.499242	0.480473	glpX	1
B14	lightcyan	970	Aminoacyl-tRNA biosynthesis	1/32	44/2505	0.0227273	1.77912	0.593	0.434837	0.499242	0.480473	glyQ	1
B14	lightcyan	520	Amino sugar and nucleotide sugar metabolism	1/32	45/2505	0.0222222	1.73958	0.569385	0.442186	0.499242	0.480473	nagE	1
B14	lightcyan	3010	Ribosome	1/32	58/2505	0.0172414	1.34968	0.306439	0.52969	0.551601	0.530864	rpsB	1
B14	lightcyan	3011	Ribosome	1/32	58/2505	0.0172414	1.34968	0.306439	0.52969	0.551601	0.530864	rpsB	1
B14	lightcyan	2024	Quorum sensing	1/32	59/2505	0.0169492	1.3268	0.288909	0.535841	0.551601	0.530864	secB	1
B14	lightcyan	3000	Transcription factors	1/32	175/2505	0.00571429	0.447321	-0.862172	0.902943	0.902943	0.868998	lrp	1
B15	darkgreen	2035	Bacterial motility proteins	11/27	67/2505	0.164179	15.2322	12.3237	2.00999e-11	4.42198e-10	3.8084e-10	tsr/flgD/flgE/flgK/flhB/cheZ/tar/cheA/fliC/fliM/fliN	11
B15	darkgreen	2030	Bacterial chemotaxis	6/27	20/2505	0.3	27.8333	12.574	3.03927e-08	3.3432e-07	2.87931e-07	tsr/cheZ/tar/cheA/fliM/fliN	6
B15	darkgreen	2040	Flagellar assembly	7/27	44/2505	0.159091	14.7601	9.61038	2.15187e-07	1.57804e-06	1.35908e-06	flgD/flgE/flgK/flhB/fliC/fliM/fliN	7
B15	darkgreen	2020	Two-component system	7/27	169/2505	0.0414201	3.84287	3.99403	0.00157354	0.00865446	0.0074536	tsr/citT/citF/citE/tar/cheA/fliC	7
B15	darkgreen	1003	Glycosyltransferases	1/27	15/2505	0.0666667	6.18519	2.10213	0.15042	0.47501	0.4091	wecA	1
B15	darkgreen	543	Exopolysaccharide biosynthesis	1/27	15/2505	0.0666667	6.18519	2.10213	0.15042	0.47501	0.4091	wecA	1
B15	darkgreen	670	One carbon pool by folate	1/27	18/2505	0.0555556	5.15432	1.84606	0.177769	0.47501	0.4091	metK	1
B15	darkgreen	860	Porphyrin metabolism	1/27	22/2505	0.0454545	4.21717	1.58178	0.212919	0.47501	0.4091	eutT	1
B15	darkgreen	760	Nicotinate and nicotinamide metabolism	1/27	23/2505	0.0434783	4.03382	1.52546	0.221477	0.47501	0.4091	pncC	1
B15	darkgreen	2044	Secretion system	2/27	92/2505	0.0217391	2.01691	1.03716	0.26096	0.47501	0.4091	flhB/fliN	2
B15	darkgreen	680	Methane metabolism	1/27	31/2505	0.0322581	2.99283	1.1652	0.286794	0.47501	0.4091	pta	1
B15	darkgreen	1001	Protein kinases	1/27	32/2505	0.03125	2.89931	1.12851	0.294577	0.47501	0.4091	cheA	1
B15	darkgreen	640	Propanoate metabolism	1/27	33/2505	0.030303	2.81145	1.09322	0.302279	0.47501	0.4091	pta	1
B15	darkgreen	720	Other carbon fixation pathways	1/27	33/2505	0.030303	2.81145	1.09322	0.302279	0.47501	0.4091	pta	1
B15	darkgreen	270	Cysteine and methionine metabolism	1/27	36/2505	0.0277778	2.57716	0.994752	0.324902	0.476522	0.410402	metK	1
B15	darkgreen	1005	Lipopolysaccharide biosynthesis proteins	1/27	42/2505	0.0238095	2.20899	0.824642	0.368046	0.506064	0.435844	wecA	1
B15	darkgreen	2026	Biofilm formation - Escherichia coli	1/27	49/2505	0.0204082	1.89342	0.659159	0.415029	0.537096	0.462571	pdeH	1
B15	darkgreen	620	Pyruvate metabolism	1/27	54/2505	0.0185185	1.71811	0.556753	0.446509	0.545734	0.47001	pta	1
B15	darkgreen	2022	Two-component system	1/27	62/2505	0.016129	1.49642	0.413074	0.493512	0.54902	0.472841	cheA	1
B15	darkgreen	3036	Chromosome and associated proteins	1/27	63/2505	0.015873	1.47266	0.39655	0.499109	0.54902	0.472841	zipA	1
B15	darkgreen	3000	Transcription factors	1/27	175/2505	0.00571429	0.530159	-0.672575	0.859978	0.864791	0.744796	cdaR	1
B15	darkgreen	2010	ABC transporters	1/27	178/2505	0.00561798	0.521223	-0.691661	0.864791	0.864791	0.744796	malF	1
B16	green	2040	Flagellar assembly	13/195	44/2505	0.295455	3.79545	5.4344	1.56e-05	0.00127693	0.00113104	flgM/flgB/flgC/flgF/flgH/flgL/flhA/fliA/fliT/fliJ/fliK/fliO/rpoD	13
B16	green	2035	Bacterial motility proteins	15/195	67/2505	0.223881	2.876	4.5215	0.000125593	0.00514932	0.00456102	flgM/flgB/flgC/flgF/flgH/flgL/flhA/cheY/tap/cheW/fliA/fliT/fliJ/fliK/fliO	15
B16	green	230	Purine metabolism	13/195	73/2505	0.178082	2.28767	3.24349	0.00340958	0.0931952	0.0825477	purD/purH/purA/cpdB/purK/purB/purT/purF/purM/purN/arcC/guaD/cpdA	13
B16	green	450	Selenocompound metabolism	5/195	17/2505	0.294118	3.77828	3.3389	0.00774952	0.117903	0.104433	metB/ynfF/ygfK/ygfM/xdhD	5
B16	green	250	Alanine, aspartate and glutamate metabolism	7/195	31/2505	0.225806	2.90074	3.09338	0.00817118	0.117903	0.104433	aspA/purA/purB/purF/ansB/gltB/gltD	7
B16	green	670	One carbon pool by folate	5/195	18/2505	0.277778	3.56838	3.17677	0.0100649	0.117903	0.104433	metF/purH/folD/purN/glyA	5
B16	green	910	Nitrogen metabolism	5/195	18/2505	0.277778	3.56838	3.17677	0.0100649	0.117903	0.104433	nrfA/napA/arcC/gltB/gltD	5
B16	green	564	Glycerophospholipid metabolism	6/195	26/2505	0.230769	2.9645	2.92502	0.0126847	0.124795	0.110537	plsB/glpQ/glpA/glpB/glpC/pssA	6
B16	green	52	Galactose metabolism	7/195	34/2505	0.205882	2.6448	2.80507	0.013697	0.124795	0.110537	dgoA/dgoK/pfkA/lacZ/glk/agaV/agaS	7
B16	green	2060	Phosphotransferase system (PTS)	8/195	46/2505	0.173913	2.23411	2.45405	0.0232381	0.190553	0.168782	ulaA/malX/fruB/srlA/srlE/ptsP/crr/agaV	8
B16	green	2010	ABC transporters	21/195	178/2505	0.117978	1.51556	2.07309	0.0320263	0.238742	0.211466	rbsA/rbsC/malE/alsC/metI/metN/artJ/potB/lsrA/lsrD/mglA/ccmA/hisJ/livG/nikA/nikB/nikC/nikD/nikE/dppB/xylF	21
B16	green	53	Ascorbate and aldarate metabolism	4/195	17/2505	0.235294	3.02262	2.43077	0.0379098	0.244428	0.216502	ulaG/ulaA/ulaE/garD	4
B16	green	720	Other carbon fixation pathways	6/195	33/2505	0.181818	2.33566	2.24367	0.0387507	0.244428	0.216502	metF/ppc/fdhF/folD/ackA/accC	6
B16	green	2030	Bacterial chemotaxis	4/195	20/2505	0.2	2.56923	2.04676	0.0643412	0.376856	0.3338	malE/cheY/tap/cheW	4
B16	green	680	Methane metabolism	5/195	31/2505	0.16129	2.07196	1.74457	0.0879856	0.480988	0.426036	pfkA/ppc/fdhF/ackA/glyA	5
B16	green	220	Arginine biosynthesis	3/195	16/2505	0.1875	2.40865	1.64203	0.12281	0.629399	0.557491	argC/arcC/argD	3
B16	green	520	Amino sugar and nucleotide sugar metabolism	6/195	45/2505	0.133333	1.71282	1.40168	0.132686	0.640016	0.566895	wecB/malX/glk/murQ/crr/agaV	6
B16	green	3440	Homologous recombination	4/195	27/2505	0.148148	1.90313	1.3706	0.153548	0.688291	0.609655	holC/dnaE/recO/recF	4
B16	green	2020	Two-component system	17/195	169/2505	0.100592	1.29222	1.14272	0.159482	0.688291	0.609655	mdtD/wecB/zraS/basR/dcuB/dcuR/citX/ompF/flgM/cheY/tap/cheW/fliA/btsR/tolC/uhpT/arcA	17
B16	green	40	Pentose and glucuronate interconversions	4/195	32/2505	0.125	1.60577	1.00184	0.235044	0.738511	0.654137	ulaE/uxaB/fucI/uxaC	4
B16	green	10	Glycolysis / Gluconeogenesis	5/195	43/2505	0.116279	1.49374	0.948672	0.239788	0.738511	0.654137	pfkA/malX/glk/crr/yiaY	5
B16	green	3430	Mismatch repair	3/195	22/2505	0.136364	1.75175	1.02878	0.242343	0.738511	0.654137	holC/dnaE/dam	3
B16	green	1503	Cationic antimicrobial peptide (CAMP) resistance	4/195	33/2505	0.121212	1.55711	0.93584	0.252485	0.738511	0.654137	dsbA/basR/arnF/tolC	4
B16	green	640	Propanoate metabolism	4/195	33/2505	0.121212	1.55711	0.93584	0.252485	0.738511	0.654137	ackA/scpB/tdcD/accC	4
B16	green	51	Fructose and mannose metabolism	5/195	44/2505	0.113636	1.45979	0.893838	0.254829	0.738511	0.654137	pfkA/srlA/srlE/srlD/fucI	5
B16	green	300	Lysine biosynthesis	2/195	13/2505	0.153846	1.97633	1.02523	0.268564	0.738511	0.654137	lysA/argD	2
B16	green	362	Benzoate degradation	2/195	13/2505	0.153846	1.97633	1.02523	0.268564	0.738511	0.654137	fadI/fdx	2
B16	green	470	D-Amino acid metabolism	2/195	13/2505	0.153846	1.97633	1.02523	0.268564	0.738511	0.654137	alr/lysA	2
B16	green	561	Glycerolipid metabolism	2/195	13/2505	0.153846	1.97633	1.02523	0.268564	0.738511	0.654137	glpK/plsB	2
B16	green	3032	DNA replication proteins	4/195	34/2505	0.117647	1.51131	0.872003	0.270187	0.738511	0.654137	holC/dnaE/dam/gyrB	4
B16	green	4147	Exosome	4/195	35/2505	0.114286	1.46813	0.810181	0.288102	0.762075	0.675009	glpK/tuf/purH/fixB	4
B16	green	71	Fatty acid degradation	2/195	14/2505	0.142857	1.83516	0.910286	0.298431	0.764729	0.677359	fadI/yiaY	2
B16	green	3019	Messenger RNA biogenesis	3/195	26/2505	0.115385	1.48225	0.718039	0.329847	0.819619	0.725978	pfkA/rne/rapZ	3
B16	green	2022	Two-component system	6/195	62/2505	0.0967742	1.24318	0.563227	0.35166	0.833569	0.738334	zraS/basR/dcuR/cheY/btsR/arcA	6
B16	green	3018	RNA degradation	2/195	16/2505	0.125	1.60577	0.706128	0.357431	0.833569	0.738334	pfkA/rne	2
B16	green	1501	beta-Lactam resistance	2/195	17/2505	0.117647	1.51131	0.614489	0.386288	0.833569	0.738334	ompF/tolC	2
B16	green	3030	DNA replication	2/195	17/2505	0.117647	1.51131	0.614489	0.386288	0.833569	0.738334	holC/dnaE	2
B16	green	740	Riboflavin metabolism	2/195	17/2505	0.117647	1.51131	0.614489	0.386288	0.833569	0.738334	aphA/ybjI	2
B16	green	620	Pyruvate metabolism	5/195	54/2505	0.0925926	1.18946	0.408854	0.412679	0.867684	0.768552	ppc/ackA/eutE/accC/yiaY	5
B16	green	920	Sulfur metabolism	3/195	31/2505	0.0967742	1.24318	0.395759	0.438622	0.884384	0.783344	metB/metA/dmsA	3
B16	green	1504	Antimicrobial resistance genes	2/195	19/2505	0.105263	1.35223	0.44769	0.442192	0.884384	0.783344	ompF/tolC	2
B16	green	500	Starch and sucrose metabolism	3/195	32/2505	0.09375	1.20433	0.337922	0.459682	0.897475	0.794939	malX/glk/crr	3
B16	green	1004	Lipid biosynthesis proteins	2/195	21/2505	0.0952381	1.22344	0.298696	0.495195	0.9112	0.807096	plsB/fadK	2
B16	green	3012	Translation factors	2/195	21/2505	0.0952381	1.22344	0.298696	0.495195	0.9112	0.807096	tuf/epmC	2
B16	green	3000	Transcription factors	14/195	175/2505	0.08	1.02769	0.110339	0.500049	0.9112	0.807096	cytR/metJ/melR/lgoR/caiF/rnk/emrR/srlR/galR/tdcA/agaR/argR/nikR/lldR	14
B16	green	2026	Biofilm formation - Escherichia coli	4/195	49/2505	0.0816327	1.04867	0.0999389	0.537747	0.938181	0.830995	flgM/fliA/crr/arcA	4
B16	green	130	Ubiquinone and other terpenoid-quinone biosynthesis	2/195	23/2505	0.0869565	1.11706	0.163828	0.54491	0.938181	0.830995	ubiU/ubiV	2
B16	green	280	Valine, leucine and isoleucine degradation	1/195	10/2505	0.1	1.28462	0.26197	0.556001	0.938181	0.830995	fadI	1
B16	green	330	Arginine and proline metabolism	2/195	24/2505	0.0833333	1.07051	0.10083	0.568465	0.938181	0.830995	codA/puuC	2
B16	green	1002	Peptidases and inhibitors	7/195	91/2505	0.0769231	0.988166	-0.0334059	0.572061	0.938181	0.830995	hslV/pepE/pepD/purF/ubiU/ubiV/gltB	7
B16	green	3021	Transcription machinery	2/195	25/2505	0.08	1.02769	0.0404233	0.591132	0.94492	0.836964	fliA/rpoD	2
B16	green	790	Folate biosynthesis	2/195	26/2505	0.0769231	0.988166	-0.0176206	0.612906	0.94492	0.836964	moaB/mocA	2
B16	green	240	Pyrimidine metabolism	4/195	54/2505	0.0740741	0.951567	-0.104519	0.616673	0.94492	0.836964	cpdB/rihC/codA/yhdE	4
B16	green	3110	Chaperones and folding catalysts	4/195	55/2505	0.0727273	0.934266	-0.143192	0.631425	0.94492	0.836964	dsbA/dmsD/hslR/grxC	4
B16	green	30	Pentose phosphate pathway	2/195	27/2505	0.0740741	0.951567	-0.0735024	0.633788	0.94492	0.836964	rbsK/pfkA	2
B16	green	1007	Amino acid related enzymes	3/195	44/2505	0.0681818	0.875874	-0.241302	0.678464	0.977426	0.865756	ybdL/thrS/argD	3
B16	green	61	Fatty acid biosynthesis	1/195	14/2505	0.0714286	0.917582	-0.0898308	0.67943	0.977426	0.865756	accC	1
B16	green	3070	Bacterial secretion system	2/195	32/2505	0.0625	0.802885	-0.325996	0.725174	0.977558	0.865873	secD/tolC	2
B16	green	710	Carbon fixation by Calvin cycle	1/195	17/2505	0.0588235	0.755656	-0.293649	0.749001	0.977558	0.865873	ppc	1
B16	green	260	Glycine, serine and threonine metabolism	2/195	34/2505	0.0588235	0.755656	-0.416709	0.75598	0.977558	0.865873	glyA/pssA	2
B16	green	1011	Peptidoglycan biosynthesis and degradation proteins	3/195	50/2505	0.06	0.770769	-0.475621	0.760342	0.977558	0.865873	alr/ampD/rlpA	3
B16	green	3060	Protein export	1/195	18/2505	0.0555556	0.713675	-0.354149	0.768673	0.977558	0.865873	secD	1
B16	green	270	Cysteine and methionine metabolism	2/195	36/2505	0.0555556	0.713675	-0.502664	0.783773	0.977558	0.865873	metB/metA	2
B16	green	350	Tyrosine metabolism	1/195	19/2505	0.0526316	0.676113	-0.411669	0.786811	0.977558	0.865873	yiaY	1
B16	green	4122	Sulfur relay system	1/195	19/2505	0.0526316	0.676113	-0.411669	0.786811	0.977558	0.865873	moaB	1
B16	green	480	Glutathione metabolism	1/195	20/2505	0.05	0.642308	-0.466541	0.803533	0.977558	0.865873	pepD	1
B16	green	860	Porphyrin metabolism	1/195	22/2505	0.0454545	0.583916	-0.56942	0.833163	0.977558	0.865873	cobC	1
B16	green	3400	DNA repair and recombination proteins	6/195	104/2505	0.0576923	0.741124	-0.783322	0.834024	0.977558	0.865873	holC/dnaE/recO/dam/gyrB/recF	6
B16	green	760	Nicotinate and nicotinamide metabolism	1/195	23/2505	0.0434783	0.558528	-0.617866	0.846265	0.977558	0.865873	pncA	1
B16	green	2024	Quorum sensing	3/195	59/2505	0.0508475	0.653194	-0.783092	0.850832	0.977558	0.865873	lsrA/lsrD/livG	3
B16	green	2044	Secretion system	5/195	92/2505	0.0543478	0.698161	-0.85688	0.856873	0.977558	0.865873	ecpA/secD/flhA/fliO/tolC	5
B16	green	3029	Mitochondrial biogenesis	1/195	24/2505	0.0416667	0.535256	-0.66456	0.858344	0.977558	0.865873	tuf	1
B16	green	541	Biosynthesis of various nucleotide sugars	1/195	26/2505	0.0384615	0.494083	-0.75328	0.87974	0.981725	0.869564	wecB	1
B16	green	2048	Prokaryotic defense system	3/195	64/2505	0.046875	0.602163	-0.936568	0.887035	0.981725	0.869564	tabA/hsdR/dam	3
B16	green	540	Lipopolysaccharide biosynthesis	1/195	28/2505	0.0357143	0.458791	-0.836584	0.897919	0.981725	0.869564	waaO	1
B16	green	1001	Protein kinases	1/195	32/2505	0.03125	0.401442	-0.989914	0.926479	0.984632	0.872138	zraS	1
B16	green	3009	Ribosome biogenesis	3/195	74/2505	0.0405405	0.52079	-1.21556	0.936883	0.984632	0.872138	rimJ/rne/prmA	3
B16	green	630	Glyoxylate and dicarboxylate metabolism	1/195	39/2505	0.025641	0.329389	-1.22613	0.958657	0.984632	0.872138	glyA	1
B16	green	190	Oxidative phosphorylation	1/195	41/2505	0.0243902	0.313321	-1.28782	0.964938	0.984632	0.872138	nuoE	1
B16	green	1005	Lipopolysaccharide biosynthesis proteins	1/195	42/2505	0.0238095	0.305861	-1.31785	0.967713	0.984632	0.872138	waaO	1
B16	green	970	Aminoacyl-tRNA biosynthesis	1/195	44/2505	0.0227273	0.291958	-1.37644	0.972624	0.984632	0.872138	thrS	1
B16	green	3016	Transfer RNA biogenesis	1/195	97/2505	0.0103093	0.132435	-2.53156	0.999672	0.999672	0.88546	thrS	1
B16	green	2040	Flagellar assembly	13/195	44/2505	0.295455	3.79545	5.4344	1.55723e-05	0.00127693	0.00113104	flgM/flgB/flgC/flgF/flgH/flgL/flhA/fliA/fliT/fliJ/fliK/fliO/rpoD	13
B16	green	2035	Bacterial motility proteins	15/195	67/2505	0.223881	2.876	4.5215	0.000125593	0.00514932	0.00456102	flgM/flgB/flgC/flgF/flgH/flgL/flhA/cheY/tap/cheW/fliA/fliT/fliJ/fliK/fliO	15
B16	green	230	Purine metabolism	13/195	73/2505	0.178082	2.28767	3.24349	0.00340958	0.0931952	0.0825477	purD/purH/purA/cpdB/purK/purB/purT/purF/purM/purN/arcC/guaD/cpdA	13
B16	green	450	Selenocompound metabolism	5/195	17/2505	0.294118	3.77828	3.3389	0.00774952	0.117903	0.104433	metB/ynfF/ygfK/ygfM/xdhD	5
B16	green	250	Alanine, aspartate and glutamate metabolism	7/195	31/2505	0.225806	2.90074	3.09338	0.00817118	0.117903	0.104433	aspA/purA/purB/purF/ansB/gltB/gltD	7
B16	green	670	One carbon pool by folate	5/195	18/2505	0.277778	3.56838	3.17677	0.0100649	0.117903	0.104433	metF/purH/folD/purN/glyA	5
B16	green	910	Nitrogen metabolism	5/195	18/2505	0.277778	3.56838	3.17677	0.0100649	0.117903	0.104433	nrfA/napA/arcC/gltB/gltD	5
B16	green	564	Glycerophospholipid metabolism	6/195	26/2505	0.230769	2.9645	2.92502	0.0126847	0.124795	0.110537	plsB/glpQ/glpA/glpB/glpC/pssA	6
B16	green	52	Galactose metabolism	7/195	34/2505	0.205882	2.6448	2.80507	0.013697	0.124795	0.110537	dgoA/dgoK/pfkA/lacZ/glk/agaV/agaS	7
B16	green	2060	Phosphotransferase system (PTS)	8/195	46/2505	0.173913	2.23411	2.45405	0.0232381	0.190553	0.168782	ulaA/malX/fruB/srlA/srlE/ptsP/crr/agaV	8
B16	green	2010	ABC transporters	21/195	178/2505	0.117978	1.51556	2.07309	0.0320263	0.238742	0.211466	rbsA/rbsC/malE/alsC/metI/metN/artJ/potB/lsrA/lsrD/mglA/ccmA/hisJ/livG/nikA/nikB/nikC/nikD/nikE/dppB/xylF	21
B16	green	53	Ascorbate and aldarate metabolism	4/195	17/2505	0.235294	3.02262	2.43077	0.0379098	0.244428	0.216502	ulaG/ulaA/ulaE/garD	4
B16	green	720	Other carbon fixation pathways	6/195	33/2505	0.181818	2.33566	2.24367	0.0387507	0.244428	0.216502	metF/ppc/fdhF/folD/ackA/accC	6
B16	green	2030	Bacterial chemotaxis	4/195	20/2505	0.2	2.56923	2.04676	0.0643412	0.376856	0.3338	malE/cheY/tap/cheW	4
B16	green	680	Methane metabolism	5/195	31/2505	0.16129	2.07196	1.74457	0.0879856	0.480988	0.426036	pfkA/ppc/fdhF/ackA/glyA	5
B16	green	220	Arginine biosynthesis	3/195	16/2505	0.1875	2.40865	1.64203	0.12281	0.629399	0.557491	argC/arcC/argD	3
B16	green	520	Amino sugar and nucleotide sugar metabolism	6/195	45/2505	0.133333	1.71282	1.40168	0.132686	0.640016	0.566895	wecB/malX/glk/murQ/crr/agaV	6
B16	green	3440	Homologous recombination	4/195	27/2505	0.148148	1.90313	1.3706	0.153548	0.688291	0.609655	holC/dnaE/recO/recF	4
B16	green	2020	Two-component system	17/195	169/2505	0.100592	1.29222	1.14272	0.159482	0.688291	0.609655	mdtD/wecB/zraS/basR/dcuB/dcuR/citX/ompF/flgM/cheY/tap/cheW/fliA/btsR/tolC/uhpT/arcA	17
B16	green	40	Pentose and glucuronate interconversions	4/195	32/2505	0.125	1.60577	1.00184	0.235044	0.738511	0.654137	ulaE/uxaB/fucI/uxaC	4
B16	green	10	Glycolysis / Gluconeogenesis	5/195	43/2505	0.116279	1.49374	0.948672	0.239788	0.738511	0.654137	pfkA/malX/glk/crr/yiaY	5
B16	green	3430	Mismatch repair	3/195	22/2505	0.136364	1.75175	1.02878	0.242343	0.738511	0.654137	holC/dnaE/dam	3
B16	green	1503	Cationic antimicrobial peptide (CAMP) resistance	4/195	33/2505	0.121212	1.55711	0.93584	0.252485	0.738511	0.654137	dsbA/basR/arnF/tolC	4
B16	green	640	Propanoate metabolism	4/195	33/2505	0.121212	1.55711	0.93584	0.252485	0.738511	0.654137	ackA/scpB/tdcD/accC	4
B16	green	51	Fructose and mannose metabolism	5/195	44/2505	0.113636	1.45979	0.893838	0.254829	0.738511	0.654137	pfkA/srlA/srlE/srlD/fucI	5
B16	green	300	Lysine biosynthesis	2/195	13/2505	0.153846	1.97633	1.02523	0.268564	0.738511	0.654137	lysA/argD	2
B16	green	362	Benzoate degradation	2/195	13/2505	0.153846	1.97633	1.02523	0.268564	0.738511	0.654137	fadI/fdx	2
B16	green	470	D-Amino acid metabolism	2/195	13/2505	0.153846	1.97633	1.02523	0.268564	0.738511	0.654137	alr/lysA	2
B16	green	561	Glycerolipid metabolism	2/195	13/2505	0.153846	1.97633	1.02523	0.268564	0.738511	0.654137	glpK/plsB	2
B16	green	3032	DNA replication proteins	4/195	34/2505	0.117647	1.51131	0.872003	0.270187	0.738511	0.654137	holC/dnaE/dam/gyrB	4
B16	green	4147	Exosome	4/195	35/2505	0.114286	1.46813	0.810181	0.288102	0.762075	0.675009	glpK/tuf/purH/fixB	4
B16	green	71	Fatty acid degradation	2/195	14/2505	0.142857	1.83516	0.910286	0.298431	0.764729	0.677359	fadI/yiaY	2
B16	green	3019	Messenger RNA biogenesis	3/195	26/2505	0.115385	1.48225	0.718039	0.329847	0.819619	0.725978	pfkA/rne/rapZ	3
B16	green	2022	Two-component system	6/195	62/2505	0.0967742	1.24318	0.563227	0.35166	0.833569	0.738334	zraS/basR/dcuR/cheY/btsR/arcA	6
B16	green	3018	RNA degradation	2/195	16/2505	0.125	1.60577	0.706128	0.357431	0.833569	0.738334	pfkA/rne	2
B16	green	1501	beta-Lactam resistance	2/195	17/2505	0.117647	1.51131	0.614489	0.386288	0.833569	0.738334	ompF/tolC	2
B16	green	3030	DNA replication	2/195	17/2505	0.117647	1.51131	0.614489	0.386288	0.833569	0.738334	holC/dnaE	2
B16	green	740	Riboflavin metabolism	2/195	17/2505	0.117647	1.51131	0.614489	0.386288	0.833569	0.738334	aphA/ybjI	2
B16	green	620	Pyruvate metabolism	5/195	54/2505	0.0925926	1.18946	0.408854	0.412679	0.867684	0.768552	ppc/ackA/eutE/accC/yiaY	5
B16	green	920	Sulfur metabolism	3/195	31/2505	0.0967742	1.24318	0.395759	0.438622	0.884384	0.783344	metB/metA/dmsA	3
B16	green	1504	Antimicrobial resistance genes	2/195	19/2505	0.105263	1.35223	0.44769	0.442192	0.884384	0.783344	ompF/tolC	2
B16	green	500	Starch and sucrose metabolism	3/195	32/2505	0.09375	1.20433	0.337922	0.459682	0.897475	0.794939	malX/glk/crr	3
B16	green	1004	Lipid biosynthesis proteins	2/195	21/2505	0.0952381	1.22344	0.298696	0.495195	0.9112	0.807096	plsB/fadK	2
B16	green	3012	Translation factors	2/195	21/2505	0.0952381	1.22344	0.298696	0.495195	0.9112	0.807096	tuf/epmC	2
B16	green	3000	Transcription factors	14/195	175/2505	0.08	1.02769	0.110339	0.500049	0.9112	0.807096	cytR/metJ/melR/lgoR/caiF/rnk/emrR/srlR/galR/tdcA/agaR/argR/nikR/lldR	14
B16	green	2026	Biofilm formation - Escherichia coli	4/195	49/2505	0.0816327	1.04867	0.0999389	0.537747	0.938181	0.830995	flgM/fliA/crr/arcA	4
B16	green	130	Ubiquinone and other terpenoid-quinone biosynthesis	2/195	23/2505	0.0869565	1.11706	0.163828	0.54491	0.938181	0.830995	ubiU/ubiV	2
B16	green	280	Valine, leucine and isoleucine degradation	1/195	10/2505	0.1	1.28462	0.26197	0.556001	0.938181	0.830995	fadI	1
B16	green	330	Arginine and proline metabolism	2/195	24/2505	0.0833333	1.07051	0.10083	0.568465	0.938181	0.830995	codA/puuC	2
B16	green	1002	Peptidases and inhibitors	7/195	91/2505	0.0769231	0.988166	-0.033406	0.572061	0.938181	0.830995	hslV/pepE/pepD/purF/ubiU/ubiV/gltB	7
B16	green	3021	Transcription machinery	2/195	25/2505	0.08	1.02769	0.0404233	0.591132	0.94492	0.836964	fliA/rpoD	2
B16	green	790	Folate biosynthesis	2/195	26/2505	0.0769231	0.988166	-0.0176206	0.612906	0.94492	0.836964	moaB/mocA	2
B16	green	240	Pyrimidine metabolism	4/195	54/2505	0.0740741	0.951567	-0.104519	0.616673	0.94492	0.836964	cpdB/rihC/codA/yhdE	4
B16	green	3110	Chaperones and folding catalysts	4/195	55/2505	0.0727273	0.934266	-0.143192	0.631425	0.94492	0.836964	dsbA/dmsD/hslR/grxC	4
B16	green	30	Pentose phosphate pathway	2/195	27/2505	0.0740741	0.951567	-0.0735024	0.633788	0.94492	0.836964	rbsK/pfkA	2
B16	green	1007	Amino acid related enzymes	3/195	44/2505	0.0681818	0.875874	-0.241302	0.678464	0.977426	0.865756	ybdL/thrS/argD	3
B16	green	61	Fatty acid biosynthesis	1/195	14/2505	0.0714286	0.917582	-0.0898308	0.67943	0.977426	0.865756	accC	1
B16	green	3070	Bacterial secretion system	2/195	32/2505	0.0625	0.802885	-0.325996	0.725174	0.977558	0.865873	secD/tolC	2
B16	green	710	Carbon fixation by Calvin cycle	1/195	17/2505	0.0588235	0.755656	-0.293649	0.749001	0.977558	0.865873	ppc	1
B16	green	260	Glycine, serine and threonine metabolism	2/195	34/2505	0.0588235	0.755656	-0.416709	0.75598	0.977558	0.865873	glyA/pssA	2
B16	green	1011	Peptidoglycan biosynthesis and degradation proteins	3/195	50/2505	0.06	0.770769	-0.475621	0.760342	0.977558	0.865873	alr/ampD/rlpA	3
B16	green	3060	Protein export	1/195	18/2505	0.0555556	0.713675	-0.354149	0.768673	0.977558	0.865873	secD	1
B16	green	270	Cysteine and methionine metabolism	2/195	36/2505	0.0555556	0.713675	-0.502664	0.783773	0.977558	0.865873	metB/metA	2
B16	green	350	Tyrosine metabolism	1/195	19/2505	0.0526316	0.676113	-0.411669	0.786811	0.977558	0.865873	yiaY	1
B16	green	4122	Sulfur relay system	1/195	19/2505	0.0526316	0.676113	-0.411669	0.786811	0.977558	0.865873	moaB	1
B16	green	480	Glutathione metabolism	1/195	20/2505	0.05	0.642308	-0.466541	0.803533	0.977558	0.865873	pepD	1
B16	green	860	Porphyrin metabolism	1/195	22/2505	0.0454545	0.583916	-0.56942	0.833163	0.977558	0.865873	cobC	1
B16	green	3400	DNA repair and recombination proteins	6/195	104/2505	0.0576923	0.741124	-0.783322	0.834024	0.977558	0.865873	holC/dnaE/recO/dam/gyrB/recF	6
B16	green	760	Nicotinate and nicotinamide metabolism	1/195	23/2505	0.0434783	0.558528	-0.617866	0.846265	0.977558	0.865873	pncA	1
B16	green	2024	Quorum sensing	3/195	59/2505	0.0508475	0.653194	-0.783092	0.850832	0.977558	0.865873	lsrA/lsrD/livG	3
B16	green	2044	Secretion system	5/195	92/2505	0.0543478	0.698161	-0.85688	0.856873	0.977558	0.865873	ecpA/secD/flhA/fliO/tolC	5
B16	green	3029	Mitochondrial biogenesis	1/195	24/2505	0.0416667	0.535256	-0.66456	0.858344	0.977558	0.865873	tuf	1
B16	green	541	Biosynthesis of various nucleotide sugars	1/195	26/2505	0.0384615	0.494083	-0.75328	0.87974	0.981725	0.869564	wecB	1
B16	green	2048	Prokaryotic defense system	3/195	64/2505	0.046875	0.602163	-0.936568	0.887035	0.981725	0.869564	tabA/hsdR/dam	3
B16	green	540	Lipopolysaccharide biosynthesis	1/195	28/2505	0.0357143	0.458791	-0.836584	0.897919	0.981725	0.869564	waaO	1
B16	green	1001	Protein kinases	1/195	32/2505	0.03125	0.401442	-0.989914	0.926479	0.984632	0.872138	zraS	1
B16	green	3009	Ribosome biogenesis	3/195	74/2505	0.0405405	0.52079	-1.21556	0.936883	0.984632	0.872138	rimJ/rne/prmA	3
B16	green	630	Glyoxylate and dicarboxylate metabolism	1/195	39/2505	0.025641	0.329389	-1.22613	0.958657	0.984632	0.872138	glyA	1
B16	green	190	Oxidative phosphorylation	1/195	41/2505	0.0243902	0.313321	-1.28782	0.964938	0.984632	0.872138	nuoE	1
B16	green	1005	Lipopolysaccharide biosynthesis proteins	1/195	42/2505	0.0238095	0.305861	-1.31785	0.967713	0.984632	0.872138	waaO	1
B16	green	970	Aminoacyl-tRNA biosynthesis	1/195	44/2505	0.0227273	0.291958	-1.37644	0.972624	0.984632	0.872138	thrS	1
B16	green	3016	Transfer RNA biogenesis	1/195	97/2505	0.0103093	0.132435	-2.53156	0.999672	0.999672	0.88546	thrS	1
B17	black	52	Galactose metabolism	4/68	34/2505	0.117647	4.33391	3.26889	0.0124732	0.573766	0.573766	ebgC/agaW/dgoD/dgoA	4
B17	black	561	Glycerolipid metabolism	2/68	13/2505	0.153846	5.66742	2.81785	0.0467039	0.743674	0.743674	dgkA/plsC	2
B17	black	1001	Protein kinases	3/68	32/2505	0.09375	3.45358	2.33296	0.0541578	0.743674	0.743674	dcuS/btsS/rcsD	3
B17	black	2044	Secretion system	5/68	92/2505	0.0543478	2.00208	1.63554	0.101878	0.743674	0.743674	fimA/dsbC/gspD/gspB/gspK	5
B17	black	2035	Bacterial motility proteins	4/68	67/2505	0.0597015	2.1993	1.66185	0.106403	0.743674	0.743674	flgJ/fimA/fliL/tap	4
B17	black	230	Purine metabolism	4/68	73/2505	0.0547945	2.01853	1.47502	0.134253	0.743674	0.743674	dgt/allA/allC/nudF	4
B17	black	541	Biosynthesis of various nucleotide sugars	2/68	26/2505	0.0769231	2.83371	1.56972	0.155774	0.743674	0.743674	rfbA/arnC	2
B17	black	564	Glycerophospholipid metabolism	2/68	26/2505	0.0769231	2.83371	1.56972	0.155774	0.743674	0.743674	dgkA/plsC	2
B17	black	540	Lipopolysaccharide biosynthesis	2/68	28/2505	0.0714286	2.6313	1.44975	0.17518	0.743674	0.743674	waaL/waaG	2
B17	black	3070	Bacterial secretion system	2/68	32/2505	0.0625	2.30239	1.23836	0.215001	0.743674	0.743674	gspD/gspK	2
B17	black	1503	Cationic antimicrobial peptide (CAMP) resistance	2/68	33/2505	0.0606061	2.23262	1.19044	0.225101	0.743674	0.743674	arnC/pmrD	2
B17	black	2022	Two-component system	3/68	62/2505	0.0483871	1.7825	1.04198	0.23596	0.743674	0.743674	dcuS/btsS/rcsD	3
B17	black	2048	Prokaryotic defense system	3/68	64/2505	0.046875	1.72679	0.983695	0.250645	0.743674	0.743674	yoeB/yefM/hsdS	3
B17	black	780	Biotin metabolism	1/68	13/2505	0.0769231	2.83371	1.10706	0.301377	0.743674	0.743674	bioF	1
B17	black	1005	Lipopolysaccharide biosynthesis proteins	2/68	42/2505	0.047619	1.7542	0.823235	0.316666	0.743674	0.743674	waaL/waaG	2
B17	black	2040	Flagellar assembly	2/68	44/2505	0.0454545	1.67447	0.753831	0.336846	0.743674	0.743674	flgJ/fliL	2
B17	black	520	Amino sugar and nucleotide sugar metabolism	2/68	45/2505	0.0444444	1.63725	0.720437	0.346875	0.743674	0.743674	rfbA/agaW	2
B17	black	2010	ABC transporters	6/68	178/2505	0.0337079	1.24174	0.558857	0.352781	0.743674	0.743674	rbsD/fepC/artP/potC/xylG/xylH	6
B17	black	1501	beta-Lactam resistance	1/68	17/2505	0.0588235	2.16696	0.806301	0.374609	0.743674	0.743674	oprM	1
B17	black	740	Riboflavin metabolism	1/68	17/2505	0.0588235	2.16696	0.806301	0.374609	0.743674	0.743674	nudF	1
B17	black	400	Phenylalanine, tyrosine and tryptophan biosynthesis	1/68	18/2505	0.0555556	2.04657	0.744235	0.391702	0.743674	0.743674	pheA	1
B17	black	910	Nitrogen metabolism	1/68	18/2505	0.0555556	2.04657	0.744235	0.391702	0.743674	0.743674	nirD	1
B17	black	1504	Antimicrobial resistance genes	1/68	19/2505	0.0526316	1.93885	0.68607	0.408334	0.743674	0.743674	oprM	1
B17	black	2030	Bacterial chemotaxis	1/68	20/2505	0.05	1.84191	0.631338	0.424518	0.743674	0.743674	tap	1
B17	black	240	Pyrimidine metabolism	2/68	54/2505	0.037037	1.36438	0.452088	0.434495	0.743674	0.743674	pyrB/rihB	2
B17	black	1004	Lipid biosynthesis proteins	1/68	21/2505	0.047619	1.7542	0.579649	0.440265	0.743674	0.743674	plsC	1
B17	black	3110	Chaperones and folding catalysts	2/68	55/2505	0.0363636	1.33957	0.425279	0.443868	0.743674	0.743674	dsbC/fkpA	2
B17	black	130	Ubiquinone and other terpenoid-quinone biosynthesis	1/68	23/2505	0.0434783	1.60166	0.484128	0.470498	0.743674	0.743674	menH	1
B17	black	2024	Quorum sensing	2/68	59/2505	0.0338983	1.24875	0.322932	0.480501	0.743674	0.743674	oprM/lsrG	2
B17	black	330	Arginine and proline metabolism	1/68	24/2505	0.0416667	1.53493	0.439775	0.485004	0.743674	0.743674	speD	1
B17	black	3019	Messenger RNA biogenesis	1/68	26/2505	0.0384615	1.41686	0.356843	0.512853	0.756436	0.756436	rraB	1
B17	black	3440	Homologous recombination	1/68	27/2505	0.037037	1.36438	0.317928	0.526216	0.756436	0.756436	priC	1
B17	black	250	Alanine, aspartate and glutamate metabolism	1/68	31/2505	0.0322581	1.18833	0.176216	0.576149	0.779495	0.779495	pyrB	1
B17	black	920	Sulfur metabolism	1/68	31/2505	0.0322581	1.18833	0.176216	0.576149	0.779495	0.779495	phsC	1
B17	black	3009	Ribosome biogenesis	2/68	74/2505	0.027027	0.995628	-0.00637601	0.604128	0.793996	0.793996	rimL/rlmE	2
B17	black	270	Cysteine and methionine metabolism	1/68	36/2505	0.0277778	1.02328	0.0235016	0.631325	0.806693	0.806693	speD	1
B17	black	2020	Two-component system	4/68	169/2505	0.0236686	0.871911	-0.28798	0.684884	0.809269	0.809269	dcuS/btsS/rcsD/tap	4
B17	black	1007	Amino acid related enzymes	1/68	44/2505	0.0227273	0.837233	-0.181921	0.705237	0.809269	0.809269	bioF	1
B17	black	51	Fructose and mannose metabolism	1/68	44/2505	0.0227273	0.837233	-0.181921	0.705237	0.809269	0.809269	alsK	1
B17	black	1002	Peptidases and inhibitors	2/68	91/2505	0.021978	0.809632	-0.308952	0.716383	0.809269	0.809269	allC/mtfA	2
B17	black	2060	Phosphotransferase system (PTS)	1/68	46/2505	0.0217391	0.800831	-0.227701	0.721305	0.809269	0.809269	agaW	1
B17	black	2026	Biofilm formation - Escherichia coli	1/68	49/2505	0.0204082	0.751801	-0.293041	0.743801	0.814639	0.814639	rcsD	1
B17	black	3036	Chromosome and associated proteins	1/68	63/2505	0.015873	0.584734	-0.557529	0.827257	0.884972	0.884972	ytfB	1
B17	black	3000	Transcription factors	3/68	175/2505	0.0171429	0.631513	-0.844127	0.86583	0.905186	0.905186	trpR/pspF/murR	3
B17	black	3016	Transfer RNA biogenesis	1/68	97/2505	0.0103093	0.379776	-1.04052	0.934309	0.946258	0.946258	kptA	1
B17	black	3400	DNA repair and recombination proteins	1/68	104/2505	0.00961539	0.354214	-1.12345	0.946258	0.946258	0.946258	priC	1
B17	black	52	Galactose metabolism	4/68	34/2505	0.117647	4.33391	3.26889	0.0124732	0.573766	0.573766	ebgC/agaW/dgoD/dgoA	4
B17	black	561	Glycerolipid metabolism	2/68	13/2505	0.153846	5.66742	2.81785	0.0467039	0.743674	0.743674	dgkA/plsC	2
B17	black	1001	Protein kinases	3/68	32/2505	0.09375	3.45358	2.33296	0.0541578	0.743674	0.743674	dcuS/btsS/rcsD	3
B17	black	2044	Secretion system	5/68	92/2505	0.0543478	2.00208	1.63554	0.101878	0.743674	0.743674	fimA/dsbC/gspD/gspB/gspK	5
B17	black	2035	Bacterial motility proteins	4/68	67/2505	0.0597015	2.1993	1.66185	0.106403	0.743674	0.743674	flgJ/fimA/fliL/tap	4
B17	black	230	Purine metabolism	4/68	73/2505	0.0547945	2.01853	1.47502	0.134253	0.743674	0.743674	dgt/allA/allC/nudF	4
B17	black	541	Biosynthesis of various nucleotide sugars	2/68	26/2505	0.0769231	2.83371	1.56972	0.155774	0.743674	0.743674	rfbA/arnC	2
B17	black	564	Glycerophospholipid metabolism	2/68	26/2505	0.0769231	2.83371	1.56972	0.155774	0.743674	0.743674	dgkA/plsC	2
B17	black	540	Lipopolysaccharide biosynthesis	2/68	28/2505	0.0714286	2.6313	1.44975	0.17518	0.743674	0.743674	waaL/waaG	2
B17	black	3070	Bacterial secretion system	2/68	32/2505	0.0625	2.30239	1.23836	0.215001	0.743674	0.743674	gspD/gspK	2
B17	black	1503	Cationic antimicrobial peptide (CAMP) resistance	2/68	33/2505	0.0606061	2.23262	1.19044	0.225101	0.743674	0.743674	arnC/pmrD	2
B17	black	2022	Two-component system	3/68	62/2505	0.0483871	1.7825	1.04198	0.23596	0.743674	0.743674	dcuS/btsS/rcsD	3
B17	black	2048	Prokaryotic defense system	3/68	64/2505	0.046875	1.72679	0.983695	0.250645	0.743674	0.743674	yoeB/yefM/hsdS	3
B17	black	780	Biotin metabolism	1/68	13/2505	0.0769231	2.83371	1.10706	0.301377	0.743674	0.743674	bioF	1
B17	black	1005	Lipopolysaccharide biosynthesis proteins	2/68	42/2505	0.047619	1.7542	0.823235	0.316666	0.743674	0.743674	waaL/waaG	2
B17	black	2040	Flagellar assembly	2/68	44/2505	0.0454545	1.67447	0.753831	0.336846	0.743674	0.743674	flgJ/fliL	2
B17	black	520	Amino sugar and nucleotide sugar metabolism	2/68	45/2505	0.0444444	1.63725	0.720437	0.346875	0.743674	0.743674	rfbA/agaW	2
B17	black	2010	ABC transporters	6/68	178/2505	0.0337079	1.24174	0.558857	0.352781	0.743674	0.743674	rbsD/fepC/artP/potC/xylG/xylH	6
B17	black	1501	beta-Lactam resistance	1/68	17/2505	0.0588235	2.16696	0.806301	0.374609	0.743674	0.743674	oprM	1
B17	black	740	Riboflavin metabolism	1/68	17/2505	0.0588235	2.16696	0.806301	0.374609	0.743674	0.743674	nudF	1
B17	black	400	Phenylalanine, tyrosine and tryptophan biosynthesis	1/68	18/2505	0.0555556	2.04657	0.744235	0.391702	0.743674	0.743674	pheA	1
B17	black	910	Nitrogen metabolism	1/68	18/2505	0.0555556	2.04657	0.744235	0.391702	0.743674	0.743674	nirD	1
B17	black	1504	Antimicrobial resistance genes	1/68	19/2505	0.0526316	1.93885	0.68607	0.408334	0.743674	0.743674	oprM	1
B17	black	2030	Bacterial chemotaxis	1/68	20/2505	0.05	1.84191	0.631338	0.424518	0.743674	0.743674	tap	1
B17	black	240	Pyrimidine metabolism	2/68	54/2505	0.037037	1.36438	0.452088	0.434495	0.743674	0.743674	pyrB/rihB	2
B17	black	1004	Lipid biosynthesis proteins	1/68	21/2505	0.047619	1.7542	0.579649	0.440265	0.743674	0.743674	plsC	1
B17	black	3110	Chaperones and folding catalysts	2/68	55/2505	0.0363636	1.33957	0.425279	0.443868	0.743674	0.743674	dsbC/fkpA	2
B17	black	130	Ubiquinone and other terpenoid-quinone biosynthesis	1/68	23/2505	0.0434783	1.60166	0.484128	0.470498	0.743674	0.743674	menH	1
B17	black	2024	Quorum sensing	2/68	59/2505	0.0338983	1.24875	0.322932	0.480501	0.743674	0.743674	oprM/lsrG	2
B17	black	330	Arginine and proline metabolism	1/68	24/2505	0.0416667	1.53493	0.439775	0.485004	0.743674	0.743674	speD	1
B17	black	3019	Messenger RNA biogenesis	1/68	26/2505	0.0384615	1.41686	0.356843	0.512853	0.756436	0.756436	rraB	1
B17	black	3440	Homologous recombination	1/68	27/2505	0.037037	1.36438	0.317928	0.526216	0.756436	0.756436	priC	1
B17	black	250	Alanine, aspartate and glutamate metabolism	1/68	31/2505	0.0322581	1.18833	0.176216	0.576149	0.779495	0.779495	pyrB	1
B17	black	920	Sulfur metabolism	1/68	31/2505	0.0322581	1.18833	0.176216	0.576149	0.779495	0.779495	phsC	1
B17	black	3009	Ribosome biogenesis	2/68	74/2505	0.027027	0.995628	-0.00637601	0.604128	0.793996	0.793996	rimL/rlmE	2
B17	black	270	Cysteine and methionine metabolism	1/68	36/2505	0.0277778	1.02328	0.0235016	0.631325	0.806693	0.806693	speD	1
B17	black	2020	Two-component system	4/68	169/2505	0.0236686	0.871911	-0.28798	0.684884	0.809269	0.809269	dcuS/btsS/rcsD/tap	4
B17	black	1007	Amino acid related enzymes	1/68	44/2505	0.0227273	0.837233	-0.181921	0.705237	0.809269	0.809269	bioF	1
B17	black	51	Fructose and mannose metabolism	1/68	44/2505	0.0227273	0.837233	-0.181921	0.705237	0.809269	0.809269	alsK	1
B17	black	1002	Peptidases and inhibitors	2/68	91/2505	0.021978	0.809632	-0.308952	0.716383	0.809269	0.809269	allC/mtfA	2
B17	black	2060	Phosphotransferase system (PTS)	1/68	46/2505	0.0217391	0.800831	-0.227701	0.721305	0.809269	0.809269	agaW	1
B17	black	2026	Biofilm formation - Escherichia coli	1/68	49/2505	0.0204082	0.751801	-0.293041	0.743801	0.814639	0.814639	rcsD	1
B17	black	3036	Chromosome and associated proteins	1/68	63/2505	0.015873	0.584734	-0.557529	0.827257	0.884972	0.884972	ytfB	1
B17	black	3000	Transcription factors	3/68	175/2505	0.0171429	0.631513	-0.844127	0.86583	0.905186	0.905186	trpR/pspF/murR	3
B17	black	3016	Transfer RNA biogenesis	1/68	97/2505	0.0103093	0.379776	-1.04052	0.934309	0.946258	0.946258	kptA	1
B17	black	3400	DNA repair and recombination proteins	1/68	104/2505	0.00961538	0.354214	-1.12345	0.946258	0.946258	0.946258	priC	1
B18	tan	10	Glycolysis / Gluconeogenesis	2/20	43/2505	0.0465116	5.82558	2.86292	0.0449786	0.281037	0.261025	ptsG/agp	2
B18	tan	520	Amino sugar and nucleotide sugar metabolism	2/20	45/2505	0.0444444	5.56667	2.77273	0.0488468	0.281037	0.261025	ptsG/agaE	2
B18	tan	2060	Phosphotransferase system (PTS)	2/20	46/2505	0.0434783	5.44565	2.72963	0.0508257	0.281037	0.261025	ptsG/agaE	2
B18	tan	240	Pyrimidine metabolism	2/20	54/2505	0.037037	4.63889	2.42473	0.0676629	0.281037	0.261025	rutF/rutD	2
B18	tan	2048	Prokaryotic defense system	2/20	64/2505	0.03125	3.91406	2.11823	0.0909348	0.281037	0.261025	hipA/hicB	2
B18	tan	300	Lysine biosynthesis	1/20	13/2505	0.0769231	9.63462	2.79969	0.0991896	0.281037	0.261025	dapB	1
B18	tan	2044	Secretion system	2/20	92/2505	0.0217391	2.72283	1.51017	0.165635	0.339923	0.315718	ecpE/ppdC	2
B18	tan	541	Biosynthesis of various nucleotide sugars	1/20	26/2505	0.0384615	4.81731	1.75499	0.188985	0.339923	0.315718	kdsC	1
B18	tan	1001	Protein kinases	1/20	32/2505	0.03125	3.91406	1.4881	0.227499	0.339923	0.315718	hipA	1
B18	tan	40	Pentose and glucuronate interconversions	1/20	32/2505	0.03125	3.91406	1.4881	0.227499	0.339923	0.315718	xylB	1
B18	tan	3032	DNA replication proteins	1/20	34/2505	0.0294118	3.68382	1.41327	0.239946	0.339923	0.315718	tus	1
B18	tan	52	Galactose metabolism	1/20	34/2505	0.0294118	3.68382	1.41327	0.239946	0.339923	0.315718	agaE	1
B18	tan	1005	Lipopolysaccharide biosynthesis proteins	1/20	42/2505	0.0238095	2.98214	1.16197	0.287854	0.376425	0.34962	kdsC	1
B18	tan	620	Pyruvate metabolism	1/20	54/2505	0.0185185	2.31944	0.879195	0.354372	0.430309	0.399668	gloB	1
B18	tan	3000	Transcription factors	2/20	175/2505	0.0114286	1.43143	0.530785	0.412609	0.447574	0.415703	dmlR/ascG	2
B18	tan	2010	ABC transporters	2/20	178/2505	0.011236	1.4073	0.505707	0.421246	0.447574	0.415703	phnE/yejE	2
B18	tan	3400	DNA repair and recombination proteins	1/20	104/2505	0.00961539	1.20433	0.190904	0.573171	0.573171	0.532357	sbcC	1
B18	tan	10	Glycolysis / Gluconeogenesis	2/20	43/2505	0.0465116	5.82558	2.86292	0.0449786	0.281037	0.261025	ptsG/agp	2
B18	tan	520	Amino sugar and nucleotide sugar metabolism	2/20	45/2505	0.0444444	5.56667	2.77273	0.0488468	0.281037	0.261025	ptsG/agaE	2
B18	tan	2060	Phosphotransferase system (PTS)	2/20	46/2505	0.0434783	5.44565	2.72963	0.0508257	0.281037	0.261025	ptsG/agaE	2
B18	tan	240	Pyrimidine metabolism	2/20	54/2505	0.037037	4.63889	2.42473	0.0676629	0.281037	0.261025	rutF/rutD	2
B18	tan	2048	Prokaryotic defense system	2/20	64/2505	0.03125	3.91406	2.11823	0.0909348	0.281037	0.261025	hipA/hicB	2
B18	tan	300	Lysine biosynthesis	1/20	13/2505	0.0769231	9.63462	2.79969	0.0991895	0.281037	0.261025	dapB	1
B18	tan	2044	Secretion system	2/20	92/2505	0.0217391	2.72283	1.51017	0.165635	0.339923	0.315718	ecpE/ppdC	2
B18	tan	541	Biosynthesis of various nucleotide sugars	1/20	26/2505	0.0384615	4.81731	1.75499	0.188985	0.339923	0.315718	kdsC	1
B18	tan	1001	Protein kinases	1/20	32/2505	0.03125	3.91406	1.4881	0.227499	0.339923	0.315718	hipA	1
B18	tan	40	Pentose and glucuronate interconversions	1/20	32/2505	0.03125	3.91406	1.4881	0.227499	0.339923	0.315718	xylB	1
B18	tan	3032	DNA replication proteins	1/20	34/2505	0.0294118	3.68382	1.41327	0.239946	0.339923	0.315718	tus	1
B18	tan	52	Galactose metabolism	1/20	34/2505	0.0294118	3.68382	1.41327	0.239946	0.339923	0.315718	agaE	1
B18	tan	1005	Lipopolysaccharide biosynthesis proteins	1/20	42/2505	0.0238095	2.98214	1.16197	0.287854	0.376425	0.34962	kdsC	1
B18	tan	620	Pyruvate metabolism	1/20	54/2505	0.0185185	2.31944	0.879195	0.354372	0.430309	0.399668	gloB	1
B18	tan	3000	Transcription factors	2/20	175/2505	0.0114286	1.43143	0.530785	0.412609	0.447574	0.415703	dmlR/ascG	2
B18	tan	2010	ABC transporters	2/20	178/2505	0.011236	1.4073	0.505707	0.421246	0.447574	0.415703	phnE/yejE	2
B18	tan	3400	DNA repair and recombination proteins	1/20	104/2505	0.00961538	1.20433	0.190904	0.573171	0.573171	0.532357	sbcC	1
B19	lightgreen	2010	ABC transporters	5/26	178/2505	0.0280899	2.70635	2.4185	0.0331385	0.272714	0.237143	pstC/tauA/ssuA/sapF/malF	5
B19	lightgreen	920	Sulfur metabolism	2/26	31/2505	0.0645161	6.21588	2.99209	0.0400637	0.272714	0.237143	tauA/ssuA	2
B19	lightgreen	1503	Cationic antimicrobial peptide (CAMP) resistance	2/26	33/2505	0.0606061	5.83916	2.86529	0.0449211	0.272714	0.237143	sapF/arnA	2
B19	lightgreen	260	Glycine, serine and threonine metabolism	2/26	34/2505	0.0588235	5.66742	2.80573	0.0474286	0.272714	0.237143	asd/dsdA	2
B19	lightgreen	300	Lysine biosynthesis	1/26	13/2505	0.0769231	7.41124	2.37304	0.127125	0.37577	0.326757	asd	1
B19	lightgreen	470	D-Amino acid metabolism	1/26	13/2505	0.0769231	7.41124	2.37304	0.127125	0.37577	0.326757	dsdA	1
B19	lightgreen	780	Biotin metabolism	1/26	13/2505	0.0769231	7.41124	2.37304	0.127125	0.37577	0.326757	bisC	1
B19	lightgreen	730	Thiamine metabolism	1/26	15/2505	0.0666667	6.42308	2.15704	0.145248	0.37577	0.326757	thiK	1
B19	lightgreen	3430	Mismatch repair	1/26	22/2505	0.0454545	4.37937	1.63014	0.205871	0.37577	0.326757	mutS	1
B19	lightgreen	130	Ubiquinone and other terpenoid-quinone biosynthesis	1/26	23/2505	0.0434783	4.18896	1.57318	0.214186	0.37577	0.326757	ubiC	1
B19	lightgreen	760	Nicotinate and nicotinamide metabolism	1/26	23/2505	0.0434783	4.18896	1.57318	0.214186	0.37577	0.326757	nadC	1
B19	lightgreen	330	Arginine and proline metabolism	1/26	24/2505	0.0416667	4.01442	1.51936	0.222418	0.37577	0.326757	proC	1
B19	lightgreen	541	Biosynthesis of various nucleotide sugars	1/26	26/2505	0.0384615	3.70562	1.41998	0.238634	0.37577	0.326757	arnA	1
B19	lightgreen	30	Pentose phosphate pathway	1/26	27/2505	0.037037	3.56838	1.3739	0.246619	0.37577	0.326757	edd	1
B19	lightgreen	2044	Secretion system	2/26	92/2505	0.0217391	2.09448	1.09519	0.24713	0.37577	0.326757	fimG/gspI	2
B19	lightgreen	3070	Bacterial secretion system	1/26	32/2505	0.03125	3.01082	1.1722	0.285352	0.37577	0.326757	gspI	1
B19	lightgreen	40	Pentose and glucuronate interconversions	1/26	32/2505	0.03125	3.01082	1.1722	0.285352	0.37577	0.326757	araB	1
B19	lightgreen	3400	DNA repair and recombination proteins	2/26	104/2505	0.0192308	1.85281	0.909576	0.294081	0.37577	0.326757	radD/mutS	2
B19	lightgreen	270	Cysteine and methionine metabolism	1/26	36/2505	0.0277778	2.67628	1.0373	0.314953	0.381259	0.33153	asd	1
B19	lightgreen	2048	Prokaryotic defense system	1/26	64/2505	0.015625	1.50541	0.419386	0.49152	0.555945	0.483431	hokE	1
B19	lightgreen	2035	Bacterial motility proteins	1/26	67/2505	0.0149254	1.438	0.372102	0.507602	0.555945	0.483431	fimG	1
B19	lightgreen	3016	Transfer RNA biogenesis	1/26	97/2505	0.0103093	0.993259	-0.00693309	0.643728	0.672988	0.585207	mnmC	1
B19	lightgreen	2020	Two-component system	1/26	169/2505	0.00591716	0.570096	-0.592576	0.838866	0.838866	0.729449	mdtC	1
B20	royalblue	290	Valine, leucine and isoleucine biosynthesis	3/15	14/2505	0.214286	35.7857	10.1284	6.08e-05	0.000973328	0.000960521	ilvC/leuD/leuC	3
B20	royalblue	3410	Base excision repair	1/15	14/2505	0.0714286	11.9286	3.18203	0.0808482	0.311125	0.307031	xthA	1
B20	royalblue	1003	Glycosyltransferases	1/15	15/2505	0.0666667	11.1333	3.05465	0.086383	0.311125	0.307031	wcaC	1
B20	royalblue	543	Exopolysaccharide biosynthesis	1/15	15/2505	0.0666667	11.1333	3.05465	0.086383	0.311125	0.307031	wcaC	1
B20	royalblue	770	Pantothenate and CoA biosynthesis	1/15	22/2505	0.0454545	7.59091	2.40952	0.124265	0.311125	0.307031	ilvC	1
B20	royalblue	541	Biosynthesis of various nucleotide sugars	1/15	26/2505	0.0384615	6.42308	2.15704	0.145248	0.311125	0.307031	glmU	1
B20	royalblue	20	Citrate cycle (TCA cycle)	1/15	28/2505	0.0357143	5.96429	2.04992	0.155562	0.311125	0.307031	mqo	1
B20	royalblue	540	Lipopolysaccharide biosynthesis	1/15	28/2505	0.0357143	5.96429	2.04992	0.155562	0.311125	0.307031	lpxL	1
B20	royalblue	360	Phenylalanine metabolism	1/15	32/2505	0.03125	5.21875	1.86385	0.175844	0.312612	0.308499	hcaC	1
B20	royalblue	1005	Lipopolysaccharide biosynthesis proteins	1/15	42/2505	0.0238095	3.97619	1.50944	0.224577	0.344006	0.33948	lpxL	1
B20	royalblue	520	Amino sugar and nucleotide sugar metabolism	1/15	45/2505	0.0222222	3.71111	1.42413	0.238664	0.344006	0.33948	glmU	1
B20	royalblue	240	Pyrimidine metabolism	1/15	54/2505	0.0185185	3.09259	1.20635	0.279505	0.344006	0.33948	rutB	1
B20	royalblue	620	Pyruvate metabolism	1/15	54/2505	0.0185185	3.09259	1.20635	0.279505	0.344006	0.33948	mqo	1
B20	royalblue	2022	Two-component system	1/15	62/2505	0.016129	2.69355	1.04784	0.314082	0.358951	0.354228	torR	1
B20	royalblue	3400	DNA repair and recombination proteins	1/15	104/2505	0.00961539	1.60577	0.489656	0.471585	0.503024	0.496406	xthA	1
B20	royalblue	2020	Two-component system	1/15	169/2505	0.00591716	0.988166	-0.0123627	0.650333	0.650333	0.641776	torR	1
B20	royalblue	290	Valine, leucine and isoleucine biosynthesis	3/15	14/2505	0.214286	35.7857	10.1284	6.0833e-05	0.000973328	0.000960521	ilvC/leuD/leuC	3
B20	royalblue	3410	Base excision repair	1/15	14/2505	0.0714286	11.9286	3.18203	0.0808482	0.311125	0.307031	xthA	1
B20	royalblue	1003	Glycosyltransferases	1/15	15/2505	0.0666667	11.1333	3.05465	0.086383	0.311125	0.307031	wcaC	1
B20	royalblue	543	Exopolysaccharide biosynthesis	1/15	15/2505	0.0666667	11.1333	3.05465	0.086383	0.311125	0.307031	wcaC	1
B20	royalblue	770	Pantothenate and CoA biosynthesis	1/15	22/2505	0.0454545	7.59091	2.40952	0.124265	0.311125	0.307031	ilvC	1
B20	royalblue	541	Biosynthesis of various nucleotide sugars	1/15	26/2505	0.0384615	6.42308	2.15704	0.145248	0.311125	0.307031	glmU	1
B20	royalblue	20	Citrate cycle (TCA cycle)	1/15	28/2505	0.0357143	5.96429	2.04992	0.155562	0.311125	0.307031	mqo	1
B20	royalblue	540	Lipopolysaccharide biosynthesis	1/15	28/2505	0.0357143	5.96429	2.04992	0.155562	0.311125	0.307031	lpxL	1
B20	royalblue	360	Phenylalanine metabolism	1/15	32/2505	0.03125	5.21875	1.86385	0.175844	0.312612	0.308499	hcaC	1
B20	royalblue	1005	Lipopolysaccharide biosynthesis proteins	1/15	42/2505	0.0238095	3.97619	1.50944	0.224577	0.344006	0.33948	lpxL	1
B20	royalblue	520	Amino sugar and nucleotide sugar metabolism	1/15	45/2505	0.0222222	3.71111	1.42413	0.238664	0.344006	0.33948	glmU	1
B20	royalblue	240	Pyrimidine metabolism	1/15	54/2505	0.0185185	3.09259	1.20635	0.279505	0.344006	0.33948	rutB	1
B20	royalblue	620	Pyruvate metabolism	1/15	54/2505	0.0185185	3.09259	1.20635	0.279505	0.344006	0.33948	mqo	1
B20	royalblue	2022	Two-component system	1/15	62/2505	0.016129	2.69355	1.04784	0.314082	0.358951	0.354228	torR	1
B20	royalblue	3400	DNA repair and recombination proteins	1/15	104/2505	0.00961538	1.60577	0.489656	0.471585	0.503024	0.496406	xthA	1
B20	royalblue	2020	Two-component system	1/15	169/2505	0.00591716	0.988166	-0.0123627	0.650333	0.650333	0.641776	torR	1
B21	grey60	3070	Bacterial secretion system	2/17	32/2505	0.0625	9.20956	3.86277	0.0190814	0.209896	0.200857	gspE/gspL	2
B21	grey60	650	Butanoate metabolism	2/17	32/2505	0.0625	9.20956	3.86277	0.0190814	0.209896	0.200857	ilvM/mhpF	2
B21	grey60	362	Benzoate degradation	1/17	13/2505	0.0769231	11.3348	3.08758	0.0849145	0.307283	0.294051	mhpF	1
B21	grey60	780	Biotin metabolism	1/17	13/2505	0.0769231	11.3348	3.08758	0.0849145	0.307283	0.294051	bioC	1
B21	grey60	290	Valine, leucine and isoleucine biosynthesis	1/17	14/2505	0.0714286	10.5252	2.95371	0.091157	0.307283	0.294051	ilvM	1
B21	grey60	710	Carbon fixation by Calvin cycle	1/17	17/2505	0.0588235	8.66782	2.62173	0.109645	0.307283	0.294051	rpiB	1
B21	grey60	3000	Transcription factors	3/17	175/2505	0.0171429	2.52605	1.72992	0.110638	0.307283	0.294051	dhaR/puuR/rtcR	3
B21	grey60	2044	Secretion system	2/17	92/2505	0.0217391	3.20332	1.77955	0.127075	0.307283	0.294051	gspE/gspL	2
B21	grey60	550	Peptidoglycan biosynthesis	1/17	22/2505	0.0454545	6.69786	2.21846	0.139674	0.307283	0.294051	murB	1
B21	grey60	770	Pantothenate and CoA biosynthesis	1/17	22/2505	0.0454545	6.69786	2.21846	0.139674	0.307283	0.294051	ilvM	1
B21	grey60	30	Pentose phosphate pathway	1/17	27/2505	0.037037	5.45752	1.9246	0.168748	0.309407	0.296083	rpiB	1
B21	grey60	920	Sulfur metabolism	1/17	31/2505	0.0322581	4.75332	1.73785	0.191339	0.309407	0.296083	tauC	1
B21	grey60	360	Phenylalanine metabolism	1/17	32/2505	0.03125	4.60478	1.69613	0.196895	0.309407	0.296083	mhpF	1
B21	grey60	500	Starch and sucrose metabolism	1/17	32/2505	0.03125	4.60478	1.69613	0.196895	0.309407	0.296083	treB	1
B21	grey60	630	Glyoxylate and dicarboxylate metabolism	1/17	39/2505	0.025641	3.77828	1.4452	0.234798	0.331237	0.316973	hyi	1
B21	grey60	51	Fructose and mannose metabolism	1/17	44/2505	0.0227273	3.34893	1.29914	0.260833	0.331237	0.316973	rpiB	1
B21	grey60	520	Amino sugar and nucleotide sugar metabolism	1/17	45/2505	0.0222222	3.27451	1.27246	0.265939	0.331237	0.316973	murB	1
B21	grey60	2060	Phosphotransferase system (PTS)	1/17	46/2505	0.0217391	3.20332	1.24651	0.271012	0.331237	0.316973	treB	1
B21	grey60	1011	Peptidoglycan biosynthesis and degradation proteins	1/17	50/2505	0.02	2.94706	1.14936	0.290975	0.336918	0.32241	murB	1
B21	grey60	620	Pyruvate metabolism	1/17	54/2505	0.0185185	2.72876	1.06139	0.310422	0.341465	0.326761	mhpF	1
B21	grey60	2010	ABC transporters	2/17	178/2505	0.011236	1.65565	0.750069	0.34311	0.359449	0.34397	tauC/yphD	2
B21	grey60	2020	Two-component system	1/17	169/2505	0.00591716	0.871911	-0.142507	0.696196	0.696196	0.666216	kdpB	1
B22	magenta	2020	Two-component system	7/38	169/2505	0.0414201	2.73046	2.89063	0.0119085	0.261988	0.238171	cusA/torA/narL/wza/mdtA/mdtD/baeR	7
B22	magenta	2026	Biofilm formation - Escherichia coli	3/38	49/2505	0.0612245	4.03598	2.66322	0.0367366	0.306549	0.278681	adrA/csgA/wza	3
B22	magenta	860	Porphyrin metabolism	2/38	22/2505	0.0909091	5.99282	2.91873	0.0427775	0.306549	0.278681	cobS/cobU	2
B22	magenta	680	Methane metabolism	2/38	31/2505	0.0645161	4.25297	2.26144	0.0791164	0.306549	0.278681	torA/torZ	2
B22	magenta	360	Phenylalanine metabolism	2/38	32/2505	0.0625	4.12007	2.2042	0.0836043	0.306549	0.278681	mhpB/hcaE	2
B22	magenta	500	Starch and sucrose metabolism	2/38	32/2505	0.0625	4.12007	2.2042	0.0836043	0.306549	0.278681	treC/malS	2
B22	magenta	2044	Secretion system	3/38	92/2505	0.0326087	2.1496	1.39408	0.161453	0.496684	0.451531	fimH/hofC/csgA	3
B22	magenta	780	Biotin metabolism	1/38	13/2505	0.0769231	5.07085	1.82603	0.180612	0.496684	0.451531	bioB	1
B22	magenta	543	Exopolysaccharide biosynthesis	1/38	15/2505	0.0666667	4.39474	1.63635	0.205416	0.502128	0.45648	wcaB	1
B22	magenta	2022	Two-component system	2/38	62/2505	0.0322581	2.12649	1.11451	0.241829	0.532024	0.483659	narL/baeR	2
B22	magenta	564	Glycerophospholipid metabolism	1/38	26/2505	0.0384615	2.53543	0.976566	0.329308	0.593648	0.53968	clsC	1
B22	magenta	790	Folate biosynthesis	1/38	26/2505	0.0384615	2.53543	0.976566	0.329308	0.593648	0.53968	folX	1
B22	magenta	40	Pentose and glucuronate interconversions	1/38	32/2505	0.03125	2.06003	0.74887	0.388735	0.593648	0.53968	kduI	1
B22	magenta	650	Butanoate metabolism	1/38	32/2505	0.03125	2.06003	0.74887	0.388735	0.593648	0.53968	ydiF	1
B22	magenta	1002	Peptidases and inhibitors	2/38	91/2505	0.021978	1.44881	0.541182	0.40476	0.593648	0.53968	ldcA/bepA	2
B22	magenta	3000	Transcription factors	3/38	175/2505	0.0171429	1.13008	0.221391	0.502238	0.690578	0.627798	rhaS/comR/gadE	3
B22	magenta	1011	Peptidoglycan biosynthesis and degradation proteins	1/38	50/2505	0.02	1.31842	0.282218	0.537879	0.696079	0.632799	ldcA	1
B22	magenta	3110	Chaperones and folding catalysts	1/38	55/2505	0.0181818	1.19856	0.184767	0.572581	0.699822	0.636202	dsbG	1
B22	magenta	2035	Bacterial motility proteins	1/38	67/2505	0.0149254	0.983896	-0.0165795	0.645837	0.715273	0.650249	fimH	1
B22	magenta	230	Purine metabolism	1/38	73/2505	0.0136986	0.903028	-0.10434	0.677725	0.715273	0.650249	yrfG	1
B22	magenta	3009	Ribosome biogenesis	1/38	74/2505	0.0135135	0.890825	-0.118296	0.682761	0.715273	0.650249	ybeY	1
B22	magenta	3016	Transfer RNA biogenesis	1/38	97/2505	0.0103093	0.679598	-0.399371	0.779559	0.779559	0.70869	ybaK	1
B22	magenta	2020	Two-component system	7/38	169/2505	0.0414201	2.73046	2.89063	0.0119085	0.261988	0.238171	cusA/torA/narL/wza/mdtA/mdtD/baeR	7
B22	magenta	2026	Biofilm formation - Escherichia coli	3/38	49/2505	0.0612245	4.03598	2.66322	0.0367366	0.306549	0.278681	adrA/csgA/wza	3
B22	magenta	860	Porphyrin metabolism	2/38	22/2505	0.0909091	5.99282	2.91873	0.0427775	0.306549	0.278681	cobS/cobU	2
B22	magenta	680	Methane metabolism	2/38	31/2505	0.0645161	4.25297	2.26144	0.0791164	0.306549	0.278681	torA/torZ	2
B22	magenta	360	Phenylalanine metabolism	2/38	32/2505	0.0625	4.12007	2.2042	0.0836043	0.306549	0.278681	mhpB/hcaE	2
B22	magenta	500	Starch and sucrose metabolism	2/38	32/2505	0.0625	4.12007	2.2042	0.0836043	0.306549	0.278681	treC/malS	2
B22	magenta	2044	Secretion system	3/38	92/2505	0.0326087	2.1496	1.39408	0.161453	0.496684	0.451531	fimH/hofC/csgA	3
B22	magenta	780	Biotin metabolism	1/38	13/2505	0.0769231	5.07085	1.82603	0.180612	0.496684	0.451531	bioB	1
B22	magenta	543	Exopolysaccharide biosynthesis	1/38	15/2505	0.0666667	4.39474	1.63635	0.205416	0.502128	0.45648	wcaB	1
B22	magenta	2022	Two-component system	2/38	62/2505	0.0322581	2.12649	1.11451	0.241829	0.532024	0.483659	narL/baeR	2
B22	magenta	564	Glycerophospholipid metabolism	1/38	26/2505	0.0384615	2.53543	0.976566	0.329308	0.593648	0.53968	clsC	1
B22	magenta	790	Folate biosynthesis	1/38	26/2505	0.0384615	2.53543	0.976566	0.329308	0.593648	0.53968	folX	1
B22	magenta	40	Pentose and glucuronate interconversions	1/38	32/2505	0.03125	2.06003	0.74887	0.388735	0.593648	0.53968	kduI	1
B22	magenta	650	Butanoate metabolism	1/38	32/2505	0.03125	2.06003	0.74887	0.388735	0.593648	0.53968	ydiF	1
B22	magenta	1002	Peptidases and inhibitors	2/38	91/2505	0.021978	1.44881	0.541182	0.40476	0.593648	0.53968	ldcA/bepA	2
B22	magenta	3000	Transcription factors	3/38	175/2505	0.0171429	1.13008	0.221391	0.502238	0.690578	0.627798	rhaS/comR/gadE	3
B22	magenta	1011	Peptidoglycan biosynthesis and degradation proteins	1/38	50/2505	0.02	1.31842	0.282218	0.537879	0.696079	0.632799	ldcA	1
B22	magenta	3110	Chaperones and folding catalysts	1/38	55/2505	0.0181818	1.19856	0.184767	0.572581	0.699822	0.636202	dsbG	1
B22	magenta	2035	Bacterial motility proteins	1/38	67/2505	0.0149254	0.983896	-0.0165795	0.645837	0.715273	0.650249	fimH	1
B22	magenta	230	Purine metabolism	1/38	73/2505	0.0136986	0.903028	-0.10434	0.677725	0.715273	0.650249	yrfG	1
B22	magenta	3009	Ribosome biogenesis	1/38	74/2505	0.0135135	0.890825	-0.118296	0.682761	0.715273	0.650249	ybeY	1
B22	magenta	3016	Transfer RNA biogenesis	1/38	97/2505	0.0103093	0.679598	-0.399371	0.779559	0.779559	0.70869	ybaK	1
B23	grey	920	Sulfur metabolism	1/4	31/2505	0.0322581	20.2016	4.30139	0.0486183	0.145855	0.102354	tauD	1
B23	grey	2048	Prokaryotic defense system	1/4	64/2505	0.015625	9.78516	2.84673	0.0984021	0.147603	0.103581	casA	1
B23	grey	3000	Transcription factors	1/4	175/2505	0.00571429	3.57857	1.4142	0.251633	0.251633	0.176585	zntR	1
B23	grey	920	Sulfur metabolism	1/4	31/2505	0.0322581	20.2016	4.30139	0.0486183	0.145855	0.102354	tauD	1
B23	grey	2048	Prokaryotic defense system	1/4	64/2505	0.015625	9.78516	2.84673	0.0984021	0.147603	0.103581	casA	1
B23	grey	3000	Transcription factors	1/4	175/2505	0.00571429	3.57857	1.4142	0.251633	0.251633	0.176585	zntR	1
