# Supplementary material for: Transcriptional changes related to metabolic and iron acquisition strategies of avian pathogenic Escherichia coli are associated with embryonic survival during yolk sac infection
Source: Front Cell Infect Microbiol. 2026 Jul 15;16:1797806. doi: 10.3389/fcimb.2026.1797806 (PMC13414258; doi:10.3389/fcimb.2026.1797806)
Supplement: Supplementary Table S8 — Comprehensive gene expression (APEC and yolk sac) including module assignment and correlation with phenotypic traits derived from WGCNA analysis. Values in the table presents Pearson correlation coefficients between the expression of each gene and the eigengenes of WGCNA modules and phenotypic traits, along with the corresponding p-values indicating the statistical significance of each correlation. Hub genes within the module are highlighted to emphasize their central regulatory roles. [file Table8.xlsx]

## Sheet: geneInfo_bacteria
Table S8: Comprehensive APEC gene expression including module assignment and correlation with phenotypic traits derived from WGCNA analysis
pgap	geneSymbol	moduleColor	GS.Control	GS.Dead	GS.Live	p.GS.Control	p.GS.Dead	p.GS.Live	MMdarkred	MMgreenyellow	MMsalmon	MMturquoise	MMpink	MMpurple	MMblue	MMmidnightblue	MMyellow	MMbrown	MMred	MMcyan	MMlightyellow	MMlightcyan	MMdarkgreen	MMgreen	MMblack	MMtan	MMlightgreen	MMroyalblue	MMgrey60	MMmagenta	MMgrey	p.MMdarkred	p.MMgreenyellow	p.MMsalmon	p.MMturquoise	p.MMpink	p.MMpurple	p.MMblue	p.MMmidnightblue	p.MMyellow	p.MMbrown	p.MMred	p.MMcyan	p.MMlightyellow	p.MMlightcyan	p.MMdarkgreen	p.MMgreen	p.MMblack	p.MMtan
gene-b0455	ffs	red	0.385535	-0.583105	0.238271	0.345558	0.129227	0.569862	0.77641	0.44612	-0.323126	-0.289261	0.326396	-0.266186	0.0451509	-0.194247	-0.117018	0.357552	0.574128	0.458527	0.351984	0.148526	-0.0931301	-0.606305	-0.781233	-0.454039	0.120176	-0.0539163	-0.0131318	-0.205834	-0.258478	0.0234681	0.267883	0.434989	0.48713	0.430084	0.523975	0.915457	0.644846	0.782586	0.384537	0.136675	0.253166	0.392514	0.725582	0.826388	0.111055	0.0220681	0.258441
gene-b1574	dicF	red	0.0974753	0.202221	-0.289405	0.818388	0.631047	0.486903	0.403585	-0.172575	-0.499003	-0.323378	0.341486	0.0864687	0.405067	0.0169983	0.287436	0.0761399	0.579712	0.706268	0.359225	0.566064	0.161663	0.0898516	-0.603008	-0.386942	-0.0967783	0.222533	-0.227603	-0.646388	-0.346491	0.321434	0.682789	0.208084	0.434611	0.40775	0.838677	0.319489	0.968134	0.490007	0.857788	0.132014	0.0502195	0.382154	0.143564	0.702121	0.832433	0.113543	0.343649
gene-b1954	dsrA	brown	0.755257	-0.767113	0.0915901	0.0302517	0.0263189	0.829227	0.38395	0.402202	-0.0552556	-0.499541	-0.635201	-0.710963	-0.298362	-0.136683	0.143174	0.824338	0.285653	-0.518264	-0.363753	-0.282783	-0.576302	-0.608994	-0.204364	0.181288	0.743985	0.230013	0.267041	0.562495	0.53152	0.347716	0.323253	0.896606	0.207516	0.0905837	0.0480376	0.472885	0.746894	0.735195	0.0118285	0.492823	0.188239	0.375739	0.497371	0.134849	0.109049	0.627352	0.667459
gene-b3864	spf	turquoise	-0.51157	-0.496786	0.954348	0.195018	0.210436	0.000229792	0.172154	0.652892	0.252369	0.750099	0.479504	0.180398	-0.614153	-0.759032	-0.830591	-0.458926	-0.593989	-0.0242751	0.588723	-0.268141	0.20747	-0.438274	0.0232605	-0.502149	-0.0390749	-0.0792184	0.585752	0.432062	-0.116116	0.683533	0.0792236	0.546516	0.032069	0.229236	0.66902	0.105258	0.0289629	0.0106629	0.252699	0.120509	0.954502	0.124684	0.520815	0.622012	0.277405	0.956402	0.204771
gene-b4408	csrB	brown	0.813157	-0.338487	-0.388823	0.0141071	0.412148	0.341103	-0.0810615	-0.00887847	0.163576	-0.665404	-0.87628	-0.593825	0.00559658	0.520283	0.439041	0.84311	0.319989	-0.707352	-0.881581	-0.375401	-0.587145	-0.235801	0.118952	0.715689	0.458167	-0.0849662	-0.143367	0.435095	0.654904	0.848674	0.983354	0.698721	0.0717208	0.00430588	0.120637	0.989507	0.18622	0.276466	0.00855404	0.439718	0.0497105	0.00379155	0.359457	0.125951	0.573989	0.77906	0.0458995
gene-b4414	tff	grey	0.367218	-0.66421	0.33576	0.370861	0.0724178	0.416164	0.11245	0.619083	0.616016	-0.0368156	-0.335236	-0.0663281	-0.0938293	0.136943	-0.378222	0.412148	-0.209261	-0.726579	-0.588617	-0.864658	-0.685908	-0.656171	0.0454612	0.224543	0.0394762	-0.52697	-0.0863563	0.663245	0.855638	0.790928	0.101708	0.103909	0.931033	0.416938	0.875999	0.8251	0.746425	0.355563	0.310276	0.61894	0.0411957	0.124769	0.00558566	0.0603637	0.0772148	0.914878	0.59292
gene-b4416	rybA	brown	0.960826	-0.282036	-0.577353	0.000145906	0.498556	0.133972	0.229096	-0.15854	-0.32439	-0.932587	-0.750521	-0.768645	0.144604	0.413357	0.706472	0.95959	0.739664	-0.257014	-0.586174	0.083436	-0.45322	-0.181734	-0.246994	0.471407	0.60647	0.227668	-0.174391	0.0526465	0.286783	0.585238	0.707682	0.433091	0.00072771	0.031918	0.025835	0.732623	0.308715	0.0501232	0.000160006	0.0359462	0.5389	0.126734	0.844282	0.25941	0.666677	0.555377	0.23833
gene-b4417	rybB	lightgreen	0.25752	-0.359108	0.128775	0.538073	0.382321	0.761202	0.439639	0.245776	-0.223723	-0.173537	-0.205506	-0.317967	-0.13911	-0.473661	0.0602687	0.305479	0.103834	-0.0617538	0.160286	0.0352543	-0.434354	-0.292719	-0.225778	-0.301617	0.67892	0.600779	0.404718	0.24418	0.127427	0.275736	0.557391	0.594306	0.681091	0.625388	0.442778	0.742514	0.23578	0.887269	0.461862	0.806706	0.884506	0.704572	0.933953	0.282223	0.481698	0.590832	0.467831
gene-b4418	sraB	salmon	-0.0167156	-0.342563	0.357514	0.968664	0.406174	0.384591	-0.27139	0.437035	0.802902	0.274949	-0.124007	0.213401	-0.140482	0.300517	-0.496759	0.0152125	-0.44425	-0.658898	-0.534997	-0.831389	-0.297849	-0.366922	0.318568	0.366816	-0.34309	-0.773357	-0.121588	0.564344	0.633004	0.515577	0.278922	0.0164238	0.509863	0.769859	0.611855	0.740041	0.469536	0.210464	0.971481	0.270138	0.0755674	0.171854	0.0105196	0.473684	0.371276	0.441867	0.371426
gene-b4420	rdlA	red	0.81692	-0.492984	-0.237692	0.0133119	0.2145	0.570829	0.785017	0.28457	-0.280232	-0.769199	-0.04296	-0.329632	0.474063	0.277362	0.252097	0.7739	0.87389	0.268812	-0.180091	0.0151302	-0.538053	-0.578036	-0.846118	-0.169173	0.154659	-0.144926	-0.434117	-0.281949	0.155538	0.0210071	0.494537	0.501425	0.0256615	0.919549	0.425252	0.235327	0.506003	0.546963	0.0242178	0.00455178	0.519731	0.66956	0.971635	0.168949	0.133404	0.00809072	0.6888
gene-b4425	rttR	turquoise	-0.665467	0.0488853	0.546326	0.071684	0.908486	0.161216	0.0571884	0.417962	0.472382	0.680264	0.774885	0.866325	0.14481	-0.181839	-0.751582	-0.649092	-0.473367	0.252955	0.365011	-0.303439	0.105435	-0.154141	-0.11772	-0.521805	-0.749455	-0.52575	-0.120128	-0.0890484	0.0820374	0.893005	0.302807	0.237225	0.0633744	0.0239217	0.00538893	0.732252	0.666492	0.0315399	0.0815896	0.236112	0.545553	0.373964	0.465011	0.803769	0.715531	0.781306	0.184705
gene-b4427	micC	turquoise	-0.66237	-0.263785	0.856227	0.0734997	0.527868	0.00665165	-5.01127e-05	0.447599	0.210101	0.815013	0.479531	0.197866	-0.669062	-0.752811	-0.716189	-0.601828	-0.630562	0.0533723	0.676175	-0.084224	0.361727	-0.196392	0.166648	-0.436061	0.0393536	0.120097	0.747001	0.377819	-0.332613	0.999906	0.266107	0.6175	0.0137113	0.229206	0.63857	0.0696095	0.0311055	0.0456769	0.114441	0.0937098	0.900117	0.0656105	0.842825	0.378603	0.641125	0.693273	0.280119
gene-b4429	sokB	pink	-0.203692	-0.146994	0.329181	0.62851	0.728331	0.425923	0.565067	0.464756	0.11083	0.188711	0.848964	0.632547	0.473633	-0.0370307	-0.516846	-0.246368	0.153823	0.616616	0.400209	-0.0943226	-0.0539055	-0.397149	-0.687947	-0.69433	-0.691527	-0.55176	-0.431148	-0.454446	-0.0682899	0.144429	0.245934	0.79389	0.654477	0.00766729	0.0923647	0.235812	0.930631	0.189664	0.556412	0.716098	0.103476	0.325883	0.824191	0.899123	0.329942	0.0592971	0.0560323
gene-b4430	rydB	darkred	0.433379	-0.735544	0.347918	0.283427	0.0375524	0.398385	0.968871	0.740166	-0.0581534	-0.266409	0.34323	-0.000647793	0.282856	-0.215535	-0.326224	0.42648	0.45141	0.294622	0.191105	-0.223741	-0.576217	-0.85694	-0.901111	-0.636004	0.0365024	-0.203773	-0.179741	-0.0715709	0.233872	7.3662e-05	0.0357537	0.891208	0.523615	0.405202	0.998785	0.497254	0.608213	0.430341	0.292022	0.261558	0.478719	0.650308	0.594276	0.13492	0.00655682	0.00224183	0.0900492
gene-b4432	ryeA	brown	0.29745	-0.40629	0.140243	0.474305	0.317888	0.740472	0.162466	0.225977	0.0700454	-0.164063	-0.0369346	-0.369031	-0.236201	0.148505	-0.035672	0.294645	0.296448	-0.0122021	-0.0453338	-0.0552239	-0.00840708	-0.352669	-0.172599	0.184506	0.20388	-0.160964	0.205074	0.156281	-0.226372	0.700695	0.590497	0.869094	0.697857	0.930811	0.36832	0.57332	0.72562	0.933172	0.478683	0.475867	0.977123	0.915116	0.896666	0.984237	0.391529	0.682747	0.661822
gene-b4436	sibA	black	-0.0575702	-0.226972	0.278465	0.892294	0.588817	0.504242	-0.54573	0.226927	0.767691	0.311363	-0.477291	-0.0344511	-0.434963	0.168151	-0.303674	0.0095991	-0.627805	-0.92234	-0.591901	-0.750355	-0.287575	-0.133269	0.701645	0.599203	0.100078	-0.332299	0.277909	0.83315	0.581451	0.161767	0.588894	0.0261356	0.452829	0.231704	0.935455	0.281471	0.690609	0.464647	0.982003	0.0955962	0.0011038	0.122154	0.0319773	0.489787	0.753064	0.0524252	0.116453
gene-b4437	sibB	black	-0.619898	0.367911	0.186543	0.101127	0.369888	0.658262	-0.874028	-0.169505	0.63223	0.655127	-0.100903	0.347978	-0.372452	0.123436	-0.294377	-0.578233	-0.827115	-0.53166	-0.229062	-0.360939	0.295953	0.411095	0.893289	0.476706	-0.288501	-0.263106	0.240914	0.436617	0.122994	0.00453735	0.688213	0.0925783	0.0778511	0.812086	0.398299	0.363548	0.770898	0.479102	0.13324	0.0113013	0.175058	0.585296	0.37972	0.476639	0.311638	0.00279991	0.232358
gene-b4438	cyaR	cyan	-0.0387759	-0.182469	0.217151	0.927368	0.665389	0.60546	0.710619	0.368138	-0.230521	-0.0221115	0.68648	0.361117	0.386205	-0.24414	-0.266346	-0.0545435	0.34923	0.697331	0.52401	0.18672	-0.0377342	-0.362751	-0.811601	-0.772891	-0.328748	-0.112438	-0.248549	-0.48623	-0.133305	0.0481952	0.369571	0.582841	0.958554	0.0600634	0.379467	0.344649	0.560102	0.523717	0.897934	0.396486	0.054535	0.182523	0.657952	0.929316	0.377153	0.0144445	0.0245234
gene-b4439	micF	blue	-0.0796737	0.279674	-0.208412	0.851243	0.502313	0.620396	0.252599	0.0279809	0.149837	-0.0401926	0.442097	0.653832	0.840742	0.343494	-0.119303	-0.171309	0.115586	0.356378	-0.0740985	-0.171698	-0.362562	0.00385051	-0.338641	-0.346123	-0.646581	-0.473136	-0.766095	-0.52134	0.162729	0.546138	0.947563	0.723233	0.92472	0.272744	0.0786446	0.0089304	0.404816	0.77842	0.685025	0.785198	0.386213	0.861573	0.684338	0.377421	0.99278	0.411921	0.400989
gene-b4440	ryfA	blue	0.629209	0.0622773	-0.625059	0.0946325	0.883532	0.0974967	0.477753	-0.114338	-0.226461	-0.770401	0.0259651	0.0309475	0.884562	0.655088	0.439578	0.54265	0.84367	0.38751	-0.343484	0.102894	-0.443415	-0.134109	-0.679881	-0.0331606	-0.249378	-0.306556	-0.848958	-0.629073	0.145821	0.231187	0.787478	0.58968	0.0252874	0.951337	0.942011	0.00352048	0.077875	0.27581	0.164628	0.00846649	0.34288	0.404831	0.808431	0.271147	0.751545	0.0635818	0.937869
gene-b4441	glmY	red	0.15505	-0.03981	-0.0988711	0.713907	0.925435	0.815821	0.63906	0.229416	-0.067446	-0.239732	0.633179	0.435283	0.790739	0.302085	-0.131228	0.0566077	0.530989	0.668624	0.143166	0.0117421	-0.255361	-0.310913	-0.796761	-0.513901	-0.590713	-0.523133	-0.728151	-0.672098	-0.094366	0.08803	0.5847	0.873922	0.567427	0.0919385	0.281077	0.0194638	0.467106	0.756758	0.894087	0.175707	0.0698601	0.73521	0.977986	0.541605	0.453517	0.0179185	0.192642
gene-b4442	micA	blue	0.379285	0.127107	-0.466349	0.354101	0.76423	0.244102	0.364749	-0.0270183	-0.0398042	-0.517536	0.176743	0.333891	0.884623	0.590657	0.211026	0.31798	0.579018	0.336245	-0.310557	-0.0377593	-0.369618	-0.112439	-0.595209	-0.120001	-0.526029	-0.480247	-0.905607	-0.585849	0.326608	0.374333	0.949365	0.925446	0.18897	0.675443	0.418928	0.00351507	0.123141	0.615916	0.442758	0.132589	0.415449	0.454062	0.929269	0.3675	0.790947	0.119553	0.777148
gene-b4443	gcvB	red	0.875993	-0.262828	-0.520684	0.00433495	0.529422	0.18582	0.507308	0.0628512	-0.11663	-0.875585	-0.276418	-0.280071	0.636461	0.624766	0.438131	0.824143	0.844808	0.0598435	-0.53683	-0.0962085	-0.658622	-0.371589	-0.609948	0.157802	0.0902777	-0.247857	-0.618029	-0.263706	0.332369	0.199399	0.882464	0.783295	0.00437646	0.507511	0.501682	0.0897457	0.0977013	0.27758	0.011866	0.00829053	0.888061	0.170108	0.820719	0.0757334	0.36475	0.108342	0.708996
gene-b4444	omrA	grey60	-0.0898491	-0.113077	0.193441	0.832437	0.789781	0.646245	-0.468702	-0.143613	-0.0238162	0.219752	-0.527148	-0.592965	-0.862742	-0.361165	0.0878379	-0.0267983	-0.402432	-0.525144	0.00693742	0.0531825	0.281677	0.178523	0.673588	0.433678	0.696015	0.532145	0.824826	0.635888	-0.194673	0.241408	0.734405	0.955362	0.601037	0.179441	0.121314	0.00581754	0.379399	0.836149	0.949777	0.322949	0.181406	0.986993	0.900471	0.499127	0.672314	0.0670486	0.283056
gene-b4445	omrB	black	-0.151255	-0.0332152	0.168501	0.720693	0.937767	0.689989	-0.689354	-0.156551	0.241461	0.278749	-0.491015	-0.416502	-0.810115	-0.0526978	0.0128018	-0.0807859	-0.455464	-0.619245	-0.19834	-0.102532	0.376432	0.211742	0.771581	0.657444	0.372293	0.153595	0.648792	0.641961	-0.0734762	0.0585679	0.711228	0.56455	0.503788	0.21662	0.304674	0.0147714	0.901374	0.975999	0.849184	0.256761	0.101593	0.637751	0.809096	0.358031	0.61469	0.0249235	0.0764433
gene-b4446	sibC	red	0.601905	-0.0355252	-0.502835	0.114382	0.933446	0.204052	0.6676	-0.161526	-0.697428	-0.763979	0.0402237	-0.320826	0.53246	0.139332	0.551927	0.534844	0.932998	0.618722	0.128695	0.538722	-0.180102	-0.102381	-0.780229	-0.28544	0.218614	0.297508	-0.374449	-0.641164	-0.275264	0.0704488	0.702366	0.0544871	0.0273256	0.924662	0.438455	0.174287	0.742114	0.156093	0.172001	0.000714695	0.101965	0.761349	0.168316	0.66954	0.809372	0.0223551	0.49316
gene-b4447	sibD	red	0.560757	-0.313714	-0.187842	0.1482	0.44924	0.655993	0.645562	0.0350985	-0.629804	-0.601309	0.0437434	-0.515818	0.114073	-0.0485833	0.361268	0.526187	0.823942	0.508877	0.251669	0.486965	-0.00187882	-0.285488	-0.711261	-0.235678	0.360639	0.288897	-0.0265981	-0.373709	-0.395442	0.0838231	0.934244	0.0942262	0.114837	0.918086	0.190701	0.787961	0.90905	0.379253	0.180382	0.0119048	0.197779	0.547667	0.221018	0.996477	0.493084	0.0479007	0.574194
gene-b4449	sraG	lightyellow	-0.424749	0.316304	0.0636029	0.294198	0.4453	0.881066	0.214807	-0.231471	-0.612144	0.206357	0.612543	0.111154	-0.0329893	-0.463073	0.0315027	-0.46182	0.157815	0.846697	0.874696	0.769622	0.666473	0.30172	-0.301248	-0.583106	-0.0702455	0.447055	0.20416	-0.5921	-0.879944	0.609455	0.581246	0.106726	0.623925	0.106433	0.793297	0.93819	0.247878	0.940972	0.24933	0.708974	0.00800333	0.00446791	0.0255296	0.0710997	0.467671	0.468402	0.129226
gene-b4450	arcZ	yellow	0.249195	0.378836	-0.601723	0.551743	0.354718	0.114521	0.0964653	-0.625596	-0.861712	-0.50626	-0.262248	-0.457707	0.112427	-0.133196	0.768557	0.2225	0.506276	0.394639	0.223099	0.816528	0.24564	0.476953	-0.144973	-0.0438228	0.494638	0.834916	0.0445819	-0.464612	-0.440467	0.820246	0.0971234	0.00594463	0.200484	0.530365	0.254126	0.790969	0.753195	0.0258625	0.596376	0.200467	0.333289	0.595362	0.0133934	0.557617	0.232081	0.731961	0.917937
gene-b4451	ryhB	greenyellow	-0.00425561	-0.809727	0.813533	0.992021	0.0148575	0.0140263	0.589857	0.930746	0.363255	0.300735	0.296711	0.126599	-0.262457	-0.537162	-0.726902	0.074613	-0.210753	-0.122483	0.256603	-0.517415	-0.4591	-0.846884	-0.395891	-0.539708	0.134068	-0.146829	0.372376	0.489002	0.372218	0.123778	0.000787852	0.376441	0.469198	0.475456	0.765151	0.530024	0.169794	0.0410609	0.860619	0.616383	0.772631	0.539572	0.189092	0.252497	0.00797531	0.331618	0.167386
gene-b4452	gadY	brown	0.745426	-0.855577	0.188847	0.0337719	0.00673882	0.65424	0.721885	0.652104	0.0676427	-0.49825	-0.128715	-0.369442	0.0864557	0.07738	-0.109285	0.760136	0.525076	-0.119878	-0.243776	-0.370348	-0.648386	-0.873808	-0.65844	-0.10718	0.26607	-0.267595	-0.113058	0.221764	0.415937	0.0431855	0.0797107	0.873556	0.208881	0.761312	0.367746	0.838701	0.855491	0.796717	0.0285924	0.181473	0.777373	0.560705	0.36648	0.0820331	0.00456036	0.0758424	0.800571
gene-b4454	rdlD	blue	0.571051	-0.00906252	-0.501701	0.139281	0.983009	0.205241	0.561144	0.00979878	-0.169334	-0.686435	0.15607	0.12279	0.892848	0.595574	0.300924	0.48463	0.80577	0.438184	-0.265852	0.0432264	-0.462553	-0.232435	-0.754819	-0.150053	-0.327326	-0.387644	-0.850015	-0.627716	0.14913	0.147859	0.981628	0.688516	0.060087	0.712086	0.772073	0.00283379	0.119267	0.468905	0.223573	0.0157536	0.277514	0.524516	0.919051	0.24848	0.579626	0.0304035	0.722846
gene-b4456	glmZ	brown	0.897545	-0.421187	-0.381601	0.00248633	0.298701	0.350924	0.662823	0.118115	-0.375201	-0.877637	-0.249005	-0.511699	0.384815	0.314223	0.451365	0.864984	0.922536	0.184922	-0.25865	0.124954	-0.485451	-0.447423	-0.726167	0.0044725	0.339013	0.0336365	-0.338481	-0.238716	0.118819	0.0732327	0.780585	0.359734	0.00417021	0.552056	0.194886	0.346538	0.448465	0.261611	0.0055469	0.00109561	0.661094	0.536226	0.768139	0.222673	0.266319	0.041368	0.991614
gene-b4457	csrC	brown	0.938157	-0.348804	-0.490309	0.000564219	0.397103	0.217384	0.362604	0.0798042	-0.00212929	-0.871009	-0.508781	-0.422009	0.453049	0.635824	0.452258	0.913369	0.7317	-0.216943	-0.704778	-0.228386	-0.717267	-0.393011	-0.415481	0.364159	0.247663	-0.218466	-0.476969	-0.0111015	0.478688	0.377362	0.851001	0.996008	0.0048599	0.197879	0.297659	0.259613	0.0901687	0.260551	0.00152163	0.0390893	0.605815	0.0509243	0.586434	0.0451987	0.335467	0.305983	0.375165
gene-b4458	oxyS	midnightblue	0.345287	0.496669	-0.805502	0.402205	0.21056	0.0158155	-0.272854	-0.56004	-0.0302378	-0.544063	-0.226846	0.0353412	0.646691	0.926728	0.573443	0.255686	0.475676	0.0648979	-0.599618	0.100108	-0.0407013	0.387895	0.0164015	0.536647	-0.387111	-0.3974	-0.784488	-0.491732	0.042978	0.513225	0.148832	0.943339	0.163312	0.589031	0.93379	0.0831048	0.000930217	0.137252	0.541073	0.233513	0.878658	0.116133	0.813547	0.923769	0.342358	0.969253	0.170282
gene-b4459	ryjA	blue	0.559444	0.00034033	-0.500722	0.14936	0.999362	0.206271	0.419317	0.0466764	0.0610425	-0.643933	0.0273627	0.211368	0.894141	0.696602	0.25628	0.501414	0.661551	0.204463	-0.473387	-0.164181	-0.60941	-0.236639	-0.605207	-0.00723635	-0.350418	-0.47661	-0.855504	-0.453672	0.411824	0.301079	0.912609	0.885829	0.084866	0.94872	0.615331	0.00273522	0.0548964	0.540101	0.205542	0.0739845	0.627182	0.23609	0.697648	0.108741	0.572587	0.11188	0.986432
gene-b4577	sgrS	brown	0.953198	-0.548108	-0.304458	0.000247385	0.159577	0.463438	0.47622	0.246555	-0.00615446	-0.8144	-0.496924	-0.517987	0.28486	0.449036	0.339656	0.946791	0.694458	-0.250478	-0.600943	-0.267089	-0.745658	-0.554867	-0.464254	0.272615	0.391464	-0.1436	-0.289723	0.128426	0.468431	0.232902	0.556103	0.988461	0.0138413	0.210288	0.188517	0.494078	0.264387	0.410431	0.000361734	0.0559676	0.549627	0.115117	0.522516	0.033686	0.15344	0.246514	0.513607
gene-b4585	chiX	brown	0.491599	-0.283284	-0.156415	0.215991	0.496575	0.711471	-0.199193	0.120232	0.411799	-0.354307	-0.567379	-0.244566	-0.0558627	0.519686	0.143082	0.558119	0.126464	-0.622424	-0.746806	-0.450503	-0.3616	-0.247004	0.128723	0.63466	0.10227	-0.345984	-0.109802	0.431445	0.655733	0.636275	0.776729	0.310726	0.389178	0.142427	0.559396	0.895475	0.186816	0.735361	0.150535	0.765397	0.0993407	0.0332633	0.262637	0.378782	0.555361	0.761297	0.0909453
gene-b4597	rydC	purple	-0.352487	0.128994	0.18628	0.39179	0.760806	0.65872	0.366279	0.287688	0.178391	0.267911	0.643161	0.7785	0.543309	-0.130495	-0.404536	-0.36162	-0.110054	0.420529	0.301487	-0.131527	-0.260776	-0.130177	-0.407747	-0.674087	-0.519536	-0.220216	-0.331239	-0.338333	0.166096	0.37218	0.489609	0.672545	0.521186	0.0853627	0.0228548	0.164013	0.758086	0.320185	0.378754	0.795309	0.299537	0.468032	0.756215	0.532761	0.758662	0.315987	0.0667695
gene-b4603	rseX	turquoise	-0.791193	-0.130075	0.837739	0.0193446	0.758847	0.00942265	-0.128282	0.511687	0.596207	0.942595	0.600433	0.611135	-0.371762	-0.456947	-0.900994	-0.746556	-0.801588	-0.0488161	0.434669	-0.415023	0.169397	-0.191868	0.245027	-0.380811	-0.37963	-0.315879	0.411677	0.353454	-0.0504859	0.762097	0.194898	0.118774	0.000452798	0.115508	0.107467	0.364508	0.255018	0.00224963	0.033355	0.0167368	0.908615	0.281833	0.306572	0.688405	0.648979	0.558632	0.352007
gene-b4608	ohsC	blue	-0.340849	0.252503	0.0523615	0.408682	0.546296	0.902001	0.277844	0.188962	0.254782	0.226269	0.757859	0.891452	0.756885	0.206879	-0.395302	-0.410572	-0.017611	0.508772	0.16585	-0.177815	-0.170363	-0.0652471	-0.413582	-0.542194	-0.871802	-0.606231	-0.682022	-0.547276	0.0752288	0.505233	0.654041	0.542556	0.590003	0.0293597	0.00294281	0.0296917	0.623027	0.332404	0.312314	0.966986	0.197888	0.694687	0.673558	0.686697	0.878009	0.308426	0.165054
gene-b4609	ryfD	brown	0.905991	-0.191246	-0.619097	0.00193337	0.650062	0.101698	0.0986887	-0.291493	-0.405885	-0.904416	-0.793907	-0.844269	0.0408641	0.397701	0.77962	0.901608	0.708143	-0.255797	-0.551327	0.196187	-0.271115	-0.0457794	-0.130301	0.556668	0.629481	0.297861	-0.113956	0.037228	0.162799	0.816157	0.483621	0.318418	0.00202968	0.018641	0.0083736	0.923465	0.329208	0.0225304	0.00220907	0.0493408	0.540891	0.156638	0.64148	0.51602	0.914284	0.758438	0.151827
gene-b4616	istR	blue	0.17177	0.198574	-0.35221	0.684211	0.637345	0.392189	0.570423	-0.0131822	-0.240267	-0.372076	0.507348	0.438637	0.913352	0.315216	0.123843	0.0858058	0.600235	0.714525	0.116876	0.206214	-0.248241	-0.0753681	-0.767381	-0.495251	-0.503443	-0.264932	-0.773269	-0.800604	-0.0521758	0.139816	0.975286	0.566537	0.364072	0.199358	0.27696	0.0015225	0.446953	0.770158	0.839902	0.11566	0.0464208	0.782844	0.62417	0.553317	0.859219	0.0262336	0.212072
gene-b4690	eyeA	royalblue	0.478464	-0.0345093	-0.393442	0.230394	0.935346	0.33489	0.149353	-0.370535	-0.760411	-0.551871	-0.556849	-0.777662	-0.205647	-0.270619	0.679432	0.489433	0.42538	0.0132967	0.0573669	0.561289	0.056615	0.17505	-0.0672712	0.0954622	0.804063	0.85436	0.271613	-0.0401481	-0.181178	0.7241	0.366218	0.0285005	0.156144	0.151666	0.0230994	0.625145	0.516819	0.0638258	0.218333	0.293404	0.975072	0.892673	0.147731	0.894073	0.678425	0.874247	0.822093
gene-b4698	mgrR	blue	0.0606032	0.153799	-0.208004	0.886647	0.716143	0.621096	0.410977	-0.034595	-0.304038	-0.235825	0.24716	0.232249	0.456041	-0.0780528	0.166843	0.0682995	0.357795	0.478295	0.238493	0.309359	-0.152695	0.0140317	-0.513812	-0.451216	-0.0415956	0.255844	-0.209636	-0.443092	0.00950255	0.311791	0.935186	0.464086	0.573948	0.555103	0.579938	0.256081	0.854244	0.692927	0.872336	0.38419	0.230582	0.569493	0.455898	0.718116	0.973694	0.192733	0.261788
gene-b4699	fnrS	brown	0.694576	-0.813661	0.192414	0.0559086	0.0139989	0.64803	0.295517	0.454481	0.104468	-0.39624	-0.566139	-0.720829	-0.413669	-0.0338943	0.0364571	0.755841	0.249956	-0.535469	-0.367959	-0.352977	-0.493828	-0.652516	-0.128067	0.297234	0.696977	0.0714904	0.365568	0.635637	0.372026	0.47732	0.25792	0.805543	0.331152	0.143499	0.043641	0.308313	0.936497	0.931704	0.03005	0.550488	0.171404	0.369821	0.391087	0.213594	0.079456	0.762488	0.474641
gene-b4701	sokX	blue	0.577072	-0.404874	-0.111275	0.134207	0.319742	0.793076	0.829478	0.40729	-0.0931187	-0.545971	0.28126	0.0800295	0.691532	0.291818	-0.0131703	0.514419	0.716737	0.400147	-0.0930107	-0.13158	-0.579568	-0.606443	-0.914826	-0.391572	-0.222631	-0.416914	-0.641044	-0.409341	0.215113	0.0108647	0.316583	0.826409	0.161544	0.49979	0.850584	0.0574499	0.483111	0.975309	0.192117	0.0454336	0.325965	0.826608	0.756119	0.132134	0.110952	0.00144776	0.337399
gene-b4704	arrS	magenta	0.0838466	-0.462874	0.387879	0.843523	0.248108	0.34238	-0.0881275	0.475579	0.575727	0.194535	-0.418725	-0.0399441	-0.322538	-0.17665	-0.351222	0.176012	-0.508926	-0.801269	-0.406294	-0.728702	-0.596648	-0.397487	0.33453	0.173905	0.312553	-0.0636251	0.314822	0.817032	0.776661	0.835615	0.233621	0.135331	0.644345	0.301833	0.925185	0.435874	0.675607	0.393612	0.67673	0.197729	0.0168133	0.317883	0.0403143	0.11843	0.329493	0.417981	0.680442
gene-b4712	agrA	blue	0.121667	0.331643	-0.440465	0.774115	0.422261	0.274729	0.289566	-0.16211	-0.118873	-0.339958	0.464239	0.445362	0.865354	0.577058	0.166857	0.0248657	0.568515	0.63755	-0.0360518	0.188084	-0.0423318	0.0698705	-0.575809	-0.20676	-0.68307	-0.487562	-0.851367	-0.80882	-0.124469	0.486651	0.701327	0.779203	0.409987	0.24653	0.268797	0.00550302	0.134218	0.692901	0.953396	0.14145	0.0890243	0.932461	0.655572	0.920723	0.869419	0.135263	0.623232
gene-b4713	agrB	pink	-0.304092	0.160642	0.111346	0.464002	0.703937	0.792946	0.401395	0.132862	-0.0574561	0.197337	0.824554	0.573682	0.537864	0.0157518	-0.319747	-0.410041	0.139164	0.728644	0.457693	0.112942	0.0770495	-0.0676707	-0.487931	-0.618982	-0.637968	-0.383391	-0.452806	-0.631745	-0.416676	0.324317	0.753799	0.892507	0.639487	0.0117869	0.137051	0.169128	0.97047	0.440084	0.313003	0.742418	0.0403381	0.254142	0.790028	0.856103	0.873504	0.219964	0.10178
gene-b4719	sdsN	purple	-0.595989	0.498032	0.035036	0.118944	0.209112	0.934361	0.0236141	-0.0479344	0.138223	0.421606	0.695315	0.873328	0.568206	-0.000241092	-0.327483	-0.660318	-0.269059	0.476084	0.312731	-0.00379553	0.0635685	0.252003	-0.102859	-0.51826	-0.753383	-0.30398	-0.463777	-0.511856	-0.0994268	0.95574	0.910261	0.744114	0.29817	0.055538	0.0046109	0.141715	0.999548	0.428458	0.0747175	0.519333	0.233055	0.450739	0.992883	0.88113	0.547117	0.808496	0.188244
gene-b4758	pspH	midnightblue	0.606967	-0.154264	-0.388624	0.110559	0.715312	0.341372	0.146587	0.0553012	0.224696	-0.581513	-0.167696	-0.0705765	0.500153	0.819594	0.223751	0.561711	0.576736	-0.0703957	-0.628822	-0.27144	-0.405762	-0.276053	-0.328642	0.38991	-0.251221	-0.626803	-0.623637	-0.160642	0.30762	0.729061	0.896522	0.59266	0.130531	0.691415	0.868108	0.20687	0.0127644	0.594259	0.147361	0.134487	0.868443	0.0948976	0.515497	0.318578	0.508095	0.426727	0.339637
gene-b4759	3'ETS-leuZ	green	-0.209589	0.922926	-0.735464	0.618378	0.00107948	0.0375838	-0.570113	-0.85143	-0.229229	-0.142581	-0.109868	0.219222	0.383101	0.460344	0.585329	-0.246521	0.0844075	0.207811	-0.156026	0.480966	0.403314	0.869006	0.32926	0.339511	-0.28886	0.158315	-0.368263	-0.529336	-0.220336	0.140081	0.0073121	0.585015	0.736262	0.795649	0.601938	0.348873	0.251045	0.127418	0.556159	0.842486	0.621427	0.712165	0.227614	0.321789	0.00508185	0.425806	0.410644
gene-b4760	rirA	blue	-0.0617886	0.407607	-0.352341	0.884441	0.316169	0.392	0.200357	-0.11615	0.0577584	-0.1376	0.526569	0.66869	0.923986	0.533439	-0.000417875	-0.165863	0.304176	0.53602	-0.0640459	0.00421203	-0.136385	0.109433	-0.427351	-0.267154	-0.823991	-0.585969	-0.910706	-0.741394	0.00994746	0.634263	0.784169	0.891944	0.745239	0.180008	0.0698225	0.0010364	0.173346	0.999216	0.694663	0.463872	0.170879	0.880242	0.992103	0.747432	0.796445	0.29093	0.522409
gene-b4761	sroE	black	-0.176677	0.0548451	0.103179	0.67556	0.897371	0.807908	-0.79686	-0.20911	0.331925	0.292843	-0.569248	-0.339927	-0.749173	0.0195557	0.0336303	-0.101813	-0.543961	-0.730283	-0.322025	-0.186463	0.301323	0.285715	0.882586	0.734322	0.331745	0.124865	0.584504	0.681503	0.065028	0.0178936	0.619198	0.421842	0.481504	0.140821	0.410033	0.0324022	0.963342	0.936991	0.810415	0.163407	0.0396652	0.436647	0.658401	0.468286	0.492726	0.00369874	0.0380369
gene-b4762	sroA	midnightblue	0.124866	0.283461	-0.395145	0.768298	0.496294	0.332612	-0.146918	-0.212659	0.150465	-0.266939	0.0486282	0.230575	0.420759	0.654522	0.219158	0.114952	0.335428	0.140721	-0.323689	0.0338407	0.0394933	0.144945	-0.137081	0.283865	-0.42736	-0.409258	-0.465524	-0.32964	0.0840129	0.728467	0.613123	0.722107	0.522758	0.908966	0.58275	0.299245	0.0782211	0.602048	0.786355	0.416655	0.73961	0.434143	0.936597	0.926027	0.732011	0.746174	0.495653
gene-b4763	sroC	red	0.846784	-0.218007	-0.53938	0.00799026	0.604004	0.167695	0.53355	0.0355507	-0.190118	-0.875816	-0.205232	-0.222704	0.6973	0.605887	0.44001	0.787341	0.865531	0.14445	-0.484564	-0.0379799	-0.583961	-0.340224	-0.667935	0.0869174	-0.0163481	-0.278572	-0.717588	-0.368937	0.327039	0.17324	0.933399	0.652025	0.00435293	0.625859	0.596031	0.0545501	0.111369	0.275284	0.0203716	0.0054821	0.7329	0.223646	0.928856	0.128529	0.409597	0.070256	0.837849
gene-b4764	sdhX	red	0.747821	-0.172047	-0.496824	0.0328923	0.683721	0.210395	0.265739	-0.0511347	-0.0536971	-0.749008	-0.256011	-0.323648	0.462074	0.721745	0.421376	0.684574	0.761491	0.0400149	-0.527137	-0.049964	-0.382122	-0.239598	-0.408394	0.35406	0.0097196	-0.351904	-0.528693	-0.239566	0.104367	0.5247	0.904289	0.899511	0.0324616	0.540542	0.434205	0.249035	0.0432455	0.298462	0.0610675	0.0281417	0.925052	0.179452	0.906473	0.350212	0.567651	0.315144	0.389531
gene-b4804	rbsZ	brown	0.813173	-0.0547542	-0.67257	0.0141037	0.897541	0.0676198	-0.127092	-0.36145	-0.211639	-0.813139	-0.909055	-0.706851	0.082068	0.501405	0.760821	0.817263	0.494798	-0.471978	-0.746552	0.0255317	-0.352539	0.0774521	0.109635	0.704193	0.538915	0.214217	-0.184392	0.146281	0.376167	0.764256	0.378995	0.614867	0.014111	0.00175458	0.0499451	0.846812	0.205552	0.028364	0.013241	0.212556	0.237682	0.0333565	0.952149	0.391716	0.855357	0.796075	0.0512025
gene-b4805	raiZ	brown	0.711932	-0.207446	-0.429325	0.0475944	0.622054	0.288462	0.11866	-0.193321	-0.319934	-0.710864	-0.471811	-0.713309	-0.0372841	0.398089	0.577775	0.700114	0.707134	-0.0308167	-0.324796	0.251258	-0.0431615	-0.100236	-0.215222	0.459995	0.444637	0.129439	-0.0193945	-0.0491466	-0.14058	0.779593	0.646453	0.439802	0.0480826	0.237872	0.0469688	0.930157	0.328693	0.133621	0.0531681	0.0498125	0.942255	0.432482	0.548344	0.919173	0.813313	0.608747	0.251452
gene-b4808	chiZ	turquoise	-0.602215	0.212275	0.326363	0.114146	0.61378	0.430133	-0.123963	-0.180301	-0.404372	0.507326	0.340901	-0.0593239	-0.565867	-0.711764	-0.110563	-0.578722	-0.294458	0.397164	0.828584	0.591223	0.748356	0.342901	0.183144	-0.35166	0.228988	0.632265	0.701999	-0.0726671	-0.79143	0.769939	0.669191	0.3204	0.19938	0.408605	0.889028	0.143735	0.047671	0.794378	0.132834	0.478975	0.329922	0.0110287	0.122692	0.0326978	0.405681	0.664206	0.39298
gene-b4809	ispZ	grey60	-0.18454	-0.334764	0.499822	0.661762	0.417636	0.207219	-0.0160668	0.192866	-0.103408	0.361486	-0.112373	-0.407986	-0.747448	-0.686738	-0.228574	-0.147767	-0.388163	-0.213829	0.379357	0.0293079	0.168142	-0.117909	0.298213	-0.106108	0.592854	0.492988	0.79331	0.500888	-0.292781	0.96988	0.647243	0.807488	0.378944	0.791067	0.315676	0.0330284	0.0599282	0.586118	0.726943	0.341995	0.611124	0.354002	0.945079	0.690625	0.780961	0.473117	0.802535
gene-b4825	aspX	red	0.371201	0.296729	-0.628741	0.365291	0.475429	0.0949535	0.455152	-0.423047	-0.771698	-0.648629	0.163336	-0.166281	0.599163	0.203214	0.62136	0.279307	0.860134	0.775755	0.225361	0.726013	0.105155	0.210695	-0.643789	-0.261651	0.0104846	0.295544	-0.464914	-0.856136	-0.489944	0.257129	0.296346	0.0248876	0.0818801	0.699148	0.693922	0.116484	0.629333	0.100092	0.502898	0.00614279	0.0236622	0.591536	0.0414325	0.804282	0.616483	0.0849589	0.531335
gene-b4828	motR	pink	-0.598068	0.345963	0.188965	0.117329	0.401221	0.654035	0.167265	0.0103415	-0.0889947	0.427849	0.925605	0.696535	0.352407	-0.115845	-0.372208	-0.669262	-0.0556962	0.780148	0.631695	0.269896	0.461274	0.148011	-0.327383	-0.621919	-0.774327	-0.319785	-0.320562	-0.653829	-0.516271	0.692178	0.980611	0.834014	0.290306	0.000972805	0.0549296	0.391905	0.784726	0.363888	0.0694951	0.895785	0.0223783	0.0929405	0.517983	0.249964	0.726506	0.428608	0.099697
gene-b4829	uhpU	red	0.503145	0.315218	-0.765244	0.203729	0.446951	0.0269165	0.0886105	-0.560507	-0.565976	-0.742635	-0.174874	-0.363237	0.416843	0.541179	0.769009	0.435464	0.844976	0.431075	-0.152603	0.602913	0.177232	0.299127	-0.339901	0.26541	0.0611931	0.141991	-0.41551	-0.628494	-0.378535	0.834723	0.14842	0.143639	0.0348148	0.678735	0.376466	0.304237	0.166004	0.025721	0.280854	0.0082646	0.286284	0.718281	0.113615	0.674584	0.471695	0.410071	0.525232
gene-b4831	allZ	brown	0.876771	-0.530381	-0.253827	0.0042565	0.176295	0.544122	0.679331	0.318135	-0.0955813	-0.783061	-0.177301	-0.326704	0.473496	0.418371	0.233518	0.842294	0.805029	0.0597857	-0.397044	-0.17569	-0.666865	-0.615837	-0.729775	0.00250467	0.139744	-0.278022	-0.47584	-0.137542	0.343822	0.0638808	0.442523	0.821874	0.0215517	0.674461	0.429623	0.235966	0.302285	0.577811	0.00868263	0.0159252	0.888169	0.330082	0.677297	0.0708731	0.104038	0.0398732	0.995304
gene-pgaptmp_000001	bglF	turquoise	-0.63402	0.156932	0.410153	0.0913739	0.710548	0.312858	-0.527173	-0.0367792	0.289031	0.706063	-0.02769	0.0931275	-0.616786	-0.441736	-0.326707	-0.585971	-0.800092	-0.337165	0.228296	-0.117342	0.273687	0.281508	0.727421	0.0833097	0.200993	0.289921	0.688218	0.493292	-0.188929	0.179416	0.931101	0.487492	0.050316	0.948108	0.826393	0.103354	0.273183	0.429618	0.126898	0.0170977	0.414093	0.586585	0.781995	0.511887	0.499395	0.0408446	0.844515
gene-pgaptmp_000002	bglG	grey60	-0.690821	0.250271	0.367619	0.0578134	0.549969	0.370299	-0.421247	-0.146962	0.00961044	0.65986	0.167495	0.0520417	-0.640391	-0.534449	-0.218215	-0.640526	-0.579017	0.0287447	0.534299	0.259055	0.571953	0.373654	0.521547	-0.0703782	0.216311	0.476192	0.783191	0.234107	-0.546421	0.298625	0.728388	0.981982	0.0749913	0.691771	0.902598	0.0871596	0.172378	0.603651	0.0870715	0.132589	0.946133	0.172523	0.535566	0.138515	0.361877	0.184962	0.868476
gene-pgaptmp_000003	phoU	yellow	0.371088	0.380749	-0.71266	0.365447	0.352092	0.047263	-0.467813	-0.786275	-0.513923	-0.5357	-0.73717	-0.726574	-0.207214	0.290859	0.889698	0.367999	0.354662	-0.166533	-0.307966	0.559406	0.34585	0.594755	0.384886	0.703543	0.553151	0.57705	0.141429	-0.0669141	-0.284399	0.242424	0.0206616	0.19262	0.171184	0.0369134	0.0411977	0.622452	0.484617	0.00308356	0.369765	0.388668	0.693476	0.458035	0.149393	0.401386	0.119908	0.346441	0.0515129
gene-pgaptmp_000004	pstB	yellow	0.334734	0.181236	-0.480632	0.41768	0.66755	0.227984	-0.560571	-0.59662	-0.282923	-0.381333	-0.815421	-0.769953	-0.458818	0.227249	0.694697	0.366235	0.151184	-0.423667	-0.385111	0.327431	0.312223	0.441842	0.535881	0.811669	0.609726	0.473686	0.334281	0.244822	-0.143144	0.148364	0.118453	0.497149	0.351292	0.0136252	0.0254266	0.252826	0.588351	0.0558475	0.372242	0.72082	0.295562	0.346135	0.428535	0.451515	0.273054	0.171011	0.0144296
gene-pgaptmp_000005	pstA	red	0.903694	-0.15639	-0.651898	0.00207487	0.711514	0.0798385	0.28229	-0.266313	-0.497389	-0.960889	-0.563238	-0.712287	0.241608	0.437265	0.767585	0.879696	0.888013	0.023748	-0.417985	0.309328	-0.239985	-0.0857627	-0.390256	0.366995	0.461222	0.219606	-0.276283	-0.213864	0.0557161	0.498153	0.523771	0.209794	0.000145219	0.146023	0.0474324	0.564305	0.27864	0.0261693	0.00396964	0.00322284	0.955489	0.302777	0.455946	0.567007	0.839982	0.33917	0.371174
gene-pgaptmp_000006	pstC	lightgreen	0.72874	-0.357884	-0.293921	0.0402985	0.384063	0.479816	0.255899	-0.131302	-0.583152	-0.678203	-0.683985	-0.935936	-0.286163	-0.148571	0.607895	0.758933	0.531987	-0.178623	-0.143787	0.327729	-0.151346	-0.133756	-0.158231	0.234121	0.90009	0.669077	0.3046	0.177593	0.00436095	0.540725	0.756624	0.129188	0.0644956	0.0613796	0.000626145	0.492017	0.725502	0.109866	0.028996	0.174743	0.672138	0.734093	0.428091	0.72053	0.752182	0.708231	0.576801
gene-pgaptmp_000007	pstS	red	0.539515	0.0527525	-0.53531	0.167568	0.901272	0.171556	0.0144071	-0.305729	-0.255292	-0.623632	-0.21812	-0.345017	0.2858	0.629468	0.502731	0.478022	0.662456	0.131232	-0.366704	0.220647	0.10832	0.0548021	-0.235986	0.415736	-0.116469	-0.272274	-0.491208	-0.361772	-0.108098	0.97299	0.461477	0.541719	0.0984934	0.603812	0.402597	0.492591	0.0944554	0.204161	0.230887	0.0734488	0.756751	0.371583	0.599518	0.798484	0.897452	0.573679	0.305655
gene-pgaptmp_000008	-	turquoise	-0.557274	0.0972006	0.401241	0.151286	0.818894	0.324521	-0.498683	0.22102	0.827035	0.659667	0.26856	0.578044	-0.147535	0.219629	-0.597477	-0.531728	-0.651845	-0.312817	-0.154847	-0.561881	0.0875771	0.00628472	0.470265	0.210981	-0.557694	-0.658481	0.0537548	0.330384	0.160133	0.208423	0.598885	0.0113163	0.0751068	0.520138	0.133397	0.727361	0.601246	0.117787	0.174993	0.0798716	0.450608	0.71427	0.147211	0.836631	0.988216	0.239626	0.615993
gene-pgaptmp_000009	lpfC-O113	blue	-0.229451	0.323924	-0.118697	0.58464	0.43379	0.779525	-0.183488	0.059786	0.652689	0.162879	0.322266	0.7943	0.637182	0.631321	-0.26426	-0.260747	-0.148985	-0.00114648	-0.373917	-0.466624	-0.295713	0.0467413	0.015206	0.070656	-0.799846	-0.777736	-0.632086	-0.20027	0.371054	0.663605	0.888168	0.0793487	0.699961	0.436284	0.0185403	0.0892675	0.0931941	0.527097	0.532808	0.72476	0.99785	0.361513	0.243787	0.477014	0.912488	0.971493	0.86796
gene-pgaptmp_000010	lpfB-O113	purple	-0.479608	0.475672	-0.0466977	0.229121	0.233517	0.912569	-0.0114308	-0.011767	0.322684	0.31002	0.694802	0.936471	0.696093	0.323677	-0.318737	-0.542892	-0.130199	0.444288	0.100386	-0.125106	0.000356385	0.173359	-0.172751	-0.344072	-0.927506	-0.598686	-0.638231	-0.539414	0.00325511	0.978569	0.977939	0.435655	0.454884	0.0557952	0.000610839	0.0551495	0.434162	0.441612	0.164403	0.758622	0.270092	0.813037	0.767863	0.999332	0.681405	0.682479	0.403973
gene-pgaptmp_000011	lpfA-O113	blue	0.202634	0.54129	-0.722532	0.630333	0.1659	0.0429078	0.166383	-0.440594	-0.284352	-0.496663	0.214637	0.32404	0.942407	0.620422	0.459471	0.095072	0.600355	0.56343	-0.156113	0.319244	-0.0904963	0.316175	-0.426683	-0.0783548	-0.507279	-0.230792	-0.891656	-0.857745	-0.0985806	0.693742	0.274572	0.494882	0.210566	0.609746	0.433616	0.000457199	0.100755	0.252063	0.822811	0.115568	0.145855	0.71201	0.440844	0.831244	0.445496	0.291767	0.853685
gene-pgaptmp_000012	glmS	yellow	0.420879	0.411195	-0.78764	0.299093	0.311508	0.0202905	-0.189022	-0.754675	-0.630114	-0.655386	-0.424901	-0.588199	0.104832	0.41218	0.892437	0.370242	0.655818	0.230233	-0.156294	0.697172	0.337165	0.517143	0.0161758	0.474418	0.343503	0.433676	-0.107612	-0.428682	-0.496673	0.653934	0.0304534	0.0940144	0.077693	0.294007	0.125104	0.804876	0.310234	0.00286562	0.366628	0.07743	0.583325	0.711687	0.0546137	0.414093	0.189365	0.969676	0.234928
gene-pgaptmp_000013	glmU	royalblue	0.00440724	0.479507	-0.483449	0.991737	0.229232	0.224871	-0.10336	-0.677505	-0.771089	-0.267329	-0.190064	-0.409745	-0.0941919	-0.208873	0.673729	-0.00968822	0.309226	0.387037	0.348863	0.85829	0.451674	0.605645	0.0636473	0.00834243	0.501965	0.889729	0.283589	-0.379596	-0.642838	0.807577	0.0648781	0.0250749	0.522126	0.652119	0.313387	0.824432	0.619605	0.0669696	0.981836	0.456102	0.343521	0.397017	0.00637977	0.261243	0.11155	0.880983	0.984359
gene-pgaptmp_000014	tnpA	yellow	0.240399	0.499187	-0.714206	0.566316	0.20789	0.0465639	-0.204413	-0.58144	-0.283042	-0.501807	-0.2346	-0.0620451	0.383765	0.523544	0.652178	0.234001	0.479823	0.189312	-0.271543	0.422498	0.147905	0.454237	-0.0607787	0.339073	-0.0650015	0.129201	-0.357785	-0.444038	-0.0444009	0.627269	0.13059	0.496959	0.20513	0.575997	0.883964	0.347968	0.182983	0.0796651	0.577001	0.228881	0.653429	0.515331	0.29704	0.726696	0.258208	0.88632	0.411287
gene-pgaptmp_000015	atpC	red	0.572764	0.299685	-0.811981	0.137827	0.470828	0.0143617	0.170463	-0.578967	-0.669741	-0.817859	-0.215141	-0.428729	0.457512	0.489006	0.833606	0.495052	0.901171	0.455695	-0.135963	0.647331	0.114424	0.292893	-0.38927	0.211911	0.147133	0.239275	-0.434415	-0.661455	-0.380626	0.686519	0.132631	0.0692214	0.0131181	0.608885	0.289206	0.254354	0.218796	0.0101279	0.212285	0.00223786	0.256488	0.748194	0.0826993	0.787321	0.481426	0.3405	0.614402
gene-pgaptmp_000016	atpD	yellow	0.394168	0.48877	-0.841325	0.333919	0.219052	0.00883686	-0.20548	-0.838783	-0.744404	-0.662636	-0.476953	-0.597598	0.110808	0.309421	0.964106	0.347785	0.616356	0.230828	-0.117637	0.777389	0.358992	0.613714	0.0529219	0.4252	0.397945	0.584986	-0.10365	-0.456532	-0.464865	0.625432	0.0092496	0.0341515	0.073343	0.232082	0.117693	0.793929	0.455802	0.000112527	0.398578	0.103663	0.582326	0.781457	0.0231795	0.382485	0.105578	0.900956	0.29363
gene-pgaptmp_000017	atpG	yellow	0.367071	0.476621	-0.804939	0.371068	0.232453	0.015946	-0.304674	-0.849142	-0.701444	-0.609913	-0.56882	-0.65148	-0.0111275	0.270122	0.955341	0.334559	0.515155	0.107936	-0.15428	0.73794	0.380529	0.640165	0.182603	0.507398	0.471023	0.629285	-0.00065341	-0.33412	-0.430672	0.463103	0.00764125	0.0525223	0.108368	0.141188	0.0800977	0.979138	0.517619	0.000215275	0.417939	0.191371	0.799186	0.715283	0.036613	0.352393	0.0873071	0.665153	0.199306
gene-pgaptmp_000018	atpA	yellow	0.316846	0.548554	-0.83195	0.444477	0.159168	0.0104196	-0.25518	-0.874125	-0.744643	-0.60171	-0.44672	-0.556133	0.0932033	0.28189	0.95029	0.270861	0.56068	0.248094	-0.0767579	0.804235	0.416823	0.673823	0.10076	0.41338	0.372288	0.606584	-0.0801911	-0.469364	-0.504034	0.541902	0.00452716	0.0340625	0.114531	0.267163	0.152305	0.826253	0.498788	0.000295751	0.516429	0.148268	0.553559	0.856643	0.0161103	0.304263	0.0669173	0.81235	0.308685
gene-pgaptmp_000019	atpH	green	0.155653	0.648448	-0.787668	0.71283	0.0819945	0.020283	-0.388775	-0.931687	-0.710553	-0.45388	-0.422104	-0.488849	0.0149155	0.21542	0.902354	0.113822	0.399066	0.219535	-0.0221532	0.815307	0.521961	0.787646	0.249437	0.421906	0.339928	0.64358	-0.00515681	-0.435513	-0.551561	0.341169	0.000756713	0.0482256	0.25863	0.297539	0.218966	0.972038	0.608409	0.00216046	0.78842	0.327397	0.601406	0.958476	0.0136492	0.184551	0.0202889	0.551343	0.29779
gene-pgaptmp_000020	atpF	green	0.142822	0.666548	-0.794292	0.735828	0.0710564	0.0185425	-0.456539	-0.946594	-0.659158	-0.437441	-0.449138	-0.475824	-0.00169437	0.262657	0.898	0.105046	0.36576	0.168034	-0.0742219	0.781077	0.540526	0.808462	0.304437	0.487096	0.306359	0.595378	-0.0152416	-0.405773	-0.517872	0.255496	0.00036573	0.0754117	0.278425	0.264265	0.233347	0.996823	0.5297	0.00245417	0.804483	0.372909	0.690817	0.861344	0.0221125	0.166616	0.0151404	0.46347	0.220874
gene-pgaptmp_000021	atpE	green	0.156441	0.707467	-0.847392	0.711424	0.0496565	0.00789935	-0.433674	-0.962533	-0.64797	-0.468846	-0.417919	-0.417178	0.108328	0.331323	0.911341	0.105293	0.401547	0.205765	-0.105537	0.767034	0.492013	0.818195	0.267214	0.471714	0.238766	0.539306	-0.11831	-0.474476	-0.50224	0.283061	0.000127816	0.0822958	0.241244	0.302862	0.303808	0.798469	0.422735	0.00162847	0.804029	0.324116	0.624942	0.803583	0.0263438	0.215545	0.0130491	0.522313	0.237982
gene-pgaptmp_000022	atpB	lightcyan	-0.0428253	0.758297	-0.719993	0.919801	0.0292111	0.0440038	-0.220368	-0.877566	-0.756395	-0.330533	0.0137295	-0.158046	0.256635	0.195029	0.738009	-0.117743	0.45356	0.603377	0.239524	0.916286	0.652109	0.783827	-0.00521015	0.0980503	-0.032248	0.459207	-0.224673	-0.768347	-0.723472	0.599992	0.00417722	0.0298594	0.423911	0.97426	0.708562	0.53952	0.643488	0.0365863	0.781264	0.259009	0.113263	0.567774	0.00137614	0.0797075	0.0213373	0.990231	0.817331
gene-pgaptmp_000023	atpI	darkgreen	-0.674252	0.689439	-0.0863696	0.0666778	0.0585243	0.838861	-0.343328	-0.559235	-0.416428	0.406585	0.477999	0.232589	-0.0902716	-0.216996	0.0851826	-0.731614	-0.163744	0.612048	0.648447	0.69658	0.909096	0.703581	0.220321	-0.198452	-0.301433	0.275005	0.112572	-0.541969	-0.89429	0.405058	0.149544	0.304768	0.317502	0.230913	0.579369	0.831658	0.605725	0.841054	0.0391241	0.698425	0.106796	0.0819949	0.0549074	0.00175226	0.0514944	0.600072	0.637557
gene-pgaptmp_000024	rsmG	green	-0.758715	0.88632	-0.207704	0.0290696	0.00336675	0.62161	-0.654885	-0.651225	-0.079943	0.476465	0.33969	0.452505	0.0303724	0.0682637	0.0797947	-0.802219	-0.367494	0.34334	0.317283	0.446145	0.770979	0.850227	0.49821	0.0655588	-0.476486	0.0703869	-0.0284849	-0.426112	-0.603963	0.0779992	0.0802562	0.850744	0.232628	0.410381	0.260257	0.943087	0.872403	0.851019	0.016586	0.370474	0.405041	0.443814	0.267853	0.0251088	0.00748407	0.208923	0.877429
gene-pgaptmp_000025	mnmG	lightyellow	-0.509082	0.315348	0.139989	0.197569	0.446753	0.740929	0.267669	-0.139249	-0.501961	0.325083	0.650137	0.26009	0.0707588	-0.558469	-0.103351	-0.563392	-0.0260084	0.772773	0.865881	0.591197	0.43493	0.263689	-0.244865	-0.719876	-0.0847398	0.439225	0.158615	-0.528704	-0.753038	0.521577	0.742263	0.204969	0.432051	0.0809344	0.533877	0.867769	0.150223	0.807593	0.145887	0.951256	0.024559	0.00544093	0.122712	0.281511	0.528023	0.5589	0.0440544
gene-pgaptmp_000026	mioC	turquoise	-0.850983	0.0444172	0.716725	0.00737563	0.916827	0.0454386	-0.389719	0.210621	0.354963	0.955056	0.320847	0.358039	-0.638088	-0.642024	-0.662244	-0.790124	-0.934502	-0.183404	0.472797	-0.18262	0.407268	0.118723	0.560951	-0.220149	-0.0959972	0.0861245	0.648284	0.44396	-0.159203	0.339895	0.616609	0.388237	0.000219383	0.438423	0.383843	0.0886696	0.0860978	0.0735741	0.0196262	0.000668423	0.663751	0.236756	0.665125	0.316612	0.779476	0.148029	0.600363
gene-pgaptmp_000027	asnC	brown	0.861893	-0.578928	-0.191972	0.00592225	0.132663	0.648798	0.444414	0.249174	-0.131821	-0.695138	-0.609175	-0.587197	0.0946137	0.105772	0.307751	0.880887	0.465789	-0.38619	-0.496118	-0.246435	-0.704316	-0.504867	-0.324724	0.165743	0.553431	0.11299	-0.129066	0.277929	0.585966	0.26994	0.551777	0.755684	0.0556265	0.108915	0.125909	0.823655	0.803151	0.458366	0.0038565	0.244746	0.34467	0.211147	0.556301	0.0511437	0.201931	0.432589	0.694876
gene-pgaptmp_000028	asnA	turquoise	-0.370815	-0.614764	0.946431	0.365828	0.104815	0.000369038	0.364124	0.844584	0.431628	0.653755	0.530333	0.343533	-0.322832	-0.598177	-0.932359	-0.336334	-0.522839	-0.0607483	0.410384	-0.530163	-0.154343	-0.653938	-0.157451	-0.582274	-0.187124	-0.338164	0.310097	0.411699	0.157352	0.375214	0.00832497	0.285597	0.0786919	0.176341	0.404759	0.435432	0.117245	0.000734965	0.415317	0.18368	0.886377	0.312558	0.176506	0.71517	0.0785796	0.709623	0.129906
gene-pgaptmp_000029	viaA	green	-0.439195	0.789663	-0.396836	0.276279	0.0197484	0.330359	-0.802549	-0.651722	0.146869	0.248782	-0.174691	0.305153	0.103772	0.311672	0.227884	-0.466423	-0.441081	-0.200939	-0.25306	0.0661677	0.317327	0.787515	0.730289	0.433648	-0.310868	-0.0130821	-0.184199	-0.103304	-0.0288444	0.0165076	0.0799479	0.728555	0.552423	0.679058	0.462365	0.806821	0.452357	0.587281	0.244017	0.273979	0.633257	0.54538	0.876297	0.443747	0.0203243	0.039663	0.283094
gene-pgaptmp_000030	ravA	green	-0.122206	0.734326	-0.625022	0.773136	0.0380352	0.0975226	-0.799009	-0.879371	-0.240155	-0.101478	-0.555103	-0.247029	-0.145683	0.247483	0.66196	-0.121459	-0.131138	-0.230254	-0.261757	0.421145	0.439399	0.879727	0.725791	0.646563	0.221555	0.471432	0.103024	-0.0547762	-0.206375	0.0173618	0.00400085	0.566724	0.811031	0.153229	0.555319	0.730684	0.554568	0.0737424	0.774494	0.756921	0.58329	0.531163	0.298754	0.276029	0.00396663	0.0415258	0.083186
gene-pgaptmp_000031	kup	royalblue	-0.0832198	-0.0642687	0.138703	0.844682	0.879828	0.743249	0.14626	-0.158232	-0.666143	0.0380666	-0.0209921	-0.532541	-0.566167	-0.696754	0.203109	-0.0556931	0.0903606	0.299942	0.655762	0.661091	0.473611	0.142913	-0.0318295	-0.258801	0.674742	0.87876	0.722406	-0.00327955	-0.670762	0.729649	0.708231	0.071291	0.928694	0.960651	0.17421	0.143475	0.0548208	0.629515	0.895791	0.831494	0.470429	0.0774641	0.0742574	0.235836	0.735664	0.94036	0.53598
gene-pgaptmp_000032	rbsD	black	-0.561355	0.563396	-0.0613046	0.147673	0.145884	0.885342	-0.948329	-0.422718	0.450117	0.508161	-0.179391	0.263769	-0.271026	0.239677	-0.0524244	-0.547214	-0.689499	-0.439254	-0.261459	-0.164714	0.39265	0.617632	0.922834	0.570936	-0.267047	-0.159322	0.135737	0.258046	-0.0151979	0.000331656	0.296762	0.263097	0.198517	0.670788	0.527894	0.516163	0.567519	0.901884	0.160398	0.0584933	0.276206	0.531647	0.696702	0.335952	0.102746	0.00108325	0.139379
gene-pgaptmp_000033	rbsA	green	-0.541402	0.897577	-0.413332	0.165795	0.00248404	0.308747	-0.521079	-0.58799	0.0891671	0.250075	0.308103	0.653551	0.493453	0.407406	0.120227	-0.612574	-0.214753	0.292259	-0.0134756	0.195281	0.353068	0.734534	0.324054	0.0821737	-0.696933	-0.232483	-0.490918	-0.544003	-0.231944	0.185427	0.125271	0.833696	0.550292	0.457825	0.0788177	0.213996	0.316431	0.776738	0.106411	0.609547	0.482419	0.974736	0.64305	0.390955	0.0379523	0.433596	0.846616
gene-pgaptmp_000034	rbsC	green	-0.0978713	0.714582	-0.627043	0.81766	0.0463951	0.0961214	-0.58421	-0.823122	-0.384693	-0.170568	-0.439145	-0.176984	-0.0267624	0.123767	0.675812	-0.0841897	-0.00720165	-0.0446748	-0.115098	0.537497	0.397612	0.819831	0.483926	0.409315	0.2229	0.586573	0.0616075	-0.193408	-0.176626	0.128326	0.0120642	0.346704	0.686334	0.27634	0.675019	0.949844	0.770296	0.0658112	0.842889	0.986497	0.916346	0.786089	0.169475	0.329326	0.0127166	0.224346	0.313946
gene-pgaptmp_000035	rbsB	yellow	0.333401	0.601044	-0.899247	0.419652	0.11504	0.0023676	-0.515484	-0.898082	-0.447787	-0.58133	-0.6235	-0.462181	0.13324	0.55164	0.926782	0.297107	0.406406	-0.0625215	-0.429178	0.526662	0.311921	0.713153	0.33548	0.708356	0.212939	0.332026	-0.234184	-0.308251	-0.198697	0.191038	0.00244843	0.265882	0.130681	0.0985856	0.248911	0.753117	0.156353	0.000928192	0.47484	0.317737	0.883077	0.288646	0.179916	0.451976	0.0470395	0.416578	0.0492418
gene-pgaptmp_000036	rbsK	green	-0.283455	0.698788	-0.445258	0.496305	0.053817	0.268921	-0.589294	-0.848357	-0.558126	0.0104101	-0.214124	-0.28865	-0.30081	-0.0759382	0.589206	-0.287147	-0.012893	0.197882	0.248151	0.790962	0.814201	0.866232	0.481146	0.311682	0.238888	0.668539	0.309418	-0.273468	-0.671397	0.124227	0.00775642	0.150528	0.980483	0.610621	0.488093	0.469082	0.858162	0.124297	0.490463	0.975828	0.638543	0.553465	0.0194053	0.0138836	0.00539975	0.227414	0.452342
gene-pgaptmp_000037	rbsR	yellow	-0.00854892	0.863804	-0.856158	0.983972	0.00568824	0.00666081	-0.308514	-0.861027	-0.431833	-0.366637	0.00596867	0.114845	0.592155	0.570217	0.690676	-0.107009	0.416743	0.47152	-0.096538	0.611709	0.365271	0.775239	0.0413348	0.235699	-0.321793	0.0861893	-0.579269	-0.795159	-0.435642	0.457194	0.00603014	0.285342	0.371676	0.988809	0.786552	0.121954	0.139992	0.0578878	0.800884	0.304365	0.238201	0.820113	0.107045	0.373598	0.0238159	0.922586	0.57416
gene-pgaptmp_000038	mdtD	green	-0.3429	0.958723	-0.652024	0.405683	0.000170422	0.0797604	-0.724984	-0.901827	-0.17789	0.0211627	-0.096195	0.16438	0.213499	0.429351	0.51827	-0.401928	-0.0684111	0.159205	-0.102995	0.471201	0.5422	0.950632	0.537341	0.429783	-0.265903	0.145207	-0.230973	-0.449723	-0.430831	0.0418655	0.00219469	0.673426	0.960332	0.820744	0.697295	0.611688	0.28843	0.188234	0.323614	0.872129	0.706496	0.808245	0.238563	0.165048	0.000289777	0.169624	0.287892
gene-pgaptmp_000039	yieP	yellow	0.121093	0.818418	-0.926727	0.775161	0.0130033	0.000930232	-0.516913	-0.953301	-0.410887	-0.450084	-0.398462	-0.160051	0.344976	0.556793	0.856045	0.0655965	0.327716	0.118673	-0.314425	0.561046	0.314699	0.84079	0.309766	0.533093	0.00155142	0.296753	-0.359595	-0.496453	-0.26008	0.189597	0.000245762	0.311907	0.263136	0.328198	0.704989	0.402656	0.151716	0.00667593	0.877359	0.42811	0.779568	0.448158	0.147945	0.44774	0.00892279	0.455274	0.173679
gene-pgaptmp_000043	rrf	pink	-0.656952	0.167127	0.420468	0.076741	0.692423	0.299614	0.136056	0.327607	0.37936	0.620536	0.888417	0.940687	0.377115	-0.0907858	-0.697279	-0.697145	-0.375173	0.425548	0.393201	-0.241115	0.0757183	-0.0866102	-0.202868	-0.60824	-0.878081	-0.5943	-0.345758	-0.317213	-0.0450115	0.748026	0.428272	0.353997	0.100675	0.00318903	0.000498739	0.357088	0.83071	0.0545605	0.0546272	0.359772	0.293193	0.335213	0.565126	0.85857	0.838416	0.62993	0.10961
gene-pgaptmp_000045	NA	brown	0.662691	0.25784	-0.850569	0.0733105	0.537549	0.00743492	-0.0383215	-0.464101	-0.161178	-0.814973	-0.406713	-0.254144	0.611007	0.890209	0.716507	0.589	0.731166	0.0332874	-0.651293	0.135134	-0.247599	0.188035	-0.176939	0.540079	-0.0568358	-0.213403	-0.678672	-0.411761	0.0958538	0.928218	0.24669	0.702984	0.0137198	0.317335	0.543601	0.107561	0.00304208	0.0455357	0.124462	0.0393056	0.937632	0.0802141	0.749692	0.554376	0.655656	0.6751	0.167037
gene-pgaptmp_000046	hdfR	yellow	0.58579	0.362499	-0.886446	0.127044	0.37751	0.0033559	-0.0321763	-0.698513	-0.688935	-0.827141	-0.502103	-0.520884	0.334156	0.420446	0.947056	0.541698	0.734235	0.1823	-0.290611	0.612797	0.114406	0.429314	-0.147581	0.371852	0.27559	0.396628	-0.377165	-0.487527	-0.136682	0.939711	0.0539517	0.0587849	0.0112966	0.20482	0.185621	0.418534	0.299642	0.000356438	0.165518	0.0380713	0.665684	0.485006	0.106248	0.787353	0.288476	0.727278	0.364383
gene-pgaptmp_000047	maoP	red	0.15615	0.277888	-0.417553	0.711943	0.505163	0.303329	0.380111	-0.262329	-0.457986	-0.390868	0.43	0.089833	0.587113	0.315155	0.322224	0.0569687	0.709662	0.810302	0.261789	0.53783	0.171781	0.123933	-0.608158	-0.268676	-0.284831	-0.0581966	-0.475329	-0.824825	-0.567362	0.352966	0.530233	0.253799	0.338347	0.287621	0.832467	0.125976	0.447046	0.436348	0.893415	0.0486363	0.0147299	0.531111	0.16916	0.68419	0.769995	0.109671	0.519952
gene-pgaptmp_000048	yifB	blue	0.210364	0.384216	-0.572371	0.61705	0.347353	0.138159	0.211247	-0.206223	-0.0109855	-0.417096	0.234066	0.470409	0.988729	0.663308	0.248072	0.117517	0.474935	0.394145	-0.294542	0.00896824	-0.324761	0.113286	-0.436377	-0.0948201	-0.612573	-0.460675	-0.956581	-0.691977	0.183366	0.615539	0.624155	0.979404	0.303914	0.576893	0.239463	3.54942e-06	0.072947	0.553595	0.781676	0.234345	0.33395	0.478843	0.983185	0.432535	0.789399	0.279731	0.823275
gene-pgaptmp_000049	ilvL	blue	0.75599	-0.133016	-0.543161	0.0299988	0.753521	0.164151	0.387108	0.0352146	0.0329821	-0.772752	-0.216793	-0.0571707	0.772446	0.735459	0.356587	0.691442	0.70216	0.00827394	-0.634133	-0.226756	-0.6804	-0.293556	-0.512726	0.180943	-0.155813	-0.445759	-0.807705	-0.30061	0.462335	0.343425	0.934027	0.938203	0.0245655	0.606069	0.893038	0.0246587	0.0375859	0.385914	0.0574959	0.0521764	0.984487	0.0912978	0.589183	0.0633007	0.480387	0.193838	0.668064
gene-pgaptmp_000051	ilvG	brown	0.508511	-0.79232	0.337494	0.198156	0.0190504	0.413609	0.520987	0.478246	-0.25534	-0.267428	-0.343351	-0.650681	-0.455863	-0.530489	-0.0300668	0.578683	0.186411	-0.25482	0.0773589	-0.078371	-0.310356	-0.612834	-0.308185	-0.167748	0.728834	0.400765	0.455015	0.467034	0.257427	0.185518	0.230637	0.541641	0.521967	0.405025	0.080595	0.256291	0.176191	0.943659	0.132867	0.658491	0.542493	0.85553	0.853655	0.454369	0.106221	0.4577	0.691322
gene-pgaptmp_000052	ilvM	grey60	-0.0187803	-0.248999	0.265796	0.964795	0.552066	0.524607	-0.29699	0.00929014	-0.0733095	0.166287	-0.561939	-0.550797	-0.839166	-0.543888	0.0477079	0.0917973	-0.401017	-0.570188	0.0260752	0.00932503	0.143232	0.0349216	0.511488	0.257441	0.747289	0.631432	0.817827	0.697366	0.11544	0.475021	0.982582	0.863036	0.693912	0.14716	0.157119	0.00918666	0.163475	0.910683	0.828844	0.324816	0.140017	0.951131	0.982517	0.73509	0.934575	0.195101	0.538201
gene-pgaptmp_000053	ilvE	yellow	0.580921	0.186749	-0.706341	0.131017	0.657901	0.0501849	0.283143	-0.532092	-0.869566	-0.803984	-0.28323	-0.58749	0.270439	0.153274	0.848801	0.531201	0.85977	0.448122	0.0425655	0.76362	0.140214	0.253386	-0.418115	0.057011	0.409517	0.559286	-0.205522	-0.566903	-0.386658	0.496798	0.174642	0.00501911	0.0161691	0.496661	0.125673	0.517109	0.717081	0.00769112	0.175501	0.00618912	0.26548	0.920286	0.0274424	0.740525	0.544846	0.302611	0.893336
gene-pgaptmp_000054	ilvD	yellow	0.674361	0.126383	-0.72955	0.066617	0.765543	0.0399655	0.102443	-0.552757	-0.7553	-0.832086	-0.613952	-0.748546	0.104575	0.167513	0.914151	0.655574	0.714985	0.087693	-0.199586	0.602337	0.0138167	0.267489	-0.165398	0.304113	0.616699	0.638832	-0.0809467	-0.274351	-0.145495	0.809259	0.155341	0.0302368	0.0103953	0.105405	0.032629	0.805347	0.69174	0.00148169	0.0775788	0.0462143	0.836417	0.635595	0.114053	0.974097	0.521869	0.695488	0.46397
gene-pgaptmp_000055	ilvA	yellow	0.613737	0.253258	-0.802201	0.105562	0.545055	0.0165903	0.161645	-0.606202	-0.797147	-0.843766	-0.42085	-0.592738	0.293108	0.259534	0.922709	0.571486	0.822041	0.314371	-0.114147	0.702215	0.0764982	0.324463	-0.300387	0.200692	0.42934	0.553085	-0.236852	-0.505785	-0.269589	0.702154	0.111132	0.0178221	0.00845162	0.299129	0.121493	0.481088	0.534785	0.00108845	0.138911	0.012276	0.44824	0.787827	0.0521499	0.857124	0.432982	0.469738	0.633684
gene-pgaptmp_000056	ilvY	red	0.647113	-0.43333	-0.145465	0.0828373	0.283487	0.731076	0.597956	0.175394	-0.353142	-0.612481	0.00196091	-0.448899	0.166776	0.180945	0.2465	0.613857	0.797401	0.325668	0.00327023	0.204784	-0.153131	-0.439676	-0.686256	-0.07518	0.206454	-0.0476931	-0.166955	-0.249569	-0.17439	0.117415	0.677818	0.390849	0.106479	0.996323	0.264551	0.693046	0.66806	0.556193	0.105474	0.017759	0.431175	0.993868	0.62663	0.717336	0.27569	0.0601808	0.859568
gene-pgaptmp_000057	ilvC	royalblue	-0.175227	0.395345	-0.238617	0.678113	0.332346	0.569286	-0.206916	-0.573538	-0.661993	-0.0172718	-0.171316	-0.416807	-0.372072	-0.414291	0.483569	-0.165055	0.0490857	0.260929	0.455761	0.774693	0.548366	0.576077	0.242846	-0.0022029	0.572336	0.934577	0.54863	-0.158632	-0.679475	0.622964	0.137173	0.0737227	0.967622	0.685012	0.304283	0.364076	0.307512	0.224739	0.696097	0.908112	0.532511	0.256411	0.0239794	0.15934	0.135038	0.56225	0.99587
gene-pgaptmp_000058	ppiC	pink	-0.74987	0.183429	0.487275	0.0321513	0.663707	0.22068	0.0594685	0.260011	0.265658	0.703208	0.922343	0.826472	0.162353	-0.207464	-0.686174	-0.783816	-0.397017	0.495226	0.557933	-0.0731583	0.344397	-0.00845819	-0.137587	-0.589443	-0.810447	-0.481364	-0.156547	-0.314256	-0.282937	0.888759	0.534006	0.524832	0.051673	0.00110367	0.011422	0.700894	0.622023	0.0602242	0.0213403	0.330118	0.212099	0.1507	0.863317	0.4035	0.984142	0.745261	0.124109
gene-pgaptmp_000059	rep	red	0.859403	-0.292431	-0.476243	0.00623606	0.48215	0.232877	0.54369	0.0969531	-0.149842	-0.83717	-0.305834	-0.273036	0.63237	0.495763	0.399792	0.80538	0.749268	0.00191286	-0.518651	-0.143167	-0.72576	-0.386948	-0.581954	0.07447	0.124571	-0.18865	-0.626634	-0.218258	0.426301	0.163658	0.819349	0.723224	0.00951791	0.461315	0.512931	0.0924842	0.211525	0.326435	0.0158437	0.0323678	0.996413	0.187851	0.735207	0.0415386	0.343641	0.130169	0.860884
gene-pgaptmp_000060	gppA	yellow	0.473845	0.409458	-0.833278	0.235572	0.313761	0.0101852	0.149768	-0.686442	-0.844654	-0.760395	-0.259794	-0.437902	0.417713	0.255495	0.895055	0.400904	0.783055	0.467068	-0.0101612	0.772698	0.164147	0.439923	-0.30657	0.0907268	0.258724	0.510326	-0.359662	-0.67889	-0.386415	0.723356	0.0600832	0.00831411	0.0285057	0.53436	0.27786	0.303124	0.541385	0.00266684	0.324965	0.0215533	0.243277	0.980949	0.024582	0.697707	0.275389	0.460181	0.830819
gene-pgaptmp_000061	rhlB	lightyellow	-0.711945	0.411506	0.225278	0.0475883	0.311106	0.591678	-0.099382	-0.270281	-0.475066	0.537396	0.473129	0.189855	-0.29529	-0.714594	-0.110286	-0.716196	-0.342666	0.524761	0.864593	0.622151	0.737607	0.472586	0.132796	-0.522859	-0.0202985	0.574949	0.412967	-0.297014	-0.704056	0.814882	0.517363	0.234198	0.169571	0.23638	0.652484	0.477674	0.0463897	0.794885	0.0456738	0.406024	0.181783	0.00559352	0.0995329	0.0367426	0.236994	0.75392	0.183661
gene-pgaptmp_000062	trxA	red	0.655187	0.0366023	-0.622619	0.0778146	0.931432	0.0992037	0.385754	-0.276923	-0.542236	-0.81075	-0.0806799	-0.325501	0.529877	0.483875	0.605411	0.581005	0.92752	0.443644	-0.164788	0.42719	-0.0262429	-0.0179856	-0.610266	0.0709396	-0.0361899	-0.0546071	-0.592015	-0.622949	-0.160932	0.345261	0.506704	0.165014	0.0146311	0.84938	0.431425	0.176783	0.224403	0.111726	0.130948	0.000900927	0.27087	0.696571	0.291132	0.950817	0.966284	0.108107	0.867434
gene-pgaptmp_000063	rhoL	magenta	0.290699	-0.599522	0.339512	0.484868	0.116208	0.410642	-0.0283193	0.492404	0.48944	0.0202751	-0.547183	-0.238513	-0.36916	-0.122566	-0.254312	0.385096	-0.35279	-0.854051	-0.49804	-0.712329	-0.597914	-0.492031	0.256924	0.270451	0.392965	-0.0855752	0.279664	0.843559	0.826603	0.94693	0.215124	0.218326	0.961995	0.160427	0.56946	0.36814	0.77248	0.543326	0.346155	0.391355	0.00694625	0.209104	0.0474133	0.117448	0.215525	0.539046	0.517088
gene-pgaptmp_000064	rho	turquoise	-0.915804	0.376969	0.442151	0.0013995	0.35729	0.272679	-0.462156	-0.050915	0.2376	0.882157	0.370951	0.532601	-0.340068	-0.500992	-0.484722	-0.887914	-0.872842	-0.0221379	0.450731	-0.0310949	0.446521	0.38714	0.562063	-0.246939	-0.275793	0.109038	0.376789	0.152691	-0.193583	0.24894	0.904699	0.570983	0.0037381	0.365639	0.174152	0.409827	0.205986	0.223472	0.00323115	0.00466237	0.958505	0.262365	0.941735	0.267401	0.343381	0.147051	0.555468
gene-pgaptmp_000065	wecA	darkgreen	-0.779876	0.715639	-0.0180963	0.0224565	0.045922	0.966077	-0.344533	-0.523159	-0.388725	0.510589	0.488525	0.326609	-0.108668	-0.365925	0.0195776	-0.817036	-0.306635	0.572223	0.707597	0.663141	0.848743	0.72416	0.26785	-0.304132	-0.260921	0.388494	0.19175	-0.477552	-0.800891	0.403301	0.183364	0.341236	0.196022	0.219319	0.429765	0.797845	0.372677	0.963301	0.0132879	0.460082	0.138286	0.0495958	0.0730452	0.00769969	0.0422138	0.521286	0.463941
gene-pgaptmp_000066	wzzE	yellow	0.239208	0.442303	-0.656257	0.5683	0.272495	0.0771627	-0.0395577	-0.74693	-0.867859	-0.506652	-0.218895	-0.548477	0.051778	0.0550303	0.814358	0.175077	0.583733	0.464406	0.210185	0.896945	0.478622	0.562472	-0.068736	0.139766	0.390348	0.672212	0.0102364	-0.551234	-0.721572	0.925907	0.0332179	0.00521175	0.200078	0.602495	0.159238	0.90309	0.897026	0.0138502	0.678378	0.128714	0.246338	0.617355	0.0025291	0.230218	0.146692	0.871525	0.741331
gene-pgaptmp_000067	wecB	green	0.139749	0.66042	-0.785415	0.741362	0.0746568	0.0208973	-0.647528	-0.937792	-0.446182	-0.385311	-0.588996	-0.4585	-0.0602105	0.393954	0.854005	0.113183	0.218735	-0.0811523	-0.29196	0.579646	0.482909	0.816472	0.505537	0.699134	0.258601	0.441938	-0.0329607	-0.229258	-0.337118	0.0825746	0.000574105	0.267809	0.345864	0.124465	0.253198	0.887378	0.334205	0.00695256	0.789588	0.602766	0.848506	0.482888	0.132069	0.225466	0.0134051	0.201235	0.0536469
gene-pgaptmp_000068	wecC	yellow	0.144576	0.66486	-0.794173	0.732674	0.0720377	0.018573	-0.515553	-0.93119	-0.54089	-0.421728	-0.424369	-0.436921	0.0262074	0.408158	0.854495	0.0942006	0.364756	0.137229	-0.160795	0.694263	0.542857	0.787601	0.336535	0.582065	0.194952	0.414436	-0.088012	-0.400658	-0.523845	0.190969	0.000773057	0.166275	0.298015	0.294677	0.279063	0.950884	0.315451	0.00688542	0.824416	0.374323	0.745907	0.703666	0.0560657	0.164434	0.0203011	0.415021	0.130078
gene-pgaptmp_000069	rffG	yellow	0.296113	0.64193	-0.906782	0.476389	0.0861583	0.0018861	-0.477192	-0.928084	-0.515648	-0.570935	-0.551427	-0.451401	0.152636	0.514876	0.939819	0.250264	0.441217	0.0454224	-0.333794	0.613482	0.359846	0.746171	0.292996	0.639861	0.217394	0.387423	-0.216158	-0.386489	-0.316961	0.231814	0.000880439	0.190873	0.13938	0.156546	0.261568	0.718222	0.191654	0.000520591	0.549981	0.273814	0.91495	0.419071	0.105747	0.381272	0.0334967	0.481264	0.0875058
gene-pgaptmp_000070	rfbA	yellow	0.49346	0.356245	-0.797609	0.213989	0.386402	0.0177072	-0.0641818	-0.730641	-0.775245	-0.731676	-0.51769	-0.65563	0.102149	0.220959	0.957699	0.465149	0.671574	0.20898	-0.108742	0.750454	0.230574	0.485785	-0.0573301	0.345708	0.517854	0.666332	-0.0535608	-0.397035	-0.362105	0.879989	0.0395192	0.0238143	0.0390991	0.188815	0.0775444	0.8098	0.59899	0.000183277	0.245482	0.0681812	0.619421	0.79771	0.0319417	0.582753	0.222307	0.892741	0.401591
gene-pgaptmp_000071	rffC	yellow	0.598433	0.341497	-0.876752	0.117047	0.407733	0.00425843	0.0253425	-0.687918	-0.701037	-0.841741	-0.424886	-0.562828	0.330195	0.457926	0.947565	0.538611	0.828612	0.291626	-0.221167	0.668916	0.134171	0.398455	-0.210698	0.359451	0.313	0.396211	-0.319827	-0.537448	-0.326376	0.952503	0.0593123	0.0527193	0.00877039	0.294025	0.146381	0.424414	0.25387	0.000346398	0.168421	0.0110234	0.483413	0.598636	0.0696932	0.751432	0.328208	0.616477	0.381833
gene-pgaptmp_000072	rffA	yellow	0.455766	0.542406	-0.950056	0.256405	0.164856	0.000299908	0.0193416	-0.736027	-0.632265	-0.769188	-0.2476	-0.248055	0.614342	0.548524	0.890399	0.370763	0.768429	0.411257	-0.219932	0.628532	0.0790486	0.499646	-0.245027	0.233285	0.0283798	0.252637	-0.579093	-0.729412	-0.262373	0.963743	0.0373617	0.0925552	0.0256648	0.554375	0.553623	0.105122	0.159195	0.00302679	0.365901	0.0259029	0.311427	0.600731	0.0950965	0.8524	0.207405	0.558632	0.578202
gene-pgaptmp_000073	wzxE	yellow	0.4986	0.0683512	-0.514312	0.208511	0.87224	0.192225	-0.361205	-0.412765	-0.145757	-0.498967	-0.936871	-0.628204	-0.179958	0.224456	0.650842	0.541988	0.114891	-0.609398	-0.607393	0.0311718	-0.216198	0.256585	0.42479	0.681653	0.64649	0.451213	0.131953	0.345404	0.360205	0.379342	0.309478	0.730552	0.208123	0.00059955	0.0953216	0.669793	0.593067	0.0804951	0.165246	0.786467	0.108749	0.11024	0.941591	0.607084	0.539602	0.294146	0.0626254
gene-pgaptmp_000074	rffT	red	0.681821	0.270859	-0.880698	0.0625354	0.516432	0.00387428	0.176424	-0.581143	-0.670694	-0.913706	-0.382704	-0.477292	0.493754	0.488081	0.907427	0.618498	0.89419	0.313497	-0.270508	0.577102	-0.0415815	0.276802	-0.363545	0.256256	0.242054	0.306371	-0.47176	-0.580986	-0.16608	0.676005	0.130835	0.0686798	0.0015043	0.349417	0.231702	0.213673	0.219801	0.00184818	0.102125	0.00273151	0.449571	0.516997	0.134181	0.922125	0.506898	0.376032	0.54014
gene-pgaptmp_000075	wzyE	midnightblue	0.401063	0.343737	-0.702458	0.324755	0.404461	0.0520329	-0.17512	-0.39429	0.0785962	-0.543047	-0.181999	0.0578152	0.652497	0.950134	0.459623	0.316994	0.496654	0.0342628	-0.633337	-0.0303641	-0.144739	0.213468	-0.0753537	0.506807	-0.421629	-0.531702	-0.7997	-0.426493	0.12683	0.678302	0.333755	0.853238	0.164257	0.666212	0.891838	0.0794679	0.000298517	0.251886	0.444253	0.210576	0.935807	0.0918324	0.943102	0.732381	0.611741	0.859246	0.199917
gene-pgaptmp_000076	wecG	blue	0.154919	0.457476	-0.59604	0.714141	0.254396	0.118904	0.208673	-0.285402	-0.112575	-0.394478	0.28745	0.44937	0.978592	0.613955	0.285964	0.0456345	0.489993	0.498552	-0.187295	0.128349	-0.228099	0.195962	-0.428991	-0.139475	-0.592408	-0.376274	-0.923788	-0.775515	0.014987	0.619947	0.493221	0.790699	0.333504	0.489984	0.263989	2.41353e-05	0.105403	0.492332	0.914554	0.217726	0.208561	0.656947	0.761975	0.586918	0.64187	0.28888	0.741856
gene-pgaptmp_000077	yifK	lightcyan	-0.0649256	0.188074	-0.130003	0.878606	0.655589	0.758978	0.0185153	-0.425622	-0.821686	-0.101004	-0.0213361	-0.483625	-0.394404	-0.486598	0.417947	-0.0551693	0.241436	0.43285	0.589644	0.859402	0.699086	0.375138	-0.0516382	-0.150959	0.448669	0.79943	0.445798	-0.277503	-0.709071	0.965292	0.2931	0.0123462	0.811902	0.960007	0.224677	0.333603	0.221418	0.302825	0.896767	0.564592	0.284082	0.123948	0.00623616	0.0536704	0.359821	0.90335	0.721223
gene-pgaptmp_000078	NA	blue	0.509811	0.0624976	-0.518486	0.19682	0.883122	0.188017	0.199951	-0.0534762	0.131205	-0.587147	0.00288973	0.165171	0.784616	0.853314	0.261221	0.43751	0.615592	0.141722	-0.552738	-0.169882	-0.39311	-0.14095	-0.436833	0.215511	-0.474115	-0.652707	-0.876238	-0.436941	0.296865	0.634965	0.899923	0.7568	0.125949	0.994582	0.695891	0.021118	0.00704797	0.532036	0.27834	0.104215	0.737807	0.155359	0.687546	0.335335	0.739197	0.27917	0.608254
gene-pgaptmp_000079	NA	cyan	-0.0340077	0.414801	-0.384384	0.936285	0.306856	0.347125	0.355955	-0.267972	-0.42282	-0.248159	0.599919	0.356801	0.712444	0.266023	0.214702	-0.134373	0.57951	0.896106	0.342361	0.525405	0.223835	0.203116	-0.614859	-0.420016	-0.522735	-0.137521	-0.609242	-0.93607	-0.497327	0.386818	0.521087	0.296632	0.553452	0.115902	0.385609	0.0473612	0.52424	0.609634	0.751067	0.132182	0.00258964	0.40647	0.181149	0.594117	0.629502	0.104746	0.300189
gene-pgaptmp_000080	NA	green	-0.402666	0.900389	-0.540233	0.322642	0.00229001	0.166892	-0.428625	-0.797203	-0.377222	0.0362181	0.266367	0.246789	0.288696	0.283842	0.425867	-0.477626	0.130609	0.57487	0.251486	0.693086	0.704324	0.840719	0.177888	0.0889763	-0.385287	0.148749	-0.252113	-0.722262	-0.711089	0.289336	0.0178081	0.356941	0.93215	0.523682	0.555716	0.488019	0.495691	0.292792	0.231329	0.757879	0.13605	0.547969	0.05666	0.0511398	0.00893416	0.67343	0.834048
gene-pgaptmp_000081	NA	lightyellow	-0.738429	0.193817	0.466653	0.0364234	0.645591	0.243752	-0.0175213	-0.0149603	-0.249826	0.662191	0.682332	0.25202	-0.357837	-0.630282	-0.382786	-0.757496	-0.34685	0.555574	0.893365	0.433273	0.744963	0.221192	0.0401106	-0.536963	-0.191193	0.227035	0.419233	-0.231321	-0.796213	0.967154	0.971954	0.550701	0.0736056	0.0622612	0.547089	0.384131	0.0938999	0.349304	0.029483	0.399934	0.152806	0.00279412	0.283558	0.0339435	0.598595	0.924873	0.169982
gene-pgaptmp_000082	aslB	turquoise	-0.85134	0.0856837	0.675778	0.0073249	0.840128	0.06583	-0.0164331	0.292684	0.197563	0.849458	0.807999	0.638291	-0.233861	-0.539357	-0.720689	-0.831204	-0.571196	0.375055	0.728104	0.0144393	0.484302	0.00500075	0.0215406	-0.595587	-0.488864	-0.145345	0.288033	-0.0604495	-0.356559	0.969193	0.481752	0.639096	0.00759526	0.0152448	0.0885359	0.577236	0.167717	0.0437017	0.0105526	0.139158	0.359936	0.0405615	0.97293	0.223933	0.990624	0.959624	0.119257
gene-pgaptmp_000083	aslA	blue	0.0522826	0.320503	-0.367266	0.902149	0.438943	0.370794	0.255805	-0.0403895	0.125194	-0.215444	0.396944	0.640179	0.962997	0.539842	0.0144854	-0.0358036	0.30271	0.397347	-0.192591	-0.121639	-0.362109	0.0182536	-0.438009	-0.24736	-0.713765	-0.551078	-0.911794	-0.626344	0.21895	0.540878	0.924352	0.767702	0.608369	0.330215	0.0872975	0.000123169	0.16726	0.972844	0.932926	0.466138	0.329679	0.647722	0.774167	0.378062	0.965782	0.277729	0.554772
gene-pgaptmp_000084	hemY	blue	0.684609	0.125134	-0.737466	0.0610491	0.767812	0.0367976	0.425413	-0.27419	-0.426154	-0.861247	-0.101824	-0.144948	0.806601	0.601023	0.615711	0.595629	0.902897	0.394178	-0.318872	0.276021	-0.32148	-0.00862948	-0.624664	0.0303796	-0.110438	-0.116745	-0.796127	-0.664182	0.0539725	0.293363	0.511079	0.292431	0.00600267	0.810395	0.732006	0.0155628	0.115056	0.104129	0.119225	0.00212548	0.333905	0.441408	0.508147	0.437469	0.983821	0.0977722	0.943073
gene-pgaptmp_000085	hemX	yellow	0.664189	0.305267	-0.899336	0.0724301	0.462189	0.00236148	0.0805831	-0.633547	-0.658705	-0.88564	-0.515795	-0.523132	0.427522	0.434112	0.943714	0.609224	0.779655	0.175674	-0.328462	0.541882	-0.0834029	0.346347	-0.213537	0.320806	0.348446	0.413582	-0.400558	-0.473831	-0.0932136	0.84956	0.0916912	0.0756835	0.00342567	0.190724	0.18339	0.290716	0.282521	0.000427191	0.108879	0.0225203	0.677325	0.426996	0.165345	0.844343	0.400664	0.611622	0.438485
gene-pgaptmp_000086	hemD	yellow	0.674727	0.0280534	-0.631548	0.0664129	0.947427	0.09304	-0.297995	-0.485496	-0.291355	-0.686684	-0.943589	-0.807768	-0.145461	0.377697	0.786599	0.683441	0.37048	-0.489547	-0.630443	0.15663	-0.109593	0.233946	0.302842	0.77293	0.632389	0.366754	0.0200554	0.200936	0.177344	0.473456	0.222623	0.483837	0.0599566	0.000430004	0.0152969	0.731084	0.356287	0.0205731	0.0616688	0.366296	0.218209	0.0937905	0.711087	0.796153	0.577094	0.465934	0.0245113
gene-pgaptmp_000087	hemC	brown	0.974582	-0.250708	-0.620985	4.02739e-05	0.549249	0.100356	0.334109	-0.1284	-0.320337	-0.97496	-0.597877	-0.615007	0.365548	0.521038	0.669206	0.947423	0.833319	-0.118213	-0.589682	0.0631211	-0.489207	-0.222334	-0.407436	0.37056	0.380305	0.0390814	-0.423283	-0.127062	0.316138	0.418605	0.761884	0.439193	3.85177e-05	0.117477	0.104639	0.373208	0.185468	0.0695271	0.000349167	0.0101781	0.780407	0.123918	0.881962	0.218578	0.596659	0.316393	0.366184
gene-pgaptmp_000088	cyaA	darkred	0.384578	-0.461554	0.117577	0.346861	0.249638	0.781566	0.970956	0.454429	-0.37819	-0.36395	0.446906	0.00554941	0.433171	-0.202728	-0.101966	0.34215	0.626343	0.605612	0.361155	0.13461	-0.332426	-0.595042	-0.985823	-0.721433	-0.0367287	-0.0472842	-0.312211	-0.425364	-0.0492957	5.99259e-05	0.257981	0.355608	0.37546	0.266938	0.989595	0.283684	0.630171	0.810135	0.406778	0.0966055	0.111575	0.379413	0.750639	0.421098	0.119683	7.04815e-06	0.0433801
gene-pgaptmp_000089	cyaY	black	-0.618282	0.328191	0.224817	0.10228	0.4274	0.592456	-0.854179	-0.222515	0.410866	0.64584	-0.0841009	0.181773	-0.5397	-0.0220504	-0.243857	-0.577451	-0.767239	-0.43353	-0.0654906	-0.164183	0.551033	0.440449	0.859015	0.442646	-0.229027	-0.152517	0.332862	0.384548	-0.0590368	0.00692864	0.596351	0.311935	0.0836463	0.843053	0.666609	0.167393	0.958669	0.560571	0.133891	0.0262788	0.28324	0.877556	0.697644	0.156904	0.274748	0.0062859	0.272079
gene-pgaptmp_000090	-	turquoise	-0.951403	0.319635	0.531325	0.000276571	0.440253	0.175381	-0.500693	0.0136964	0.358335	0.95344	0.442212	0.533844	-0.416786	-0.425022	-0.579733	-0.928286	-0.883189	-0.0208307	0.454378	-0.0896234	0.503302	0.326314	0.585049	-0.179562	-0.327839	-0.0307958	0.436797	0.199455	-0.301982	0.206301	0.974323	0.383421	0.000243609	0.272605	0.172958	0.30431	0.293855	0.131998	0.000873163	0.00364369	0.960954	0.258042	0.832854	0.203564	0.430207	0.127644	0.670487
gene-pgaptmp_000091	-	turquoise	-0.873317	0.344534	0.436584	0.00461207	0.4033	0.279476	-0.598816	-0.0513339	0.372084	0.862095	0.223916	0.456096	-0.475531	-0.403033	-0.447618	-0.806365	-0.88637	-0.182861	0.318179	-0.0887012	0.442064	0.381884	0.670565	-0.0414592	-0.173099	0.116966	0.52496	0.320434	-0.118777	0.116751	0.903918	0.36406	0.00589723	0.59398	0.256018	0.233676	0.32216	0.266085	0.0156167	0.00336244	0.664701	0.442457	0.834556	0.272784	0.350537	0.0687526	0.922353
gene-pgaptmp_000092	yifL	blue	0.56126	0.157269	-0.659275	0.147757	0.709947	0.0753414	0.317136	-0.167987	-0.0956178	-0.70452	-0.0106128	0.127104	0.917337	0.766722	0.415131	0.470364	0.72346	0.277123	-0.46764	-0.00140833	-0.441932	-0.0514912	-0.530815	0.0818738	-0.372821	-0.433568	-0.934414	-0.593898	0.236389	0.444037	0.690899	0.821806	0.0510468	0.980102	0.764234	0.00132601	0.0264431	0.306432	0.239514	0.0425115	0.506385	0.242622	0.997359	0.272944	0.903625	0.175874	0.847171
gene-pgaptmp_000093	dapF	brown	0.748289	0.183618	-0.852908	0.0327222	0.663377	0.00710434	-0.154079	-0.482014	-0.162321	-0.854378	-0.739194	-0.448226	0.395219	0.756057	0.812605	0.727115	0.604083	-0.27653	-0.786321	0.0765754	-0.340155	0.206202	0.0160847	0.68697	0.247271	0.0365752	-0.461862	-0.126333	0.337855	0.715642	0.226454	0.700953	0.00690147	0.0361272	0.265356	0.332514	0.0299758	0.0142263	0.0409718	0.112728	0.507333	0.0206489	0.856981	0.409699	0.624192	0.969846	0.059807
gene-pgaptmp_000094	yigA	blue	0.519207	0.316505	-0.780898	0.187295	0.444994	0.0221636	0.225323	-0.356918	-0.233026	-0.727958	-0.0437818	0.0690965	0.902472	0.76479	0.557508	0.417721	0.752255	0.350663	-0.412196	0.176117	-0.302998	0.132634	-0.45656	0.126275	-0.319261	-0.28616	-0.900121	-0.688398	0.0732765	0.591601	0.385441	0.578635	0.040622	0.918014	0.870856	0.00215285	0.0270628	0.151078	0.303114	0.0313016	0.394418	0.310213	0.676545	0.465692	0.754213	0.255472	0.765739
gene-pgaptmp_000095	xerC	yellow	0.369093	0.308627	-0.638754	0.368233	0.45702	0.0882311	-0.0672977	-0.69163	-0.833346	-0.571687	-0.500417	-0.713967	-0.0908998	-0.0408451	0.86607	0.345604	0.503981	0.184187	0.0607038	0.779958	0.300622	0.493631	0.0411413	0.242758	0.65413	0.837461	0.160395	-0.288972	-0.462651	0.874197	0.0573999	0.0101732	0.13874	0.206591	0.0466719	0.830499	0.923501	0.00541873	0.401742	0.202854	0.662381	0.88646	0.0224329	0.469374	0.213806	0.922947	0.562394
gene-pgaptmp_000096	yigB	yellow	0.199108	0.443794	-0.621882	0.636421	0.270689	0.099723	-0.132133	-0.708321	-0.753513	-0.43906	-0.432383	-0.497485	-0.0143426	-0.0958431	0.795868	0.188643	0.341924	0.179506	0.090218	0.738626	0.268381	0.58638	0.109205	0.153632	0.554524	0.860031	0.136498	-0.300482	-0.360213	0.755119	0.0492583	0.0308588	0.276443	0.28466	0.209693	0.973111	0.821392	0.0181427	0.654597	0.407109	0.670586	0.831757	0.0363468	0.520427	0.126568	0.796862	0.716441
gene-pgaptmp_000097	uvrD	blue	0.320544	0.40358	-0.690284	0.43888	0.32144	0.0580892	0.395032	-0.395127	-0.539804	-0.61028	0.196165	0.119634	0.857132	0.388677	0.540534	0.221513	0.753686	0.685011	0.0290961	0.499024	-0.100669	0.224592	-0.606043	-0.247313	-0.240634	0.0558808	-0.729602	-0.879292	-0.212946	0.332764	0.332637	0.167296	0.108097	0.641517	0.777818	0.00653143	0.341301	0.166609	0.59805	0.0307982	0.0608366	0.945476	0.208062	0.812516	0.592837	0.111252	0.554849
gene-pgaptmp_000098	salL	lightcyan	0.11867	0.753082	-0.859224	0.779573	0.03101	0.00625902	-0.157775	-0.868708	-0.690532	-0.497376	-0.0557928	-0.124559	0.467951	0.392783	0.813154	0.0328935	0.579597	0.563722	0.0467098	0.81501	0.435298	0.72763	-0.0916548	0.156462	-0.0769907	0.345619	-0.424216	-0.813105	-0.555243	0.709044	0.00511537	0.0579615	0.209809	0.895605	0.768857	0.242266	0.335773	0.0141077	0.938369	0.132109	0.1456	0.912546	0.0137119	0.281058	0.0407578	0.829107	0.711387
gene-pgaptmp_000099	yigE	turquoise	-0.864907	0.316639	0.456958	0.00555602	0.444792	0.255004	-0.515099	-0.0589892	0.221618	0.84065	0.249245	0.378995	-0.529961	-0.53572	-0.41329	-0.795226	-0.832098	-0.0903513	0.449624	0.038746	0.51265	0.379113	0.597363	-0.137985	-0.0840556	0.257565	0.600355	0.277117	-0.213589	0.191428	0.889652	0.597872	0.00894523	0.551659	0.3545	0.176702	0.171165	0.308801	0.0183049	0.0103933	0.831511	0.263685	0.927424	0.193915	0.354338	0.117875	0.744543
gene-pgaptmp_000100	ysgD	turquoise	-0.93419	0.136901	0.698664	0.000677834	0.746499	0.0538778	-0.169342	0.222959	0.213029	0.954988	0.673105	0.584011	-0.365476	-0.648059	-0.718482	-0.912115	-0.777756	0.203873	0.699119	-0.0296713	0.491298	0.11295	0.260939	-0.523988	-0.376036	-0.022987	0.403173	0.0838956	-0.326066	0.688502	0.595599	0.61249	0.000220374	0.0673194	0.128488	0.373309	0.0822394	0.0446636	0.00158714	0.0230721	0.628197	0.0536546	0.944399	0.216315	0.790013	0.532495	0.182544
gene-pgaptmp_000101	corA	red	0.326315	-0.258712	-0.0331532	0.430205	0.536126	0.937883	0.765363	0.230301	-0.460066	-0.38635	0.434726	0.0140166	0.430794	-0.0628902	0.0321937	0.280128	0.663424	0.661508	0.332303	0.294865	-0.0449425	-0.376823	-0.895041	-0.567134	-0.196849	-0.104196	-0.415266	-0.565576	-0.142476	0.0268781	0.583211	0.251369	0.344453	0.281762	0.973722	0.286633	0.882391	0.939678	0.501591	0.072879	0.0740101	0.421281	0.478339	0.915846	0.357492	0.00266788	0.142638
gene-pgaptmp_000102	-	turquoise	-0.846426	0.0191827	0.737884	0.00804417	0.964041	0.036635	-0.165567	0.399044	0.504314	0.921768	0.646648	0.713527	-0.271391	-0.44044	-0.829293	-0.797634	-0.774858	0.0471835	0.466091	-0.300242	0.279639	-0.0657113	0.210893	-0.423108	-0.508928	-0.300257	0.289253	0.204549	-0.0232127	0.695188	0.327425	0.202508	0.00112785	0.0831321	0.0468701	0.515576	0.27476	0.0108985	0.017701	0.0239298	0.911662	0.244399	0.469962	0.50237	0.877146	0.616143	0.296269
gene-pgaptmp_000103	-	turquoise	-0.781351	0.0843338	0.614528	0.0220345	0.842622	0.104986	-0.513266	0.237681	0.692198	0.897483	0.339299	0.528616	-0.427571	-0.179503	-0.705757	-0.737565	-0.869204	-0.273681	0.153851	-0.429192	0.281747	0.0678285	0.57947	0.0299055	-0.392966	-0.369897	0.375169	0.42464	-0.0212707	0.193288	0.570847	0.0571106	0.00249068	0.410955	0.178009	0.290654	0.670593	0.0504603	0.0367591	0.00505966	0.511896	0.716049	0.288628	0.499015	0.873211	0.132215	0.943961
gene-pgaptmp_000104	rarD	turquoise	-0.964086	0.441337	0.420967	0.000112709	0.273668	0.29898	-0.338392	-0.112251	0.021783	0.847995	0.626374	0.550938	-0.294726	-0.515746	-0.443863	-0.953033	-0.651817	0.346738	0.711209	0.260077	0.724127	0.425567	0.327692	-0.400041	-0.397095	0.118696	0.343328	-0.137784	-0.521886	0.412288	0.791291	0.95917	0.00780984	0.0965843	0.156992	0.478556	0.190774	0.270605	0.000249972	0.0798889	0.400096	0.0479244	0.533899	0.042228	0.293169	0.428145	0.326105
gene-pgaptmp_000105	yigI	magenta	0.354203	-0.309863	-0.00694574	0.389327	0.455125	0.986977	-0.331402	0.048701	0.226114	-0.170443	-0.823597	-0.505419	-0.489435	0.0121732	0.172464	0.459367	-0.207447	-0.855379	-0.569863	-0.349925	-0.271877	-0.108342	0.46039	0.598534	0.56899	0.200125	0.367264	0.744209	0.623788	0.422618	0.90883	0.590266	0.686555	0.0119718	0.201357	0.218331	0.977178	0.682985	0.252185	0.622052	0.00676543	0.140295	0.395482	0.514793	0.798443	0.250993	0.116969
gene-pgaptmp_000106	pldA	turquoise	-0.841091	0.575539	0.176755	0.00887431	0.135488	0.675422	-0.348002	-0.377814	-0.288824	0.638799	0.511264	0.307593	-0.293483	-0.483855	-0.131592	-0.853004	-0.421674	0.490668	0.764295	0.575829	0.871147	0.611865	0.307891	-0.320468	-0.20827	0.376132	0.371095	-0.31005	-0.786022	0.398264	0.356125	0.487819	0.0882017	0.19533	0.458608	0.480501	0.224424	0.756098	0.00709091	0.298084	0.216996	0.0272232	0.135246	0.0048448	0.10693	0.458151	0.438995
gene-pgaptmp_000107	recQ	turquoise	-0.936724	0.237719	0.600112	0.000603687	0.570783	0.115754	-0.16448	0.0978367	0.075355	0.903755	0.684728	0.531099	-0.336661	-0.653495	-0.603015	-0.930626	-0.69423	0.322851	0.775902	0.130733	0.564851	0.220567	0.245704	-0.54054	-0.317106	0.103978	0.419405	-0.0313026	-0.495518	0.697118	0.817723	0.859243	0.00207102	0.0609858	0.1756	0.414835	0.0788519	0.113538	0.000791875	0.0560823	0.435403	0.0236186	0.757654	0.144616	0.599655	0.557511	0.166604
gene-pgaptmp_000108	rhtC	black	-0.67887	0.309315	0.297885	0.0641314	0.455964	0.473628	-0.839484	-0.134052	0.548454	0.734787	-0.0614355	0.284634	-0.508831	-0.0546142	-0.348418	-0.634034	-0.882828	-0.499518	-0.0843231	-0.299409	0.392076	0.392449	0.89997	0.390233	-0.214581	-0.16287	0.371392	0.472019	0.024143	0.00913465	0.751648	0.159259	0.0378522	0.885098	0.494436	0.197827	0.897802	0.397661	0.0913643	0.00367661	0.20754	0.842642	0.471257	0.336722	0.336222	0.00231831	0.339202
gene-pgaptmp_000109	rhtB	turquoise	-0.923664	0.40986	0.416291	0.00104936	0.313239	0.304945	-0.499812	-0.148029	0.0985188	0.858008	0.338608	0.392121	-0.482563	-0.56976	-0.38046	-0.883013	-0.807116	0.0483418	0.560135	0.160003	0.618033	0.469447	0.57923	-0.211879	-0.133755	0.293179	0.548937	0.136179	-0.379958	0.20723	0.726474	0.816469	0.00641642	0.41197	0.336661	0.225848	0.140383	0.352488	0.00365967	0.015445	0.9095	0.148748	0.705076	0.102458	0.240558	0.132413	0.614456
gene-pgaptmp_000110	pldB	lightyellow	-0.59544	0.563041	-0.030463	0.119372	0.146195	0.942917	-0.13476	-0.479483	-0.627006	0.336311	0.390207	0.114527	-0.162454	-0.54666	0.1345	-0.615718	-0.142378	0.614754	0.78923	0.793165	0.79376	0.619521	0.0924345	-0.41763	-0.0172955	0.63168	0.277113	-0.474156	-0.772687	0.750367	0.229259	0.0961472	0.415352	0.339236	0.787133	0.700715	0.160909	0.750838	0.104124	0.736627	0.104822	0.0198637	0.0188318	0.0186786	0.101396	0.82767	0.303231
gene-pgaptmp_000111	yigL	yellow	0.0922825	0.524542	-0.607082	0.82795	0.181998	0.110473	-0.187491	-0.772595	-0.797787	-0.355026	-0.348204	-0.464841	-0.0388998	-0.125712	0.774628	0.0647417	0.294106	0.256504	0.182072	0.810059	0.410839	0.672894	0.157586	0.128996	0.481252	0.850419	0.135267	-0.370199	-0.502417	0.656606	0.0246135	0.0176631	0.388148	0.397971	0.245836	0.927136	0.766762	0.0239988	0.878948	0.479525	0.539734	0.666085	0.0147838	0.311969	0.0674376	0.709382	0.760802
gene-pgaptmp_000112	bioP	cyan	-0.118115	0.387898	-0.282253	0.780586	0.342354	0.498211	0.286308	-0.418991	-0.777845	-0.141063	0.417556	-0.0597568	0.244476	-0.210675	0.333665	-0.21441	0.431261	0.855575	0.644722	0.818937	0.475633	0.364565	-0.370623	-0.451601	-0.00689824	0.44485	-0.0992424	-0.766554	-0.862393	0.491788	0.301494	0.023046	0.738994	0.303325	0.888223	0.559546	0.616516	0.419261	0.610133	0.286053	0.00673902	0.0843602	0.0128976	0.233561	0.374593	0.366097	0.261331
gene-pgaptmp_000113	metR	turquoise	-0.844727	0.639742	0.115805	0.0083029	0.0875834	0.784799	-0.551317	-0.47577	-0.210434	0.654006	0.336479	0.249772	-0.37498	-0.406285	-0.0716257	-0.850053	-0.53118	0.297348	0.609242	0.509948	0.884368	0.715848	0.526437	-0.116006	-0.166544	0.374698	0.40141	-0.188508	-0.709271	0.156647	0.233407	0.61693	0.0785377	0.415104	0.550791	0.36004	0.317895	0.86616	0.00750905	0.175522	0.474464	0.108865	0.196679	0.00353779	0.0458287	0.180137	0.784432
gene-pgaptmp_000114	metE	lightcyan	-0.329005	0.34888	-0.0546098	0.426187	0.396992	0.89781	0.0205649	-0.404635	-0.747377	0.107366	0.32857	-0.11364	-0.202785	-0.469615	0.220856	-0.346802	0.1337	0.65162	0.740414	0.848486	0.826758	0.437865	-0.119341	-0.356276	0.0372945	0.556048	0.226067	-0.500334	-0.77536	0.961452	0.320055	0.0330544	0.80023	0.426836	0.788753	0.630073	0.240366	0.599164	0.400003	0.752284	0.080011	0.0356585	0.00773733	0.0113683	0.277905	0.778351	0.386359
gene-pgaptmp_000115	hxlB	turquoise	-0.844324	0.109996	0.64519	0.00836506	0.795415	0.0840605	-0.238081	0.276118	0.45771	0.877593	0.64162	0.645966	-0.294141	-0.342877	-0.722883	-0.803947	-0.681911	0.124241	0.48221	-0.173654	0.394655	0.034286	0.23886	-0.323757	-0.474248	-0.258293	0.338522	0.134955	-0.213541	0.57018	0.507991	0.254122	0.00417461	0.0863596	0.0835659	0.479471	0.405716	0.0427574	0.0161776	0.0624867	0.769434	0.226237	0.680886	0.333267	0.935764	0.56888	0.434041
gene-pgaptmp_000116	ptsG	tan	-0.188271	0.228397	-0.0600024	0.655246	0.586416	0.887765	-0.87991	-0.34057	0.36885	0.240795	-0.557523	-0.241306	-0.581452	0.213784	0.124828	-0.131009	-0.489314	-0.680046	-0.412308	-0.161951	0.291166	0.411784	0.907322	0.813632	0.216582	0.0522797	0.437491	0.555836	0.0437765	0.0039491	0.40909	0.368574	0.565658	0.151065	0.564809	0.130581	0.6112	0.768367	0.757154	0.218461	0.0634925	0.310068	0.701609	0.484134	0.310745	0.00185433	0.0140051
gene-pgaptmp_000117	tkt	black	0.171191	-0.0089201	-0.144197	0.685234	0.983276	0.733354	-0.475369	-0.358645	-0.189148	-0.130204	-0.707353	-0.760249	-0.717002	-0.0966201	0.436205	0.234935	-0.0587993	-0.459908	-0.160966	0.245343	0.287908	0.281716	0.563105	0.627442	0.7754	0.607016	0.688647	0.470622	-0.203938	0.233857	0.38298	0.653716	0.758612	0.0497098	0.0285545	0.0453163	0.819962	0.279942	0.575437	0.890005	0.251553	0.703362	0.558109	0.489262	0.499064	0.146138	0.0958465
gene-pgaptmp_000118	ybbH_2	turquoise	-0.837707	0.238766	0.510502	0.00942797	0.569037	0.19611	-0.642747	-0.0138048	0.382005	0.890317	0.135878	0.330327	-0.616875	-0.449225	-0.485054	-0.775462	-0.95787	-0.312132	0.276704	-0.158674	0.471305	0.332607	0.765097	0.0364945	-0.117787	0.0834455	0.57661	0.444472	-0.103131	0.0856299	0.974119	0.350372	0.00303342	0.748348	0.424217	0.10329	0.264161	0.223108	0.0237494	0.00018109	0.451654	0.507054	0.707442	0.238445	0.42083	0.0269639	0.931634
gene-pgaptmp_000119	Z012_07855	turquoise	-0.807085	0.0705198	0.651359	0.0154522	0.868213	0.0801733	-0.509479	0.182087	0.518028	0.928998	0.264312	0.368482	-0.592674	-0.406351	-0.652864	-0.761359	-0.928447	-0.282977	0.286813	-0.305093	0.360899	0.12808	0.654326	-0.0238784	-0.180608	-0.10951	0.55908	0.479761	-0.134666	0.197161	0.666058	0.188476	0.000847892	0.527013	0.369089	0.121543	0.317808	0.0792411	0.0281855	0.00086739	0.497063	0.490991	0.462458	0.379776	0.762464	0.0783418	0.955245
gene-pgaptmp_000120	-	turquoise	-0.184998	-0.688446	0.853913	0.660962	0.0590381	0.00696518	0.173096	0.733306	0.406165	0.486759	0.134112	-0.0415028	-0.669484	-0.561343	-0.680648	-0.0799445	-0.433754	-0.309604	0.256679	-0.426658	-0.088641	-0.604541	0.0162527	-0.221031	0.247211	-0.0389067	0.695992	0.690485	0.171855	0.681869	0.0384425	0.318052	0.221242	0.751539	0.922272	0.0693684	0.147684	0.0631667	0.850742	0.282963	0.455521	0.539448	0.291799	0.834667	0.112383	0.969532	0.598867
gene-pgaptmp_000121	-	turquoise	-0.785146	0.153459	0.548796	0.0209716	0.716749	0.158946	-0.491579	0.097322	0.432704	0.8708	0.187362	0.355011	-0.518547	-0.453847	-0.547531	-0.742301	-0.923451	-0.284052	0.280512	-0.250937	0.266209	0.210908	0.673097	-0.0622387	-0.0719375	0.0622123	0.555097	0.449709	-0.102274	0.216012	0.81867	0.284262	0.00488278	0.656832	0.388169	0.187956	0.258669	0.160107	0.0349409	0.00105799	0.495358	0.500979	0.548872	0.523939	0.616118	0.0673238	0.883603
gene-pgaptmp_000122	arcC	blue	-0.760669	0.606907	0.0734557	0.0284147	0.110604	0.862765	-0.568729	-0.180096	0.522226	0.649953	0.404399	0.819318	0.206953	0.205771	-0.366974	-0.786822	-0.642507	0.000957193	0.00143269	-0.231797	0.237519	0.45123	0.488268	0.0244216	-0.75086	-0.454011	-0.23458	-0.117539	-0.0081078	0.141266	0.669551	0.184288	0.08105	0.320365	0.0128202	0.622901	0.624932	0.371204	0.0205125	0.0857849	0.998205	0.997314	0.580697	0.571118	0.261772	0.219598	0.954228
gene-pgaptmp_000123	-	purple	-0.625838	-0.0048911	0.564658	0.0969553	0.990829	0.144784	-0.0983785	0.439634	0.634707	0.705844	0.447082	0.763396	-0.0228019	-0.252182	-0.723212	-0.561261	-0.687654	-0.127993	0.15924	-0.495031	-0.125336	-0.14773	0.149233	-0.346179	-0.456329	-0.334856	0.105785	0.26488	0.368452	0.816727	0.275742	0.0909138	0.0504193	0.266727	0.0275156	0.957261	0.546824	0.0426172	0.147756	0.0594498	0.762621	0.706434	0.212307	0.767445	0.727011	0.724315	0.400907
gene-pgaptmp_000124	fdrA	turquoise	-0.721422	0.0671863	0.578073	0.0433849	0.874404	0.133373	-0.415162	0.0976238	0.240543	0.783606	0.14731	0.17282	-0.715411	-0.613117	-0.444342	-0.627136	-0.774401	-0.192691	0.438414	-0.0196038	0.432354	0.181696	0.546479	-0.0996877	0.140505	0.320748	0.800144	0.466252	-0.192444	0.306393	0.818115	0.566078	0.0213988	0.727764	0.682356	0.0460239	0.106013	0.270027	0.0960572	0.024067	0.647548	0.277232	0.963252	0.284695	0.666744	0.161075	0.81432
gene-pgaptmp_000125	-	blue	0.206989	-0.19584	0.0107037	0.622839	0.642081	0.979932	0.46172	0.396217	0.339095	-0.18227	0.460006	0.444807	0.653967	0.497463	-0.264523	0.15307	0.387185	0.307894	-0.16264	-0.337276	-0.427662	-0.462659	-0.616225	-0.224934	-0.583109	-0.759819	-0.630381	-0.327995	0.192756	0.249445	0.331183	0.411254	0.665737	0.251439	0.269465	0.0785621	0.209716	0.526671	0.717446	0.34332	0.458145	0.700386	0.41393	0.290541	0.248358	0.103758	0.592258
gene-pgaptmp_000126	rutB	royalblue	-0.0576224	0.274087	-0.222548	0.892197	0.511245	0.596296	-0.236758	-0.518623	-0.606835	-0.0583557	-0.386447	-0.533705	-0.435974	-0.441222	0.485222	-0.0423502	-0.0465923	0.0031015	0.279348	0.60096	0.384749	0.502709	0.357715	0.0983175	0.686337	0.931902	0.542525	0.0356662	-0.448399	0.572388	0.18788	0.110658	0.890831	0.344321	0.173091	0.280225	0.273808	0.222923	0.920688	0.912766	0.994185	0.502834	0.115104	0.346627	0.204185	0.384304	0.816839
gene-pgaptmp_000127	ysgA	red	0.816368	-0.076376	-0.653805	0.0134268	0.857351	0.0786611	0.248185	-0.37985	-0.67768	-0.912029	-0.553583	-0.79345	0.126599	0.272746	0.832507	0.790998	0.859536	0.110611	-0.248529	0.500867	-0.0615893	0.0428291	-0.336854	0.310568	0.563775	0.432486	-0.142709	-0.260547	-0.130245	0.553408	0.353324	0.0647822	0.00159166	0.154596	0.0187582	0.765152	0.513397	0.0103209	0.0193959	0.00621901	0.79429	0.552841	0.206118	0.884812	0.919794	0.414552	0.454045
gene-pgaptmp_000128	udp	yellow	0.602087	0.192632	-0.731155	0.114244	0.64765	0.0393104	-0.176588	-0.634253	-0.600647	-0.743628	-0.637695	-0.736731	-0.00226211	0.382235	0.876923	0.576059	0.623709	-0.0296466	-0.340857	0.527857	0.242682	0.357499	0.0379558	0.577006	0.402116	0.356803	-0.148032	-0.229095	-0.180707	0.675716	0.0912174	0.115343	0.0344416	0.0889286	0.0370853	0.995759	0.350057	0.00424127	0.135053	0.0984393	0.944445	0.40867	0.178749	0.562521	0.384612	0.928901	0.134262
gene-pgaptmp_000129	-	green	-0.0288758	0.422212	-0.396385	0.945888	0.297402	0.330959	-0.395514	-0.715571	-0.705241	-0.156182	-0.432931	-0.558161	-0.404522	-0.26637	0.641606	-0.0171555	0.0527071	0.0400472	0.195809	0.73759	0.632981	0.665711	0.389506	0.265117	0.514196	0.829321	0.36975	-0.110613	-0.466179	0.33212	0.0459522	0.0507046	0.711887	0.283982	0.150497	0.320203	0.523678	0.0863684	0.96784	0.901357	0.924992	0.642135	0.0367492	0.0920719	0.0715418	0.340181	0.525707
gene-pgaptmp_000130	-	blue	0.0815381	0.562602	-0.635532	0.847792	0.146579	0.0903632	0.0224014	-0.37821	-0.0326355	-0.328572	0.195012	0.473102	0.931946	0.660973	0.308175	-0.0222889	0.357659	0.371204	-0.27742	0.0835684	-0.19667	0.318745	-0.234906	-0.00829888	-0.601448	-0.374684	-0.899872	-0.701254	0.0608164	0.958011	0.35558	0.938852	0.426831	0.643517	0.236411	0.000748288	0.0743279	0.457714	0.958222	0.384384	0.365286	0.50591	0.844037	0.640641	0.4416	0.575486	0.98444
gene-pgaptmp_000131	-	yellow	0.121074	0.627929	-0.73622	0.775196	0.0955112	0.0372858	-0.326377	-0.836172	-0.635312	-0.411372	-0.44101	-0.36853	0.0685997	0.103568	0.837847	0.109384	0.296828	0.146112	-0.0317974	0.714664	0.327105	0.737133	0.231885	0.303069	0.393477	0.736694	0.0312122	-0.34882	-0.331459	0.430113	0.0096863	0.0905096	0.311279	0.274065	0.369022	0.871778	0.807193	0.00940471	0.796534	0.475274	0.729914	0.94042	0.0463583	0.429023	0.036928	0.580551	0.465583
gene-pgaptmp_000132	dgoA	green	-0.470022	0.700176	-0.279776	0.239903	0.0531378	0.502151	-0.271148	-0.583227	-0.420257	0.199037	0.119591	0.187929	0.0802928	-0.274136	0.278824	-0.495298	-0.190851	0.345537	0.399383	0.56413	0.408642	0.709684	0.265283	-0.199132	0.0262797	0.595162	0.0971608	-0.381965	-0.442142	0.515967	0.129128	0.299883	0.636545	0.777896	0.655842	0.850097	0.511166	0.503668	0.212022	0.650749	0.40184	0.326977	0.145244	0.314822	0.0486258	0.525438	0.636381
gene-pgaptmp_000133	dgoK	green	-0.212388	0.921684	-0.731719	0.613587	0.00113141	0.0390816	-0.643592	-0.903581	-0.223083	-0.112296	-0.201641	0.0796752	0.261939	0.439032	0.620096	-0.264042	0.0320947	0.134661	-0.159806	0.483768	0.392487	0.914657	0.476988	0.435534	-0.111232	0.265398	-0.209289	-0.430273	-0.368724	0.0850851	0.00208201	0.595389	0.791208	0.632046	0.85124	0.530867	0.276477	0.100987	0.527451	0.939864	0.750547	0.705426	0.22452	0.336171	0.0014562	0.232042	0.280768
gene-pgaptmp_000134	-	green	-0.605388	0.814186	-0.272711	0.111744	0.0138867	0.513453	-0.593739	-0.591947	-0.046006	0.3295	0.123814	0.418731	0.0626745	0.0364646	0.17541	-0.591926	-0.333653	0.173337	0.16678	0.370562	0.509442	0.776477	0.451951	0.0831814	-0.275017	0.246921	0.0306311	-0.279734	-0.259198	0.120705	0.122118	0.91386	0.425449	0.77021	0.301825	0.882793	0.931689	0.677791	0.122135	0.419279	0.681444	0.693038	0.366181	0.197198	0.0234483	0.260915	0.844753
gene-pgaptmp_000135	rmuC	green	-0.21165	0.636215	-0.446909	0.614849	0.0899091	0.266935	-0.842421	-0.722136	-0.0248952	0.0600599	-0.566328	-0.171013	-0.255956	0.169664	0.481206	-0.184347	-0.334934	-0.399853	-0.294319	0.218245	0.321445	0.781709	0.834213	0.645507	0.256226	0.432342	0.244149	0.164628	-0.0681344	0.00866247	0.0430775	0.953341	0.887658	0.143335	0.685547	0.540632	0.687933	0.227348	0.662101	0.417385	0.326355	0.479192	0.603598	0.437521	0.021933	0.0100222	0.0838585
gene-pgaptmp_000136	ubiE	brown	0.794537	-0.30652	-0.404135	0.01848	0.460258	0.320711	-0.0864569	-0.168657	-0.192633	-0.695123	-0.911898	-0.847083	-0.232905	0.279281	0.59896	0.833384	0.399471	-0.564413	-0.630699	-0.02168	-0.253443	-0.100041	0.119144	0.672075	0.666109	0.248959	0.0777464	0.364168	0.365534	0.838699	0.689714	0.647648	0.0556342	0.00159864	0.0079455	0.578839	0.50294	0.11664	0.0101668	0.326861	0.144997	0.0936163	0.959363	0.544751	0.813672	0.77871	0.0678984
gene-pgaptmp_000137	ubiJ	blue	0.52241	0.226793	-0.694051	0.184105	0.589119	0.0561723	0.410051	-0.249272	-0.321783	-0.727089	0.0687448	0.0935483	0.923881	0.616054	0.49528	0.426209	0.803801	0.47214	-0.2654	0.223739	-0.327275	0.0277582	-0.628846	-0.074916	-0.302571	-0.22501	-0.881638	-0.740399	0.0625563	0.312991	0.551615	0.437011	0.0409829	0.871509	0.825618	0.00104061	0.103881	0.212041	0.292362	0.0162119	0.237499	0.525249	0.59428	0.428768	0.94798	0.0948813	0.860057
gene-pgaptmp_000138	ubiB	yellow	0.48289	0.439245	-0.871155	0.225487	0.276217	0.00484399	-0.303424	-0.816413	-0.611824	-0.701359	-0.692346	-0.638073	0.0892525	0.37519	0.982376	0.454088	0.519055	-0.0369322	-0.348665	0.59019	0.191229	0.586068	0.191965	0.582514	0.460017	0.546659	-0.126397	-0.270708	-0.193593	0.465034	0.0134173	0.10696	0.0525634	0.0570354	0.0886792	0.833538	0.35975	1.35054e-05	0.258384	0.187447	0.930815	0.397303	0.123513	0.650091	0.12682	0.648811	0.12971
gene-pgaptmp_000139	tatA	yellow	0.0383914	0.812858	-0.847196	0.928087	0.0141716	0.00792858	-0.366889	-0.847004	-0.400482	-0.370006	-0.124429	0.0653366	0.550059	0.556237	0.68297	-0.0581738	0.323734	0.297891	-0.215443	0.500281	0.313143	0.757939	0.141051	0.310048	-0.31169	0.0457841	-0.625357	-0.685671	-0.267471	0.371322	0.00795726	0.325523	0.366957	0.769093	0.877842	0.157792	0.152212	0.0619199	0.89117	0.434076	0.473618	0.608371	0.206735	0.45011	0.0293325	0.739017	0.454841
gene-pgaptmp_000140	tatB	cyan	-0.266315	0.564004	-0.325804	0.523766	0.145354	0.43097	0.175824	-0.518812	-0.796592	-0.0600679	0.430807	0.094689	0.278471	-0.274859	0.354736	-0.338077	0.312411	0.861589	0.680415	0.881036	0.556899	0.525861	-0.295541	-0.497296	-0.0889535	0.533063	-0.117854	-0.810732	-0.765688	0.677061	0.18769	0.0179608	0.887643	0.286617	0.823517	0.504232	0.510008	0.388562	0.412751	0.451228	0.00595997	0.0632927	0.00384249	0.151621	0.180701	0.477283	0.209893
gene-pgaptmp_000141	tatC	lightcyan	0.019137	0.399803	-0.416919	0.964127	0.326421	0.304139	0.275029	-0.501724	-0.863498	-0.313554	0.297355	-0.17499	0.244529	-0.120054	0.50389	-0.0563823	0.595804	0.856079	0.569155	0.924012	0.509239	0.393813	-0.426524	-0.343085	0.0723643	0.517888	-0.101212	-0.797072	-0.82893	0.509735	0.205218	0.00572536	0.449484	0.474452	0.67853	0.559458	0.777053	0.20295	0.894507	0.119088	0.00667141	0.140901	0.00103534	0.197407	0.334393	0.291966	0.405413
gene-pgaptmp_000142	tatD	cyan	-0.201449	0.394024	-0.213842	0.632378	0.334112	0.611101	0.376724	-0.259484	-0.593711	-0.0842512	0.648195	0.27909	0.449166	-0.111967	0.164414	-0.271201	0.447492	0.964098	0.644373	0.706572	0.409225	0.252934	-0.570895	-0.596454	-0.319348	0.194819	-0.279297	-0.864741	-0.662684	0.357629	0.534866	0.120727	0.842775	0.0821539	0.503244	0.264232	0.79181	0.697233	0.515882	0.266236	0.000112599	0.0845837	0.0500764	0.314063	0.545587	0.139414	0.118582
gene-pgaptmp_000143	rfaH	turquoise	-0.909609	0.104432	0.709146	0.00172346	0.805608	0.0488747	-0.222438	0.286701	0.380535	0.966349	0.570329	0.642117	-0.34155	-0.592537	-0.761417	-0.86872	-0.874506	0.0215606	0.537908	-0.211593	0.317964	0.0666692	0.339806	-0.450429	-0.370203	-0.0835632	0.38509	0.223672	-0.095091	0.596482	0.491167	0.352384	9.28803e-05	0.139897	0.0860372	0.407656	0.121652	0.0281663	0.00511406	0.00448758	0.959586	0.169086	0.614946	0.442782	0.875365	0.410211	0.262725
gene-pgaptmp_000144	ubiD	yellow	0.517491	0.421995	-0.884853	0.189015	0.297677	0.00349476	-0.307914	-0.723138	-0.390375	-0.707639	-0.746119	-0.491593	0.234542	0.495814	0.917067	0.498586	0.448261	-0.188268	-0.543209	0.35555	-0.0798694	0.511156	0.214488	0.618064	0.398985	0.41588	-0.236051	-0.177584	0.0817255	0.458115	0.0426487	0.33901	0.049576	0.0335161	0.215998	0.576095	0.211471	0.00133878	0.208525	0.265314	0.655249	0.164107	0.387397	0.85088	0.195441	0.609999	0.102436
gene-pgaptmp_000145	fre	yellow	0.50837	0.535915	-0.990615	0.198302	0.170979	2.05218e-06	-0.203085	-0.789957	-0.486537	-0.775211	-0.521372	-0.369397	0.46757	0.636245	0.952017	0.446704	0.641408	0.103352	-0.452272	0.490379	0.0120948	0.551251	0.0160929	0.511728	0.169321	0.273291	-0.469907	-0.486098	-0.106221	0.629555	0.0196706	0.221484	0.0238244	0.185135	0.367809	0.242703	0.0898887	0.000266348	0.267182	0.086497	0.807591	0.260534	0.217308	0.977325	0.156707	0.969831	0.194856
gene-pgaptmp_000146	fadA	yellow	0.348627	0.592622	-0.904444	0.397358	0.121585	0.00202798	-0.0583669	-0.690846	-0.477203	-0.670879	-0.177003	-0.0525103	0.659731	0.604991	0.786906	0.28506	0.666572	0.374446	-0.265107	0.530008	0.0890261	0.505915	-0.218863	0.234787	-0.154483	0.108448	-0.644819	-0.713476	-0.117289	0.89081	0.0578007	0.231802	0.0685748	0.674986	0.901724	0.0750684	0.112043	0.0204896	0.493762	0.0710427	0.36078	0.525724	0.176656	0.833956	0.200842	0.602549	0.575686
gene-pgaptmp_000147	fadB	yellow	-0.0482137	0.713389	-0.670265	0.909739	0.0469328	0.0689233	-0.674876	-0.757968	-0.0927322	-0.205686	-0.315735	0.0179827	0.166606	0.572841	0.57312	-0.0552391	0.0904721	-0.053895	-0.367167	0.326639	0.416796	0.72736	0.420021	0.611019	-0.21828	0.0102759	-0.286418	-0.285068	-0.0701484	0.0663305	0.0293226	0.827121	0.625078	0.446164	0.96629	0.693347	0.137762	0.137526	0.896637	0.831288	0.899142	0.370932	0.429721	0.304297	0.04087	0.300183	0.107552
gene-pgaptmp_000148	pepQ	yellow	0.176236	0.573438	-0.731069	0.676336	0.137257	0.0393454	-0.414574	-0.849218	-0.642072	-0.428495	-0.531819	-0.449763	-0.00568116	0.145592	0.838109	0.159196	0.259944	0.0225897	-0.137366	0.656415	0.424679	0.727813	0.308095	0.425273	0.309078	0.597921	-0.065744	-0.298674	-0.237782	0.307149	0.00763024	0.0860667	0.289498	0.174905	0.263519	0.989348	0.730848	0.00936118	0.706512	0.534115	0.957659	0.74566	0.0770669	0.294286	0.0406817	0.457837	0.293539
gene-pgaptmp_000149	yigZ	yellow	0.476172	0.0950513	-0.520953	0.232956	0.822849	0.185553	-0.0524687	-0.553857	-0.772897	-0.587347	-0.640878	-0.861857	-0.266594	-0.107428	0.810162	0.479852	0.461311	-0.0100511	-0.022514	0.652641	0.236825	0.336133	0.0729474	0.319014	0.78273	0.826494	0.274591	-0.0713844	-0.310274	0.901802	0.154349	0.0245216	0.125788	0.0868418	0.00592663	0.523316	0.800118	0.0147609	0.228849	0.249921	0.981155	0.957801	0.0793787	0.572277	0.415615	0.863708	0.441193
gene-pgaptmp_000150	trkH	lightcyan	0.143718	0.418043	-0.546589	0.734216	0.302703	0.160974	0.0542591	-0.681585	-0.972617	-0.421143	-0.111314	-0.466443	0.0273457	-0.169615	0.728576	0.0963008	0.514258	0.545564	0.380857	0.956839	0.552562	0.53923	-0.1547	-0.0728912	0.342919	0.751576	0.0230137	-0.589939	-0.669466	0.898464	0.0626618	5.02849e-05	0.298757	0.793005	0.243994	0.948752	0.688019	0.0403663	0.820549	0.19228	0.16192	0.351943	0.000194556	0.155518	0.167837	0.714532	0.863812
gene-pgaptmp_000151	hemG	blue	-0.515184	0.602028	-0.141234	0.191342	0.114288	0.738687	0.0302313	-0.256116	-0.143298	0.271683	0.671416	0.702872	0.588976	0.0288819	-0.111502	-0.612451	-0.0771221	0.642786	0.386973	0.261514	0.259513	0.39431	-0.152074	-0.486002	-0.712007	-0.189587	-0.527865	-0.714517	-0.34131	0.943351	0.54037	0.734971	0.515106	0.0682704	0.0518341	0.124482	0.945876	0.79266	0.106501	0.855968	0.0856049	0.343607	0.531558	0.534819	0.333729	0.719227	0.222069
gene-pgaptmp_000156	mobB	lightgreen	0.589116	-0.474441	-0.0524807	0.124369	0.234901	0.901779	0.296837	0.0464596	-0.418239	-0.457246	-0.497633	-0.862251	-0.372069	-0.219351	0.346345	0.592954	0.383257	-0.162014	-0.0304327	0.177799	-0.169687	-0.264254	-0.121452	0.144647	0.838855	0.515838	0.401622	0.263755	-0.151172	0.47526	0.913013	0.302453	0.254666	0.209535	0.00587785	0.364081	0.60172	0.400666	0.121323	0.348661	0.701498	0.942974	0.673586	0.687892	0.527107	0.774507	0.732546
gene-pgaptmp_000157	mobA	brown	0.839598	-0.401692	-0.349267	0.00911607	0.323925	0.396433	0.0579679	-0.0907568	-0.232605	-0.727624	-0.819189	-0.907656	-0.249085	0.251498	0.575848	0.871318	0.523361	-0.435815	-0.521109	0.0359432	-0.268555	-0.204241	-0.0205741	0.591163	0.743839	0.281436	0.163265	0.327898	0.203536	0.891553	0.830763	0.579341	0.0407602	0.0128465	0.00183481	0.551923	0.547948	0.13523	0.00482623	0.183164	0.280421	0.185398	0.932664	0.520146	0.627565	0.961434	0.122739
gene-pgaptmp_000158	yihD	red	0.906851	-0.148457	-0.662656	0.00188203	0.725706	0.0733313	0.321185	-0.282543	-0.568161	-0.972594	-0.575128	-0.734145	0.248315	0.363602	0.793982	0.880514	0.887223	0.0439372	-0.375474	0.349854	-0.258465	-0.0694324	-0.402993	0.309872	0.517966	0.311248	-0.260407	-0.229356	0.0476534	0.437912	0.497752	0.141754	5.04095e-05	0.135833	0.0381075	0.553194	0.375951	0.0186216	0.00389171	0.00328947	0.917724	0.359355	0.395586	0.536528	0.870232	0.322211	0.455112
gene-pgaptmp_000159	srkA	red	0.634971	-0.107042	-0.460894	0.0907372	0.800825	0.250406	0.322803	-0.302744	-0.758953	-0.70698	-0.303796	-0.69648	0.0888015	0.0726044	0.628052	0.571868	0.728585	0.257847	-0.010062	0.52249	0.117232	0.0147992	-0.370708	0.0846661	0.373477	0.327151	-0.200233	-0.357088	-0.291091	0.435476	0.466086	0.0289895	0.0498849	0.46446	0.0549573	0.83437	0.864344	0.0954263	0.138586	0.0403626	0.537539	0.981135	0.184026	0.782196	0.972256	0.365978	0.842008
gene-pgaptmp_000160	dsbA	green	0.146109	0.664881	-0.795565	0.72992	0.0720253	0.0182191	-0.577041	-0.948007	-0.545406	-0.408528	-0.547236	-0.462737	-0.0250359	0.333882	0.87217	0.111357	0.259656	-0.00150601	-0.221889	0.64698	0.50752	0.81955	0.435944	0.612438	0.252343	0.485592	-0.069314	-0.303842	-0.371177	0.134233	0.000337813	0.162067	0.31497	0.160378	0.248267	0.953077	0.418941	0.00473414	0.792926	0.534585	0.997176	0.597413	0.0829217	0.19918	0.0127733	0.280263	0.10651
gene-pgaptmp_000162	yihF	turquoise	-0.871969	0.320546	0.459366	0.00475583	0.438877	0.252185	-0.633382	0.0134656	0.519486	0.883634	0.306621	0.577799	-0.38419	-0.223856	-0.549377	-0.819125	-0.888327	-0.2038	0.205765	-0.228935	0.456331	0.315125	0.644336	0.0208859	-0.436029	-0.206188	0.320438	0.284788	-0.0285018	0.0918024	0.974755	0.187016	0.00360347	0.460103	0.133601	0.347389	0.594081	0.158414	0.0128593	0.00319654	0.628324	0.624942	0.58551	0.255741	0.447091	0.0846071	0.96085
gene-pgaptmp_000163	yihG	turquoise	-0.949497	0.243192	0.606065	0.000309951	0.561676	0.111235	-0.200091	0.201259	0.347022	0.937678	0.754445	0.772698	-0.143212	-0.42609	-0.736401	-0.947654	-0.748077	0.241059	0.58077	-0.121012	0.411543	0.139569	0.231827	-0.489701	-0.600195	-0.243358	0.176218	-0.0283428	-0.258511	0.634722	0.632706	0.399683	0.00057721	0.0305335	0.0245819	0.735126	0.292511	0.0372148	0.000344649	0.0327993	0.565219	0.131141	0.775308	0.311057	0.741687	0.580648	0.218042
gene-pgaptmp_000164	polA	yellow	0.84443	-0.02074	-0.734541	0.00834868	0.961124	0.0379496	0.0541314	-0.448002	-0.530575	-0.919448	-0.755724	-0.806377	0.113485	0.403198	0.882012	0.826829	0.741474	-0.135318	-0.484202	0.351934	-0.157376	0.116512	-0.121862	0.528732	0.583997	0.381414	-0.171607	-0.115517	0.0536084	0.898702	0.265624	0.176107	0.00122899	0.0300903	0.0156141	0.789036	0.321941	0.00375155	0.011355	0.0352545	0.749359	0.224043	0.392587	0.709757	0.783509	0.77376	0.177895
gene-pgaptmp_000165	yihA	turquoise	-0.774815	-0.0685235	0.761539	0.0239428	0.87192	0.0281258	-0.252397	0.239334	0.151752	0.8806	0.370737	0.205662	-0.734384	-0.758924	-0.626165	-0.711995	-0.782757	-0.0440988	0.627121	-0.015588	0.558676	0.0454429	0.399664	-0.307872	-0.0299072	0.165702	0.707892	0.372595	-0.299552	0.54647	0.56809	0.719803	0.00388355	0.365937	0.625119	0.038012	0.0289993	0.0967285	0.0475657	0.0216369	0.917422	0.096068	0.970777	0.15004	0.914912	0.326605	0.45818
gene-pgaptmp_000167	yihI	red	0.587356	-0.404857	-0.120491	0.125781	0.319765	0.776257	0.870501	0.261478	-0.499432	-0.605284	0.211833	-0.219763	0.420719	-0.0206728	0.175179	0.547418	0.819256	0.54448	0.19071	0.259685	-0.271979	-0.489756	-0.947105	-0.471503	0.0830002	0.0253858	-0.349586	-0.455129	-0.0583653	0.00491561	0.531617	0.207631	0.111822	0.614536	0.601019	0.299295	0.961249	0.678197	0.160211	0.0128328	0.162925	0.650994	0.534539	0.51463	0.217983	0.000355465	0.238221
gene-pgaptmp_000168	hemN	turquoise	-0.80686	0.092558	0.629119	0.0155035	0.827442	0.0946941	-0.214508	0.133791	0.0665232	0.846234	0.362402	0.305395	-0.546688	-0.802313	-0.534577	-0.757794	-0.797876	0.014615	0.643409	0.0397762	0.429264	0.169595	0.395048	-0.422876	-0.00245169	0.322671	0.616808	0.26205	-0.253124	0.609964	0.752119	0.875636	0.00807311	0.377647	0.461992	0.160883	0.0165637	0.172256	0.0293817	0.017641	0.972601	0.0852033	0.925498	0.288538	0.688054	0.332742	0.296562
gene-pgaptmp_000169	yshB	turquoise	-0.726965	-0.188329	0.838546	0.0410343	0.655144	0.00928871	0.0583863	0.585298	0.519962	0.861618	0.741072	0.660429	-0.241234	-0.442865	-0.919402	-0.692812	-0.639873	0.125696	0.509776	-0.3634	0.157143	-0.295088	0.0102795	-0.5244	-0.479595	-0.392506	0.28335	0.202084	-0.0725149	0.890774	0.127443	0.186541	0.00595632	0.0354072	0.0746518	0.564928	0.271813	0.00123109	0.0567986	0.087498	0.76679	0.196855	0.376237	0.710171	0.47799	0.980727	0.182139
gene-pgaptmp_000170	glnG	brown	0.825601	-0.0940458	-0.644394	0.0115869	0.824701	0.0845703	0.0486451	-0.250848	-0.158879	-0.848984	-0.557235	-0.534845	0.296192	0.731969	0.642513	0.791824	0.741197	-0.15198	-0.662622	0.0483289	-0.259998	-0.0678941	-0.204754	0.598879	0.183138	-0.1672	-0.434518	-0.132099	0.185983	0.908934	0.549018	0.707077	0.0076644	0.151321	0.172	0.476267	0.0389806	0.0857814	0.0191795	0.0353595	0.719394	0.0733508	0.909524	0.534027	0.873089	0.626681	0.116703
gene-pgaptmp_000171	glnL	red	0.606665	-0.448815	-0.0938026	0.110785	0.264652	0.825149	0.58102	0.435077	0.173375	-0.512682	0.0912837	0.0793759	0.578969	0.481738	-0.058448	0.575635	0.57572	0.0787689	-0.385177	-0.369144	-0.593804	-0.624955	-0.698182	-0.0873353	-0.305691	-0.643807	-0.660489	-0.17731	0.483675	0.130936	0.28133	0.681378	0.193883	0.829791	0.851794	0.132629	0.226759	0.890659	0.135408	0.135337	0.852918	0.346046	0.368162	0.120654	0.0975692	0.0541148	0.837077
gene-pgaptmp_000172	glnA	purple	-0.496191	-0.151223	0.59503	0.211069	0.720749	0.119693	0.230426	0.608272	0.562347	0.598747	0.670748	0.847834	0.245983	-0.209718	-0.822562	-0.484742	-0.490898	0.0856809	0.214472	-0.548704	-0.255157	-0.370325	-0.189404	-0.585142	-0.669022	-0.58193	-0.215446	0.0457989	0.371265	0.583001	0.109586	0.146803	0.116804	0.068649	0.0078337	0.55705	0.618157	0.0121735	0.22345	0.216747	0.840133	0.610026	0.15903	0.54194	0.366512	0.653269	0.127569
gene-pgaptmp_000173	typA	cyan	-0.0928173	0.0610235	0.0219948	0.826964	0.885865	0.958773	0.500651	-0.0458091	-0.604568	-0.059703	0.640823	0.0384394	0.193885	-0.243053	0.0224047	-0.168701	0.461426	0.893411	0.707676	0.62368	0.44763	-0.00368782	-0.620609	-0.597328	-0.196626	0.119982	-0.124551	-0.691589	-0.750426	0.206345	0.914228	0.112362	0.888323	0.0868779	0.927997	0.645474	0.561905	0.958005	0.689635	0.249788	0.00279057	0.0495589	0.0984594	0.26607	0.993085	0.100623	0.117902
gene-pgaptmp_000174	yihL	turquoise	-0.687912	0.373963	0.241324	0.0593157	0.361449	0.564779	-0.788446	-0.319724	0.148125	0.666225	-0.0888375	0.0136243	-0.720004	-0.319637	-0.129089	-0.630435	-0.736785	-0.280979	0.225179	0.133412	0.6719	0.548904	0.852385	0.299649	0.110638	0.314237	0.678254	0.369019	-0.349757	0.0200736	0.440119	0.726301	0.0712434	0.834304	0.974458	0.0439991	0.44025	0.760634	0.093796	0.037064	0.500237	0.591845	0.752805	0.067997	0.158847	0.00717743	0.470883
gene-pgaptmp_000175	yihM	green	-0.508435	0.832752	-0.377994	0.198235	0.0102776	0.355877	-0.889514	-0.69863	0.163507	0.304138	-0.0982876	0.297814	0.0277987	0.378656	0.213527	-0.541333	-0.42347	-0.130784	-0.200501	0.134885	0.501245	0.837884	0.765214	0.505537	-0.382909	-0.0862925	-0.138303	-0.144053	-0.208966	0.00309857	0.0538946	0.698844	0.463931	0.816894	0.473737	0.947904	0.354966	0.61164	0.16586	0.295811	0.757561	0.634014	0.750142	0.205721	0.00939858	0.0269262	0.201235
gene-pgaptmp_000176	yihN	turquoise	-0.901094	0.601	0.204963	0.00224298	0.115074	0.626322	-0.65955	-0.22069	0.399614	0.80082	0.363906	0.692543	-0.0950167	-0.0799659	-0.385384	-0.90036	-0.801345	-0.0322423	0.194085	-0.0965248	0.453153	0.537906	0.636166	-0.00847037	-0.565732	-0.192625	0.0687802	0.00412858	-0.144677	0.0751764	0.599446	0.32667	0.0169214	0.375522	0.056935	0.822913	0.850702	0.345764	0.00229196	0.0167952	0.939588	0.645126	0.820137	0.25949	0.169088	0.0899414	0.984119
gene-pgaptmp_000177	yihW	yellow	0.285127	0.563602	-0.818627	0.493655	0.145705	0.0129607	-0.228151	-0.7633	-0.544217	-0.550755	-0.503665	-0.326472	0.272726	0.25858	0.853526	0.260103	0.380347	0.0707357	-0.226668	0.548598	0.0616311	0.623158	0.140702	0.324507	0.342726	0.591629	-0.178197	-0.353024	-0.112205	0.58683	0.0275469	0.163169	0.157158	0.203185	0.429969	0.51343	0.536341	0.00701854	0.533857	0.352642	0.867812	0.589331	0.159127	0.884734	0.0988253	0.739646	0.432915
gene-pgaptmp_000178	yihV	blue	0.337998	0.480478	-0.782793	0.412866	0.228155	0.0216269	-0.0259795	-0.452081	-0.0974884	-0.553238	-0.157687	0.186941	0.847814	0.7191	0.525474	0.25205	0.447514	0.138094	-0.502357	0.0657726	-0.323584	0.31287	-0.149807	0.216626	-0.325706	-0.224953	-0.844841	-0.544026	0.22341	0.95131	0.26076	0.818364	0.154907	0.709202	0.657566	0.00783661	0.0443932	0.181081	0.54704	0.266209	0.744347	0.204553	0.877032	0.434301	0.450527	0.723286	0.606354
gene-pgaptmp_000179	yihU	blue	0.175297	0.432202	-0.588992	0.677989	0.284884	0.124468	0.248076	-0.2554	-0.0998465	-0.411393	0.27892	0.443701	0.982579	0.599219	0.287866	0.0739852	0.509519	0.498762	-0.182779	0.121325	-0.289723	0.164226	-0.458258	-0.160226	-0.533557	-0.330584	-0.879371	-0.752306	0.028772	0.55359	0.541542	0.814028	0.311252	0.503516	0.270802	1.3046e-05	0.116441	0.489328	0.861783	0.197119	0.208339	0.664845	0.774738	0.486403	0.697568	0.253481	0.704679
gene-pgaptmp_000180	yihT	yellow	0.217685	0.376586	-0.571289	0.604551	0.357819	0.139078	-0.255385	-0.710687	-0.676782	-0.401645	-0.556213	-0.65181	-0.209627	-0.0752259	0.792173	0.211676	0.275057	0.0273902	0.0235637	0.682059	0.304383	0.579426	0.273536	0.330457	0.685596	0.868264	0.302577	-0.127914	-0.423811	0.541566	0.0481639	0.0652757	0.323987	0.152234	0.0798928	0.618311	0.859483	0.0190887	0.614804	0.50969	0.948669	0.955834	0.0624078	0.463552	0.132251	0.512129	0.424023
gene-pgaptmp_000181	-	royalblue	0.262662	0.264805	-0.499737	0.529691	0.526214	0.207309	-0.105253	-0.60182	-0.741088	-0.419875	-0.530529	-0.651762	-0.188762	-0.20846	0.737964	0.261349	0.282666	0.0415739	0.0778866	0.655954	0.228817	0.467079	0.157393	0.183176	0.702842	0.896237	0.271192	-0.122419	-0.319667	0.804103	0.114447	0.0354011	0.300368	0.176152	0.0799231	0.654389	0.620313	0.0366039	0.531827	0.497556	0.922139	0.854552	0.0773473	0.585708	0.243264	0.709725	0.66415
gene-pgaptmp_000182	JD73_05655	yellow	0.295984	0.366821	-0.631557	0.476591	0.371418	0.0930342	-0.496361	-0.730866	-0.416269	-0.437348	-0.760372	-0.688147	-0.275738	0.203692	0.819982	0.312595	0.226058	-0.250526	-0.293225	0.485375	0.257184	0.583198	0.468762	0.681683	0.650751	0.665328	0.288551	0.062109	-0.237843	0.210888	0.0394277	0.304972	0.278539	0.0285136	0.0591936	0.508599	0.628509	0.0126862	0.450947	0.590361	0.549548	0.480904	0.222756	0.538622	0.129151	0.24134	0.0626095
gene-pgaptmp_000183	GJ11_24635	blue	0.228672	0.34137	-0.545901	0.585952	0.40792	0.161609	0.0158334	-0.164797	0.282707	-0.367206	0.0778216	0.452235	0.893638	0.846092	0.19507	0.150831	0.349613	0.121324	-0.537384	-0.228183	-0.441617	0.0815625	-0.219563	0.173867	-0.580253	-0.608882	-0.878409	-0.452042	0.309738	0.970317	0.696555	0.497491	0.370878	0.854673	0.260578	0.00277327	0.00809464	0.643416	0.721452	0.395933	0.774739	0.169582	0.586776	0.273327	0.847747	0.601358	0.680509
gene-pgaptmp_000184	NA	blue	0.166019	0.288209	-0.436701	0.694386	0.488787	0.279332	0.171413	-0.0671337	0.225973	-0.302856	0.280887	0.530961	0.934656	0.73975	0.0798635	0.0726991	0.376565	0.295724	-0.359805	-0.187629	-0.401782	-0.00135566	-0.372409	-0.0300558	-0.668409	-0.648537	-0.905377	-0.555829	0.201651	0.684841	0.874502	0.590504	0.465912	0.500383	0.175733	0.000663792	0.0359132	0.850891	0.864169	0.357848	0.476996	0.38133	0.656364	0.323806	0.997458	0.363608	0.943679
gene-pgaptmp_000185	yihX	brown	0.679923	0.253148	-0.86129	0.063559	0.545236	0.00599725	0.0803281	-0.468422	-0.344399	-0.870734	-0.35964	-0.252938	0.641369	0.75441	0.760508	0.61928	0.808233	0.153405	-0.530058	0.273115	-0.178611	0.185703	-0.324598	0.384914	-0.060336	-0.100652	-0.714506	-0.518563	0.124848	0.850031	0.241728	0.403496	0.00489005	0.381565	0.545581	0.0865224	0.0305458	0.0284683	0.101568	0.015192	0.716846	0.176607	0.512805	0.672159	0.659729	0.432778	0.346403
gene-pgaptmp_000186	yihY	brown	0.735663	-0.334844	-0.323153	0.0375054	0.417518	0.434949	-0.0541887	-0.180558	-0.30764	-0.635061	-0.852191	-0.963397	-0.393644	0.130569	0.594456	0.771543	0.412751	-0.458073	-0.436532	0.124803	-0.113386	-0.0851509	0.117701	0.610745	0.807234	0.410336	0.287489	0.364026	0.105288	0.898595	0.66874	0.458536	0.0906771	0.00720463	0.000119261	0.334619	0.757951	0.120142	0.0249352	0.309496	0.253698	0.27954	0.768414	0.789216	0.841112	0.781341	0.107754
gene-pgaptmp_000187	dtd	blue	0.648507	-0.00963988	-0.570402	0.0819572	0.981926	0.139834	0.462977	-0.0689503	-0.209856	-0.761983	0.0181152	-0.00487839	0.810186	0.655474	0.401933	0.570907	0.839993	0.348654	-0.35863	0.0766153	-0.378409	-0.186592	-0.683533	0.00472958	-0.284747	-0.380343	-0.843961	-0.585781	0.178007	0.247989	0.871127	0.61792	0.0279792	0.966041	0.990853	0.0147555	0.0776395	0.323607	0.139404	0.00905167	0.397319	0.383001	0.856907	0.355305	0.658175	0.0616201	0.991132
gene-pgaptmp_000188	fabY	brown	0.855595	-0.377027	-0.388241	0.00673638	0.357211	0.341891	0.059414	-0.114754	-0.267705	-0.744354	-0.861611	-0.882994	-0.179492	0.230334	0.590848	0.876053	0.478338	-0.483334	-0.570256	-0.00233761	-0.318265	-0.179013	0.00262384	0.566241	0.700573	0.26799	0.0456495	0.309768	0.315362	0.888861	0.786717	0.521519	0.03417	0.00595716	0.00366144	0.670612	0.583156	0.12299	0.00432885	0.230534	0.224997	0.139959	0.995617	0.442325	0.671453	0.99508	0.14341
gene-pgaptmp_000189	aes	blue	-0.465643	0.53861	-0.122126	0.244913	0.168422	0.77328	-0.295634	-0.188009	0.335009	0.333827	0.436732	0.734044	0.517667	0.387913	-0.218106	-0.550847	-0.283363	0.185749	-0.074138	-0.174688	0.0962185	0.334867	0.176171	-0.0442797	-0.83249	-0.591388	-0.593575	-0.38468	-0.0269448	0.477138	0.655703	0.417273	0.419022	0.279295	0.0381477	0.188839	0.342335	0.603835	0.157074	0.496451	0.659649	0.8615	0.679063	0.820701	0.417483	0.676451	0.917084
gene-pgaptmp_000190	-	black	-0.494833	0.107149	0.335444	0.212518	0.800629	0.416632	-0.765377	0.03478	0.721426	0.636945	-0.164697	0.225048	-0.486655	0.0755512	-0.400876	-0.44315	-0.827289	-0.665496	-0.285509	-0.52462	0.153484	0.178711	0.849156	0.490295	-0.172956	-0.326126	0.330037	0.623666	0.221629	0.0268737	0.93484	0.0433829	0.0894249	0.696732	0.592066	0.221355	0.85888	0.325003	0.271468	0.0112689	0.0716668	0.493052	0.181922	0.716706	0.671983	0.00763927	0.217399
gene-pgaptmp_000191	nadS	black	-0.748807	0.45864	0.211113	0.0325343	0.253034	0.615767	-0.858171	-0.242463	0.487159	0.739418	0.00012661	0.358098	-0.417497	-0.0398394	-0.286328	-0.715283	-0.860582	-0.383693	-0.0214236	-0.192325	0.434106	0.51534	0.895694	0.34326	-0.247695	-0.0923162	0.338316	0.346167	-0.0752379	0.00639528	0.562885	0.220805	0.0360409	0.999763	0.383759	0.303401	0.92538	0.491757	0.0460808	0.00608619	0.348066	0.959843	0.648184	0.282528	0.191185	0.00261977	0.405158
gene-pgaptmp_000192	yiiE	purple	-0.645584	0.150401	0.427027	0.0838093	0.722222	0.291336	0.107384	0.29556	0.362029	0.63098	0.854063	0.827155	0.297716	-0.0921732	-0.677282	-0.705601	-0.37808	0.41076	0.408023	-0.223492	0.0968114	-0.0706137	-0.129502	-0.548065	-0.778928	-0.554658	-0.259352	-0.280181	-0.195678	0.800197	0.477253	0.378175	0.0934251	0.00694465	0.0112938	0.473891	0.828152	0.0650007	0.0505343	0.355758	0.312072	0.315627	0.594697	0.81961	0.868039	0.759885	0.159616
gene-pgaptmp_000193	fdhE	lightcyan	0.0426258	0.551851	-0.589977	0.920173	0.156162	0.123683	0.0482329	-0.683483	-0.816638	-0.377375	0.145747	-0.200679	0.254756	0.0857606	0.6496	-0.0291992	0.597608	0.74549	0.383138	0.936286	0.585253	0.560181	-0.262819	-0.0926993	0.0263758	0.467624	-0.170886	-0.795552	-0.782352	0.909704	0.0616468	0.0133705	0.35673	0.73057	0.633707	0.542597	0.839986	0.081271	0.945283	0.117685	0.0337482	0.348824	0.000616107	0.127479	0.148708	0.529437	0.827182
gene-pgaptmp_000194	fdoI	yellow	0.362191	0.583731	-0.907684	0.377946	0.128716	0.00183317	-0.0973567	-0.807516	-0.687908	-0.690767	-0.271653	-0.324972	0.416367	0.452022	0.915415	0.300394	0.709368	0.410264	-0.120481	0.751265	0.281119	0.594569	-0.141146	0.285239	0.115443	0.388866	-0.380805	-0.676494	-0.390402	0.818606	0.0153542	0.0593175	0.0578409	0.515154	0.432218	0.304847	0.26083	0.0014186	0.469727	0.0487719	0.312714	0.776274	0.0316525	0.500013	0.120053	0.738845	0.493478
gene-pgaptmp_000195	fdoH	yellow	0.511488	0.407106	-0.864595	0.195101	0.316823	0.00559328	-0.123939	-0.767776	-0.711582	-0.758969	-0.554512	-0.61377	0.172133	0.334651	0.984593	0.478592	0.6701	0.161665	-0.213154	0.697771	0.189895	0.518715	-0.0180972	0.422752	0.454802	0.587129	-0.141983	-0.405671	-0.295062	0.769983	0.0261087	0.0477541	0.0289841	0.153759	0.105537	0.68357	0.417803	9.03846e-06	0.230251	0.069017	0.702118	0.612276	0.0543173	0.652413	0.187787	0.966075	0.296718
gene-pgaptmp_000196	fdnG	yellow	0.666598	0.3115	-0.907723	0.0710276	0.452619	0.00183089	-0.0606253	-0.670649	-0.579619	-0.877839	-0.604608	-0.582469	0.311682	0.517867	0.971615	0.631128	0.756959	0.0747562	-0.411367	0.525022	-0.00780459	0.380913	-0.103854	0.492359	0.376174	0.38621	-0.314412	-0.37958	-0.0907519	0.886606	0.0687053	0.132091	0.00415022	0.112331	0.129747	0.452341	0.188638	5.59631e-05	0.0933252	0.0296664	0.860354	0.311285	0.181526	0.985367	0.351866	0.806669	0.215172
gene-pgaptmp_000197	fdhD	yellow	0.508607	0.193699	-0.648611	0.198058	0.645797	0.0818918	0.0638727	-0.493715	-0.624978	-0.672817	-0.566753	-0.529626	0.144745	0.0603426	0.79056	0.515677	0.505216	0.0211268	-0.179961	0.492208	-0.0897591	0.295904	-0.0935885	0.192637	0.562264	0.674516	-0.0525351	-0.202093	0.0339564	0.880564	0.213716	0.0975535	0.067481	0.142967	0.177027	0.732371	0.887132	0.019511	0.190843	0.201568	0.960399	0.669787	0.215334	0.832603	0.476716	0.825544	0.647643
gene-pgaptmp_000198	NA	turquoise	-0.583905	0.0155696	0.506691	0.128574	0.970812	0.200038	-0.223449	0.0988622	0.141081	0.668559	0.221133	0.0786705	-0.531792	-0.529437	-0.41314	-0.574978	-0.613196	-0.0539458	0.450095	-0.0254193	0.288453	0.107103	0.428615	-0.172264	0.148349	0.233511	0.621727	0.309424	-0.410299	0.59477	0.815838	0.738962	0.0698976	0.598694	0.8531	0.174931	0.17721	0.308995	0.13596	0.105956	0.899048	0.263123	0.952359	0.488403	0.800712	0.289349	0.683338
gene-pgaptmp_000199	-	turquoise	-0.767258	0.000129198	0.686127	0.0262728	0.999758	0.0602486	-0.458712	0.318852	0.68826	0.90588	0.292321	0.504778	-0.501086	-0.308575	-0.733564	-0.691585	-0.905581	-0.331562	0.182373	-0.449681	0.219168	-2.19583e-05	0.553696	-0.0303915	-0.280741	-0.256267	0.487402	0.52492	0.0896658	0.252949	0.441437	0.0591345	0.00194008	0.482322	0.202024	0.205887	0.4571	0.0383392	0.0574229	0.00195816	0.422381	0.665558	0.263617	0.60203	0.999959	0.154494	0.943051
gene-pgaptmp_000200	rhaM	midnightblue	-0.0229484	0.499314	-0.478788	0.956987	0.207755	0.230032	-0.419352	-0.319913	0.421077	-0.122022	0.0157005	0.458284	0.576461	0.882315	0.152988	-0.069932	0.0822888	-0.0453775	-0.560137	-0.207454	-0.0585503	0.312878	0.160241	0.456977	-0.669775	-0.6643	-0.681353	-0.297963	0.21128	0.301033	0.439833	0.298841	0.77347	0.970566	0.25345	0.134717	0.00372363	0.717593	0.869304	0.846404	0.915034	0.148746	0.62204	0.890469	0.450516	0.704652	0.254982
gene-pgaptmp_000201	rhaD	blue	0.151989	0.207849	-0.343793	0.719379	0.621361	0.40438	0.263738	0.0558393	0.267071	-0.260156	0.286677	0.59457	0.940845	0.608579	-0.00756344	0.0798186	0.300109	0.245439	-0.334852	-0.274544	-0.541604	-0.0946167	-0.416461	-0.154617	-0.620548	-0.591488	-0.863193	-0.473604	0.359183	0.527943	0.895519	0.522544	0.53377	0.491205	0.120052	0.00049481	0.109357	0.985819	0.850975	0.47017	0.55795	0.417506	0.510512	0.165605	0.82365	0.304727	0.714681
gene-pgaptmp_000202	rhaA	blue	0.307272	0.39088	-0.665713	0.459102	0.33833	0.071541	0.345853	-0.424419	-0.568082	-0.578867	0.0404657	-0.0135822	0.691531	0.230366	0.593626	0.231574	0.655853	0.564481	0.0563148	0.524576	-0.161324	0.270819	-0.466326	-0.217691	0.0497922	0.33612	-0.468675	-0.71028	-0.228162	0.401381	0.294614	0.141822	0.132714	0.92421	0.974537	0.0574504	0.583102	0.120793	0.581073	0.0774088	0.144938	0.894633	0.181965	0.702724	0.516497	0.244128	0.604541
gene-pgaptmp_000203	rhaB	turquoise	-0.819028	0.19174	0.540821	0.0128791	0.649202	0.16634	-0.46625	0.090796	0.423744	0.878112	0.241771	0.404774	-0.485379	-0.462899	-0.543955	-0.770798	-0.898683	-0.213174	0.332816	-0.204838	0.270277	0.228271	0.629531	-0.112684	-0.0754632	0.102248	0.575786	0.404124	-0.139777	0.244216	0.830691	0.295466	0.00412338	0.564036	0.319873	0.222751	0.248079	0.163412	0.0251645	0.0024065	0.612242	0.42052	0.626537	0.517369	0.586627	0.0944127	0.790498
gene-pgaptmp_000204	rhaS	magenta	-0.16412	-0.268708	0.415502	0.697755	0.519899	0.305956	-0.425204	0.221954	0.490248	0.359909	-0.268335	-0.173485	-0.708799	-0.0975111	-0.28162	-0.0588541	-0.457016	-0.574885	-0.150694	-0.338751	0.111739	-0.12576	0.503517	0.417318	0.263236	-0.0316391	0.651589	0.719171	0.141508	0.293625	0.597302	0.21745	0.381182	0.520501	0.681184	0.0490357	0.818322	0.499218	0.889903	0.254936	0.136038	0.721697	0.41176	0.792227	0.766674	0.203339	0.303629
gene-pgaptmp_000205	rhaR	blue	-0.216489	0.51608	-0.322447	0.606588	0.190436	0.436012	0.0474558	-0.183474	0.120411	0.0172141	0.46453	0.712045	0.840143	0.432118	-0.0300737	-0.316196	0.0761647	0.418494	-0.0536817	-0.0366909	-0.148709	0.241959	-0.197822	-0.242491	-0.744556	-0.45726	-0.780601	-0.628227	0.0110358	0.911154	0.663628	0.776403	0.96773	0.246194	0.0475425	0.00902729	0.284988	0.943646	0.445464	0.857742	0.302127	0.89954	0.931266	0.725254	0.563723	0.638648	0.562839
gene-pgaptmp_000206	rhaT	turquoise	-0.549228	-0.113153	0.604397	0.158551	0.789643	0.112491	-0.208102	0.304342	0.395997	0.67046	0.131005	0.20258	-0.565664	-0.525995	-0.506283	-0.451377	-0.671321	-0.247285	0.31179	-0.222366	0.0632729	-0.0595385	0.379114	-0.151804	0.211967	0.237803	0.751315	0.544265	-0.00887977	0.620928	0.463616	0.331476	0.0688123	0.757161	0.630427	0.14391	0.18057	0.20046	0.261597	0.0683241	0.554896	0.452176	0.596604	0.881679	0.888629	0.354335	0.71971
gene-pgaptmp_000207	sodA	brown	0.4229	-0.723888	0.345635	0.296532	0.0423294	0.401698	0.666041	0.554265	-0.208682	-0.252456	0.0280819	-0.337328	-0.184394	-0.372073	-0.148485	0.478885	0.350443	0.0742794	0.192891	-0.0300896	-0.220938	-0.674758	-0.609886	-0.356025	0.325041	0.1017	0.186916	0.160554	0.188899	0.0713504	0.153981	0.619933	0.546374	0.947374	0.413853	0.662019	0.364075	0.725655	0.229925	0.394735	0.861238	0.6472	0.943616	0.599025	0.0663959	0.108388	0.386717
gene-pgaptmp_000208	kdgT	blue	0.0135908	0.173606	-0.185762	0.97452	0.68097	0.659626	0.0508511	0.0519709	0.40646	-0.0410348	0.162524	0.445521	0.606639	0.487209	-0.0953673	-0.0545347	0.0301648	0.0256873	-0.316286	-0.363941	-0.504338	-0.0397381	-0.0692229	0.00489415	-0.371459	-0.456037	-0.490297	-0.17383	0.192089	0.904818	0.90273	0.317667	0.923146	0.70059	0.268605	0.110805	0.220752	0.822268	0.89795	0.943475	0.951857	0.445327	0.375472	0.202483	0.925569	0.870621	0.990824
gene-pgaptmp_000209	yiiM	red	0.847447	-0.0191155	-0.738864	0.00789119	0.964167	0.0362548	0.371189	-0.344734	-0.617411	-0.97729	-0.417948	-0.591097	0.435344	0.427825	0.806162	0.793114	0.954738	0.229919	-0.306638	0.427269	-0.227959	-0.000420499	-0.499155	0.205646	0.355984	0.249965	-0.42121	-0.436568	-0.047622	0.365307	0.403008	0.102904	2.87857e-05	0.302825	0.122792	0.281001	0.290336	0.0156634	0.0188448	0.000224013	0.583854	0.460078	0.291032	0.587153	0.999212	0.207924	0.625146
gene-pgaptmp_000210	cpxA	brown	0.915617	-0.124732	-0.694221	0.00140864	0.768542	0.0560869	0.161484	-0.32802	-0.459835	-0.955243	-0.701347	-0.762531	0.200973	0.465776	0.806662	0.888661	0.795044	-0.129736	-0.534089	0.242515	-0.268154	-0.0223151	-0.23306	0.488603	0.501173	0.225731	-0.281246	-0.123879	0.134686	0.702441	0.427655	0.251638	0.000216687	0.0525694	0.0277988	0.633199	0.24476	0.0155487	0.00316881	0.0183509	0.759461	0.172723	0.562799	0.520793	0.958173	0.578579	0.219234
gene-pgaptmp_000211	cpxR	yellow	0.807777	-0.114965	-0.607533	0.0152949	0.786332	0.110137	0.110221	-0.362356	-0.572461	-0.847389	-0.777977	-0.849797	-0.0165084	0.181644	0.815736	0.813165	0.642978	-0.185467	-0.385303	0.346227	-0.176271	0.0589533	-0.111362	0.422275	0.715988	0.531778	-0.015874	-0.00198613	0.103084	0.795003	0.377712	0.138083	0.00789987	0.0230073	0.00754606	0.969052	0.666835	0.013559	0.0141054	0.085481	0.660142	0.345874	0.400837	0.676274	0.889718	0.792917	0.297323
gene-pgaptmp_000212	cpxP	brown	0.981038	-0.452562	-0.424905	1.68042e-05	0.26019	0.294002	0.278853	0.045617	-0.126797	-0.86667	-0.727175	-0.708413	0.127142	0.430533	0.526471	0.987355	0.657492	-0.381104	-0.668489	-0.148801	-0.59996	-0.371828	-0.26234	0.465824	0.546306	0.0388158	-0.189335	0.197051	0.449616	0.503622	0.914587	0.764792	0.00534877	0.040947	0.049215	0.764165	0.286957	0.180103	5.00649e-06	0.0764142	0.351605	0.0699377	0.72509	0.115871	0.364417	0.530216	0.244705
gene-pgaptmp_000213	fieF	brown	0.81186	-0.46163	-0.26452	0.0143879	0.24955	0.526676	0.727437	0.119144	-0.599367	-0.786166	-0.27843	-0.61945	0.19318	-0.0764901	0.444273	0.798776	0.797572	0.196924	-0.0265195	0.266799	-0.395374	-0.411229	-0.693699	-0.187788	0.554795	0.373042	-0.118244	-0.173073	0.0742564	0.0408381	0.778711	0.116327	0.0206915	0.504298	0.101446	0.646698	0.85714	0.27011	0.0174191	0.0177163	0.640203	0.950299	0.522983	0.332307	0.311463	0.0563499	0.656088
gene-pgaptmp_000214	pfkA	green	0.0809556	0.16236	-0.234768	0.84887	0.700883	0.575716	-0.633031	-0.490003	-0.216888	-0.0826172	-0.761746	-0.625307	-0.627288	-0.0929859	0.465868	0.14114	-0.214953	-0.549934	-0.251174	0.219823	0.365146	0.452918	0.698667	0.651468	0.574381	0.541958	0.469728	0.414201	0.00291024	0.0920382	0.217715	0.605908	0.845796	0.0280573	0.0973241	0.0959523	0.826654	0.244654	0.738857	0.609207	0.157905	0.548482	0.600917	0.373774	0.259768	0.0538763	0.0801055
gene-pgaptmp_000215	sbp	brown	0.934021	-0.244729	-0.590685	0.000682977	0.559126	0.123119	0.204793	-0.176612	-0.304845	-0.927002	-0.644006	-0.706684	0.189837	0.527156	0.685358	0.921362	0.800915	-0.163167	-0.576312	0.113555	-0.332682	-0.170154	-0.297002	0.49729	0.436349	0.068061	-0.273874	-0.0515151	0.20906	0.626615	0.675674	0.46284	0.000920009	0.0848195	0.0500235	0.652515	0.179433	0.0606532	0.00114516	0.0168986	0.699449	0.134842	0.788907	0.420719	0.687066	0.475003	0.2099
gene-pgaptmp_000216	cdh	turquoise	-0.948417	0.214811	0.633479	0.000329994	0.609449	0.0917367	-0.217561	0.169787	0.239937	0.9432	0.705301	0.655345	-0.274955	-0.536004	-0.701641	-0.939419	-0.759776	0.230973	0.647691	-0.0358548	0.521054	0.164553	0.26661	-0.484196	-0.505675	-0.131917	0.2771	0.00524451	-0.320705	0.604763	0.687715	0.567087	0.000438838	0.0506763	0.077718	0.509853	0.170895	0.052427	0.000530888	0.0287128	0.582082	0.0824715	0.93283	0.185452	0.696987	0.52329	0.22405
gene-pgaptmp_000217	tpiA	green	-0.197859	0.660658	-0.483687	0.638583	0.0745154	0.224609	-0.619457	-0.854827	-0.559015	-0.0408899	-0.311792	-0.327577	-0.259645	-0.0211391	0.600493	-0.220705	-0.044111	0.073373	0.106249	0.686832	0.774216	0.846954	0.530865	0.38404	0.159626	0.537438	0.134154	-0.25067	-0.518896	0.101441	0.00684019	0.149739	0.923417	0.452174	0.428318	0.534604	0.960376	0.115462	0.59942	0.917399	0.862919	0.802276	0.0598792	0.0241227	0.00796485	0.175826	0.347593
gene-pgaptmp_000218	yiiQ	turquoise	-0.700236	-0.0630482	0.689358	0.0531087	0.882098	0.0585658	-0.357955	0.169246	0.175837	0.825342	0.13082	0.0591493	-0.827895	-0.756106	-0.512311	-0.621846	-0.834971	-0.240613	0.494582	-0.0539272	0.449268	0.101724	0.56695	-0.149809	0.202646	0.331474	0.842331	0.538091	-0.222162	0.383962	0.688671	0.677039	0.0116362	0.757497	0.889353	0.011156	0.0299589	0.194261	0.0997483	0.00989133	0.565961	0.212786	0.899082	0.26411	0.810579	0.142797	0.723283
gene-pgaptmp_000219	yiiR	turquoise	-0.830445	0.112631	0.630142	0.0106892	0.790596	0.0939958	-0.442494	0.217384	0.556629	0.93565	0.379263	0.546394	-0.390276	-0.344984	-0.716809	-0.806124	-0.929787	-0.218301	0.261946	-0.378384	0.284047	0.105598	0.566627	-0.126515	-0.38851	-0.271694	0.32956	0.360744	-0.0358128	0.272263	0.605063	0.151862	0.00063444	0.354131	0.161154	0.339143	0.402645	0.0454017	0.0156721	0.000820426	0.603503	0.530856	0.35534	0.495366	0.803472	0.143077	0.765304
gene-pgaptmp_000220	yiiS	brown	0.694864	-0.321191	-0.300315	0.0557637	0.437904	0.46985	-0.0427389	0.130256	0.366364	-0.536809	-0.686645	-0.272406	0.205027	0.583749	0.227146	0.716979	0.199755	-0.693629	-0.920101	-0.580959	-0.701997	-0.314048	0.0585176	0.58701	0.141942	-0.36927	-0.370461	0.385606	0.849889	0.919962	0.758518	0.37206	0.170128	0.059977	0.513944	0.626212	0.128701	0.588524	0.0453264	0.635303	0.0563855	0.00119998	0.130986	0.052255	0.448731	0.89053	0.12606
gene-pgaptmp_000221	uspD	red	0.872759	-0.32845	-0.452169	0.00467124	0.427014	0.260657	0.456945	0.146665	0.00215177	-0.823562	-0.340465	-0.226412	0.612343	0.616424	0.347819	0.836609	0.714442	-0.110809	-0.649612	-0.265368	-0.728394	-0.432185	-0.539363	0.194828	0.0222579	-0.359203	-0.671226	-0.138512	0.564858	0.255019	0.72892	0.995965	0.0119785	0.409245	0.589763	0.10658	0.103615	0.398528	0.00961234	0.046458	0.793928	0.0812629	0.5253	0.0404414	0.284905	0.167711	0.643837
gene-pgaptmp_000222	fpr	blue	0.20139	0.33175	-0.511879	0.632479	0.422101	0.194701	-0.0584813	-0.267699	0.0301525	-0.322143	-0.270661	0.185469	0.573021	0.361091	0.334306	0.174228	0.100668	-0.130494	-0.440546	-0.109093	-0.460196	0.224306	0.0364542	0.123697	-0.0783195	0.00512057	-0.498595	-0.178165	0.443466	0.890597	0.521529	0.943498	0.43647	0.516751	0.660137	0.137609	0.379504	0.418314	0.679873	0.812518	0.758088	0.274631	0.797067	0.251218	0.593321	0.931709	0.770424
gene-pgaptmp_000223	glpX	lightcyan	-0.082904	0.479464	-0.405312	0.845266	0.229281	0.319168	-0.229229	-0.725595	-0.835447	-0.169998	-0.151302	-0.4728	-0.277374	-0.255352	0.632665	-0.0992719	0.244651	0.394598	0.425946	0.936228	0.763103	0.663693	0.150449	0.0746319	0.392928	0.806577	0.310971	-0.383926	-0.763859	0.585015	0.0416078	0.00980979	0.687342	0.720609	0.236752	0.505983	0.54162	0.0922848	0.815084	0.559255	0.333344	0.292692	0.000617752	0.0276111	0.0727208	0.722137	0.860584
gene-pgaptmp_000224	glpK	green	0.0147959	0.798415	-0.811648	0.972262	0.017508	0.0144341	-0.650687	-0.981544	-0.451125	-0.314478	-0.450196	-0.266322	0.0820229	0.39471	0.815844	-0.0246109	0.172544	0.0322159	-0.227112	0.608833	0.51639	0.901963	0.479129	0.585829	0.083699	0.393983	-0.161848	-0.368835	-0.343001	0.0805915	1.54993e-05	0.261896	0.448076	0.263003	0.523756	0.846896	0.333194	0.0135364	0.953873	0.682844	0.939637	0.588582	0.109169	0.190124	0.00218585	0.229653	0.127013
gene-pgaptmp_000225	glpF	green	-0.286665	0.839113	-0.582712	0.491223	0.00919538	0.129548	-0.788503	-0.913763	-0.309544	0.012547	-0.359264	-0.111119	-0.11215	0.16756	0.599566	-0.296302	-0.16584	-0.0482845	-0.0794744	0.535367	0.604614	0.958038	0.680378	0.499952	0.075339	0.466581	0.0740059	-0.202332	-0.348599	0.0200582	0.0015014	0.455614	0.976477	0.382099	0.793361	0.791475	0.691655	0.116173	0.476095	0.694705	0.909607	0.851612	0.171501	0.112327	0.000178957	0.0633127	0.207082
gene-pgaptmp_000226	zapB	red	0.629111	0.224362	-0.787056	0.0946998	0.593226	0.0204488	0.148633	-0.539775	-0.624094	-0.841057	-0.30016	-0.501462	0.378703	0.499935	0.835271	0.567442	0.897458	0.358692	-0.199918	0.596091	0.0842859	0.241099	-0.359114	0.288328	0.218576	0.239899	-0.369489	-0.558329	-0.317486	0.72539	0.167324	0.0981697	0.00887982	0.47009	0.205492	0.3549	0.2071	0.00983983	0.142374	0.00249248	0.382912	0.635021	0.118864	0.842711	0.565152	0.382313	0.488599
gene-pgaptmp_000227	rraA	yellow	0.578722	0.113412	-0.631037	0.132835	0.789168	0.093387	-0.374207	-0.511628	-0.23637	-0.62192	-0.946284	-0.708719	-0.157499	0.348373	0.779935	0.616751	0.28836	-0.514141	-0.620261	0.164709	-0.100126	0.305578	0.359162	0.767356	0.630983	0.438987	0.0875744	0.232906	0.246042	0.361111	0.194958	0.573037	0.0996959	0.000372035	0.0490729	0.709537	0.397726	0.0224397	0.103379	0.48855	0.192399	0.10087	0.696711	0.813515	0.46171	0.382244	0.0262416
gene-pgaptmp_000228	menA	blue	-0.336841	0.487703	-0.186423	0.41457	0.220213	0.658471	0.193839	-0.0930301	0.0193416	0.107029	0.694629	0.816443	0.813493	0.242242	-0.135113	-0.417057	0.105466	0.642605	0.213413	0.101691	-0.00804299	0.18933	-0.385329	-0.492389	-0.809488	-0.391335	-0.706085	-0.736483	-0.0936012	0.645553	0.826572	0.963743	0.800849	0.0558819	0.0134111	0.014035	0.563253	0.749729	0.303963	0.803712	0.0857216	0.611834	0.81064	0.98492	0.653398	0.345839	0.21514
gene-pgaptmp_000229	hslU	yellow	0.337093	0.447656	-0.749161	0.414199	0.266039	0.0324064	-0.169466	-0.759721	-0.716452	-0.575891	-0.544512	-0.564044	0.0590653	0.0952308	0.898372	0.316281	0.444756	0.111413	-0.0844674	0.693897	0.195012	0.585945	0.118627	0.309533	0.55277	0.771988	0.0304511	-0.305403	-0.30309	0.688282	0.0287311	0.0455601	0.135194	0.162895	0.145319	0.88951	0.822519	0.00242815	0.445335	0.269526	0.792823	0.842375	0.0562499	0.643518	0.126919	0.779652	0.455631
gene-pgaptmp_000230	hslV	green	-0.220157	0.550342	-0.353428	0.600351	0.157534	0.390439	-0.640774	-0.668561	-0.269331	0.0647862	-0.496255	-0.254976	-0.32834	-0.139818	0.474107	-0.187806	-0.301367	-0.2565	-0.0423118	0.381077	0.368626	0.729696	0.689192	0.389296	0.4064	0.682247	0.364411	0.115976	-0.161506	0.0869097	0.0698963	0.518894	0.878865	0.211001	0.542236	0.427179	0.741239	0.235277	0.656056	0.468219	0.539741	0.92076	0.351641	0.368887	0.0399057	0.0586518	0.340465
gene-pgaptmp_000231	ftsN	turquoise	-0.818556	-0.0299211	0.76206	0.0129752	0.943931	0.0279537	-0.216791	0.286702	0.226408	0.911922	0.442835	0.384688	-0.583614	-0.734197	-0.69491	-0.756683	-0.831	-0.0348193	0.594088	-0.105257	0.45863	0.0277647	0.353004	-0.395235	-0.175435	0.067738	0.563126	0.325523	-0.150453	0.606074	0.491165	0.589768	0.00159738	0.271849	0.346711	0.128811	0.0380866	0.055741	0.0297606	0.0105892	0.934767	0.120431	0.804095	0.253046	0.947968	0.391047	0.332493
gene-pgaptmp_000232	cytR	green	0.0588397	0.278274	-0.330902	0.88993	0.504546	0.423362	-0.643526	-0.593192	-0.277423	-0.104802	-0.756577	-0.608349	-0.543242	-0.0744945	0.54339	0.0997719	-0.194023	-0.484898	-0.229846	0.291695	0.348917	0.555693	0.719464	0.632973	0.596916	0.622775	0.438823	0.326959	-0.0825123	0.0851281	0.121135	0.505904	0.80493	0.0297971	0.109528	0.164076	0.860839	0.163938	0.814165	0.645234	0.223278	0.583976	0.483304	0.39694	0.152699	0.0442343	0.0920771
gene-pgaptmp_000233	priA	pink	-0.665658	0.184247	0.411135	0.0715728	0.662275	0.311585	0.320372	0.151201	-0.20496	0.560193	0.896018	0.580115	0.134511	-0.562435	-0.476534	-0.715266	-0.227224	0.73102	0.863994	0.285222	0.361993	0.0539058	-0.304118	-0.864933	-0.437623	0.0447132	0.0114678	-0.462463	-0.536832	0.439139	0.720789	0.626327	0.148697	0.00259603	0.131681	0.750817	0.146725	0.232551	0.0460886	0.588393	0.0393649	0.00566531	0.493505	0.378226	0.899122	0.463963	0.00555294
gene-pgaptmp_000234	rpmE	red	0.464833	0.0764216	-0.492181	0.245846	0.857266	0.215364	0.576114	-0.174033	-0.554843	-0.655826	0.244452	-0.102075	0.645347	0.327758	0.440672	0.375334	0.907759	0.723399	0.121729	0.492446	-0.0509017	-0.0573475	-0.780881	-0.259261	-0.115204	-0.00635085	-0.551144	-0.774696	-0.351635	0.135007	0.680217	0.153461	0.0774251	0.559585	0.809935	0.0839607	0.428047	0.274476	0.359549	0.00182883	0.0425375	0.774003	0.215078	0.904724	0.892709	0.0221686	0.535229
gene-pgaptmp_000235	yiiX	turquoise	-0.913223	0.445328	0.371484	0.00152914	0.268837	0.364896	-0.302743	-0.191226	-0.140166	0.780466	0.58973	0.396215	-0.353657	-0.574362	-0.336988	-0.914643	-0.561049	0.419876	0.792151	0.407609	0.794641	0.469429	0.310681	-0.403057	-0.254795	0.272904	0.424672	-0.18366	-0.693401	0.466087	0.650097	0.74061	0.0222872	0.123879	0.331185	0.390109	0.136478	0.414353	0.00145692	0.147943	0.300367	0.0190945	0.316166	0.0184533	0.240578	0.453872	0.322128
gene-pgaptmp_000236	metJ	green	-0.491949	0.677867	-0.237855	0.215614	0.0646797	0.570558	-0.14659	-0.567769	-0.5366	0.173547	0.520067	0.220747	0.128109	-0.093418	0.216765	-0.559946	0.128516	0.789663	0.63164	0.797865	0.817977	0.638776	-0.0492036	-0.268201	-0.324249	0.262595	-0.0596287	-0.738948	-0.89378	0.729055	0.142091	0.170327	0.681074	0.186435	0.59935	0.762412	0.825858	0.606117	0.148916	0.761673	0.0197486	0.0929774	0.0176437	0.0130939	0.0882169	0.907892	0.520718
gene-pgaptmp_000237	metB	green	-0.0813016	0.851686	-0.778968	0.84823	0.00727584	0.022719	-0.460362	-0.938104	-0.561642	-0.285438	-0.130307	-0.0665637	0.261932	0.349436	0.737951	-0.138007	0.293485	0.367055	0.00290385	0.749764	0.623012	0.875749	0.209768	0.309311	-0.145808	0.318465	-0.310312	-0.648258	-0.481076	0.251025	0.000565653	0.147421	0.493163	0.758426	0.875561	0.530879	0.396189	0.036609	0.744504	0.480498	0.37109	0.994555	0.0321891	0.0989279	0.00435979	0.61807	0.455971
gene-pgaptmp_000238	metL	yellow	0.302583	0.585635	-0.856273	0.466335	0.12717	0.00664546	-0.161036	-0.861113	-0.78442	-0.621777	-0.341881	-0.450336	0.227648	0.279665	0.94014	0.249613	0.616172	0.367384	-0.0226002	0.838676	0.389239	0.66544	-0.0204854	0.290831	0.280448	0.584852	-0.186664	-0.591132	-0.492239	0.703237	0.00601934	0.0211725	0.0997969	0.407171	0.262836	0.587678	0.502328	0.000512431	0.551053	0.103796	0.370628	0.957639	0.00926726	0.340541	0.0716996	0.961601	0.484661
gene-pgaptmp_000239	tsx	purple	-0.604726	0.381964	0.158919	0.112243	0.350427	0.707006	-0.273117	-0.00439495	0.463006	0.5559	0.50787	0.700583	0.254681	0.169078	-0.427708	-0.666683	-0.458049	0.134351	0.0932276	-0.252434	0.0818775	0.211531	0.253971	-0.122268	-0.647574	-0.484237	-0.228227	-0.156895	-0.159365	0.512802	0.99176	0.247956	0.152514	0.198818	0.0529397	0.54272	0.688969	0.290483	0.0709782	0.253725	0.751107	0.826208	0.54641	0.847164	0.615052	0.543886	0.773021
gene-pgaptmp_000240	-	turquoise	-0.827369	0.118613	0.621408	0.0112539	0.779677	0.100057	-0.327445	0.298036	0.635988	0.890819	0.594833	0.726131	-0.214393	-0.17813	-0.771854	-0.798171	-0.75286	-0.0138084	0.294818	-0.360729	0.287718	0.0166128	0.327986	-0.203986	-0.59996	-0.465943	0.199342	0.192306	-0.0643418	0.428515	0.473392	0.0900598	0.00299307	0.119847	0.0413829	0.610162	0.673004	0.0248397	0.017568	0.031088	0.974112	0.478412	0.380017	0.489561	0.968857	0.427707	0.628003
gene-pgaptmp_000241	-	turquoise	-0.705927	0.236438	0.394962	0.0503803	0.572924	0.332857	-0.624069	0.121488	0.802013	0.773638	0.198609	0.625412	-0.219563	0.0632226	-0.570359	-0.658523	-0.839129	-0.384284	-0.101291	-0.514755	0.111465	0.170977	0.644244	0.185032	-0.456554	-0.433064	0.189472	0.398441	0.197441	0.0981875	0.774441	0.0166353	0.024297	0.637285	0.0972513	0.601359	0.881773	0.139871	0.0757928	0.00919277	0.347261	0.811374	0.191776	0.792728	0.685611	0.0846663	0.660902
gene-pgaptmp_000242	-	purple	-0.769352	0.582532	0.105598	0.0256137	0.129696	0.803471	-0.322021	-0.128487	0.299044	0.593038	0.56704	0.853481	0.245943	-0.00514751	-0.338176	-0.765862	-0.475509	0.277739	0.273279	0.00585371	0.296733	0.40058	0.193803	-0.267929	-0.682345	-0.223335	-0.151671	-0.278604	-0.0863962	0.436652	0.761725	0.471823	0.121256	0.14272	0.00702474	0.557115	0.990349	0.412605	0.0267178	0.2337	0.5054	0.512542	0.989025	0.475423	0.325393	0.645616	0.521157
gene-pgaptmp_000243	-	green	-0.777944	0.80554	-0.109725	0.0230169	0.0158068	0.79591	-0.629068	-0.589822	-0.140048	0.528061	0.317546	0.427484	-0.0623951	-0.100718	0.0185275	-0.80749	-0.460243	0.282029	0.366737	0.427101	0.813727	0.806628	0.506557	-0.010044	-0.468834	0.106911	-0.00731792	-0.36025	-0.496519	0.0947294	0.123806	0.740823	0.178549	0.443415	0.290763	0.883313	0.812427	0.965269	0.0153599	0.251163	0.498567	0.371536	0.291243	0.0139847	0.0155566	0.200176	0.981169
gene-pgaptmp_000244	metF	green	-0.412707	0.946247	-0.57711	0.309553	0.000372795	0.134175	-0.40727	-0.803096	-0.388245	0.0419275	0.23814	0.345754	0.421779	0.238514	0.413196	-0.499521	0.0388244	0.515574	0.194203	0.610928	0.581442	0.866726	0.199119	0.00849996	-0.456395	0.136169	-0.413963	-0.744269	-0.523286	0.316609	0.016378	0.341885	0.921478	0.570082	0.401525	0.297951	0.569457	0.308922	0.207537	0.927277	0.190947	0.644921	0.107619	0.130589	0.0053422	0.636402	0.984063
gene-pgaptmp_000245	katG	yellow	0.812121	0.0252961	-0.751679	0.0143312	0.95259	0.0315054	0.0347984	-0.487539	-0.563743	-0.903944	-0.760659	-0.797491	0.112903	0.367666	0.902743	0.794782	0.716207	-0.124972	-0.458117	0.387303	-0.138151	0.166953	-0.0954008	0.511037	0.599792	0.439569	-0.157528	-0.130004	0.0393402	0.934806	0.220391	0.145581	0.00205917	0.0284179	0.0177365	0.790098	0.370232	0.00213535	0.0184176	0.0456686	0.768106	0.253645	0.34316	0.744243	0.692731	0.822206	0.195562
gene-pgaptmp_000246	yijE	blue	0.160797	0.333061	-0.476882	0.703662	0.420157	0.232161	0.349795	-0.135211	-0.0929806	-0.360049	0.348821	0.482212	0.97976	0.495391	0.176522	0.058439	0.466407	0.507636	-0.123578	0.0583473	-0.334983	0.058272	-0.525845	-0.282099	-0.565387	-0.369926	-0.893179	-0.729236	0.0829954	0.39567	0.749552	0.826664	0.380983	0.397077	0.226235	2.0414e-05	0.211922	0.675833	0.890676	0.244036	0.19906	0.770639	0.890847	0.417312	0.890987	0.180717	0.498457
gene-pgaptmp_000247	yijF	turquoise	-0.664148	-0.00870487	0.602737	0.0724542	0.983679	0.113749	-0.614012	0.150881	0.525193	0.81547	0.0102848	0.162901	-0.763555	-0.365922	-0.529817	-0.578059	-0.89367	-0.483223	0.133558	-0.313535	0.366935	0.118089	0.746964	0.194186	0.00720361	-0.0194653	0.691704	0.656664	-0.00896294	0.105361	0.721363	0.181358	0.0136149	0.980717	0.699921	0.0274636	0.372681	0.176841	0.133385	0.00277088	0.22512	0.752541	0.449512	0.371258	0.780633	0.0332054	0.64495
gene-pgaptmp_000248	gldA	yellow	0.531691	0.517264	-0.992823	0.175028	0.189244	9.19179e-07	-0.168326	-0.766128	-0.482281	-0.795997	-0.500632	-0.350094	0.50907	0.658614	0.940911	0.46641	0.668688	0.118827	-0.46486	0.472317	-0.00992352	0.519877	-0.0282128	0.493587	0.129411	0.22577	-0.523911	-0.510111	-0.078996	0.690299	0.0266329	0.226159	0.01811	0.206365	0.395239	0.197581	0.0757383	0.000493184	0.244032	0.0698237	0.779288	0.245814	0.237298	0.981395	0.186625	0.947129	0.213853
gene-pgaptmp_000249	fsa	yellow	0.507438	0.447171	-0.901038	0.199264	0.26662	0.00224669	-0.284874	-0.794968	-0.564686	-0.730803	-0.690999	-0.568228	0.181134	0.432795	0.976042	0.480573	0.530615	-0.0532226	-0.412888	0.532996	0.114158	0.564355	0.156845	0.575735	0.395208	0.481429	-0.22001	-0.28858	-0.08516	0.494055	0.0183703	0.144759	0.0394535	0.0577226	0.141696	0.667729	0.28415	3.37649e-05	0.228049	0.176068	0.900396	0.30932	0.173772	0.787805	0.145048	0.710704	0.135324
gene-pgaptmp_000250	ptsP	yellow	0.255019	0.669199	-0.897295	0.542166	0.0695309	0.00250406	-0.110562	-0.781877	-0.549525	-0.592305	-0.228204	-0.142398	0.534936	0.447652	0.83913	0.190127	0.57539	0.376887	-0.143129	0.634807	0.101372	0.625661	-0.0791923	0.213378	0.0881461	0.397194	-0.396533	-0.650458	-0.306842	0.794379	0.0218852	0.158279	0.121835	0.58674	0.736592	0.171913	0.266044	0.00919263	0.65201	0.135613	0.357404	0.735277	0.0908468	0.811226	0.0970782	0.852134	0.611895
gene-pgaptmp_000251	frwC	black	-0.449436	0.265197	0.136791	0.263909	0.525578	0.746698	-0.436305	-0.280478	-0.0932739	0.412286	-0.166114	-0.166199	-0.586166	-0.470357	0.045355	-0.399384	-0.482122	-0.149261	0.315441	0.264203	0.357318	0.433505	0.59289	0.0868587	0.485817	0.682305	0.758262	0.30437	-0.387249	0.279819	0.501034	0.826123	0.310098	0.694219	0.694068	0.12674	0.239522	0.915076	0.326976	0.226334	0.724265	0.446611	0.527189	0.38487	0.28327	0.121374	0.837957
gene-pgaptmp_000252	frwB	yellow	0.63467	0.386166	-0.953832	0.0909382	0.344702	0.000237575	-0.0383505	-0.667847	-0.495285	-0.872284	-0.454654	-0.410615	0.51263	0.687816	0.92018	0.568119	0.804453	0.181991	-0.4465	0.471835	-0.0364108	0.380615	-0.17822	0.464181	0.141714	0.162893	-0.529034	-0.528382	-0.113802	0.928163	0.0703065	0.212036	0.00472191	0.257716	0.312259	0.193935	0.0593655	0.00119648	0.14179	0.0160592	0.666226	0.267427	0.237845	0.93179	0.352275	0.672845	0.246598
gene-pgaptmp_000253	pflD	yellow	0.768396	0.0913502	-0.778625	0.0259132	0.829669	0.0228186	-0.0494197	-0.484061	-0.415005	-0.868089	-0.802387	-0.664439	0.182627	0.439995	0.877832	0.769245	0.62209	-0.230314	-0.574548	0.271004	-0.247249	0.198728	-0.0203922	0.559219	0.54221	0.391151	-0.19928	-0.0707473	0.219041	0.907489	0.224197	0.306594	0.00518554	0.0165461	0.072284	0.665113	0.275302	0.00415095	0.0256472	0.0995765	0.58319	0.136321	0.516199	0.554955	0.637079	0.961775	0.149559
gene-pgaptmp_000254	pflC	yellow	0.781746	0.161754	-0.860969	0.0219223	0.70196	0.00603745	-0.0981367	-0.548442	-0.365993	-0.903962	-0.715913	-0.626678	0.28691	0.669796	0.89787	0.746551	0.725097	-0.138179	-0.632153	0.279119	-0.170992	0.233589	-0.0404247	0.659407	0.366854	0.175766	-0.353375	-0.203512	0.0770053	0.817172	0.15927	0.372581	0.00205806	0.0457995	0.0963738	0.490837	0.0691905	0.00246332	0.033357	0.0418176	0.744193	0.0926303	0.503198	0.685585	0.577692	0.924286	0.0752623
gene-pgaptmp_000255	frwD	blue	0.419308	0.40525	-0.780291	0.30109	0.319249	0.0223375	0.28413	-0.519577	-0.624571	-0.693872	-0.0879404	-0.139193	0.689125	0.334106	0.717343	0.331965	0.729897	0.503984	-0.0574676	0.550692	-0.131691	0.316783	-0.420534	-0.074575	0.0771492	0.317291	-0.536994	-0.71995	-0.222175	0.495234	0.186925	0.0978372	0.0562629	0.83596	0.742364	0.0586862	0.418609	0.0451651	0.421782	0.0398232	0.202852	0.892485	0.157215	0.75592	0.444572	0.299531	0.860689
gene-pgaptmp_000256	yijO	brown	0.512356	-0.117748	-0.340517	0.194215	0.781254	0.409168	-0.442017	-0.172192	0.285602	-0.388233	-0.937	-0.530579	-0.222194	0.441702	0.404429	0.563638	-0.0137029	-0.853487	-0.84476	-0.360979	-0.398189	0.0342799	0.516767	0.862755	0.508454	0.0551404	0.116207	0.592343	0.548332	0.272842	0.683465	0.492904	0.341902	0.000595962	0.176103	0.596895	0.273225	0.320325	0.145673	0.97431	0.00702396	0.00829777	0.379663	0.328561	0.935775	0.189744	0.00581588
gene-pgaptmp_000257	eptC	turquoise	-0.9614	0.608095	0.251807	0.000139655	0.109717	0.54744	-0.454545	-0.260776	0.0632058	0.803383	0.590852	0.610286	-0.137558	-0.313778	-0.353051	-0.984562	-0.641622	0.334403	0.575142	0.238725	0.695548	0.562626	0.42156	-0.279203	-0.507441	0.0169078	0.164348	-0.233564	-0.537479	0.257844	0.532761	0.881804	0.0163102	0.122986	0.108093	0.745315	0.449142	0.390981	9.09269e-06	0.0863582	0.418169	0.135822	0.569106	0.0554213	0.146558	0.298228	0.503064
gene-pgaptmp_000258	ppc	green	-0.269494	0.679375	-0.438332	0.518631	0.0638566	0.277333	-0.625336	-0.824474	-0.506835	0.0339446	-0.349154	-0.274293	-0.287675	-0.141977	0.566695	-0.26962	-0.166176	0.00496287	0.132563	0.643385	0.656238	0.863026	0.596824	0.320673	0.280497	0.693588	0.265813	-0.14859	-0.438475	0.0973043	0.0118022	0.199889	0.936403	0.396596	0.510914	0.489629	0.73735	0.143018	0.518428	0.694109	0.990695	0.754341	0.0852184	0.0771744	0.00578273	0.118294	0.438685
gene-pgaptmp_000259	argE	yellow	0.609174	0.369049	-0.91391	0.108916	0.368296	0.0014939	-0.278286	-0.690294	-0.354001	-0.784085	-0.758162	-0.507987	0.288244	0.608517	0.925661	0.583972	0.530867	-0.201189	-0.629467	0.304413	-0.11958	0.444484	0.155318	0.672013	0.342381	0.29193	-0.33174	-0.193139	0.130529	0.504526	0.0580839	0.389617	0.0212653	0.0292568	0.198697	0.488731	0.109404	0.000970628	0.12852	0.175824	0.632827	0.0944565	0.463507	0.777915	0.269855	0.713429	0.0679333
gene-pgaptmp_000260	argC	green	-0.206716	0.961327	-0.776435	0.623307	0.000140433	0.0234607	-0.622009	-0.919123	-0.242282	-0.147315	-0.124379	0.160557	0.369089	0.519005	0.623893	-0.266802	0.0984907	0.216855	-0.168542	0.506654	0.444704	0.921253	0.391727	0.41101	-0.273683	0.144353	-0.36636	-0.550427	-0.346301	0.0996333	0.00124363	0.563185	0.727755	0.769183	0.70409	0.368239	0.187497	0.0983104	0.522979	0.816521	0.605964	0.689918	0.200076	0.269589	0.00114982	0.337191	0.311748
gene-pgaptmp_000261	argB	blue	-0.0741366	0.692082	-0.625773	0.861502	0.0571693	0.097001	-0.031695	-0.467763	-0.138497	-0.243047	0.291282	0.540742	0.869107	0.544056	0.328181	-0.155809	0.32738	0.506164	-0.099387	0.271591	0.0188817	0.453209	-0.234111	-0.0921476	-0.629107	-0.234163	-0.802397	-0.789531	-0.0558477	0.940612	0.242482	0.74362	0.561915	0.483953	0.166414	0.00507044	0.163319	0.427416	0.712552	0.428612	0.200583	0.814873	0.515254	0.964605	0.259424	0.576817	0.828199
gene-pgaptmp_000262	argH	yellow	0.0410485	0.745252	-0.781967	0.92312	0.0338364	0.0218599	-0.575993	-0.934635	-0.447148	-0.34325	-0.372759	-0.301819	0.0550832	0.426852	0.810448	0.006642	0.293231	0.141616	-0.154475	0.670319	0.539955	0.835261	0.372465	0.569702	0.13188	0.403298	-0.0676959	-0.397101	-0.487534	0.135108	0.00066442	0.266648	0.405171	0.363121	0.467518	0.896928	0.291556	0.0146977	0.987547	0.480896	0.737999	0.714934	0.0688925	0.167154	0.00984166	0.363529	0.140433
gene-pgaptmp_000263	manD	turquoise	-0.831724	0.306837	0.437079	0.0104597	0.45977	0.278868	-0.466233	0.035401	0.445426	0.805739	0.498251	0.581616	-0.286258	-0.147315	-0.530967	-0.800418	-0.65331	0.0685072	0.343427	-0.0892696	0.50138	0.252912	0.414861	-0.0784326	-0.470628	-0.238993	0.302327	0.093769	-0.284989	0.244235	0.933679	0.26872	0.0157608	0.20888	0.130446	0.491867	0.727755	0.175728	0.0170186	0.078966	0.87195	0.404913	0.833507	0.205578	0.545623	0.30678	0.853541
gene-pgaptmp_000264	NA	blue	-0.213422	0.572121	-0.381231	0.611819	0.138371	0.351431	-0.556731	-0.435354	0.276861	0.0552693	0.101977	0.364134	0.327143	0.717683	0.125282	-0.274838	-0.0283683	0.0475172	-0.332044	-0.0153186	0.31835	0.462641	0.306448	0.457971	-0.666615	-0.573036	-0.50522	-0.325923	-0.124024	0.151771	0.28099	0.506803	0.896581	0.810115	0.3752	0.428966	0.0450152	0.767543	0.510041	0.946838	0.911039	0.421664	0.971282	0.442197	0.248378	0.46037	0.253817
gene-pgaptmp_000265	oxyR	red	0.455746	0.208708	-0.616339	0.256429	0.619888	0.103675	0.546845	-0.316332	-0.70535	-0.698079	0.154528	-0.106441	0.716339	0.244368	0.564986	0.359301	0.868578	0.713706	0.122446	0.580065	-0.0606704	0.0911749	-0.722413	-0.302181	-0.0688335	0.162865	-0.620489	-0.839973	-0.288342	0.160738	0.445257	0.050653	0.0541656	0.71484	0.801925	0.04561	0.559724	0.144499	0.382046	0.0051301	0.0467896	0.772699	0.131723	0.886522	0.829992	0.0429586	0.466957
gene-pgaptmp_000266	sthA	brown	0.860442	0.0502284	-0.819831	0.00610384	0.90598	0.0127166	0.0655229	-0.421091	-0.370896	-0.956649	-0.706292	-0.592543	0.370894	0.601917	0.850909	0.833051	0.757033	-0.145108	-0.640177	0.203349	-0.338566	0.097655	-0.176738	0.530679	0.380923	0.174687	-0.41661	-0.190083	0.243036	0.877496	0.298824	0.365715	0.000197117	0.050208	0.121647	0.365718	0.114373	0.00738628	0.010225	0.029641	0.731718	0.0872993	0.629101	0.412031	0.818058	0.675452	0.176006
gene-pgaptmp_000267	fabR	blue	0.225689	0.653462	-0.855324	0.590983	0.0788724	0.00677286	0.0534047	-0.675025	-0.53234	-0.577565	0.0668961	0.0826006	0.777001	0.547319	0.693716	0.122326	0.672502	0.599752	-0.0773911	0.594678	0.132437	0.51683	-0.321076	0.0312789	-0.286151	0.064699	-0.720099	-0.891532	-0.318669	0.900056	0.0662473	0.174403	0.133796	0.874943	0.845827	0.0232936	0.160301	0.0563416	0.772917	0.0676578	0.116031	0.85547	0.119968	0.754568	0.18968	0.438078	0.94139
gene-pgaptmp_000268	yijD	blue	0.10948	0.616728	-0.71465	0.796359	0.103395	0.0463643	0.0906568	-0.521997	-0.351864	-0.443447	0.263485	0.300761	0.832261	0.578081	0.491749	0.0146048	0.606512	0.652742	-0.0367118	0.472291	0.115036	0.414029	-0.395433	-0.0633295	-0.491238	-0.141718	-0.766676	-0.897937	-0.268831	0.830948	0.184515	0.392687	0.271108	0.528354	0.469157	0.0103644	0.133367	0.215829	0.97262	0.110899	0.0793161	0.931227	0.237328	0.786203	0.307849	0.332228	0.881574
gene-pgaptmp_000269	trmA	pink	-0.816685	0.257961	0.472504	0.0133608	0.537351	0.237087	0.134332	0.144259	-0.0337685	0.708712	0.928235	0.706266	0.0554453	-0.502567	-0.566874	-0.842517	-0.374992	0.654806	0.828391	0.217004	0.471352	0.118902	-0.164128	-0.766131	-0.564271	-0.0656549	0.0617497	-0.387871	-0.498314	0.751142	0.733244	0.936732	0.0490761	0.000875001	0.0502201	0.896253	0.204333	0.142863	0.00864738	0.360023	0.0780476	0.0110643	0.605711	0.238392	0.77915	0.697742	0.0266317
gene-pgaptmp_000270	btuB	turquoise	-0.817839	0.712958	0.0185396	0.0131221	0.0471277	0.965246	-0.526787	-0.406074	0.0222309	0.623003	0.419322	0.594557	0.0418819	-0.127027	-0.175351	-0.856525	-0.569009	0.238018	0.342361	0.211805	0.614134	0.65964	0.458323	-0.138516	-0.581427	-0.0519304	-0.100464	-0.307895	-0.341049	0.179794	0.318171	0.958331	0.0989342	0.301072	0.120063	0.921563	0.764374	0.677895	0.00661185	0.141026	0.570285	0.406471	0.614583	0.105272	0.0751226	0.253405	0.743585
gene-pgaptmp_000271	murI	red	0.388927	0.334893	-0.68276	0.340963	0.417445	0.0620323	0.237819	-0.544347	-0.717891	-0.649728	0.000990215	-0.333946	0.425922	0.319298	0.71121	0.296608	0.828267	0.635477	0.114541	0.734391	0.213127	0.311895	-0.425228	0.0106777	0.118547	0.307624	-0.332469	-0.737872	-0.604257	0.570618	0.163048	0.0449233	0.0811905	0.998143	0.418846	0.292722	0.440763	0.047924	0.475618	0.0110871	0.0903999	0.787107	0.0380093	0.612324	0.452015	0.293596	0.979981
gene-pgaptmp_000275	rrf	blue	-0.440637	0.149584	0.244534	0.274519	0.723686	0.559449	0.0551539	0.295459	0.573497	0.443985	0.648562	0.853702	0.50113	0.228632	-0.581095	-0.499332	-0.305161	0.196358	0.0329693	-0.453777	-0.221339	-0.119764	-0.0965826	-0.325259	-0.799571	-0.727639	-0.460156	-0.20341	0.113194	0.896796	0.477411	0.137207	0.270458	0.0819227	0.00699433	0.205841	0.586021	0.130874	0.207737	0.462353	0.641183	0.938227	0.258752	0.598345	0.777581	0.820031	0.431787
gene-pgaptmp_000276	murB	grey60	-0.258958	-0.370644	0.602263	0.535724	0.366067	0.114109	-0.103015	0.223023	-0.067487	0.452	-0.120057	-0.427058	-0.927638	-0.760368	-0.284024	-0.187365	-0.4681	-0.267454	0.425574	0.0442848	0.309366	-0.118619	0.361825	-0.0636941	0.608269	0.515087	0.943064	0.602431	-0.287212	0.80821	0.595491	0.873846	0.260856	0.777046	0.291297	0.00089661	0.0285148	0.495403	0.656827	0.242096	0.521924	0.29316	0.917075	0.455887	0.779667	0.378464	0.880896
gene-pgaptmp_000277	birA	brown	0.822736	-0.730557	-0.00532058	0.0121395	0.0395537	0.990024	0.787684	0.44368	-0.247472	-0.662213	-0.153378	-0.520566	0.150083	0.0434725	0.130754	0.809511	0.723792	0.0778571	-0.129008	-0.0768581	-0.535824	-0.72298	-0.74102	-0.153047	0.387556	-0.033411	-0.138127	0.0079033	0.184157	0.0202788	0.270826	0.554587	0.0735928	0.716896	0.185938	0.722792	0.918592	0.757615	0.0149055	0.0423703	0.854607	0.76078	0.856458	0.171066	0.0427164	0.0354271	0.717487
gene-pgaptmp_000278	coaA	turquoise	-0.988707	0.398336	0.485991	3.5697e-06	0.328365	0.222082	-0.317169	0.0104413	0.217791	0.91513	0.691698	0.708019	-0.180116	-0.430722	-0.590688	-0.99011	-0.737525	0.27837	0.613963	0.0452328	0.559594	0.327768	0.327787	-0.421719	-0.545402	-0.0963582	0.215479	-0.0966106	-0.380342	0.443987	0.980424	0.604371	0.00143266	0.0573651	0.049399	0.669516	0.286723	0.123117	2.40016e-06	0.0367746	0.504394	0.105397	0.915304	0.149226	0.428032	0.428005	0.298026
gene-pgaptmp_000279	NA	lightcyan	-0.0162543	-0.0984599	0.112998	0.969529	0.816577	0.789925	0.366648	-0.029663	-0.658844	-0.0721328	0.214664	-0.287527	-0.261775	-0.559713	0.134313	0.0124109	0.298008	0.517768	0.658905	0.64416	0.433696	-0.0065767	-0.393798	-0.443501	0.327262	0.596194	0.375173	-0.251648	-0.502332	0.371662	0.944414	0.0755998	0.865219	0.609699	0.489863	0.531134	0.149121	0.751176	0.976732	0.473435	0.188737	0.0755635	0.0847205	0.283035	0.987669	0.334413	0.271043
gene-pgaptmp_000280	NA	turquoise	-0.940247	0.296835	0.544147	0.000509736	0.475263	0.163234	-0.317336	0.039807	0.189023	0.894538	0.665976	0.557968	-0.346295	-0.448144	-0.580006	-0.928128	-0.670255	0.280426	0.656137	0.103849	0.666673	0.270652	0.313209	-0.353105	-0.443716	-0.0654135	0.366043	-0.033281	-0.495484	0.443734	0.925441	0.653934	0.00270537	0.0713881	0.150668	0.400739	0.265454	0.131772	0.000878847	0.0689292	0.501116	0.0772355	0.806679	0.0709842	0.516766	0.45001	0.390903
gene-pgaptmp_000281	NA	turquoise	-0.95318	0.303877	0.548674	0.000247657	0.464335	0.159058	-0.23397	0.0889414	0.207451	0.896838	0.757698	0.674332	-0.217717	-0.438078	-0.62991	-0.949581	-0.655227	0.345781	0.67134	0.067601	0.5953	0.231193	0.220699	-0.457009	-0.546345	-0.135301	0.25227	-0.107722	-0.439984	0.577054	0.834112	0.622046	0.00253672	0.0294145	0.0666332	0.604498	0.277645	0.094154	0.000308424	0.0777903	0.401486	0.0683136	0.873634	0.119481	0.581712	0.599431	0.254944
gene-pgaptmp_000282	NA	turquoise	-0.906393	0.147573	0.66313	0.00190923	0.727291	0.0730518	-0.440731	0.147857	0.374502	0.975309	0.419452	0.463069	-0.533559	-0.52156	-0.670081	-0.869063	-0.917166	-0.100319	0.462461	-0.166806	0.493228	0.186583	0.556343	-0.203252	-0.290104	-0.0661953	0.494598	0.31502	-0.219147	0.274405	0.726781	0.360702	3.69387e-05	0.300906	0.247882	0.173231	0.184948	0.0690281	0.00507545	0.00133411	0.813159	0.248586	0.692991	0.214238	0.658192	0.152117	0.629268
gene-pgaptmp_000283	tuf	green	-0.0423589	0.429454	-0.391567	0.920672	0.288302	0.337407	-0.687372	-0.72129	-0.381463	-0.0715052	-0.637062	-0.553286	-0.500081	-0.0580837	0.587492	-0.0217652	-0.159291	-0.31426	-0.113846	0.452201	0.537478	0.694653	0.71089	0.595225	0.487141	0.630163	0.387719	0.152912	-0.276896	0.0595968	0.0434415	0.351113	0.866384	0.0893471	0.154863	0.206946	0.891338	0.125671	0.959203	0.706343	0.448409	0.788376	0.260618	0.169494	0.0558698	0.0480707	0.11954
gene-pgaptmp_000284	secE	cyan	-0.213235	0.311136	-0.120413	0.612139	0.453176	0.776398	0.393563	-0.25504	-0.731558	-0.0379435	0.630904	0.121737	0.268347	-0.290935	0.148751	-0.290107	0.406846	0.964804	0.767629	0.785095	0.5451	0.241911	-0.533224	-0.633065	-0.214389	0.297213	-0.157726	-0.818539	-0.788408	0.334728	0.542131	0.0391468	0.928924	0.0934773	0.773988	0.520483	0.484497	0.725179	0.4858	0.317162	0.000106143	0.0261554	0.0209855	0.16235	0.563802	0.173553	0.0920152
gene-pgaptmp_000285	nusG	cyan	-0.0465848	0.345376	-0.30371	0.91278	0.402074	0.464593	0.4023	-0.26833	-0.587848	-0.223494	0.602739	0.206827	0.536562	0.072383	0.225504	-0.141524	0.586856	0.951131	0.507537	0.662624	0.369697	0.196789	-0.629167	-0.487517	-0.385342	0.028158	-0.444673	-0.916368	-0.645692	0.323123	0.520509	0.125386	0.594694	0.113747	0.623117	0.170363	0.864755	0.591295	0.738164	0.126184	0.000281173	0.199162	0.0733499	0.367388	0.640436	0.0946617	0.220415
gene-pgaptmp_000286	rplK	turquoise	-0.875771	0.240769	0.542545	0.00435754	0.565702	0.164726	-0.339281	-0.0444299	-0.0368363	0.85327	0.452512	0.274945	-0.572138	-0.687253	-0.452711	-0.854482	-0.715733	0.172506	0.717002	0.228789	0.737597	0.331195	0.430357	-0.328376	-0.13922	0.250014	0.565176	0.0862465	-0.536839	0.410982	0.916803	0.930994	0.00705408	0.26025	0.509869	0.138357	0.0596591	0.260014	0.00688725	0.0458799	0.68291	0.0453162	0.585755	0.0367467	0.422926	0.287176	0.427124
gene-pgaptmp_000287	rplA	lightcyan	-0.255568	0.403411	-0.174824	0.541267	0.321662	0.678822	0.106954	-0.479223	-0.83513	0.000503257	0.35598	-0.160449	-0.0694434	-0.390354	0.323225	-0.311721	0.279877	0.780145	0.758236	0.931217	0.757819	0.468988	-0.194946	-0.380481	0.0880897	0.601064	0.161671	-0.63528	-0.940342	0.800986	0.229549	0.00986407	0.999056	0.386781	0.704281	0.870212	0.339039	0.434842	0.452281	0.50199	0.0223794	0.0292316	0.000772156	0.0293733	0.241082	0.643632	0.352459
gene-pgaptmp_000288	rplJ	lightcyan	-0.475143	0.574969	-0.149989	0.234111	0.135967	0.722961	-0.0617436	-0.527427	-0.68003	0.18509	0.478814	0.0780025	-0.0210378	-0.321978	0.217573	-0.532787	0.107619	0.787695	0.761458	0.874429	0.848442	0.594881	-0.0659613	-0.365247	-0.137342	0.462589	0.103116	-0.670185	-0.942065	0.884525	0.179168	0.0635011	0.6608	0.230004	0.854338	0.960566	0.436718	0.604742	0.173973	0.799766	0.0202757	0.0281527	0.00449551	0.00774384	0.119809	0.876681	0.373632
gene-pgaptmp_000289	rplL	lightcyan	-0.477878	0.599489	-0.172062	0.231047	0.116233	0.683695	-0.167951	-0.587299	-0.670847	0.191395	0.378417	0.0046926	-0.116134	-0.315052	0.266503	-0.525318	0.0645495	0.700349	0.716783	0.885198	0.892551	0.655303	0.0479105	-0.256483	-0.0609759	0.520751	0.186605	-0.594766	-0.947946	0.690964	0.125827	0.0685927	0.649802	0.355295	0.991202	0.784198	0.447202	0.523463	0.181235	0.879305	0.0530539	0.045413	0.00346438	0.0028568	0.0777439	0.910305	0.539769
gene-pgaptmp_000290	rpoB	yellow	0.397649	0.449127	-0.804795	0.329278	0.264278	0.0159795	0.00379752	-0.766476	-0.871634	-0.687112	-0.318208	-0.529774	0.224083	0.19715	0.92335	0.340374	0.707195	0.419547	0.0371	0.854185	0.341912	0.537611	-0.161644	0.189629	0.340769	0.609305	-0.186913	-0.603364	-0.497022	0.99288	0.0265215	0.00479201	0.0597327	0.442413	0.176884	0.593698	0.63981	0.00106209	0.409378	0.0497839	0.300785	0.930501	0.00692785	0.407127	0.169367	0.702156	0.652877
gene-pgaptmp_000291	rpoC	yellow	0.643722	0.215826	-0.791588	0.0850019	0.607717	0.0192412	0.122769	-0.612134	-0.785577	-0.850318	-0.47234	-0.680069	0.214801	0.280623	0.934963	0.599013	0.824154	0.265591	-0.14185	0.692927	0.102929	0.314939	-0.249427	0.280303	0.483519	0.547502	-0.181162	-0.450396	-0.316348	0.772111	0.106733	0.0208528	0.00747089	0.237272	0.0634799	0.609465	0.500803	0.000654623	0.116599	0.011864	0.524939	0.737578	0.0567404	0.808366	0.447375	0.551359	0.501311
gene-pgaptmp_000292	thiH	brown	0.645429	-0.735314	0.158025	0.0839083	0.0376431	0.708599	0.735723	0.581219	-0.0379626	-0.474126	0.00852228	-0.26595	0.138436	0.0373117	-0.0840005	0.66697	0.573302	0.0655721	-0.0993661	-0.203564	-0.488567	-0.780174	-0.745889	-0.21638	0.162391	-0.217511	-0.141243	0.0573261	0.32107	0.0374814	0.130772	0.928888	0.235256	0.984021	0.524358	0.74373	0.930106	0.843238	0.0708121	0.137372	0.877404	0.814911	0.628731	0.219273	0.022371	0.0336006	0.606773
gene-pgaptmp_000293	thiG	blue	0.56651	0.0813322	-0.588034	0.143178	0.848173	0.125236	0.444505	-0.0662989	-0.11091	-0.701346	0.0423454	0.157742	0.924346	0.660233	0.363781	0.493108	0.743495	0.324133	-0.388242	-0.000785501	-0.515142	-0.14335	-0.643971	-0.0512331	-0.321227	-0.36416	-0.877787	-0.581127	0.28183	0.26983	0.876053	0.793743	0.05257	0.920697	0.709104	0.00102203	0.0747684	0.375698	0.214366	0.0344914	0.433477	0.341889	0.998527	0.191385	0.734879	0.0848414	0.904106
gene-pgaptmp_000294	thiS	brown	0.570671	0.350083	-0.860507	0.139605	0.395254	0.00609567	-0.208544	-0.567118	-0.196512	-0.721329	-0.669656	-0.306025	0.457383	0.642276	0.784361	0.534922	0.444515	-0.23195	-0.690567	0.111725	-0.321748	0.356077	0.113953	0.569694	0.196025	0.131701	-0.482	-0.189478	0.304885	0.62017	0.142653	0.640915	0.043425	0.0692699	0.461021	0.254505	0.0859344	0.0211888	0.171926	0.269818	0.58044	0.0579438	0.792252	0.437064	0.386643	0.788181	0.140439
gene-pgaptmp_000295	thiF	blue	0.652137	0.217065	-0.800354	0.0796902	0.605607	0.017034	0.271654	-0.319692	-0.256536	-0.836105	-0.216667	-0.0656158	0.834015	0.710352	0.637787	0.583053	0.797311	0.233474	-0.481911	0.160951	-0.433052	0.0665944	-0.470679	0.167307	-0.0999607	-0.125441	-0.781856	-0.558481	0.208617	0.515153	0.440167	0.539682	0.00969772	0.606285	0.877323	0.0100566	0.0483179	0.0888679	0.129269	0.0177811	0.577884	0.226567	0.703387	0.283831	0.875504	0.239156	0.692103
gene-pgaptmp_000296	thiE	blue	0.673334	0.109992	-0.71224	0.0671911	0.795422	0.047454	0.461965	-0.313288	-0.595865	-0.868734	-0.193347	-0.299319	0.625441	0.353065	0.709482	0.62143	0.90164	0.410736	-0.159789	0.45401	-0.278344	0.0387751	-0.611996	-0.0429345	0.201133	0.26707	-0.498009	-0.585983	-0.0294798	0.249162	0.44989	0.11904	0.00511241	0.646409	0.471396	0.0972313	0.390959	0.0487195	0.100042	0.00220698	0.312102	0.705456	0.258476	0.504435	0.927369	0.106834	0.919597
gene-pgaptmp_000297	thiC	greenyellow	0.239215	-0.812992	0.599031	0.568288	0.0141428	0.116586	0.112936	0.746069	0.642528	0.156342	-0.251257	-0.174506	-0.421297	-0.0824468	-0.53756	0.306506	-0.316563	-0.713571	-0.368941	-0.827939	-0.530679	-0.743922	0.100398	0.177076	0.203071	-0.416344	0.28469	0.831461	0.621908	0.790039	0.0335345	0.0857715	0.7116	0.548344	0.679383	0.298562	0.846111	0.169416	0.460281	0.444907	0.0468503	0.368447	0.0111479	0.176006	0.0343314	0.813015	0.674858
gene-pgaptmp_000298	rsd	yellow	0.610775	0.158528	-0.704822	0.107732	0.707702	0.0509032	0.0122386	-0.583175	-0.71502	-0.781329	-0.50742	-0.731037	0.043183	0.282187	0.88037	0.586657	0.755081	0.171162	-0.163765	0.657569	0.229508	0.296953	-0.158641	0.391412	0.471184	0.482377	-0.0832122	-0.336406	-0.311897	0.977055	0.129169	0.0461985	0.0220409	0.199283	0.0393584	0.919133	0.498317	0.00390533	0.126344	0.0303125	0.685284	0.698386	0.0763677	0.584546	0.47508	0.707502	0.337614
gene-pgaptmp_000299	nudC	magenta	0.517904	-0.608095	0.144868	0.188601	0.109717	0.732149	0.0753533	0.201374	-0.142087	-0.29281	-0.706579	-0.821033	-0.648641	-0.313634	0.185619	0.610813	0.0655768	-0.577005	-0.213463	-0.0921242	-0.195747	-0.342928	0.115781	0.309206	0.86414	0.465472	0.584346	0.665592	0.297313	0.859246	0.632506	0.73715	0.481555	0.0500729	0.0124758	0.0818726	0.449362	0.659875	0.107704	0.877396	0.134262	0.611749	0.828242	0.642242	0.405642	0.784844	0.456132
gene-pgaptmp_000300	hemE	red	0.815168	-0.0393072	-0.689801	0.0136785	0.926375	0.0583374	0.375006	-0.364503	-0.72475	-0.940193	-0.439834	-0.68483	0.308465	0.273527	0.819355	0.766629	0.917209	0.239913	-0.198597	0.515145	-0.142831	0.0266983	-0.464966	0.162396	0.473135	0.402035	-0.288887	-0.402357	-0.132618	0.360004	0.37468	0.0419641	0.000511092	0.275499	0.0609323	0.457269	0.512143	0.0128128	0.0264728	0.00133208	0.567126	0.637305	0.191381	0.735811	0.949965	0.245693	0.700819
gene-pgaptmp_000301	nfi	yellow	0.466034	-0.0661934	-0.350641	0.244463	0.87625	0.39445	0.113891	-0.383306	-0.766196	-0.543511	-0.423401	-0.860604	-0.326549	-0.146401	0.66563	0.467403	0.571131	0.168914	0.1501	0.684823	0.324417	0.154986	-0.126816	0.193881	0.725851	0.716918	0.345846	-0.118719	-0.493432	0.788294	0.348594	0.0266111	0.163825	0.295898	0.00608335	0.429855	0.729396	0.0715888	0.242893	0.139213	0.689259	0.722761	0.0609358	0.433051	0.714022	0.764757	0.64548
gene-pgaptmp_000302	yjaG	pink	-0.703369	0.398039	0.231074	0.0515957	0.32876	0.581912	-0.00925769	-0.104836	-0.176139	0.521603	0.823424	0.544578	0.0589058	-0.270196	-0.309381	-0.742544	-0.161099	0.721455	0.737857	0.424558	0.699245	0.291288	-0.138026	-0.524869	-0.586223	-0.0788751	-0.0223867	-0.536936	-0.664579	0.982643	0.804868	0.676506	0.184906	0.0120054	0.162834	0.889807	0.517499	0.455864	0.034849	0.703124	0.0433704	0.0366454	0.294439	0.0535929	0.483942	0.74447	0.181676
gene-pgaptmp_000303	hupA	yellow	0.188521	0.669662	-0.838281	0.654808	0.0692665	0.00933262	-0.346265	-0.924989	-0.682414	-0.506072	-0.316393	-0.402299	0.163165	0.372598	0.890754	0.124976	0.506257	0.319839	-0.0598368	0.801811	0.534101	0.758097	0.139526	0.41951	0.150644	0.445725	-0.196165	-0.571691	-0.56786	0.400783	0.000996677	0.0622175	0.200679	0.445165	0.323125	0.699453	0.363345	0.00299831	0.768098	0.200487	0.439944	0.888073	0.0166835	0.172712	0.0292788	0.741765	0.300832
gene-pgaptmp_000304	yjaH	lightcyan	-0.289703	0.674158	-0.41504	0.486435	0.06673	0.306549	-0.274325	-0.782271	-0.764229	-0.0211673	0.0763854	-0.210672	-0.105527	-0.191752	0.539421	-0.340448	0.160516	0.553712	0.512522	0.940233	0.81372	0.781477	0.16915	-0.0289225	0.146364	0.678147	0.173985	-0.556426	-0.890512	0.510864	0.0217739	0.0272445	0.960323	0.857334	0.616521	0.803601	0.649181	0.167656	0.40927	0.704162	0.154479	0.194045	0.000510084	0.0139863	0.0219987	0.688842	0.9458
gene-pgaptmp_000305	zraP	turquoise	-0.673964	0.683678	-0.0808658	0.0668383	0.061543	0.849036	-0.57224	-0.311915	0.332819	0.49561	0.26756	0.736704	0.219855	0.161479	-0.163047	-0.669256	-0.535717	0.0151286	-0.00973094	-0.0585701	0.288254	0.554803	0.442478	0.0368747	-0.644111	-0.238769	-0.235431	-0.176814	0.0869961	0.13827	0.451985	0.420515	0.211688	0.521753	0.0370957	0.600863	0.702449	0.699661	0.0694986	0.171167	0.971638	0.981756	0.890432	0.488716	0.153498	0.272282	0.930923
gene-pgaptmp_000306	zraS	green	-0.221331	0.51443	-0.316466	0.598359	0.192106	0.445054	-0.546932	-0.648435	-0.373613	0.0532228	-0.437921	-0.303593	-0.37562	-0.244299	0.484996	-0.181657	-0.231967	-0.144708	0.0939647	0.495244	0.423288	0.703163	0.593102	0.291499	0.487009	0.799973	0.462096	0.0759691	-0.272212	0.160658	0.0820022	0.361935	0.900396	0.277837	0.464772	0.359154	0.559838	0.223171	0.666811	0.580413	0.732437	0.82485	0.212079	0.296042	0.0516947	0.121206	0.483612
gene-pgaptmp_000307	zraR	yellow	0.058556	0.790529	-0.842903	0.890458	0.0195192	0.00858649	-0.209969	-0.786841	-0.413524	-0.407352	0.027224	0.123226	0.670375	0.592005	0.655249	-0.0548601	0.456507	0.475204	-0.12826	0.53916	0.253502	0.68181	-0.0355057	0.188639	-0.345682	0.0117369	-0.66431	-0.807189	-0.386161	0.617726	0.0205073	0.3085	0.316501	0.94898	0.77128	0.0688607	0.122073	0.0777767	0.897343	0.255534	0.234043	0.762137	0.167903	0.544655	0.0625412	0.933483	0.654603
gene-pgaptmp_000308	purD	green	-0.163791	0.915778	-0.769279	0.69834	0.00140078	0.0256365	-0.505529	-0.962764	-0.504772	-0.206904	-0.152857	-0.0371063	0.242833	0.295181	0.727669	-0.219529	0.189527	0.328889	0.0262836	0.727602	0.534818	0.937277	0.317842	0.297389	-0.0300762	0.448547	-0.183092	-0.580912	-0.525633	0.201243	0.000125493	0.202031	0.622984	0.717826	0.93049	0.56227	0.477845	0.0407416	0.601416	0.653055	0.426359	0.950741	0.0407693	0.172026	0.000588247	0.442967	0.474401
gene-pgaptmp_000309	purH	green	-0.614408	0.952397	-0.402854	0.105073	0.000260141	0.322395	-0.749264	-0.735062	0.0168949	0.324765	0.111809	0.444147	0.173222	0.272568	0.221196	-0.655577	-0.348963	0.146484	0.0231913	0.317042	0.551968	0.901351	0.592497	0.254445	-0.44617	0.0346106	-0.175135	-0.368	-0.349414	0.0323692	0.0377428	0.968328	0.432528	0.792099	0.270262	0.681647	0.513683	0.598587	0.0775767	0.396873	0.729246	0.956532	0.44418	0.156056	0.00222594	0.121683	0.543108
gene-pgaptmp_000313	rrf	yellow	0.0143703	0.548926	-0.56178	0.973059	0.158826	0.1473	-0.435834	-0.52074	0.0869465	-0.162886	-0.36868	0.0766984	0.325487	0.43346	0.417495	-0.0220944	-0.0644162	-0.217492	-0.438861	-0.00557886	-0.194241	0.514643	0.4251	0.41244	0.0253984	0.109848	-0.243724	-0.08571	0.118134	0.280398	0.185765	0.837795	0.699947	0.368812	0.856754	0.431445	0.283326	0.303403	0.958587	0.879553	0.60488	0.276686	0.98954	0.644855	0.19189	0.293756	0.309898
gene-pgaptmp_000314	yjaB	red	0.749955	0.142392	-0.813173	0.0321205	0.736602	0.0141038	0.331068	-0.414843	-0.568957	-0.940252	-0.327054	-0.417716	0.584524	0.508127	0.812654	0.687511	0.938481	0.315144	-0.300155	0.44591	-0.244083	0.10225	-0.495823	0.1695	0.23687	0.220835	-0.50905	-0.548397	-0.0666626	0.423115	0.306803	0.14107	0.000509612	0.4291	0.303121	0.128071	0.198553	0.0142156	0.0595243	0.000555528	0.447062	0.470098	0.268136	0.560196	0.809613	0.211462	0.688221
gene-pgaptmp_000315	metA	green	-0.444589	0.927888	-0.530236	0.269729	0.000887518	0.176436	-0.578671	-0.890574	-0.457968	0.0945399	0.0902403	0.123132	0.104436	0.131775	0.476954	-0.506376	-0.0366362	0.404777	0.237696	0.71762	0.80139	0.954775	0.389808	0.168314	-0.260469	0.308342	-0.140696	-0.590062	-0.654046	0.132877	0.0030127	0.253821	0.823791	0.831716	0.77145	0.805601	0.755767	0.23208	0.200364	0.931368	0.319868	0.570822	0.0450432	0.0167843	0.00022347	0.339775	0.690321
gene-pgaptmp_000316	aceB	yellow	0.862299	-0.0380045	-0.733259	0.00587199	0.92881	0.0384613	0.105088	-0.403371	-0.511361	-0.935483	-0.732588	-0.739744	0.193194	0.410923	0.853098	0.845495	0.745131	-0.135474	-0.511217	0.301847	-0.222791	0.0742533	-0.17932	0.477335	0.517432	0.324841	-0.262969	-0.137703	0.158799	0.804405	0.321715	0.195231	0.000639318	0.0387308	0.0359157	0.646674	0.31186	0.00707789	0.00818527	0.0338811	0.749077	0.195378	0.467475	0.595884	0.861286	0.670912	0.231655
gene-pgaptmp_000317	aceA	yellow	0.785039	0.140477	-0.842637	0.021001	0.74005	0.00862835	0.0775216	-0.541997	-0.598507	-0.939248	-0.636119	-0.656032	0.305664	0.459449	0.928506	0.749228	0.799059	0.0286809	-0.43456	0.446264	-0.119624	0.221276	-0.201947	0.435399	0.426442	0.356271	-0.341579	-0.32209	0.0139538	0.855228	0.165238	0.11699	0.000535327	0.0899725	0.0772998	0.461577	0.252089	0.000865287	0.0323824	0.0173496	0.946253	0.281967	0.26771	0.777835	0.598452	0.631518	0.280933
gene-pgaptmp_000318	aceK	yellow	0.761185	0.0559102	-0.736735	0.0282431	0.895387	0.0370838	0.105414	-0.504539	-0.68718	-0.888481	-0.657095	-0.77051	0.12549	0.269021	0.904614	0.741974	0.755046	0.0192211	-0.311451	0.512883	-0.0385623	0.192498	-0.185613	0.381477	0.572327	0.509844	-0.155787	-0.238383	-0.0537046	0.803807	0.202274	0.0596969	0.00318373	0.0766542	0.0252538	0.767165	0.519395	0.00201744	0.0350648	0.0303249	0.963969	0.452694	0.193678	0.927767	0.647884	0.659886	0.351094
gene-pgaptmp_000319	iclR	brown	0.902542	-0.149956	-0.657302	0.00214831	0.723018	0.0765294	0.222124	-0.269967	-0.453746	-0.930277	-0.715454	-0.709339	0.236572	0.360596	0.765391	0.884471	0.72299	-0.173263	-0.525233	0.183418	-0.389289	-0.0568384	-0.244951	0.388341	0.538287	0.291572	-0.281882	-0.0803346	0.264978	0.597014	0.517869	0.258788	0.000803677	0.0460047	0.0487854	0.572699	0.380206	0.026869	0.00352857	0.042712	0.681575	0.181318	0.663726	0.340475	0.893657	0.558758	0.341756
gene-pgaptmp_000320	metH	yellow	0.385049	0.514111	-0.858509	0.34622	0.19243	0.00635134	-0.5286	-0.843932	-0.379479	-0.590923	-0.684604	-0.535455	0.0556085	0.578555	0.906954	0.356648	0.404932	-0.147563	-0.486338	0.459695	0.27073	0.645113	0.365732	0.785678	0.282225	0.306798	-0.161844	-0.204512	-0.179625	0.178024	0.00842585	0.353834	0.12293	0.0610516	0.171417	0.895949	0.132973	0.00187595	0.385828	0.319666	0.72731	0.221702	0.251802	0.51664	0.0841101	0.37295	0.020825
gene-pgaptmp_000321	yjbB	brown	0.772501	0.123978	-0.814924	0.0246419	0.769912	0.01373	0.269755	-0.362663	-0.424607	-0.933778	-0.414138	-0.328644	0.64077	0.575751	0.765458	0.724953	0.838889	0.139454	-0.474772	0.263518	-0.372948	0.0668405	-0.431271	0.234919	0.150931	0.0957179	-0.620148	-0.450981	0.21189	0.518211	0.377279	0.294377	0.000690435	0.307709	0.426724	0.0869122	0.135311	0.0268475	0.0418785	0.00923219	0.741893	0.234528	0.528302	0.362858	0.875047	0.28604	0.575465
gene-pgaptmp_000322	pepE	green	-0.0788625	0.748221	-0.677684	0.852745	0.0327468	0.0647796	-0.736755	-0.950787	-0.413413	-0.17914	-0.485596	-0.341966	-0.144717	0.257148	0.744243	-0.0997369	0.0288982	-0.0569143	-0.154615	0.599201	0.59806	0.90726	0.619552	0.619324	0.210955	0.493887	0.0748149	-0.207699	-0.417618	0.0370758	0.00028708	0.308643	0.671229	0.222514	0.407047	0.732421	0.53868	0.0342114	0.81423	0.945846	0.893516	0.714685	0.116455	0.117335	0.00185795	0.101373	0.101536
gene-pgaptmp_000323	sorE	blue	0.562146	0.395756	-0.898554	0.146979	0.331797	0.00241544	0.143135	-0.58187	-0.537831	-0.816722	-0.325426	-0.252036	0.658745	0.512621	0.836483	0.490671	0.754274	0.289043	-0.312053	0.459915	-0.198848	0.337356	-0.300338	0.184932	0.138946	0.267237	-0.566054	-0.597556	-0.0519728	0.735265	0.130238	0.169159	0.013353	0.431537	0.547064	0.0756593	0.193945	0.00963368	0.216992	0.0305931	0.487473	0.451775	0.251546	0.636872	0.413812	0.469814	0.661078
gene-pgaptmp_000324	-	yellow	0.307581	0.534983	-0.810091	0.458627	0.171868	0.0147766	-0.515887	-0.861053	-0.458466	-0.529325	-0.679553	-0.567082	-0.0455828	0.403934	0.915197	0.296859	0.353098	-0.109688	-0.346372	0.560218	0.312099	0.691622	0.390388	0.69963	0.42953	0.52595	0.0236896	-0.171396	-0.263663	0.190632	0.0060269	0.253237	0.177319	0.0637602	0.142684	0.91465	0.320975	0.00142932	0.475225	0.390913	0.79598	0.400627	0.148675	0.451704	0.0574039	0.338992	0.0534044
gene-pgaptmp_000325	sorA	midnightblue	0.313743	0.512884	-0.793505	0.449195	0.193677	0.0187443	-0.293658	-0.529139	0.0800234	-0.514255	-0.221943	0.101299	0.660832	0.964497	0.545478	0.239817	0.448529	0.0382046	-0.62774	0.0474547	-0.121002	0.378129	0.0344999	0.552837	-0.363007	-0.389366	-0.72264	-0.441214	0.0769179	0.480226	0.1775	0.850595	0.192283	0.59732	0.81136	0.0744116	0.000108921	0.162	0.567286	0.264993	0.928436	0.0956412	0.911156	0.775326	0.355691	0.935364	0.15527
gene-pgaptmp_000326	sorB	yellow	0.194525	0.755864	-0.929853	0.644362	0.0300421	0.000818163	-0.417017	-0.840561	-0.275331	-0.494755	-0.385609	-0.0663638	0.50503	0.651417	0.79694	0.131114	0.351467	0.0770469	-0.426253	0.392995	0.0651334	0.720087	0.232047	0.499193	-0.0390529	0.178469	-0.473657	-0.476279	-0.108971	0.304014	0.00895969	0.509251	0.212601	0.345458	0.875933	0.201761	0.0801373	0.0178737	0.756964	0.393259	0.856108	0.292308	0.33549	0.87822	0.0439629	0.580279	0.207884
gene-pgaptmp_000327	sorF	purple	-0.17729	0.12164	0.0369332	0.674481	0.774165	0.930813	-0.146553	0.184043	0.630249	0.165479	0.256106	0.618941	0.357969	0.481113	-0.298332	-0.15431	-0.123957	-0.0637849	-0.296832	-0.425895	-0.204589	-0.0884893	-0.0249994	0.0930558	-0.605036	-0.654164	-0.350766	-0.0209745	0.374314	0.729123	0.662632	0.0939227	0.695344	0.540386	0.101809	0.383943	0.227451	0.472931	0.715229	0.769951	0.880727	0.475268	0.292757	0.626966	0.834947	0.953146	0.826525
gene-pgaptmp_000328	sorD	turquoise	-0.868103	0.409341	0.367114	0.00518397	0.313913	0.371007	-0.569621	-0.13633	0.303193	0.836061	0.360689	0.429436	-0.372064	-0.266048	-0.42122	-0.869215	-0.765652	0.000277291	0.37284	-0.00861429	0.534765	0.426677	0.628267	-0.0332231	-0.287529	-0.0202575	0.388914	0.125725	-0.426475	0.140502	0.747531	0.465392	0.00970505	0.380075	0.288324	0.364089	0.524199	0.298659	0.00505833	0.0267852	0.99948	0.363008	0.983849	0.172077	0.291775	0.0952788	0.937752
gene-pgaptmp_000329	sorC	blue	0.119373	0.398778	-0.505548	0.778293	0.327778	0.201223	0.012383	-0.181843	0.248288	-0.284401	0.222478	0.534533	0.901368	0.815994	0.139591	0.0306106	0.332693	0.246153	-0.418833	-0.158114	-0.301505	0.123667	-0.247735	0.0967528	-0.704265	-0.656951	-0.905628	-0.552393	0.189327	0.976784	0.666485	0.553239	0.494804	0.596414	0.172298	0.00222487	0.0135049	0.741647	0.942641	0.420702	0.556768	0.301695	0.70844	0.468004	0.770478	0.554151	0.819717
gene-pgaptmp_000330	rluF	turquoise	-0.957939	0.243872	0.612934	0.000180214	0.560546	0.106147	-0.411491	0.0812176	0.282158	0.967293	0.52993	0.528386	-0.458314	-0.519235	-0.633388	-0.92844	-0.846652	0.06314	0.563249	-0.0359086	0.595418	0.257065	0.475099	-0.282444	-0.371357	-0.0447205	0.440007	0.159299	-0.327325	0.311124	0.848385	0.498363	8.53418e-05	0.176732	0.178233	0.253415	0.187267	0.0917981	0.000867661	0.0080102	0.881927	0.146013	0.932729	0.11939	0.538817	0.23416	0.497908
gene-pgaptmp_000331	yjbD	yellow	0.621469	0.322048	-0.877907	0.100014	0.436612	0.00414353	-0.179114	-0.645626	-0.357081	-0.785764	-0.597544	-0.521428	0.331106	0.684249	0.872461	0.557438	0.64833	-0.0374355	-0.544348	0.334025	-0.082738	0.371184	0.0451548	0.629349	0.278881	0.168272	-0.363438	-0.300635	-0.110535	0.671275	0.0837825	0.385209	0.0208014	0.117735	0.18508	0.423059	0.0612399	0.00470297	0.15114	0.0820688	0.929874	0.163048	0.418729	0.845573	0.365314	0.91545	0.0945369
gene-pgaptmp_000332	lysC	red	0.183549	-0.288902	0.12473	0.663497	0.487696	0.768545	0.655882	0.150321	-0.633419	-0.22572	0.368063	-0.286229	-0.0432298	-0.397072	0.0653971	0.164017	0.550979	0.669846	0.625948	0.54614	0.247568	-0.267285	-0.696506	-0.542867	0.209023	0.327577	0.144392	-0.38805	-0.546382	0.077391	0.722365	0.0917773	0.590931	0.369676	0.491912	0.919045	0.330045	0.87773	0.697938	0.156954	0.0691617	0.0968793	0.161388	0.554428	0.522197	0.054944	0.164425
gene-pgaptmp_000333	pgi	red	0.878926	-0.0949619	-0.691173	0.00404389	0.823014	0.0576331	0.315853	-0.325471	-0.619129	-0.967994	-0.550745	-0.701928	0.286548	0.347101	0.811307	0.845892	0.881125	0.083065	-0.349306	0.390522	-0.217617	-0.020294	-0.407159	0.275791	0.469231	0.319034	-0.315627	-0.290329	0.0409303	0.445985	0.431469	0.101675	8.00116e-05	0.157167	0.0522887	0.491408	0.399569	0.0145088	0.0081249	0.00383416	0.844968	0.396376	0.338812	0.604668	0.961959	0.316754	0.508515
gene-pgaptmp_000334	yjbE	brown	0.43633	-0.779826	0.389561	0.279788	0.0224709	0.340108	0.0864567	0.594242	0.493507	-0.0825791	-0.5483	-0.412599	-0.469173	-0.0686917	-0.241801	0.538267	-0.163345	-0.805853	-0.478308	-0.683532	-0.610997	-0.655976	0.125084	0.323117	0.536837	-0.0894367	0.421514	0.892016	0.688115	0.8387	0.12031	0.213939	0.845867	0.159401	0.309693	0.240871	0.871608	0.563985	0.168746	0.699132	0.0157344	0.230568	0.0616208	0.107569	0.0773337	0.767902	0.435003
gene-pgaptmp_000335	yjbF	purple	-0.552925	0.388324	0.106227	0.15519	0.341778	0.802317	0.139217	0.0968138	0.23773	0.397278	0.832583	0.94253	0.621775	0.0993693	-0.42228	-0.610218	-0.148097	0.56931	0.323381	-0.0558763	0.034171	0.0909262	-0.281981	-0.557782	-0.860514	-0.480182	-0.502507	-0.548369	-0.106383	0.742321	0.819605	0.570767	0.329771	0.0103074	0.000454318	0.0997982	0.814905	0.297317	0.108143	0.726351	0.140768	0.434607	0.89545	0.935979	0.830451	0.498644	0.150834
gene-pgaptmp_000336	yjbG	black	-0.649705	0.219926	0.361188	0.0812048	0.600742	0.379367	-0.608316	-0.11311	0.295471	0.704611	0.0528705	0.10257	-0.584516	-0.272001	-0.318062	-0.634018	-0.73774	-0.258625	0.205172	-0.081228	0.442275	0.335788	0.740195	0.183806	0.014661	0.0860046	0.555372	0.374537	-0.339696	0.109553	0.789721	0.477392	0.0510036	0.901052	0.809026	0.128077	0.514594	0.442633	0.0913754	0.0366908	0.536268	0.625962	0.848366	0.272529	0.416123	0.0357424	0.663048
gene-pgaptmp_000337	yjbH	salmon	-0.246008	0.0542551	0.165781	0.557008	0.898471	0.694809	-0.39594	0.171215	0.758916	0.352218	-0.178726	0.360922	-0.0513373	0.173608	-0.303689	-0.185616	-0.565584	-0.577687	-0.40621	-0.621426	-0.42666	-0.00774292	0.497145	0.278587	-0.043637	-0.218201	0.160249	0.525171	0.508553	0.331553	0.68519	0.029002	0.392178	0.671957	0.379744	0.903912	0.680967	0.464625	0.659882	0.143979	0.133694	0.317993	0.100045	0.291797	0.985483	0.210054	0.504046
gene-pgaptmp_000338	yjbT	purple	-0.725195	0.172173	0.476461	0.0417763	0.683498	0.232632	-0.24005	0.310158	0.686069	0.75378	0.597503	0.900105	0.100963	-0.0131151	-0.731352	-0.704454	-0.664995	-0.00772264	0.127328	-0.465367	0.0725821	-0.0146402	0.193032	-0.249042	-0.779174	-0.617719	-0.12266	0.0686774	0.207664	0.566899	0.454673	0.0602793	0.0307656	0.117767	0.00230912	0.811978	0.975412	0.0392305	0.0510779	0.0719588	0.985521	0.763827	0.245231	0.864386	0.972554	0.646955	0.551995
gene-pgaptmp_000339	psiE	turquoise	-0.345884	-0.538342	0.84771	0.401336	0.168676	0.00785203	0.00795858	0.628302	0.387032	0.63531	0.0591017	0.0647634	-0.671944	-0.70253	-0.707172	-0.246567	-0.720823	-0.456533	0.231282	-0.483701	-0.0578487	-0.427311	0.249594	-0.246747	0.170583	0.0169155	0.617176	0.734366	0.337329	0.985078	0.0952548	0.343528	0.0905112	0.889442	0.878908	0.0679722	0.0519984	0.0497945	0.556082	0.0436437	0.255504	0.581563	0.224594	0.891775	0.29098	0.551084	0.555786
gene-pgaptmp_000340	malG	turquoise	0.0783016	-0.484631	0.414596	0.853784	0.223572	0.30712	0.362894	0.368327	-0.134298	0.0476667	0.277282	-0.263479	-0.356048	-0.270065	-0.244849	0.0881336	0.211914	0.251805	0.388613	0.117112	0.234281	-0.423157	-0.3597	-0.224834	0.123704	-0.0415633	0.321485	0.0503005	-0.376669	0.376952	0.369305	0.751203	0.91076	0.50613	0.528364	0.386684	0.517711	0.558926	0.835603	0.614396	0.547443	0.341387	0.782415	0.576532	0.296207	0.381478	0.592428
gene-pgaptmp_000341	malF	darkgreen	-0.594423	0.627959	-0.096291	0.120168	0.0954903	0.820567	-0.572176	-0.650334	-0.423465	0.382184	0.0903148	-0.0863688	-0.442791	-0.30926	0.22542	-0.605174	-0.291641	0.270499	0.508329	0.688759	0.942496	0.780245	0.525107	0.0884497	0.0700732	0.541493	0.437946	-0.210905	-0.808686	0.138325	0.0808115	0.295818	0.350127	0.831578	0.838862	0.271903	0.45605	0.591438	0.111905	0.483388	0.517011	0.198345	0.0588756	0.000455101	0.0223505	0.181443	0.83502
gene-pgaptmp_000342	malE	green	-0.517425	0.873482	-0.410683	0.189082	0.00459465	0.312171	-0.727168	-0.846051	-0.331731	0.229344	-0.101481	0.0557878	-0.137969	-0.029256	0.419872	-0.534107	-0.289446	0.126884	0.183913	0.592831	0.728004	0.966159	0.637425	0.260165	-0.0349564	0.483783	0.140667	-0.279153	-0.506717	0.0409498	0.00810079	0.42213	0.584821	0.811026	0.895615	0.744572	0.945176	0.300371	0.172706	0.486839	0.764633	0.662859	0.12142	0.0406027	9.44454e-05	0.0891071	0.533756
gene-pgaptmp_000343	malK	turquoise	-0.849975	0.748333	0.0119081	0.00752034	0.0327062	0.977674	-0.638302	-0.490903	-0.0335772	0.626874	0.321357	0.467294	-0.171489	-0.197575	-0.074805	-0.8428	-0.559926	0.21768	0.407244	0.367696	0.767879	0.751427	0.539787	-0.0406439	-0.382874	0.179865	0.176347	-0.220216	-0.439803	0.0885288	0.216742	0.93709	0.0962385	0.437654	0.243018	0.684707	0.639074	0.860263	0.00860277	0.148933	0.604561	0.316642	0.37019	0.0260764	0.031595	0.167312	0.923877
gene-pgaptmp_000344	lamB	green	-0.761439	0.84068	-0.159628	0.0281588	0.00894043	0.705743	-0.597657	-0.65927	-0.26188	0.475309	0.278558	0.331238	-0.114014	-0.1806	0.127854	-0.778965	-0.386821	0.352637	0.458242	0.579955	0.837946	0.864014	0.483346	-0.0373046	-0.284272	0.338728	0.143108	-0.379424	-0.616184	0.117647	0.075344	0.530963	0.233925	0.504093	0.422862	0.788069	0.668667	0.762873	0.0227197	0.343813	0.391575	0.253499	0.131814	0.00938827	0.00566298	0.224984	0.930119
gene-pgaptmp_000345	malM	green	-0.185278	0.857592	-0.691875	0.660472	0.00647088	0.0572751	-0.654395	-0.955159	-0.466046	-0.1358	-0.291005	-0.117847	0.0449043	0.225515	0.692779	-0.215669	0.0343733	0.123479	-0.0456897	0.654996	0.63235	0.94805	0.486832	0.420206	-0.00724793	0.435047	-0.105891	-0.404902	-0.392452	0.078299	0.000217897	0.24445	0.748487	0.484387	0.781074	0.915918	0.591278	0.0568154	0.607984	0.935601	0.77082	0.914451	0.0779312	0.0924979	0.000336984	0.221163	0.299948
gene-pgaptmp_000346	ubiC	lightgreen	0.427403	-0.240805	-0.141476	0.290865	0.565642	0.738251	-0.193796	-0.0986045	-0.0919956	-0.29774	-0.849927	-0.668915	-0.428311	-0.126118	0.360021	0.493953	-0.070509	-0.685655	-0.420452	-0.112459	-0.270365	-0.00821993	0.385523	0.467827	0.769571	0.4937	0.380001	0.581611	0.402925	0.645628	0.816311	0.828479	0.473853	0.00752731	0.0696934	0.289729	0.766024	0.381023	0.21346	0.868233	0.0604969	0.299634	0.790911	0.517227	0.984588	0.345575	0.242408
gene-pgaptmp_000347	ubiA	yellow	0.695986	0.0286945	-0.651204	0.0552027	0.946227	0.0802698	-0.28285	-0.472344	-0.25756	-0.71601	-0.9543	-0.789956	-0.119053	0.410089	0.803048	0.716272	0.40369	-0.489408	-0.653865	0.149177	-0.164488	0.218548	0.273972	0.780215	0.660309	0.386342	0.0404145	0.21043	0.2094	0.497263	0.237268	0.538007	0.0457566	0.000230504	0.0196709	0.778876	0.312941	0.0163892	0.0456398	0.321295	0.218359	0.0786243	0.724415	0.697104	0.603083	0.511429	0.0223593
gene-pgaptmp_000348	plsB	green	-0.247673	0.155651	0.0658747	0.554254	0.712834	0.876842	-0.426577	-0.331103	-0.299426	0.193307	-0.200553	-0.385127	-0.69885	-0.345889	0.190789	-0.179427	-0.181717	-0.0535445	0.297132	0.467418	0.708756	0.380646	0.407503	0.234698	0.374843	0.541707	0.652755	0.180372	-0.434275	0.291901	0.423063	0.47123	0.646478	0.633925	0.346114	0.0537866	0.401329	0.650857	0.670726	0.666707	0.899796	0.4748	0.242876	0.049056	0.352232	0.316304	0.575835
gene-pgaptmp_000349	dgkA	black	-0.500555	0.732584	-0.284874	0.206446	0.0387323	0.494056	-0.953262	-0.613065	0.292177	0.356383	-0.187768	0.256649	-0.102822	0.364271	0.143272	-0.509356	-0.522008	-0.2998	-0.280037	0.00637888	0.453812	0.765568	0.859318	0.595685	-0.319067	-0.116614	-0.0288279	0.0413991	-0.0983841	0.000246373	0.106052	0.482547	0.386206	0.656123	0.539497	0.808564	0.375007	0.735019	0.197287	0.184504	0.47065	0.501736	0.98804	0.25871	0.0268121	0.00624695	0.119181
gene-pgaptmp_000350	lexA	blue	0.615496	0.149703	-0.700219	0.104285	0.723473	0.0531171	0.414764	-0.234212	-0.335582	-0.795804	-0.00554106	-0.0174511	0.862506	0.647567	0.5329	0.525009	0.865218	0.423642	-0.316215	0.220428	-0.319828	-0.0221094	-0.640136	0.00147654	-0.242595	-0.23485	-0.855247	-0.692554	0.0743889	0.306904	0.576648	0.416428	0.0181588	0.989611	0.967286	0.0058465	0.0825501	0.173864	0.181539	0.0055191	0.295595	0.445435	0.599891	0.439961	0.958558	0.0873261	0.997231
gene-pgaptmp_000351	dinF	turquoise	-0.548778	-0.143385	0.634227	0.158962	0.734815	0.0912348	-0.482622	0.211717	0.386307	0.735963	-0.125814	0.0100049	-0.836717	-0.574138	-0.482573	-0.445119	-0.88667	-0.561021	0.161804	-0.298871	0.249609	0.0344244	0.69882	0.102133	0.236533	0.199517	0.785641	0.755189	0.113539	0.225782	0.614733	0.34451	0.0373871	0.766577	0.981242	0.00959406	0.136666	0.225837	0.269089	0.00333667	0.147967	0.701872	0.472093	0.551059	0.935505	0.0538013	0.809829
gene-pgaptmp_000352	yjbJ	brown	0.994451	-0.51649	-0.372974	4.25479e-07	0.190023	0.362823	0.483736	0.143456	-0.207782	-0.889238	-0.570325	-0.643658	0.227606	0.348911	0.46885	0.992899	0.753587	-0.210071	-0.535171	-0.102277	-0.636468	-0.475697	-0.47524	0.257427	0.495102	0.0340187	-0.251882	0.0787371	0.418176	0.224555	0.734687	0.621477	0.00312117	0.139901	0.085043	0.587748	0.396947	0.241239	8.90568e-07	0.0308329	0.617552	0.171688	0.809563	0.0897408	0.233489	0.234003	0.538225
gene-pgaptmp_000353	zur	red	0.708139	-0.256566	-0.376813	0.0493427	0.539633	0.357505	0.723226	0.000268017	-0.61897	-0.783874	-0.0254729	-0.440243	0.393991	0.118301	0.473619	0.660674	0.945589	0.497879	0.0734726	0.421632	-0.23853	-0.29033	-0.811057	-0.231619	0.304457	0.231872	-0.278431	-0.473373	-0.190565	0.0426111	0.999497	0.101788	0.0213243	0.952259	0.275	0.334156	0.780247	0.235827	0.0745054	0.000386456	0.209274	0.862734	0.298137	0.569431	0.485449	0.0145636	0.580997
gene-pgaptmp_000354	dusA	turquoise	-0.722172	-0.198089	0.84402	0.043062	0.638185	0.00841217	0.249139	0.527335	0.158137	0.819632	0.79377	0.51227	-0.290756	-0.749426	-0.828683	-0.704195	-0.554414	0.333486	0.795202	-0.0919642	0.260925	-0.255831	-0.119269	-0.771893	-0.290559	-0.063563	0.383907	0.0685569	-0.287913	0.551834	0.179258	0.708399	0.0127567	0.018676	0.194303	0.484779	0.0323107	0.0110105	0.0512016	0.153847	0.419527	0.0183109	0.828537	0.532517	0.540836	0.778483	0.0248279
gene-pgaptmp_000355	pspG	grey	0.251794	-0.371292	0.14608	0.547461	0.365164	0.729971	-0.0819759	0.429967	0.750903	-0.00276879	-0.312304	0.140717	0.120717	0.384603	-0.310546	0.270535	-0.266854	-0.714671	-0.719227	-0.894079	-0.720361	-0.43305	0.193367	0.342553	-0.136134	-0.630535	-0.254327	0.54377	0.835591	0.846982	0.287662	0.0317816	0.994809	0.45139	0.739618	0.775845	0.346826	0.454079	0.516954	0.522895	0.0463551	0.0443376	0.00273985	0.0438438	0.283834	0.646374	0.406189
gene-pgaptmp_000356	qorA	brown	0.900591	-0.117661	-0.687852	0.00227644	0.781413	0.0593466	0.0605187	-0.335397	-0.373698	-0.926807	-0.786502	-0.769782	0.132577	0.490783	0.806354	0.893356	0.722527	-0.24762	-0.610733	0.184591	-0.280851	2.82641e-06	-0.129449	0.587045	0.538269	0.232745	-0.214666	-0.0181295	0.212092	0.886804	0.416701	0.361817	0.000927261	0.0205996	0.0254797	0.754316	0.216871	0.0156192	0.00279482	0.0429101	0.554342	0.107763	0.661673	0.50044	0.999995	0.759981	0.126031
gene-pgaptmp_000357	dnaB	pink	-0.648521	0.167869	0.412186	0.0819485	0.691109	0.310226	0.338165	0.210269	-0.0921418	0.54773	0.977839	0.681801	0.235817	-0.414026	-0.536138	-0.704403	-0.176476	0.759622	0.796474	0.202087	0.330276	-0.0118157	-0.376251	-0.842929	-0.600379	-0.161823	-0.117087	-0.509672	-0.49187	0.412621	0.617213	0.828209	0.159924	2.67577e-05	0.0625459	0.573962	0.307854	0.170767	0.0511022	0.675914	0.0287643	0.0179902	0.631278	0.424292	0.977848	0.358281	0.00858253
gene-pgaptmp_000358	alr	green	-0.572444	0.960518	-0.448509	0.138098	0.000149344	0.265018	-0.539677	-0.744056	-0.187766	0.233203	0.301971	0.465777	0.33276	0.251415	0.254814	-0.649011	-0.146149	0.432828	0.188061	0.484997	0.622297	0.871282	0.338861	0.0571858	-0.550326	0.0162013	-0.333824	-0.632682	-0.519341	0.167415	0.0342814	0.656126	0.578339	0.467283	0.244759	0.420604	0.548085	0.542502	0.08164	0.729848	0.284109	0.655612	0.22317	0.0994304	0.00483014	0.411597	0.89301
gene-pgaptmp_000359	tyrB	yellow	0.497379	0.0865592	-0.531429	0.209805	0.83851	0.175282	-0.300263	-0.57468	-0.55126	-0.555722	-0.803972	-0.891482	-0.363988	0.0966738	0.78966	0.509858	0.344181	-0.276037	-0.280542	0.461073	0.254513	0.356266	0.300841	0.622414	0.704645	0.608312	0.24421	0.106058	-0.164323	0.469931	0.13621	0.156699	0.152673	0.0161718	0.00294044	0.375406	0.819863	0.0197492	0.196771	0.403814	0.508121	0.500932	0.250197	0.542997	0.386373	0.469034	0.0993481
gene-pgaptmp_000360	-	purple	-0.720533	0.431065	0.2134	0.0437689	0.286295	0.611858	-0.0402869	0.0775664	0.314406	0.594476	0.761913	0.963315	0.441866	-0.0482021	-0.507349	-0.76049	-0.42579	0.397692	0.338087	-0.126377	0.0947305	0.183073	-0.0312044	-0.515962	-0.809961	-0.398512	-0.345594	-0.372817	-0.0569514	0.924544	0.855145	0.448186	0.120127	0.0280022	0.000120059	0.273025	0.909761	0.199356	0.0284741	0.292888	0.329221	0.412736	0.765553	0.82344	0.664331	0.94153	0.190556
gene-pgaptmp_000361	NA	blue	-0.477101	0.300513	0.126219	0.231916	0.469543	0.76584	-0.0487497	0.14222	0.495361	0.431304	0.552801	0.859562	0.533427	0.207136	-0.468362	-0.536445	-0.36525	0.156233	0.000936841	-0.387281	-0.195994	0.0474045	0.0161091	-0.291007	-0.771922	-0.602878	-0.492862	-0.234413	0.155365	0.908739	0.736912	0.211955	0.285999	0.155302	0.00621568	0.173358	0.622586	0.241796	0.170474	0.373627	0.711796	0.998243	0.34319	0.641814	0.91125	0.969801	0.484384
gene-pgaptmp_000362	aphA	green	-0.472059	0.951116	-0.528894	0.237591	0.000281429	0.177738	-0.681915	-0.885613	-0.30051	0.135375	0.0587503	0.166258	0.090377	0.243283	0.4472	-0.526573	-0.0921199	0.315822	0.139772	0.621482	0.759381	0.964975	0.484222	0.284233	-0.281216	0.227826	-0.110755	-0.511166	-0.621539	0.0624848	0.00342804	0.469548	0.749256	0.890096	0.693962	0.831464	0.561523	0.266586	0.180004	0.82825	0.446032	0.741321	0.100005	0.0288453	0.000104611	0.224021	0.495071
gene-pgaptmp_000363	yjbQ	brown	0.621949	-0.314572	-0.241717	0.0996754	0.447934	0.564126	-0.166629	-0.0247606	0.0881564	-0.465365	-0.923169	-0.628208	-0.246577	0.1756	0.382227	0.686788	0.0664078	-0.787124	-0.698678	-0.304241	-0.478991	-0.138693	0.297566	0.617792	0.649568	0.221795	0.155675	0.593011	0.632035	0.693306	0.953593	0.835561	0.245232	0.00106948	0.0953194	0.556067	0.677455	0.350068	0.0599019	0.875851	0.0204304	0.0538707	0.463773	0.229807	0.743266	0.474123	0.102631
gene-pgaptmp_000364	yjbR	brown	0.824772	0.0409238	-0.778622	0.0117452	0.923354	0.0228194	0.366018	-0.29007	-0.410278	-0.960275	-0.349495	-0.354305	0.66817	0.611229	0.724137	0.759598	0.916203	0.197973	-0.454862	0.237849	-0.416659	-0.0309116	-0.520072	0.203837	0.143883	0.0203531	-0.639286	-0.47565	0.135633	0.372547	0.485858	0.312695	0.000152096	0.396104	0.38918	0.070121	0.107397	0.0422235	0.0287724	0.00138012	0.638386	0.25747	0.570568	0.304473	0.942078	0.18643	0.628261
gene-pgaptmp_000365	uvrA	red	0.840501	-0.287224	-0.464542	0.0089694	0.49034	0.246181	0.608374	-0.0731989	-0.638523	-0.881782	-0.364098	-0.639683	0.277312	0.081958	0.619628	0.817012	0.871093	0.210596	-0.119094	0.358978	-0.361487	-0.242229	-0.621533	-0.050182	0.558335	0.415964	-0.184414	-0.26283	0.0204896	0.10951	0.863241	0.0883831	0.00377282	0.375251	0.0876217	0.506082	0.847015	0.101319	0.0132929	0.00485076	0.616653	0.778802	0.382505	0.378942	0.563274	0.0999693	0.906067
gene-pgaptmp_000366	ssb1	red	0.0913126	0.391023	-0.472696	0.829738	0.338138	0.23687	0.357014	-0.439659	-0.779536	-0.393449	0.381362	-0.0302601	0.470129	0.0601763	0.469211	0.000650976	0.694192	0.904295	0.458721	0.821294	0.401006	0.310187	-0.57141	-0.366978	-0.14926	0.271654	-0.368324	-0.910603	-0.689969	0.385304	0.275712	0.0225545	0.334881	0.351251	0.943297	0.239782	0.887442	0.240827	0.998779	0.0561014	0.0020372	0.25294	0.0124238	0.32483	0.454629	0.138976	0.371198
gene-pgaptmp_000367	yjcB	cyan	-0.0982174	-0.3414	0.429248	0.817023	0.407875	0.288558	0.779367	0.454181	-0.330595	0.111034	0.762035	0.179483	0.131638	-0.479532	-0.384566	-0.136458	0.281808	0.7448	0.745986	0.242558	0.101291	-0.445763	-0.779246	-0.861555	-0.181629	-0.0245105	-0.0174113	-0.404056	-0.420617	0.0226035	0.258274	0.423818	0.793517	0.0279619	0.670627	0.756015	0.229205	0.346877	0.7473	0.498919	0.0340041	0.0335648	0.562728	0.811374	0.268313	0.0226384	0.00596415
gene-pgaptmp_000368	pdeC	magenta	0.309109	-0.762007	0.485531	0.45628	0.0279712	0.222585	-0.00887773	0.573145	0.468091	0.0456375	-0.484914	-0.419003	-0.628817	-0.154716	-0.304255	0.419037	-0.253332	-0.781899	-0.366594	-0.615453	-0.382231	-0.601764	0.201016	0.330234	0.48393	-0.0949739	0.518077	0.907693	0.573085	0.983355	0.137504	0.242106	0.914548	0.223261	0.301478	0.0949014	0.714504	0.463751	0.301435	0.544934	0.0218792	0.371738	0.104316	0.350062	0.11449	0.633125	0.424355
gene-pgaptmp_000369	soxS	brown	0.861871	0.00313627	-0.774017	0.00592494	0.99412	0.0241825	0.231368	-0.290027	-0.311365	-0.961439	-0.481945	-0.407326	0.570817	0.68797	0.726206	0.815405	0.853157	0.0178446	-0.60354	0.140177	-0.394144	-0.0357645	-0.399272	0.378696	0.135123	-0.0663171	-0.628863	-0.343231	0.268448	0.581419	0.485924	0.452826	0.000139229	0.22653	0.316535	0.13948	0.0592853	0.0413514	0.0136287	0.00706974	0.966548	0.113139	0.740591	0.33395	0.932999	0.327124	0.354911
gene-pgaptmp_000370	soxR	turquoise	-0.615787	-0.29535	0.846127	0.104074	0.47758	0.00808934	0.102035	0.688674	0.621167	0.79202	0.652127	0.666225	-0.199129	-0.387234	-0.94211	-0.563318	-0.628514	-0.00439137	0.364026	-0.511861	-0.013786	-0.415277	-0.0283699	-0.485665	-0.47183	-0.471009	0.225222	0.299573	0.161399	0.810008	0.0589199	0.100228	0.0191285	0.0796969	0.0712433	0.636386	0.343254	0.000464202	0.145952	0.0951087	0.991766	0.375353	0.19472	0.974155	0.306245	0.946835	0.222438
gene-pgaptmp_000371	ghxP	green	-0.0615955	0.486808	-0.431715	0.8848	0.221189	0.285488	-0.493687	-0.651133	-0.264014	-0.11675	-0.166974	-0.298129	-0.155955	0.324189	0.485282	-0.103193	0.181347	0.149304	-0.00813625	0.508693	0.587528	0.585532	0.347722	0.491094	0.0884815	0.200556	0.115693	-0.242014	-0.652106	0.213745	0.0803139	0.527496	0.783075	0.692695	0.473248	0.712292	0.433392	0.222857	0.807883	0.667355	0.724187	0.984745	0.19797	0.125642	0.127253	0.398669	0.216536
gene-pgaptmp_000372	yjcE	red	0.563022	0.310737	-0.814319	0.146211	0.453787	0.0138585	0.238958	-0.588387	-0.767537	-0.824536	-0.236813	-0.446398	0.456626	0.342785	0.868403	0.493994	0.885913	0.481638	-0.0547497	0.711377	0.0617972	0.313651	-0.413624	0.10154	0.270131	0.42971	-0.362793	-0.661592	-0.368859	0.568717	0.124953	0.0261844	0.0117904	0.572298	0.26755	0.255394	0.40585	0.00514988	0.213417	0.00340199	0.22687	0.897549	0.0478475	0.884425	0.449335	0.308371	0.810917
gene-pgaptmp_000373	actP	yellow	0.474223	0.258822	-0.68298	0.235146	0.535946	0.0619147	0.0787613	-0.508391	-0.610711	-0.697713	-0.292474	-0.375506	0.284556	0.307407	0.750534	0.461304	0.705811	0.29039	-0.127505	0.590599	0.164649	0.287599	-0.295022	0.196326	0.177713	0.33045	-0.289816	-0.477347	-0.132691	0.852932	0.198281	0.107779	0.0543461	0.482081	0.359312	0.494559	0.458894	0.0319132	0.24993	0.0504349	0.485354	0.763506	0.123187	0.696816	0.489749	0.478093	0.641238
gene-pgaptmp_000374	yjcH	yellow	0.321437	0.225751	-0.513253	0.437533	0.590878	0.193301	0.0334415	-0.575309	-0.852329	-0.516903	-0.398207	-0.660849	-0.144962	-0.179341	0.771893	0.326391	0.499634	0.254078	0.190757	0.807408	0.340387	0.402559	-0.0761367	0.098702	0.64416	0.873139	0.238728	-0.27961	-0.433222	0.937344	0.135682	0.00718522	0.189608	0.328536	0.0744014	0.731981	0.670876	0.0248277	0.430091	0.207417	0.543709	0.650913	0.0153787	0.409359	0.322782	0.857794	0.816132
gene-pgaptmp_000375	acs	yellow	0.51196	0.240219	-0.69813	0.194619	0.566616	0.0541403	-0.00632778	-0.528231	-0.570569	-0.710198	-0.454766	-0.457476	0.198474	0.295046	0.792964	0.516328	0.635488	0.125313	-0.227434	0.53254	0.105087	0.306969	-0.171619	0.304834	0.302087	0.406617	-0.206542	-0.337503	-0.0286282	0.988136	0.178383	0.139692	0.0483891	0.257583	0.254397	0.637519	0.478055	0.0188837	0.190186	0.0903924	0.767487	0.588039	0.17421	0.804408	0.459568	0.684476	0.462858
gene-pgaptmp_000376	nrfA	green	-0.408614	0.863771	-0.498296	0.314858	0.00569227	0.208833	-0.800495	-0.890234	-0.260554	0.131884	-0.217776	-0.0455349	-0.151342	0.14905	0.507141	-0.427122	-0.206878	0.0458005	0.0356577	0.557835	0.686443	0.966555	0.689622	0.452583	0.0264474	0.432794	0.151863	-0.228156	-0.521319	0.0170001	0.00304008	0.533122	0.75557	0.604397	0.91474	0.720536	0.724643	0.199572	0.291217	0.623029	0.914244	0.933198	0.150787	0.0600827	9.1198e-05	0.0584295	0.260165
gene-pgaptmp_000377	nrfB	yellow	0.0224492	0.630161	-0.65024	0.957922	0.0939827	0.0808704	-0.260904	-0.840297	-0.761673	-0.329888	-0.273504	-0.393453	-0.0120177	-0.024979	0.792655	-0.00470388	0.326403	0.341112	0.203355	0.873745	0.510986	0.752354	0.165742	0.173657	0.396214	0.805376	0.133043	-0.447702	-0.609798	0.532552	0.00900241	0.0280814	0.424871	0.512181	0.334875	0.977469	0.953184	0.0189635	0.99118	0.430073	0.408296	0.629091	0.00456698	0.195615	0.0312666	0.694877	0.68088
gene-pgaptmp_000378	nrfC	turquoise	-0.743252	0.327643	0.337142	0.0345826	0.428219	0.414127	-0.325744	-0.224482	-0.204779	0.656728	0.343276	0.0738279	-0.559063	-0.601516	-0.192673	-0.731235	-0.486187	0.27868	0.725825	0.450203	0.749156	0.440659	0.396836	-0.231104	0.0987441	0.485762	0.667161	-0.0065967	-0.76512	0.431061	0.593022	0.626638	0.0768768	0.405135	0.862075	0.149697	0.114679	0.647579	0.0392778	0.221867	0.503898	0.0415115	0.262995	0.0324084	0.274493	0.330359	0.581861
gene-pgaptmp_000379	nrfD	blue	-0.0793644	0.519878	-0.448892	0.851815	0.186624	0.264559	0.236904	-0.274803	-0.189665	-0.195299	0.555372	0.561979	0.900462	0.437733	0.155954	-0.194409	0.423567	0.730827	0.117662	0.282777	0.0147226	0.248168	-0.474781	-0.337607	-0.690341	-0.332132	-0.812407	-0.892088	-0.257527	0.572146	0.510098	0.652814	0.643019	0.152986	0.147125	0.00228514	0.278066	0.712294	0.644564	0.295689	0.0394436	0.781412	0.49738	0.972399	0.553437	0.234518	0.413443
gene-pgaptmp_000380	nrfE	blue	-0.0612732	0.636733	-0.581928	0.8854	0.0895652	0.13019	0.0503849	-0.598339	-0.589592	-0.293902	0.198879	0.106399	0.451189	0.124028	0.543311	-0.106607	0.463344	0.683589	0.297517	0.752775	0.32825	0.549263	-0.263306	-0.186486	-0.0800781	0.419368	-0.246415	-0.758177	-0.504724	0.905688	0.11712	0.123989	0.479844	0.636817	0.802002	0.26182	0.769822	0.164012	0.80162	0.247564	0.0615902	0.474201	0.0311181	0.427313	0.158519	0.528646	0.658361
gene-pgaptmp_000381	nrfF	green	-0.438996	0.619882	-0.227232	0.276521	0.101139	0.588379	-0.621821	-0.693046	-0.342311	0.25113	-0.176575	-0.204302	-0.411438	-0.212482	0.359237	-0.44345	-0.289496	0.0515694	0.279408	0.571758	0.666573	0.788593	0.64533	0.255355	0.302265	0.657628	0.483076	-0.0550896	-0.64863	0.0997658	0.0566801	0.406543	0.548555	0.675739	0.627459	0.311194	0.613425	0.382137	0.271105	0.48676	0.903479	0.502738	0.13868	0.0710418	0.0200341	0.0839713	0.541615
gene-pgaptmp_000382	nrfG	royalblue	-0.0667511	0.42022	-0.360516	0.875213	0.29993	0.38032	-0.014943	-0.57355	-0.786796	-0.184262	-0.0883305	-0.331647	-0.117745	-0.361078	0.562483	-0.0663769	0.250678	0.435314	0.467652	0.851919	0.464637	0.536714	-0.0124657	-0.151665	0.465537	0.90859	0.315029	-0.374462	-0.597928	0.971986	0.137162	0.0205194	0.66225	0.83524	0.422255	0.78126	0.379523	0.146683	0.875908	0.549298	0.281038	0.242608	0.00724295	0.246071	0.170218	0.976629	0.719958
gene-pgaptmp_000383	gltP	yellow	0.396812	0.490844	-0.845763	0.330391	0.216806	0.00814446	-0.0518155	-0.781863	-0.756684	-0.688329	-0.272314	-0.468891	0.303367	0.383595	0.905135	0.319294	0.737802	0.430658	-0.0484209	0.790062	0.332873	0.544076	-0.14326	0.282912	0.216988	0.429286	-0.284356	-0.645364	-0.542985	0.90302	0.0218892	0.0297603	0.0590989	0.514092	0.241192	0.465122	0.3482	0.00198533	0.440769	0.0366668	0.286802	0.909353	0.0196427	0.420436	0.1633	0.73504	0.497166
gene-pgaptmp_000384	yjcO	turquoise	-0.895521	0.185282	0.615696	0.00263244	0.660465	0.104139	-0.473359	0.134966	0.444206	0.961075	0.343882	0.500184	-0.481765	-0.487825	-0.644335	-0.850145	-0.959525	-0.183816	0.374921	-0.234252	0.362594	0.209965	0.611215	-0.168959	-0.24285	-0.0276944	0.493645	0.368178	-0.110512	0.236121	0.749995	0.270191	0.000143177	0.404251	0.206837	0.226729	0.22008	0.084608	0.00749578	0.000160781	0.66303	0.360121	0.576581	0.377376	0.617733	0.107408	0.689179
gene-pgaptmp_000385	fdhF	green	-0.217817	0.948997	-0.754175	0.604327	0.000319132	0.0306274	-0.459426	-0.866329	-0.324566	-0.157663	0.0745446	0.259267	0.512446	0.505238	0.564101	-0.305164	0.195855	0.419802	-0.0492241	0.558873	0.476384	0.860239	0.196794	0.229907	-0.438972	0.0386181	-0.527566	-0.737137	-0.421568	0.252115	0.0053885	0.432827	0.709244	0.860746	0.53522	0.194123	0.201545	0.145269	0.462348	0.642055	0.300461	0.907854	0.149865	0.232719	0.00612952	0.640427	0.583874
gene-pgaptmp_000386	mdtP	black	-0.440663	0.114067	0.280073	0.274488	0.787972	0.501678	-0.666919	-0.187851	0.168429	0.524893	-0.243203	-0.236639	-0.794113	-0.282859	-0.119415	-0.398172	-0.632948	-0.422688	0.0958143	0.00034395	0.4861	0.334555	0.81023	0.395032	0.301775	0.269871	0.715393	0.522221	-0.310302	0.0708416	0.655978	0.690118	0.181653	0.561656	0.572588	0.0185881	0.49725	0.778216	0.328582	0.0920945	0.2968	0.821445	0.999355	0.221962	0.417944	0.014746	0.332763
gene-pgaptmp_000387	mdtO	turquoise	-0.679436	0.265518	0.342188	0.0638233	0.525058	0.406722	-0.628477	-0.0279274	0.560454	0.738911	0.107405	0.366109	-0.359357	-0.080916	-0.426566	-0.66411	-0.807365	-0.334738	0.0263053	-0.319206	0.217211	0.285212	0.735253	0.195983	-0.198663	-0.160419	0.353267	0.381079	-0.0959201	0.0951346	0.947663	0.148467	0.0362367	0.800159	0.372419	0.381966	0.848944	0.291915	0.072476	0.0153885	0.417674	0.9507	0.440901	0.605358	0.493521	0.0376672	0.641834
gene-pgaptmp_000388	mdtN	turquoise	-0.447513	-0.255046	0.655313	0.266211	0.542122	0.0777374	-0.114801	0.402764	0.35224	0.596795	0.119973	0.14783	-0.603384	-0.556789	-0.524468	-0.328829	-0.588392	-0.255538	0.303892	-0.229338	0.0878725	-0.188149	0.249392	-0.178251	0.189563	0.182004	0.716522	0.561731	0.107493	0.786632	0.322514	0.392145	0.118316	0.7772	0.72683	0.113257	0.151719	0.182071	0.426448	0.124949	0.541315	0.464311	0.584831	0.836085	0.655458	0.551417	0.672791
gene-pgaptmp_000389	ytcA	purple	-0.304348	0.407697	-0.13548	0.463607	0.316052	0.749067	-0.140932	-0.0273077	0.405607	0.172866	0.301542	0.779743	0.581355	0.347663	-0.174544	-0.304662	-0.186178	0.0795734	-0.185478	-0.253159	-0.191342	0.16627	-0.0140105	-0.108959	-0.672978	-0.44208	-0.524884	-0.25423	0.390968	0.739231	0.948824	0.318782	0.682275	0.467947	0.0224949	0.130661	0.398754	0.679316	0.463123	0.658899	0.851429	0.660122	0.545217	0.649894	0.693942	0.973734	0.797314
gene-pgaptmp_000390	yjcS	turquoise	-0.64964	-0.0549245	0.63598	0.0812456	0.897224	0.0900648	0.141678	0.487598	0.485937	0.713174	0.720385	0.709448	0.002146	-0.326627	-0.763578	-0.631939	-0.493531	0.22621	0.46094	-0.303728	-0.0557579	-0.224329	-0.0738933	-0.559822	-0.394028	-0.26679	0.206386	0.0703624	-0.0961597	0.737888	0.220327	0.222141	0.0470301	0.0438335	0.048735	0.995976	0.429737	0.0274562	0.0927757	0.213913	0.590103	0.250352	0.464565	0.89567	0.593282	0.861954	0.149025
gene-pgaptmp_000391	alsK	black	-0.150275	0.495934	-0.361524	0.722448	0.211343	0.37889	-0.853075	-0.705288	-0.119669	0.0346111	-0.535619	-0.392999	-0.491644	0.180887	0.483766	-0.123824	-0.204298	-0.330951	-0.204975	0.343637	0.613555	0.710901	0.787319	0.750916	0.272608	0.358323	0.36091	0.168539	-0.311573	0.00708114	0.0506821	0.777753	0.935156	0.171261	0.335484	0.215943	0.668162	0.224523	0.770193	0.627466	0.423289	0.626301	0.404607	0.105694	0.0480657	0.0203776	0.0317768
gene-pgaptmp_000392	alsE	blue	0.0968405	0.343596	-0.430212	0.819556	0.404668	0.287356	0.434253	-0.37836	-0.817313	-0.385608	0.280649	-0.032813	0.444099	-0.153734	0.467953	0.0389482	0.597697	0.807204	0.484659	0.787903	0.229241	0.278315	-0.5665	-0.491522	0.03779	0.506967	-0.255344	-0.791874	-0.49562	0.282347	0.355373	0.0132306	0.34546	0.500762	0.93852	0.27032	0.716258	0.242264	0.927046	0.117616	0.0154251	0.223541	0.0202195	0.584994	0.50448	0.143186	0.216074
gene-pgaptmp_000393	alsC	green	-0.242495	0.662911	-0.446016	0.562832	0.0731809	0.268008	-0.185887	-0.703419	-0.678003	-0.0565928	-0.0189556	-0.0953265	0.0587108	-0.242842	0.526006	-0.278054	0.0783211	0.422873	0.395783	0.77327	0.466763	0.726441	0.156035	-0.126517	0.221366	0.761096	0.107872	-0.472789	-0.573662	0.659408	0.0515721	0.0646054	0.894115	0.964467	0.822343	0.89017	0.562256	0.180559	0.504897	0.853747	0.296566	0.331761	0.0244082	0.243627	0.0412532	0.712148	0.7653
gene-pgaptmp_000394	alsA	turquoise	-0.83817	0.128388	0.621294	0.00935095	0.761904	0.100138	-0.237003	0.0702387	-0.0032239	0.84661	0.428479	0.238357	-0.628517	-0.784862	-0.488568	-0.790415	-0.706555	0.144408	0.753407	0.194536	0.604021	0.220064	0.370343	-0.394432	0.028321	0.372617	0.724258	0.19367	-0.491358	0.571979	0.868735	0.993955	0.00801651	0.289519	0.56972	0.0951069	0.0210499	0.219272	0.0195493	0.0500842	0.732976	0.0308961	0.644343	0.112775	0.600508	0.366487	0.333566
gene-pgaptmp_000395	alsB	turquoise	-0.866751	0.456989	0.318257	0.00533932	0.254968	0.442338	-0.65173	-0.26391	0.0960536	0.784993	0.230474	0.287156	-0.556549	-0.418009	-0.266091	-0.819265	-0.742207	-0.00843317	0.452728	0.214787	0.76006	0.550607	0.662535	0.00356139	-0.144078	0.243189	0.546909	0.143825	-0.416208	0.0799428	0.527666	0.821004	0.0210136	0.58292	0.490449	0.151933	0.302747	0.52413	0.012831	0.0349766	0.984189	0.259994	0.609489	0.0286178	0.157293	0.0734025	0.993322
gene-pgaptmp_000396	alsR	green	-0.744438	0.754126	-0.088281	0.034139	0.0306445	0.835331	-0.568331	-0.610213	-0.251372	0.501942	0.338962	0.255864	-0.173394	-0.156327	0.0648718	-0.79023	-0.360248	0.385259	0.493139	0.557972	0.889747	0.792898	0.474627	-0.0167422	-0.302058	0.231971	0.155764	-0.376961	-0.772251	0.141608	0.108147	0.548156	0.204989	0.41145	0.540782	0.681345	0.711628	0.878706	0.0195983	0.3807	0.345934	0.214334	0.150665	0.00307956	0.0189007	0.234692	0.968614
gene-pgaptmp_000397	rpiB	grey60	-0.45848	-0.121293	0.531369	0.253221	0.774797	0.175339	-0.409457	0.0778015	0.128025	0.608837	-0.185608	-0.229071	-0.900943	-0.65595	-0.291739	-0.374221	-0.719414	-0.427875	0.289679	-0.0534552	0.32547	0.110049	0.65574	0.0884036	0.488302	0.475186	0.921664	0.669511	-0.165967	0.313761	0.85471	0.762563	0.109165	0.659895	0.585281	0.002253	0.0773495	0.483235	0.361091	0.0442559	0.290274	0.486472	0.899962	0.431471	0.795318	0.0774772	0.835105
gene-pgaptmp_000398	yjdP	turquoise	-0.389449	-0.403679	0.752013	0.340258	0.32131	0.031387	0.325668	0.598915	0.163328	0.538044	0.386789	0.230199	-0.392692	-0.762231	-0.627138	-0.300342	-0.418335	0.0496447	0.558364	-0.163079	-0.065828	-0.404164	-0.150086	-0.613194	0.160602	0.223894	0.593067	0.351753	0.0499483	0.431174	0.116675	0.699163	0.168957	0.343856	0.583382	0.335895	0.0278974	0.0960561	0.469807	0.30233	0.907069	0.150317	0.699605	0.876929	0.320673	0.722787	0.105958
gene-pgaptmp_000399	phnP	brown	0.636483	-0.392926	-0.176361	0.0897311	0.335582	0.676115	0.493018	-0.0265687	-0.690926	-0.617618	-0.355439	-0.824078	-0.21374	-0.267555	0.490905	0.649962	0.65334	0.161481	0.157082	0.473648	-0.057923	-0.225042	-0.428565	-0.0610237	0.801198	0.664545	0.312632	-0.0287573	-0.247022	0.214463	0.950207	0.0577595	0.102756	0.387556	0.0118787	0.611277	0.521761	0.21674	0.0810442	0.0789473	0.702446	0.710281	0.235794	0.891637	0.592077	0.289411	0.885864
gene-pgaptmp_000400	phnO	blue	0.493202	0.0982932	-0.539427	0.214266	0.816884	0.167651	0.44505	-0.0436612	-0.0930474	-0.627635	0.13186	0.241454	0.948672	0.638493	0.288346	0.409982	0.68882	0.361605	-0.343809	-0.0218951	-0.472265	-0.141995	-0.647572	-0.109853	-0.432499	-0.441895	-0.933669	-0.619205	0.270414	0.269172	0.918239	0.826541	0.0957134	0.755613	0.564561	0.000325193	0.0884029	0.488572	0.31308	0.0588442	0.378775	0.404357	0.95896	0.237358	0.737316	0.0825467	0.795677
gene-pgaptmp_000401	phnN	red	0.533271	-0.06071	-0.416263	0.173507	0.886448	0.304981	0.718842	-0.0381728	-0.555021	-0.685294	0.219707	-0.118854	0.642575	0.212326	0.391484	0.462813	0.912503	0.682381	0.134312	0.425847	-0.20537	-0.196267	-0.877459	-0.367426	-0.0158521	0.060778	-0.505947	-0.695164	-0.211634	0.044506	0.928495	0.153302	0.0606871	0.601114	0.779238	0.0857408	0.613692	0.337518	0.248179	0.00156667	0.0622351	0.751177	0.292817	0.625622	0.641341	0.00418784	0.370569
gene-pgaptmp_000402	phnM	magenta	-0.129791	-0.520266	0.636355	0.759361	0.186237	0.0898159	-0.256899	0.541784	0.702304	0.459899	-0.31269	-0.0632265	-0.661737	-0.270348	-0.539901	-0.015762	-0.688203	-0.8291	-0.256497	-0.728422	-0.309457	-0.401182	0.498562	0.249445	0.299406	-0.11881	0.613174	0.975015	0.551438	0.539089	0.165438	0.0521073	0.251564	0.450802	0.881766	0.0738744	0.517255	0.167204	0.970451	0.0591643	0.0109339	0.539745	0.0404296	0.455747	0.324598	0.208551	0.551331
gene-pgaptmp_000403	phnL	blue	0.513277	0.370059	-0.829147	0.193277	0.366884	0.0109252	0.255067	-0.520017	-0.592187	-0.773839	-0.206899	-0.192653	0.685805	0.400542	0.771079	0.439725	0.757542	0.398074	-0.18163	0.498518	-0.193363	0.293138	-0.40188	0.0229761	0.114591	0.300459	-0.560562	-0.656183	-0.0918551	0.542087	0.186486	0.121928	0.0242361	0.622993	0.647614	0.0604178	0.325443	0.0250779	0.275631	0.0294674	0.328712	0.666859	0.208597	0.64638	0.481042	0.323677	0.956935
gene-pgaptmp_000404	phnK	purple	-0.526512	0.0907238	0.380203	0.180063	0.830824	0.35284	-0.171015	0.300943	0.592677	0.547826	0.4119	0.725586	0.0627659	-0.0116845	-0.561961	-0.467258	-0.496395	-0.0619182	0.0524	-0.391369	-0.0122432	-0.0655023	0.102239	-0.18372	-0.555213	-0.434925	-0.0330235	0.127381	0.320607	0.685543	0.468876	0.121541	0.159835	0.310596	0.0416116	0.882623	0.978094	0.14714	0.243059	0.210851	0.8842	0.90193	0.337673	0.977046	0.877534	0.809633	0.663198
gene-pgaptmp_000405	phnJ	blue	0.534587	0.210406	-0.688555	0.172247	0.616978	0.0589817	0.419149	-0.337637	-0.551281	-0.741011	-0.146383	-0.174956	0.674911	0.279742	0.645892	0.46889	0.741293	0.399099	-0.118799	0.40734	-0.334531	0.119701	-0.509952	-0.121626	0.172798	0.308191	-0.500348	-0.583705	-0.0299652	0.301292	0.413398	0.156679	0.0354305	0.729428	0.678591	0.0663107	0.502206	0.083613	0.241193	0.0353232	0.327354	0.77934	0.316517	0.41798	0.777695	0.196674	0.774191
gene-pgaptmp_000406	phnI	midnightblue	0.372237	0.0674589	-0.400398	0.363847	0.873898	0.325634	-0.343437	-0.135928	0.493452	-0.323391	-0.473042	-0.0775718	0.249013	0.810821	0.237066	0.350552	0.11544	-0.495167	-0.820585	-0.440615	-0.442223	0.0212271	0.288644	0.720021	-0.0408579	-0.442966	-0.316515	0.203671	0.373577	0.404899	0.748258	0.213998	0.434592	0.236479	0.855135	0.552043	0.0146155	0.571875	0.394578	0.785466	0.212161	0.0125652	0.274546	0.272591	0.960211	0.488101	0.0439913
gene-pgaptmp_000407	phnH	blue	0.269915	0.415092	-0.656511	0.517953	0.306482	0.0770083	0.189217	-0.292386	-0.109815	-0.514004	0.135331	0.35469	0.92083	0.65254	0.392674	0.203025	0.57304	0.409915	-0.282022	0.149335	-0.269548	0.174059	-0.446766	-0.034384	-0.45705	-0.277857	-0.836029	-0.689205	0.141744	0.653596	0.482219	0.795747	0.192538	0.749336	0.388628	0.00116807	0.0794409	0.33592	0.62966	0.137594	0.313167	0.498578	0.724131	0.518545	0.680172	0.267107	0.935581
gene-pgaptmp_000408	phnG	blue	0.385666	0.474137	-0.819086	0.345381	0.235244	0.0128672	0.103027	-0.557141	-0.484022	-0.665942	-0.224217	-0.0649276	0.661791	0.405871	0.733564	0.337375	0.605951	0.311045	-0.223277	0.449478	-0.15584	0.388098	-0.271041	0.0713421	0.040764	0.289383	-0.538091	-0.597209	0.0197729	0.808186	0.151405	0.224241	0.0714075	0.59347	0.878602	0.0738422	0.318436	0.0383393	0.413784	0.11132	0.453315	0.595061	0.263859	0.712497	0.342084	0.516139	0.866687
gene-pgaptmp_000409	phnF	turquoise	-0.438453	0.057625	0.334539	0.277185	0.892192	0.417968	-0.251825	0.0797705	0.304237	0.526238	0.188775	0.187319	-0.237621	-0.159063	-0.379877	-0.471256	-0.516305	-0.123707	0.145874	-0.223946	0.107658	0.0752276	0.40195	-0.015809	-0.108501	-0.133383	0.230884	0.214878	-0.229254	0.54741	0.851064	0.463778	0.180331	0.654366	0.656906	0.570948	0.706748	0.353287	0.238501	0.19021	0.770406	0.730342	0.593929	0.799695	0.859479	0.323585	0.970363
gene-pgaptmp_000410	phnE	tan	0.538726	0.0710219	-0.552873	0.168312	0.867281	0.155237	-0.427006	-0.373154	0.129539	-0.529571	-0.726527	-0.508663	-0.0240936	0.7268	0.560961	0.53547	0.308966	-0.487022	-0.765499	-0.0914741	-0.134957	0.167433	0.337283	0.90329	0.269972	-0.109534	-0.111791	0.197627	0.16518	0.291362	0.362572	0.759817	0.17708	0.0412173	0.198	0.954842	0.0411033	0.14802	0.171403	0.4565	0.220955	0.0268344	0.82944	0.750012	0.691881	0.413919	0.00210046
gene-pgaptmp_000411	phnD	salmon	0.169354	-0.0765483	-0.0749268	0.68848	0.857032	0.860037	-0.395361	0.125534	0.783801	-0.0352008	-0.339539	0.11924	0.0726971	0.688535	-0.0980818	0.19589	-0.154639	-0.624059	-0.769947	-0.672682	-0.426861	-0.138528	0.352406	0.655661	-0.171636	-0.61634	-0.163003	0.430858	0.536833	0.332324	0.767084	0.0213445	0.934053	0.410602	0.778535	0.864172	0.0589918	0.817273	0.641993	0.714641	0.0981945	0.0254282	0.0675567	0.291544	0.743563	0.391907	0.0775256
gene-pgaptmp_000412	phnC	blue	0.257828	0.127881	-0.358489	0.537569	0.762825	0.383202	0.605514	0.0297275	-0.228332	-0.426558	0.387838	0.382747	0.911674	0.279419	0.144726	0.181847	0.581283	0.596559	0.0337266	0.127751	-0.393456	-0.131087	-0.75394	-0.483208	-0.3978	-0.208095	-0.762828	-0.704694	0.098732	0.111649	0.944294	0.586524	0.291925	0.342436	0.349357	0.00161059	0.502719	0.732403	0.66648	0.13072	0.1185	0.936811	0.76306	0.334871	0.757012	0.0307095	0.225136
gene-pgaptmp_000413	yjdN	brown	0.565711	-0.973485	0.467498	0.14387	4.56804e-05	0.242785	0.703872	0.801609	0.109705	-0.245455	-0.119654	-0.356117	-0.175589	-0.274534	-0.316239	0.616468	0.225941	-0.253244	-0.0863675	-0.453199	-0.618122	-0.934026	-0.527482	-0.245104	0.383368	-0.1196	0.154674	0.456439	0.490486	0.0513553	0.0167318	0.795948	0.557923	0.777781	0.386586	0.677476	0.510528	0.445398	0.103583	0.590558	0.545078	0.838865	0.259435	0.102395	0.000682838	0.179114	0.558504
gene-pgaptmp_000414	yjdM	cyan	-0.145393	-0.108086	0.23813	0.731206	0.798911	0.570099	0.557008	0.260958	-0.248406	0.0763852	0.770851	0.304626	0.258781	-0.173184	-0.28011	-0.191143	0.329733	0.772338	0.59865	0.282839	0.251303	-0.254266	-0.694484	-0.655163	-0.428452	-0.218862	-0.209911	-0.545666	-0.435429	0.151524	0.532464	0.553045	0.857334	0.0251484	0.463178	0.536012	0.681714	0.501619	0.65024	0.425101	0.0246918	0.11688	0.497281	0.548269	0.543402	0.0559548	0.0778295
gene-pgaptmp_000415	crfC	turquoise	-0.921009	0.262048	0.561727	0.00116035	0.530689	0.147346	-0.306149	0.0417321	0.115245	0.89397	0.614848	0.514376	-0.374501	-0.540055	-0.581163	-0.912803	-0.721632	0.22528	0.654641	0.0924599	0.679061	0.266623	0.336348	-0.383839	-0.438757	-0.0436393	0.323192	-0.0113451	-0.416984	0.46083	0.921843	0.785822	0.00274813	0.104754	0.192161	0.360703	0.16706	0.130819	0.00155098	0.0432941	0.591673	0.0781482	0.827623	0.0640276	0.523268	0.415297	0.347867
gene-pgaptmp_000416	rdcB	darkgreen	-0.540693	0.391215	0.0923951	0.16646	0.337879	0.827743	-0.320714	-0.379196	-0.40136	0.382319	0.322904	0.0186123	-0.378201	-0.341709	0.0153982	-0.548793	-0.185537	0.403207	0.595644	0.603224	0.954242	0.494192	0.214546	-0.113562	-0.169851	0.259798	0.273944	-0.286609	-0.710055	0.438623	0.354223	0.324363	0.349942	0.435324	0.96511	0.355592	0.407423	0.971133	0.158948	0.660019	0.32193	0.119212	0.113379	0.000231368	0.213204	0.609901	0.788896
gene-pgaptmp_000417	proP	brown	0.484644	-0.870896	0.437418	0.223558	0.00487225	0.278453	0.898419	0.759458	-0.112116	-0.251354	0.137987	-0.23976	-0.00565514	-0.385647	-0.302358	0.507478	0.357042	0.096528	0.180787	-0.226834	-0.520685	-0.885178	-0.758487	-0.535239	0.282177	-0.0319655	0.0570132	0.158391	0.276419	0.0024249	0.0288195	0.791537	0.548185	0.74454	0.567381	0.989397	0.345407	0.466683	0.199223	0.385265	0.820131	0.668338	0.589051	0.185819	0.00346611	0.0291467	0.171624
gene-pgaptmp_000418	pmrR	tan	0.251586	0.0637875	-0.288813	0.547804	0.880723	0.487836	-0.694176	-0.300323	0.341497	-0.174221	-0.746434	-0.413881	-0.340781	0.530899	0.323163	0.291138	-0.11798	-0.736493	-0.72884	-0.252438	0.0150431	0.218925	0.665975	0.964296	0.238986	-0.125371	0.134926	0.491051	0.26656	0.0561096	0.469838	0.407733	0.679886	0.0333998	0.30804	0.408781	0.175794	0.434934	0.484178	0.780831	0.0371783	0.0402573	0.546402	0.971798	0.602443	0.0713885	0.000110766
gene-pgaptmp_000419	pmrB	blue	0.137068	0.587102	-0.709699	0.746199	0.125986	0.0486191	0.191501	-0.652168	-0.787055	-0.491212	0.143219	-0.054457	0.569844	0.166034	0.676152	0.0438716	0.649131	0.750989	0.261374	0.818733	0.275467	0.515982	-0.380779	-0.204297	-0.0450617	0.414189	-0.429996	-0.890027	-0.558862	0.649618	0.0796711	0.020449	0.216408	0.735113	0.898095	0.140311	0.69436	0.0656233	0.917846	0.0815647	0.0317507	0.531787	0.0129392	0.509033	0.190536	0.35205	0.627469
gene-pgaptmp_000420	basR	green	0.00611357	0.512309	-0.517778	0.988537	0.194262	0.188728	-0.799403	-0.620451	0.116341	-0.108077	-0.699838	-0.160438	-0.106939	0.38178	0.49197	0.0386366	-0.252531	-0.575885	-0.587686	-0.00710153	0.0911762	0.625878	0.762235	0.767149	0.159527	0.190197	0.0040679	0.228155	0.277407	0.0172654	0.100735	0.78382	0.798927	0.0533028	0.7043	0.801013	0.350679	0.21559	0.927629	0.54625	0.135199	0.125515	0.986685	0.82999	0.0969276	0.0278961	0.0263073
gene-pgaptmp_000421	eptA	turquoise	-0.909247	0.166795	0.64646	0.00174376	0.693011	0.0832519	-0.393846	0.236893	0.566669	0.977496	0.516222	0.681683	-0.309933	-0.352801	-0.762076	-0.880733	-0.912259	-0.0937789	0.34869	-0.338228	0.303546	0.112898	0.479042	-0.235085	-0.481955	-0.288068	0.301925	0.267545	-0.0677321	0.334349	0.572164	0.143041	2.80149e-05	0.190294	0.0626092	0.455017	0.39134	0.0279484	0.00387097	0.00157952	0.825193	0.397268	0.412528	0.464846	0.790109	0.229751	0.575186
gene-pgaptmp_000422	adiC	grey60	-0.392856	-0.029333	0.380714	0.335675	0.945032	0.352139	-0.194902	-0.00849697	-0.0955615	0.468901	-0.064405	-0.217685	-0.650102	-0.660281	-0.168566	-0.358834	-0.511246	-0.15234	0.416828	0.123841	0.251834	0.152217	0.447471	-0.108227	0.499585	0.585162	0.76733	0.390235	-0.352755	0.643708	0.984069	0.82191	0.241181	0.879574	0.604551	0.0809569	0.0747395	0.689876	0.38271	0.195349	0.718751	0.304256	0.770162	0.547396	0.718972	0.266261	0.798653
gene-pgaptmp_000423	adiY	turquoise	-0.928447	0.330345	0.500084	0.000867399	0.424191	0.206943	-0.337053	0.074161	0.358476	0.910861	0.579924	0.684444	-0.175403	-0.379587	-0.623476	-0.932279	-0.807855	0.107535	0.468579	-0.132231	0.359125	0.260737	0.414757	-0.340806	-0.467463	-0.136212	0.228996	0.0492116	-0.254182	0.414258	0.861457	0.383219	0.00165441	0.13184	0.0611365	0.677802	0.353686	0.0986022	0.000737533	0.0152772	0.799922	0.241548	0.754943	0.382296	0.532823	0.306913	0.408746
gene-pgaptmp_000424	adiA	purple	-0.655842	0.65516	-0.0685562	0.0774149	0.0778314	0.871859	-0.168097	-0.227084	0.12389	0.425198	0.558059	0.793956	0.439897	0.0128024	-0.172583	-0.689451	-0.29651	0.427785	0.307062	0.132871	0.155176	0.447452	0.0715423	-0.36256	-0.561379	-0.060734	-0.235314	-0.447778	-0.203355	0.690704	0.588628	0.770072	0.293633	0.150587	0.0186283	0.275421	0.975998	0.682775	0.0585178	0.47577	0.290387	0.459426	0.753783	0.713682	0.266284	0.866315	0.377424
gene-pgaptmp_000425	melR	green	-0.247827	0.818299	-0.596636	0.554001	0.0130279	0.11844	-0.752031	-0.812795	-0.0811603	-0.0103044	-0.351406	0.0196195	0.0320553	0.328144	0.54432	-0.249305	-0.149714	-0.105721	-0.218574	0.356557	0.342572	0.863822	0.64224	0.529263	0.0570266	0.35816	0.0372606	-0.145177	-0.2137	0.0313807	0.0141852	0.848491	0.980681	0.393347	0.963223	0.939938	0.427471	0.163073	0.551561	0.723452	0.803246	0.60304	0.385957	0.406162	0.00568611	0.0859578	0.177379
gene-pgaptmp_000426	melA	brown	0.864435	0.0365124	-0.809686	0.0056124	0.9316	0.0148665	0.05754	-0.401812	-0.316671	-0.95217	-0.703269	-0.592926	0.36156	0.642128	0.837562	0.838867	0.765792	-0.154571	-0.658315	0.177396	-0.363685	0.0771251	-0.170696	0.561875	0.396354	0.153396	-0.383074	-0.164054	0.221877	0.89235	0.323767	0.444743	0.000263836	0.0516439	0.121345	0.37884	0.0860304	0.00945229	0.00923584	0.0267402	0.714762	0.0759179	0.674294	0.375834	0.855963	0.686108	0.147216
gene-pgaptmp_000427	melB	black	-0.416818	0.031267	0.341546	0.304269	0.941413	0.407661	-0.711066	0.0570974	0.638059	0.582291	-0.336689	0.100271	-0.569507	-0.101286	-0.336522	-0.337976	-0.865419	-0.787399	-0.293737	-0.523171	0.0244429	0.150798	0.874825	0.452805	0.0757985	-0.0789118	0.465333	0.757624	0.361313	0.0479903	0.893175	0.0886885	0.129892	0.414794	0.813248	0.1406	0.811384	0.41504	0.412899	0.00549531	0.0203558	0.480103	0.183352	0.954188	0.721511	0.00445457	0.259902
gene-pgaptmp_000428	yjdF	blue	0.0859741	0.355548	-0.432446	0.839591	0.3874	0.284582	0.292103	-0.117134	-0.0154863	-0.283833	0.423827	0.571301	0.977581	0.541966	0.100798	-0.0165556	0.41506	0.515038	-0.124176	0.01868	-0.260984	0.0640476	-0.502485	-0.265524	-0.703393	-0.500052	-0.935698	-0.741211	0.0825676	0.482664	0.782375	0.970968	0.495704	0.295361	0.139069	2.76971e-05	0.165267	0.812281	0.968964	0.306523	0.19149	0.769553	0.964983	0.532421	0.880239	0.204419	0.525047
gene-pgaptmp_000429	fumB	green	-0.375619	0.846095	-0.510131	0.359155	0.00809419	0.196491	-0.653547	-0.915226	-0.506295	0.0680352	-0.127191	-0.102405	-0.120378	0.0236043	0.553853	-0.411856	-0.0880707	0.229304	0.198605	0.733044	0.811931	0.962404	0.526848	0.290246	0.00201536	0.503246	0.0772912	-0.396122	-0.629758	0.0788199	0.00142791	0.200447	0.872827	0.764076	0.809328	0.776463	0.955758	0.154352	0.310652	0.835719	0.584888	0.637291	0.0385474	0.0143726	0.000129138	0.179734	0.485581
gene-pgaptmp_000430	dcuB	green	-0.603889	0.820505	-0.28037	0.112875	0.0125812	0.501205	-0.815839	-0.775224	-0.211468	0.361206	-0.0735477	0.086631	-0.264187	-0.0475163	0.291138	-0.609961	-0.418925	0.0417038	0.181254	0.498474	0.804907	0.929823	0.730518	0.30928	-0.102373	0.371838	0.205453	-0.169893	-0.489776	0.0135374	0.0238204	0.61516	0.379341	0.862595	0.838378	0.527215	0.911041	0.484178	0.108333	0.301578	0.921896	0.667519	0.208644	0.0159534	0.000819188	0.0395694	0.456018
gene-pgaptmp_000431	dcuR	green	-0.366255	0.899571	-0.571982	0.372213	0.0023454	0.138489	-0.784096	-0.81904	-0.0226695	0.0923091	-0.0730437	0.224972	0.192375	0.509315	0.400398	-0.427065	-0.148201	0.066133	-0.189168	0.318488	0.538108	0.881846	0.588277	0.498609	-0.39823	-0.0656614	-0.290175	-0.376442	-0.34808	0.0212623	0.0128766	0.957509	0.827901	0.863529	0.592194	0.648097	0.197329	0.325634	0.291288	0.726165	0.876362	0.653681	0.441989	0.168897	0.00376689	0.125042	0.208501
gene-pgaptmp_000432	dcuS	black	-0.658439	0.199504	0.389422	0.0758432	0.635738	0.340295	-0.70187	-0.041904	0.454067	0.743142	-0.126904	0.21004	-0.595076	-0.326203	-0.364072	-0.587143	-0.938775	-0.542128	0.0212237	-0.285577	0.261727	0.315958	0.860001	0.226715	0.0275286	0.106511	0.549813	0.586036	0.109903	0.0523165	0.921522	0.258409	0.0346239	0.764598	0.617605	0.119657	0.430373	0.375288	0.125952	0.000547721	0.165116	0.960217	0.492944	0.531212	0.445826	0.00615979	0.58925
gene-pgaptmp_000433	yjdI	brown	0.615747	-0.330233	-0.220508	0.104103	0.424357	0.599754	-0.237539	0.0360849	0.284042	-0.426818	-0.858133	-0.501954	-0.15727	0.388799	0.270153	0.662011	0.0345027	-0.846797	-0.848536	-0.485717	-0.488734	-0.197833	0.319008	0.720738	0.384932	-0.129747	-0.0473798	0.58606	0.724302	0.571084	0.9324	0.495374	0.291598	0.00640015	0.204976	0.709945	0.341136	0.517569	0.0737118	0.935359	0.00798838	0.00773001	0.222381	0.219091	0.638628	0.441202	0.0436804
gene-pgaptmp_000434	yjdJ	brown	0.736788	-0.0466533	-0.61235	0.0370627	0.912652	0.106574	-0.246331	-0.27498	0.0669052	-0.703582	-0.865982	-0.504635	0.145183	0.665896	0.605875	0.747445	0.356845	-0.603439	-0.907919	-0.210617	-0.413905	0.0345499	0.193579	0.79639	0.299086	-0.085801	-0.314602	0.222321	0.570599	0.556473	0.509813	0.874927	0.0514942	0.00542903	0.202173	0.731584	0.0714343	0.111378	0.0330293	0.385546	0.113216	0.00181958	0.616617	0.308009	0.93527	0.646005	0.0180115
gene-pgaptmp_000435	ghoS	turquoise	-0.713561	0.544201	0.0940276	0.0468549	0.163184	0.824735	-0.689082	-0.242393	0.400004	0.641636	0.100487	0.570778	-0.0768989	-0.0238381	-0.262215	-0.697593	-0.784015	-0.254297	-0.0348172	-0.195424	0.285752	0.514552	0.693173	0.130093	-0.450609	-0.15607	-0.00126215	0.123066	0.132121	0.0587088	0.563001	0.326155	0.0863494	0.812851	0.139514	0.856382	0.955321	0.530418	0.0544052	0.0212848	0.543351	0.93477	0.642802	0.492667	0.191982	0.0566155	0.758813
gene-pgaptmp_000436	ghoT	turquoise	-0.694303	0.70629	-0.0852869	0.0560457	0.0502088	0.840861	-0.720633	-0.411064	0.311984	0.520522	0.287611	0.606666	0.0704643	0.282379	-0.134542	-0.712689	-0.490506	0.0516667	0.0039529	0.0309703	0.566708	0.624815	0.537772	0.22165	-0.708344	-0.362559	-0.198521	-0.208452	-0.179307	0.0437259	0.311677	0.45188	0.185982	0.489731	0.110785	0.868316	0.498012	0.750762	0.0472496	0.21717	0.903297	0.992588	0.941968	0.143007	0.097667	0.169215	0.597818
gene-pgaptmp_000437	lysS	brown	0.961265	-0.19502	-0.664762	0.000141102	0.643503	0.072095	0.26552	-0.18227	-0.286543	-0.970418	-0.628085	-0.61427	0.374271	0.582397	0.698169	0.927427	0.815376	-0.145431	-0.634343	0.0544626	-0.490608	-0.16701	-0.338528	0.43859	0.381368	0.0303787	-0.425348	-0.122137	0.289193	0.525054	0.665738	0.491416	6.32871e-05	0.0954033	0.105173	0.361022	0.129806	0.0541213	0.000904329	0.0136348	0.731137	0.0911576	0.898084	0.217061	0.692631	0.412087	0.277018
gene-pgaptmp_000438	dtpC	grey60	-0.410011	-0.180172	0.546896	0.313043	0.669418	0.160691	-0.367311	0.12745	0.169014	0.585447	-0.178467	-0.249431	-0.882251	-0.610015	-0.315897	-0.335416	-0.684329	-0.435238	0.2581	-0.106275	0.264212	0.0429192	0.624644	0.101406	0.491673	0.412552	0.903975	0.684485	-0.174786	0.37073	0.763607	0.689083	0.127322	0.672411	0.551353	0.00372948	0.108293	0.445918	0.416673	0.0611973	0.281132	0.537124	0.802229	0.527176	0.919625	0.0977861	0.811163
gene-pgaptmp_000439	cadA	grey	0.215052	-0.340545	0.148197	0.609037	0.409127	0.726173	0.132389	0.434254	0.476255	-0.0805686	-0.15147	0.191155	0.117495	0.148562	-0.219968	0.300396	-0.0550452	-0.387422	-0.397536	-0.537124	-0.552286	-0.426263	-0.138754	0.0498853	-0.0514564	-0.299304	-0.0986663	0.354808	0.771191	0.754655	0.282345	0.232863	0.849586	0.720308	0.65022	0.781716	0.725519	0.600671	0.469724	0.896999	0.342999	0.329427	0.169829	0.155768	0.292295	0.743157	0.90662
gene-pgaptmp_000440	cadB	magenta	0.0574854	-0.633035	0.581618	0.892452	0.092036	0.130444	0.139432	0.643697	0.45523	0.210514	-0.130725	-0.0650293	-0.460821	-0.309129	-0.455366	0.182219	-0.288567	-0.475524	-0.0772991	-0.50873	-0.344128	-0.578651	-0.00071658	-0.0320004	0.293718	-0.0458569	0.501001	0.701716	0.510654	0.741934	0.0850179	0.257037	0.616792	0.757669	0.878413	0.250491	0.45625	0.256876	0.665828	0.488224	0.233684	0.855641	0.197932	0.403892	0.132893	0.998656	0.94004
gene-pgaptmp_000441	cadC	turquoise	-0.921528	0.158041	0.666199	0.00113806	0.708571	0.0712587	-0.334696	0.235139	0.476487	0.976447	0.605498	0.668523	-0.31291	-0.390915	-0.768563	-0.903823	-0.852105	0.0235132	0.450384	-0.250262	0.403235	0.105186	0.399107	-0.30501	-0.52271	-0.293375	0.285694	0.178731	-0.18025	0.417736	0.575096	0.232603	3.20907e-05	0.111661	0.0699181	0.450467	0.338282	0.0258608	0.00206675	0.00721668	0.955929	0.262778	0.549983	0.321893	0.804227	0.327343	0.462586
gene-pgaptmp_000442	NA	turquoise	-0.841159	0.0224698	0.729886	0.00886343	0.957883	0.0398279	0.0139619	0.384626	0.31673	0.89294	0.825751	0.696052	-0.163387	-0.499675	-0.828035	-0.846392	-0.648359	0.295983	0.647654	-0.165143	0.336041	-0.0806366	0.0483363	-0.607658	-0.560105	-0.29883	0.186521	-0.0106831	-0.274551	0.973825	0.346795	0.444654	0.00282674	0.0115584	0.0551699	0.699057	0.207374	0.0111301	0.00804923	0.0820503	0.476593	0.0824951	0.695941	0.415749	0.849461	0.90951	0.110043
gene-pgaptmp_000443	NA	red	0.182504	-0.14119	-0.0220463	0.665327	0.738765	0.958677	0.746932	0.250378	-0.26102	-0.258735	0.649329	0.258719	0.623195	0.104651	-0.101738	0.0933229	0.608397	0.769205	0.334201	0.182506	-0.127464	-0.354236	-0.881713	-0.608445	-0.412884	-0.32554	-0.54029	-0.671491	-0.269097	0.0332171	0.549793	0.532363	0.536087	0.0814406	0.536113	0.0987996	0.805207	0.810553	0.826033	0.109492	0.0256595	0.418468	0.665324	0.763582	0.389279	0.00377926	0.109457
gene-pgaptmp_000444	yjdC	brown	0.70682	-0.702632	0.0704331	0.0499598	0.0519494	0.868374	0.191327	0.46606	0.355332	-0.421183	-0.576963	-0.402587	-0.0836441	0.264992	-0.0233831	0.759752	0.165405	-0.687921	-0.695732	-0.638971	-0.677534	-0.641991	-0.0997982	0.387388	0.288528	-0.335385	-0.0931394	0.57972	0.812243	0.649921	0.244434	0.387708	0.298707	0.134297	0.322746	0.843897	0.52591	0.956173	0.0287207	0.695475	0.0593107	0.0553295	0.0880888	0.0648619	0.0861191	0.814117	0.343045
gene-pgaptmp_000445	dsbD	yellow	0.827514	-0.0410501	-0.699101	0.0112269	0.923117	0.0536634	-0.00561213	-0.410071	-0.413977	-0.865918	-0.847074	-0.790906	0.0790137	0.384788	0.838454	0.820273	0.612651	-0.292929	-0.572052	0.219206	-0.28388	0.103954	-0.00376975	0.576759	0.648937	0.397633	-0.116113	0.0275611	0.179774	0.989477	0.312965	0.307917	0.00543658	0.0079468	0.0194201	0.852465	0.346574	0.00930401	0.0126277	0.106355	0.481368	0.13843	0.601965	0.49563	0.806486	0.992932	0.134468
gene-pgaptmp_000446	cutA	greenyellow	0.299463	-0.406498	0.13865	0.471173	0.317617	0.743344	0.360267	0.336827	-0.00352354	-0.142592	-0.241239	-0.150523	0.0378921	-0.279316	-0.0878419	0.314258	-0.0509287	-0.292711	-0.137711	-0.317553	-0.576884	-0.378196	-0.138817	-0.203625	0.321584	0.141291	-0.00602606	0.289523	0.498569	0.380673	0.414591	0.993393	0.736242	0.56492	0.722003	0.92902	0.502885	0.836142	0.448412	0.904674	0.48171	0.745038	0.443405	0.134364	0.355598	0.743043	0.628626
gene-pgaptmp_000447	dcuA	green	0.0806589	0.760736	-0.832879	0.849419	0.0283923	0.0102552	-0.446142	-0.9734	-0.647894	-0.409779	-0.379533	-0.341412	0.129318	0.277252	0.883619	0.0319904	0.336123	0.223438	-0.0625733	0.773594	0.497769	0.860057	0.287827	0.411699	0.208272	0.571495	-0.119236	-0.491136	-0.486792	0.267857	4.61192e-05	0.0823435	0.313343	0.353761	0.407857	0.760218	0.506178	0.00360484	0.940059	0.415628	0.594789	0.882981	0.0243103	0.209392	0.00615269	0.489389	0.310856
gene-pgaptmp_000448	aspA	green	-0.19958	0.945463	-0.766953	0.635606	0.00038912	0.0263697	-0.613115	-0.961295	-0.380784	-0.153391	-0.191427	0.0408355	0.26383	0.37031	0.678289	-0.255374	0.0790616	0.206926	-0.0922981	0.599552	0.505467	0.958406	0.424994	0.379717	-0.13704	0.317413	-0.265807	-0.521865	-0.392952	0.106015	0.000140786	0.352044	0.716871	0.649747	0.923519	0.527795	0.366533	0.0644487	0.541584	0.852376	0.622946	0.827921	0.116184	0.201307	0.000174338	0.29389	0.353508
gene-pgaptmp_000449	fxsA	turquoise	-0.783928	0.769741	-0.068574	0.0213091	0.0254925	0.871826	-0.730129	-0.459625	0.269723	0.586911	0.243838	0.559347	-0.0326574	0.108189	-0.0889334	-0.782838	-0.563719	0.0628917	0.133543	0.12917	0.513204	0.711346	0.624183	0.159145	-0.430847	-0.0260637	0.0913087	-0.127487	-0.307004	0.0397281	0.251884	0.518262	0.126139	0.560604	0.149445	0.938811	0.798724	0.834127	0.0216143	0.145602	0.882389	0.752568	0.760486	0.193351	0.047862	0.0981081	0.706604
gene-pgaptmp_000450	yjeH	turquoise	-0.922882	0.551367	0.274083	0.00108131	0.156601	0.511251	-0.543838	-0.149988	0.372543	0.822819	0.424193	0.687633	-0.126088	-0.202561	-0.416497	-0.908733	-0.776255	0.0482206	0.322873	-0.047243	0.392847	0.479743	0.552382	-0.135433	-0.432727	-0.0427961	0.221982	0.0210699	-0.220634	0.163521	0.722962	0.363421	0.0121232	0.294899	0.0594609	0.766078	0.630459	0.304681	0.00177284	0.0235139	0.909726	0.435371	0.911551	0.335687	0.22897	0.155681	0.749151
gene-pgaptmp_000451	groS	black	-0.273113	0.341258	-0.0969783	0.512808	0.408083	0.819303	-0.911728	-0.363666	0.412347	0.303765	-0.533142	-0.0414609	-0.409429	0.20437	0.0764248	-0.22824	-0.631775	-0.726495	-0.47302	-0.263822	0.198122	0.48169	0.958443	0.731899	0.0438455	-0.0237195	0.230235	0.504852	0.244506	0.00160772	0.375861	0.310018	0.464507	0.173632	0.92235	0.313797	0.627342	0.857261	0.586679	0.0928866	0.0412306	0.236503	0.527807	0.638128	0.226813	0.000173878	0.0390087
gene-pgaptmp_000452	groL	yellow	0.771134	0.211488	-0.901211	0.025061	0.615125	0.00223521	0.0139145	-0.564299	-0.460046	-0.935359	-0.589458	-0.552098	0.426635	0.661191	0.909183	0.714794	0.81173	0.0316739	-0.54031	0.361237	-0.165162	0.243266	-0.174549	0.521994	0.282917	0.170315	-0.466986	-0.370945	0.00375263	0.973914	0.145097	0.251392	0.000642933	0.124096	0.155939	0.291827	0.0741981	0.00174733	0.0462998	0.0144164	0.940651	0.166819	0.379297	0.695907	0.561551	0.679307	0.184518
gene-pgaptmp_000453	yjeI	lightcyan	0.041374	0.690998	-0.728004	0.922512	0.057723	0.0406028	-0.198443	-0.842863	-0.72225	-0.393004	-0.0131504	-0.214693	0.252664	0.277427	0.749232	-0.0347301	0.528655	0.583162	0.178608	0.882768	0.622393	0.717058	-0.0426662	0.162543	-0.021073	0.390276	-0.237	-0.747452	-0.720643	0.637573	0.0085929	0.0430289	0.335478	0.975346	0.60965	0.546032	0.505899	0.0323808	0.934933	0.177971	0.12918	0.672164	0.00368207	0.0993628	0.0452914	0.920098	0.700557
gene-pgaptmp_000454	yjeJ	turquoise	-0.915943	0.220851	0.598393	0.00139276	0.599173	0.117078	-0.38342	0.105222	0.336652	0.939558	0.571387	0.53558	-0.39075	-0.406258	-0.653493	-0.910139	-0.789336	0.0898126	0.517535	-0.0876414	0.549942	0.210549	0.440992	-0.251074	-0.431229	-0.172054	0.361906	0.123006	-0.378794	0.348439	0.80416	0.414849	0.00052729	0.138995	0.171298	0.338505	0.31793	0.0788532	0.00169398	0.0198355	0.832505	0.188972	0.836512	0.157898	0.616732	0.274087	0.548647
gene-pgaptmp_000455	epmB	turquoise	-0.831516	-0.00200078	0.745731	0.0104969	0.996249	0.0336591	0.0504196	0.385428	0.236359	0.868554	0.835144	0.645184	-0.229232	-0.56719	-0.796766	-0.81772	-0.59021	0.353855	0.72713	-0.0656756	0.414139	-0.0884441	-0.0135851	-0.641964	-0.499561	-0.205096	0.271263	-0.0236533	-0.318697	0.905623	0.345704	0.573056	0.00513279	0.00986176	0.0840645	0.58501	0.142591	0.0179173	0.0131466	0.123497	0.389826	0.0409657	0.877212	0.307708	0.83503	0.974531	0.0861365
gene-pgaptmp_000456	efp	turquoise	-0.728951	0.448975	0.203019	0.0402115	0.264461	0.629669	-0.124448	-0.271445	-0.399542	0.531247	0.638834	0.299001	-0.196206	-0.49179	-0.156229	-0.752853	-0.232244	0.656128	0.841396	0.62501	0.875756	0.457479	0.0403635	-0.466687	-0.299124	0.278701	0.233876	-0.449115	-0.798953	0.769059	0.515489	0.326767	0.175457	0.088179	0.471891	0.641447	0.215784	0.711802	0.0310907	0.579947	0.0772413	0.0088254	0.0975308	0.00435907	0.254393	0.924401	0.243714
gene-pgaptmp_000457	ecnA	lightyellow	-0.507961	0.302532	0.151802	0.198724	0.466413	0.719714	0.23371	-0.177959	-0.608763	0.305182	0.618902	0.16965	-0.0691134	-0.631556	-0.0464245	-0.532288	0.0163993	0.798015	0.936829	0.726296	0.617033	0.294971	-0.260777	-0.694743	-0.0334177	0.537395	0.264521	-0.522631	-0.789523	0.577489	0.673304	0.109221	0.46232	0.101837	0.687958	0.870824	0.0930345	0.913079	0.174453	0.969257	0.0176065	0.000600749	0.041314	0.103176	0.478173	0.532759	0.0558248
gene-pgaptmp_000458	ecnB	brown	0.903466	-0.589734	-0.21835	0.00208929	0.123876	0.60342	0.652879	0.251153	-0.295589	-0.799901	-0.284212	-0.586636	0.210323	0.234905	0.328395	0.884547	0.826332	0.0538704	-0.270219	0.00795238	-0.473257	-0.572863	-0.673001	0.039029	0.37736	-0.0320429	-0.233616	-0.0665589	0.175804	0.079232	0.548515	0.477208	0.017144	0.495104	0.126361	0.617119	0.575487	0.427097	0.00352188	0.0114485	0.899188	0.517463	0.98509	0.236236	0.137743	0.0673774	0.926895
gene-pgaptmp_000459	sugE	red	0.560346	-0.309722	-0.191467	0.148562	0.455342	0.649676	0.801524	0.240325	-0.331539	-0.593383	0.300082	-0.0506526	0.609072	0.234864	0.130998	0.489407	0.827664	0.562506	0.0582719	0.141189	-0.318585	-0.465551	-0.932163	-0.389815	-0.165298	-0.257741	-0.573989	-0.548977	-0.0417457	0.0167521	0.56644	0.422414	0.120985	0.470212	0.905189	0.108991	0.575556	0.757175	0.218361	0.0111989	0.146663	0.890987	0.738767	0.441842	0.245019	0.000741263	0.339764
gene-pgaptmp_000460	blc	brown	0.779784	-0.401298	-0.296161	0.0224832	0.324444	0.476314	0.0469483	0.126731	0.206038	-0.611179	-0.713124	-0.42959	0.136554	0.494237	0.285142	0.794362	0.293516	-0.640633	-0.844521	-0.478337	-0.64402	-0.351682	-0.0124912	0.549267	0.249219	-0.273505	-0.325994	0.361258	0.757096	0.912101	0.764912	0.624473	0.107434	0.0470527	0.288132	0.747126	0.213156	0.493631	0.0185247	0.48045	0.0870018	0.00833469	0.230535	0.0848103	0.39295	0.976582	0.158515
gene-pgaptmp_000461	ampC	blue	-0.420803	0.721828	-0.345451	0.299189	0.0432099	0.401966	-0.246558	-0.368761	0.123774	0.171244	0.431576	0.760591	0.696044	0.414971	-0.000865607	-0.504057	-0.108469	0.360707	-0.0305664	0.0543556	0.131746	0.489282	0.0534761	-0.112508	-0.824906	-0.414286	-0.703939	-0.609907	-0.0498765	0.556097	0.368698	0.770283	0.685139	0.285661	0.0284404	0.055174	0.306638	0.998377	0.202775	0.79821	0.380049	0.942724	0.898284	0.75582	0.218496	0.899923	0.790821
gene-pgaptmp_000462	frdD	yellow	0.35022	0.554929	-0.868176	0.395056	0.153384	0.00517569	-0.318083	-0.857045	-0.59736	-0.625335	-0.426597	-0.479386	0.180399	0.500891	0.91838	0.294735	0.592793	0.208778	-0.224333	0.690377	0.400693	0.642683	0.102474	0.534829	0.192258	0.352307	-0.235799	-0.488836	-0.435581	0.442601	0.00654296	0.117877	0.0973048	0.291876	0.229367	0.669019	0.206093	0.0012775	0.478542	0.12145	0.619768	0.593275	0.0580414	0.325243	0.0856711	0.809202	0.172016
gene-pgaptmp_000463	frdC	yellow	0.291748	0.678557	-0.939505	0.483221	0.0643021	0.000528677	-0.369373	-0.919068	-0.564069	-0.604987	-0.40847	-0.348002	0.306068	0.553219	0.930485	0.22934	0.541107	0.211119	-0.269303	0.666436	0.363645	0.730168	0.139582	0.521638	0.0864943	0.31737	-0.354449	-0.552245	-0.360737	0.367842	0.00124614	0.145297	0.112046	0.315045	0.398263	0.460955	0.154924	0.000796614	0.584827	0.166072	0.615756	0.51894	0.0711213	0.37589	0.0397122	0.741663	0.184871
gene-pgaptmp_000464	frdB	yellow	0.310206	0.600797	-0.878253	0.4546	0.115229	0.0041095	-0.484038	-0.904748	-0.501331	-0.568991	-0.560861	-0.485839	0.102409	0.518374	0.926043	0.269235	0.447175	0.0263857	-0.338337	0.60422	0.384369	0.716851	0.295378	0.668546	0.229217	0.367381	-0.183434	-0.353534	-0.325416	0.224224	0.00200916	0.20563	0.141042	0.148108	0.222247	0.809321	0.188129	0.000956013	0.519048	0.266616	0.95055	0.412369	0.112625	0.347145	0.0453831	0.477537	0.0699051
gene-pgaptmp_000465	frdA	yellow	0.36496	0.560301	-0.886731	0.374037	0.148601	0.00333141	-0.308203	-0.886108	-0.681187	-0.641522	-0.55067	-0.539818	0.139288	0.34886	0.97929	0.325642	0.52587	0.126252	-0.215684	0.713056	0.322904	0.682272	0.157496	0.490621	0.359653	0.566275	-0.153178	-0.414992	-0.335722	0.457671	0.00338505	0.0628762	0.0864235	0.157235	0.167283	0.742194	0.397022	2.18639e-05	0.431212	0.180692	0.765781	0.607959	0.0470834	0.435324	0.0622933	0.709542	0.217046
gene-pgaptmp_000466	epmA	turquoise	-0.927714	0.141549	0.688224	0.000893817	0.73812	0.0591532	-0.103341	0.255648	0.231181	0.936627	0.758707	0.665977	-0.256537	-0.594908	-0.746905	-0.915619	-0.72504	0.279076	0.704182	-0.0456059	0.454887	0.0765932	0.168518	-0.58232	-0.474401	-0.110707	0.301094	0.00317653	-0.317043	0.807611	0.541136	0.581731	0.000606429	0.0290725	0.0713873	0.53968	0.119788	0.0332271	0.00140858	0.0418415	0.503267	0.0512074	0.914608	0.25744	0.856948	0.689959	0.129868
gene-pgaptmp_000467	yjeM	turquoise	-0.900264	0.127343	0.677878	0.0022984	0.763801	0.0646736	-0.0957074	0.296059	0.317582	0.917002	0.799853	0.737284	-0.169416	-0.473225	-0.785896	-0.895872	-0.692913	0.277819	0.627022	-0.126116	0.415701	0.0273889	0.125279	-0.553224	-0.603423	-0.280407	0.177622	-0.0272156	-0.255778	0.821641	0.476474	0.443361	0.00134187	0.0171558	0.0368689	0.68837	0.236272	0.0207652	0.00260673	0.0567474	0.505273	0.0961363	0.766028	0.305701	0.948672	0.767548	0.15492
gene-pgaptmp_000468	yjeN	blue	0.246386	0.534543	-0.754917	0.556382	0.172289	0.0303693	0.178789	-0.466476	-0.340325	-0.541652	0.149524	0.259831	0.928388	0.587583	0.514576	0.14057	0.618237	0.54036	-0.165238	0.346906	-0.114796	0.328185	-0.419634	-0.0718619	-0.425988	-0.148821	-0.868761	-0.84292	-0.0847141	0.671846	0.243956	0.409449	0.16556	0.723793	0.5343	0.000869496	0.125599	0.191958	0.739882	0.102312	0.166773	0.695773	0.399852	0.78664	0.42741	0.300675	0.865722
gene-pgaptmp_000469	yjeO	black	-0.621211	0.425863	0.129765	0.100197	0.292797	0.759409	-0.72549	-0.367139	0.0782367	0.586269	-0.172296	0.0380756	-0.546064	-0.343889	-0.0569742	-0.587346	-0.753673	-0.325686	0.146973	0.0881936	0.48063	0.585578	0.852974	0.23142	0.1351	0.378137	0.514967	0.322737	-0.201427	0.0416522	0.370971	0.853904	0.126657	0.683281	0.928677	0.161458	0.404239	0.893404	0.125789	0.0308029	0.431147	0.728368	0.835493	0.227986	0.127215	0.00709516	0.58133
gene-pgaptmp_000470	mscM	yellow	0.645781	0.338268	-0.915872	0.0836837	0.412469	0.00139618	-0.143808	-0.720896	-0.575298	-0.847874	-0.659925	-0.628899	0.253534	0.518661	0.987302	0.602991	0.696964	0.0130563	-0.437759	0.51708	0.0290567	0.434942	0.00317077	0.56235	0.403693	0.398916	-0.284849	-0.337294	-0.122554	0.734055	0.0436119	0.135691	0.00782769	0.0749524	0.0948452	0.544602	0.187841	5.06957e-06	0.113556	0.0547168	0.975522	0.278035	0.189429	0.945549	0.281497	0.994055	0.146799
gene-pgaptmp_000471	asd	lightgreen	0.727758	-0.248417	-0.40251	0.0407048	0.553027	0.322847	0.0658743	-0.262046	-0.527314	-0.690797	-0.811025	-0.956443	-0.292302	-0.013364	0.690441	0.7528	0.475873	-0.302888	-0.294959	0.29539	-0.114689	-0.00581341	0.0159326	0.426757	0.869038	0.62056	0.252698	0.211306	0.0462193	0.876843	0.530692	0.179278	0.057826	0.0145707	0.000199905	0.482352	0.974946	0.0580082	0.0311091	0.233292	0.465863	0.478191	0.477519	0.786836	0.9891	0.970131	0.291674
gene-pgaptmp_000472	rsgA	red	0.134523	0.269765	-0.390086	0.750796	0.518194	0.339399	0.547137	-0.26328	-0.738503	-0.401677	0.451466	0.0798317	0.596167	-0.0143934	0.353533	0.0467033	0.688885	0.908416	0.461113	0.691724	0.199618	0.142251	-0.72743	-0.548353	-0.20429	0.206026	-0.475889	-0.905857	-0.492835	0.160469	0.528687	0.0363944	0.323945	0.261491	0.85095	0.118805	0.973016	0.390288	0.912559	0.0588104	0.00179091	0.250151	0.057352	0.635541	0.736856	0.040841	0.159352
gene-pgaptmp_000473	orn	red	0.769996	-0.374216	-0.31449	0.025413	0.361098	0.448059	0.348902	-0.108219	-0.598529	-0.735785	-0.464661	-0.879538	-0.145297	0.0500639	0.568101	0.756333	0.732369	0.0456771	-0.10695	0.372866	-0.02351	-0.204215	-0.352715	0.21411	0.630635	0.367543	0.0779906	-0.0501692	-0.180782	0.396961	0.798669	0.116973	0.0374572	0.246044	0.00398478	0.731378	0.906287	0.141806	0.029881	0.0388189	0.914474	0.800993	0.362972	0.955935	0.627609	0.391463	0.610644
gene-pgaptmp_000474	NA	pink	-0.646754	0.248597	0.329877	0.0830652	0.552728	0.424887	0.127534	0.0996736	-0.0030799	0.52752	0.918003	0.653226	0.175168	-0.189973	-0.469782	-0.695972	-0.145601	0.700721	0.665218	0.214165	0.4995	0.0821532	-0.261541	-0.589713	-0.703698	-0.311872	-0.141978	-0.504056	-0.53485	0.763454	0.814346	0.994225	0.179078	0.0012949	0.0790179	0.678216	0.652277	0.240177	0.05521	0.730832	0.052873	0.0718289	0.61055	0.207559	0.846654	0.531515	0.123893
gene-pgaptmp_000475	NA	pink	-0.65195	0.322691	0.260432	0.0798062	0.435645	0.533321	0.0897842	0.0461538	0.0175572	0.509571	0.916158	0.704138	0.257781	-0.109958	-0.437816	-0.711172	-0.13988	0.705442	0.613268	0.205091	0.480543	0.135563	-0.241018	-0.558745	-0.765121	-0.355186	-0.226953	-0.553221	-0.517936	0.832557	0.913585	0.967087	0.197066	0.00138232	0.0512286	0.537647	0.795485	0.277965	0.0479416	0.741126	0.0506094	0.105904	0.626101	0.228082	0.748916	0.565286	0.149979
gene-pgaptmp_000476	NA	turquoise	-0.920244	0.162842	0.660249	0.00119368	0.700027	0.0747587	-0.202902	0.261169	0.40757	0.94039	0.74863	0.727293	-0.215807	-0.393705	-0.773198	-0.909819	-0.728823	0.208577	0.560514	-0.160024	0.422091	0.0689453	0.225746	-0.435146	-0.580532	-0.29841	0.236867	0.0361125	-0.273471	0.629871	0.532119	0.316217	0.000506141	0.0325986	0.040898	0.607749	0.334538	0.0244299	0.00171173	0.0402645	0.620113	0.148414	0.705037	0.297555	0.871137	0.590888	0.281245
gene-pgaptmp_000477	NA	turquoise	-0.817168	-0.00137605	0.732274	0.0132605	0.99742	0.0388576	-0.086037	0.405094	0.43759	0.902337	0.729951	0.710421	-0.182809	-0.41832	-0.854711	-0.812425	-0.727307	0.131138	0.493724	-0.301835	0.293498	-0.0967418	0.145637	-0.484792	-0.615424	-0.418118	0.132278	0.093201	-0.10421	0.839475	0.319453	0.278241	0.00216152	0.0398013	0.0482861	0.664793	0.302349	0.00685605	0.0142653	0.0408921	0.756921	0.213706	0.467494	0.480477	0.819738	0.730768	0.223394
gene-pgaptmp_000478	queG	greenyellow	0.404313	-0.932563	0.570934	0.320477	0.000728469	0.139381	0.380998	0.763213	0.298409	-0.0355581	-0.309123	-0.380573	-0.463515	-0.34732	-0.382932	0.497173	-0.106516	-0.572287	-0.185383	-0.584157	-0.542747	-0.81811	-0.147408	-0.0310899	0.483706	-0.0527653	0.404259	0.765805	0.605117	0.35175	0.0275753	0.472811	0.933385	0.456259	0.352332	0.247367	0.399251	0.349105	0.210024	0.801788	0.138231	0.660289	0.128369	0.164537	0.0130664	0.727588	0.941744
gene-pgaptmp_000479	nnr	brown	0.929598	-0.630721	-0.200737	0.000826941	0.0936017	0.633606	0.560961	0.257072	-0.262091	-0.788329	-0.530764	-0.669482	0.07446	0.100048	0.363557	0.953372	0.661302	-0.212562	-0.380164	-0.0850167	-0.593207	-0.555123	-0.503186	0.112545	0.584707	0.157215	-0.0883173	0.17011	0.432522	0.14802	0.538805	0.53062	0.0201049	0.175924	0.0693696	0.860903	0.813658	0.376015	0.000244662	0.0741321	0.613289	0.352894	0.84136	0.121123	0.15321	0.203685	0.790754
gene-pgaptmp_000480	tsaE	brown	0.963566	-0.322514	-0.539325	0.000117629	0.43591	0.167747	0.387493	-0.118841	-0.46396	-0.951629	-0.613893	-0.766854	0.183391	0.316143	0.686125	0.949762	0.836821	-0.0770986	-0.42613	0.193361	-0.392825	-0.234044	-0.41645	0.30083	0.577082	0.25707	-0.204722	-0.0759188	0.175628	0.342902	0.779262	0.246853	0.000272783	0.105448	0.026401	0.663773	0.445544	0.0602497	0.000305157	0.00957654	0.856012	0.292462	0.646384	0.335717	0.576929	0.30474	0.469051
gene-pgaptmp_000481	amiB	blue	0.774664	-0.0142318	-0.678649	0.0239879	0.973319	0.0642521	0.451813	-0.143062	-0.284701	-0.88913	-0.186827	-0.165884	0.779739	0.642085	0.557331	0.706357	0.886031	0.244024	-0.44677	0.10886	-0.482953	-0.149976	-0.629134	0.090688	-0.0607631	-0.190284	-0.770361	-0.511546	0.235782	0.261079	0.735396	0.49433	0.00313007	0.657765	0.694626	0.0224962	0.0860584	0.151236	0.0501774	0.0033917	0.560294	0.267102	0.797494	0.225418	0.722984	0.0946844	0.83089
gene-pgaptmp_000482	mutL	red	0.863248	0.0549674	-0.82708	0.00575567	0.897144	0.0113079	0.149575	-0.429491	-0.459931	-0.981898	-0.594335	-0.594499	0.416656	0.603165	0.858033	0.816707	0.858666	0.010371	-0.540492	0.299224	-0.265441	0.087757	-0.287621	0.453682	0.33183	0.155977	-0.45939	-0.316996	0.0976657	0.723702	0.288255	0.251527	1.46294e-05	0.120237	0.120109	0.304476	0.113424	0.00641318	0.0133562	0.00633092	0.980556	0.166649	0.471544	0.525183	0.836298	0.489714	0.258863
gene-pgaptmp_000483	miaA	brown	0.6042	-0.077706	-0.462707	0.11264	0.854887	0.248302	-0.380601	-0.351482	-0.10006	-0.544285	-0.994471	-0.778978	-0.30932	0.307392	0.635016	0.648218	0.179499	-0.683625	-0.679353	-0.0190429	-0.158983	0.149607	0.428737	0.824078	0.670633	0.32777	0.174416	0.435171	0.324812	0.352294	0.393237	0.813636	0.163106	4.20831e-07	0.0227162	0.455957	0.458917	0.0907074	0.0821389	0.670599	0.0615711	0.0638688	0.964303	0.706892	0.723644	0.289196	0.0118787
gene-pgaptmp_000484	hfq	yellow	0.65977	0.24806	-0.838176	0.0750451	0.553616	0.00935008	-0.0555972	-0.671033	-0.684204	-0.848298	-0.626736	-0.71409	0.153665	0.382655	0.971246	0.625952	0.737127	0.0757838	-0.313892	0.600766	0.10787	0.37544	-0.0759932	0.477512	0.477692	0.485485	-0.189968	-0.334723	-0.193708	0.89597	0.0684871	0.0612637	0.00776502	0.0963333	0.0466162	0.716382	0.349483	5.81625e-05	0.0968763	0.0369302	0.858448	0.448969	0.115252	0.799307	0.359403	0.85806	0.231456
gene-pgaptmp_000485	hflX	yellow	0.534396	0.0784501	-0.556428	0.172429	0.853508	0.152041	-0.267075	-0.507301	-0.428033	-0.579376	-0.894934	-0.790154	-0.245818	0.102213	0.773391	0.565902	0.272271	-0.411887	-0.412251	0.299853	-0.0248932	0.30996	0.313635	0.594376	0.754578	0.641282	0.204331	0.201875	0.107985	0.522537	0.199406	0.290076	0.132293	0.00267587	0.0196183	0.557322	0.809681	0.0243717	0.143704	0.514161	0.310613	0.310143	0.470566	0.953345	0.454977	0.449361	0.120205
gene-pgaptmp_000486	hflK	yellow	0.705637	0.196759	-0.8279	0.050517	0.640488	0.011155	0.000757462	-0.610182	-0.641349	-0.872155	-0.680252	-0.710824	0.18509	0.353462	0.959681	0.679957	0.71895	0.00926631	-0.360166	0.522687	-0.0525781	0.315269	-0.0891077	0.447959	0.558688	0.532187	-0.170483	-0.265715	-0.0825684	0.99858	0.10817	0.0865355	0.00473581	0.063381	0.0481012	0.660801	0.39039	0.000158946	0.0635407	0.0444588	0.982627	0.380816	0.183831	0.901598	0.446873	0.833805	0.265676
gene-pgaptmp_000487	hflC	yellow	0.593581	0.327997	-0.858911	0.12083	0.427691	0.0062993	-0.0467947	-0.710721	-0.713892	-0.815895	-0.583551	-0.653812	0.197943	0.335023	0.983239	0.557858	0.71401	0.138076	-0.247936	0.652647	0.0970993	0.438447	-0.074487	0.405844	0.493708	0.574712	-0.16785	-0.383339	-0.239263	0.912388	0.0481483	0.0467057	0.0135257	0.128863	0.0786569	0.638437	0.417253	1.16248e-05	0.150766	0.0466525	0.744379	0.553819	0.0793749	0.81908	0.277192	0.860853	0.318472
gene-pgaptmp_000488	yjeT	turquoise	-0.631346	0.019396	0.545297	0.0931772	0.963642	0.162168	-0.25376	0.00396826	-0.159793	0.6749	0.13546	-0.094025	-0.804002	-0.849508	-0.300866	-0.568467	-0.629624	-0.018636	0.662249	0.260685	0.592171	0.21446	0.43835	-0.24311	0.333197	0.587614	0.859007	0.333293	-0.449314	0.544232	0.99256	0.70545	0.0663167	0.749103	0.824739	0.0161648	0.00758798	0.468994	0.141492	0.0943488	0.965066	0.0735712	0.532908	0.121941	0.610046	0.277311	0.561811
gene-pgaptmp_000489	purA	green	-0.467497	0.871838	-0.453696	0.242786	0.00476987	0.258847	-0.386275	-0.810499	-0.567885	0.108781	0.165386	0.118498	0.096077	-0.0948789	0.453249	-0.516233	-0.00974399	0.527147	0.434264	0.808347	0.711573	0.891404	0.256198	-0.063829	-0.0829845	0.55311	0.0173656	-0.601671	-0.719621	0.344554	0.0146865	0.141992	0.797639	0.69551	0.779887	0.820961	0.823167	0.259376	0.190282	0.981731	0.179442	0.282333	0.0151662	0.0477582	0.00294662	0.540234	0.880645
gene-pgaptmp_000490	nsrR	darkred	0.608313	-0.598351	0.0542587	0.109555	0.117111	0.898464	0.951209	0.454477	-0.388044	-0.522104	0.164436	-0.247974	0.341359	-0.158782	0.015137	0.569964	0.670359	0.375553	0.160452	0.0462375	-0.472149	-0.66365	-0.90468	-0.534125	0.182438	0.00799427	-0.272038	-0.250422	0.0865289	0.000279858	0.257925	0.342157	0.184409	0.697196	0.553757	0.407935	0.70725	0.971622	0.140209	0.0688697	0.359247	0.704277	0.913428	0.237489	0.0727459	0.00201335	0.172689
gene-pgaptmp_000491	rnr	red	0.755207	0.211298	-0.886775	0.0302692	0.615451	0.00332764	0.169661	-0.532619	-0.58042	-0.950345	-0.483786	-0.498949	0.506132	0.535802	0.902886	0.698053	0.869092	0.181231	-0.397813	0.453039	-0.186289	0.217915	-0.326297	0.322612	0.289908	0.272344	-0.485193	-0.479019	-0.0235554	0.687938	0.174135	0.13143	0.000294789	0.224501	0.208141	0.200617	0.171087	0.00212621	0.0541786	0.00507216	0.66756	0.329059	0.259625	0.658705	0.60416	0.430232	0.435763
gene-pgaptmp_000492	rlmB	yellow	0.428804	0.445262	-0.828796	0.289113	0.268917	0.0109897	0.0245458	-0.738131	-0.780116	-0.715764	-0.258043	-0.479367	0.316287	0.347069	0.900455	0.355811	0.777973	0.459573	-0.0194073	0.798442	0.287731	0.492547	-0.212683	0.227052	0.256031	0.464323	-0.267441	-0.649092	-0.532097	0.953995	0.0365388	0.0223877	0.0458664	0.537218	0.229388	0.445325	0.399616	0.00228556	0.387023	0.0230085	0.251945	0.96362	0.0175013	0.48954	0.21497	0.613082	0.588682
gene-pgaptmp_000493	yjfI	turquoise	-0.906846	0.140155	0.670953	0.00188232	0.740631	0.0685326	-0.122333	0.218184	0.203077	0.925948	0.694774	0.572786	-0.308683	-0.616556	-0.703438	-0.903717	-0.731707	0.247557	0.703788	-0.0265567	0.43503	0.102664	0.231354	-0.5419	-0.355809	-0.0237944	0.379576	0.0443814	-0.392599	0.772904	0.603703	0.62957	0.000959631	0.0558088	0.137808	0.456935	0.103519	0.0515629	0.00207339	0.0390864	0.554447	0.0513957	0.95023	0.281389	0.808854	0.581442	0.165329
gene-pgaptmp_000494	yjfJ	turquoise	-0.781054	0.192972	0.505624	0.0221193	0.64706	0.201144	-0.229481	0.0534076	0.042441	0.735175	0.480698	0.381804	-0.440033	-0.580031	-0.441804	-0.720024	-0.567498	0.213446	0.646583	0.195065	0.611025	0.217528	0.229658	-0.362192	-0.192824	0.190941	0.498553	0.0542543	-0.34324	0.58459	0.900051	0.920519	0.0376982	0.227911	0.350646	0.275256	0.131751	0.2731	0.0439902	0.142325	0.611778	0.0831733	0.643425	0.107547	0.604818	0.584293	0.377944
gene-pgaptmp_000495	yjfK	black	-0.620389	0.300192	0.254701	0.100779	0.470041	0.542688	-0.8085	-0.189868	0.445553	0.662289	-0.0338534	0.159663	-0.543027	-0.00578467	-0.272261	-0.594645	-0.737578	-0.38464	-0.0243183	-0.171222	0.501614	0.401884	0.842001	0.427757	-0.169356	-0.144988	0.402645	0.388497	-0.193504	0.0151319	0.652461	0.268566	0.0735478	0.936573	0.70568	0.164276	0.989154	0.514177	0.119994	0.036754	0.346776	0.954421	0.685178	0.205332	0.323672	0.00872905	0.290422
gene-pgaptmp_000496	yjfL	purple	-0.575643	0.563463	-0.0485918	0.135401	0.145826	0.909034	-0.174864	-0.0916861	0.350191	0.392996	0.569526	0.928134	0.567493	0.234492	-0.28318	-0.606165	-0.290451	0.309428	0.0841758	-0.113265	0.0347098	0.300383	0.0185421	-0.270886	-0.810148	-0.426021	-0.474761	-0.40982	0.0688419	0.678753	0.829049	0.395098	0.335488	0.140583	0.000878617	0.14233	0.576178	0.49674	0.11116	0.485258	0.455792	0.842914	0.789437	0.934971	0.469744	0.965242	0.516388
gene-pgaptmp_000497	yjfM	yellow	0.145821	0.721016	-0.851443	0.730436	0.0435599	0.00731024	-0.418166	-0.71766	-0.0431062	-0.416269	-0.245063	0.102857	0.591596	0.814391	0.636901	0.0738132	0.328868	0.0845884	-0.490112	0.223202	-0.00203129	0.617862	0.196975	0.517791	-0.238291	-0.102004	-0.564969	-0.472357	-0.082353	0.302546	0.0450252	0.919276	0.304972	0.558572	0.808499	0.122396	0.0138432	0.0894539	0.862102	0.42639	0.842152	0.217597	0.595188	0.996191	0.102581	0.640114	0.188714
gene-pgaptmp_000498	yjfC	grey60	-0.516228	-0.00288791	0.464616	0.190288	0.994585	0.246096	-0.0130989	0.0682146	-0.185156	0.504682	0.312863	-0.0221345	-0.58099	-0.699576	-0.251357	-0.45702	-0.310219	0.258609	0.726541	0.361223	0.490751	0.0978896	0.10186	-0.364808	0.29402	0.546073	0.777719	0.122969	-0.561449	0.975442	0.872494	0.660686	0.202124	0.450537	0.958511	0.130961	0.0534307	0.54818	0.254931	0.454579	0.536294	0.0412112	0.379317	0.216906	0.817626	0.810329	0.37425
gene-pgaptmp_000499	aidB	brown	0.939347	-0.629311	-0.210866	0.000532762	0.0945629	0.61619	0.417123	0.205614	-0.195994	-0.774351	-0.657369	-0.779021	-0.0621217	0.15527	0.403116	0.971044	0.611489	-0.343209	-0.463954	-0.112144	-0.55713	-0.509456	-0.344364	0.292278	0.68602	0.180785	0.0346144	0.295786	0.395984	0.303878	0.625202	0.641814	0.024082	0.0764885	0.0227036	0.883821	0.713514	0.322049	5.93865e-05	0.107207	0.405232	0.246859	0.791487	0.151415	0.197184	0.403548	0.482389
gene-pgaptmp_000500	yjfN	midnightblue	0.599758	0.367875	-0.904315	0.116026	0.369939	0.00203599	-0.333662	-0.628141	-0.137953	-0.754834	-0.706383	-0.379659	0.375983	0.810653	0.837734	0.569361	0.516139	-0.24986	-0.762946	0.142993	-0.190852	0.390196	0.168419	0.764588	0.172632	0.0388657	-0.441715	-0.175317	0.204678	0.419267	0.095365	0.744601	0.0303982	0.0501651	0.353586	0.358653	0.0146525	0.00942358	0.140724	0.190377	0.550647	0.0276628	0.735521	0.650747	0.339252	0.690136	0.027128
gene-pgaptmp_000501	bsmA	yellow	0.11529	0.476921	-0.58004	0.785739	0.232117	0.131744	-0.775881	-0.542556	0.34496	-0.20189	-0.570416	-0.03447	0.119294	0.794591	0.429051	0.11274	-0.0715017	-0.516686	-0.786075	-0.173756	0.0134804	0.495716	0.627588	0.903857	-0.148468	-0.276672	-0.289481	0.110698	0.282219	0.0236248	0.164716	0.40268	0.631617	0.139822	0.93542	0.778437	0.0184662	0.288804	0.790397	0.86639	0.189826	0.0207162	0.680705	0.974727	0.211575	0.0957458	0.00206463
gene-pgaptmp_000502	yjfP	turquoise	-0.709524	0.543371	0.0912467	0.0487	0.163956	0.82986	-0.634322	-0.356897	0.0476548	0.589559	0.0370637	0.321174	-0.31284	-0.324876	-0.0956903	-0.663658	-0.695289	-0.124942	0.228225	0.152921	0.523202	0.610604	0.649825	0.0339476	-0.145905	0.281346	0.291196	0.0964763	-0.0868529	0.0911715	0.385472	0.910783	0.124016	0.930569	0.43793	0.450574	0.432362	0.821673	0.0727415	0.0555509	0.768161	0.586705	0.717712	0.183321	0.107858	0.0811298	0.936397
gene-pgaptmp_000503	ulaR	turquoise	-0.779685	0.579235	0.118137	0.0225117	0.132409	0.780546	-0.718795	-0.475807	-0.0883967	0.644366	0.146781	0.158087	-0.499549	-0.309814	-0.0644584	-0.767469	-0.61605	0.0481559	0.404823	0.370067	0.889975	0.703588	0.694017	0.115321	-0.158275	0.265597	0.408994	-0.00752583	-0.539756	0.0445267	0.233366	0.835118	0.0845885	0.728713	0.708489	0.207507	0.455201	0.879475	0.0262058	0.103884	0.909847	0.319809	0.366872	0.00306103	0.0514913	0.0561894	0.785683
gene-pgaptmp_000504	ulaG	green	-0.356763	0.81305	-0.493951	0.385662	0.0141302	0.213463	-0.352466	-0.726525	-0.423565	0.0117546	0.315253	0.254781	0.31133	0.263509	0.373855	-0.436498	0.165126	0.597512	0.258047	0.669691	0.750925	0.753379	0.077187	0.030818	-0.509045	0.0217021	-0.382226	-0.766283	-0.630994	0.39182	0.041218	0.295692	0.977962	0.446897	0.542557	0.452879	0.528315	0.361599	0.279582	0.69597	0.11776	0.537211	0.0692502	0.0317735	0.0309058	0.855848	0.942253
gene-pgaptmp_000505	ulaA	green	-0.32691	0.773273	-0.480876	0.429315	0.0244073	0.227713	-0.15581	-0.661238	-0.519577	-0.0208552	0.414463	0.304927	0.453731	0.170074	0.340947	-0.431173	0.217189	0.715315	0.346737	0.678545	0.636724	0.680125	-0.0785277	-0.174738	-0.52924	0.0442659	-0.491179	-0.873301	-0.625856	0.71255	0.0741701	0.186924	0.960908	0.307291	0.462714	0.258806	0.687208	0.408539	0.286162	0.605396	0.0460667	0.400097	0.0643087	0.0895712	0.0634495	0.853365	0.678974
gene-pgaptmp_000506	ulaB	lightcyan	0.0782611	0.694977	-0.764976	0.853859	0.0557074	0.027003	-0.127069	-0.842234	-0.809379	-0.43846	-0.124458	-0.208527	0.308927	0.11872	0.802229	0.0192307	0.470575	0.507471	0.165264	0.871236	0.461413	0.729038	-0.0500148	0.0508534	0.100428	0.585586	-0.247441	-0.706939	-0.508743	0.764298	0.00869207	0.0149349	0.277176	0.769039	0.620198	0.45656	0.779483	0.0165836	0.963951	0.239274	0.19923	0.695725	0.00483518	0.249803	0.0401757	0.906379	0.904814
gene-pgaptmp_000507	ulaC	midnightblue	0.249331	0.623407	-0.846415	0.551518	0.098651	0.00804586	-0.322218	-0.684617	-0.175774	-0.512288	-0.175485	0.043556	0.612925	0.846642	0.639592	0.162587	0.47818	0.183968	-0.466379	0.285634	0.15455	0.530683	0.0284715	0.488393	-0.404224	-0.274931	-0.749591	-0.600934	-0.0872738	0.436356	0.061045	0.677149	0.194284	0.677658	0.918436	0.106154	0.0080117	0.0876816	0.700479	0.230711	0.662764	0.244067	0.492854	0.714801	0.176002	0.946645	0.219462
gene-pgaptmp_000508	ulaD	blue	0.365919	0.456896	-0.784184	0.372686	0.255077	0.021238	0.244017	-0.501905	-0.524273	-0.665055	0.105102	0.0540896	0.825474	0.550171	0.625367	0.262542	0.786188	0.616115	-0.0983159	0.509813	0.0186088	0.302434	-0.51307	-0.0476791	-0.311184	-0.0531553	-0.801824	-0.884939	-0.2153	0.560307	0.205027	0.182263	0.0719241	0.80438	0.89878	0.0116111	0.15769	0.097283	0.529887	0.0206852	0.103837	0.816842	0.196817	0.965117	0.466566	0.193487	0.910737
gene-pgaptmp_000509	ulaE	green	0.140643	0.433028	-0.558823	0.739751	0.283861	0.149909	-0.340617	-0.724244	-0.598739	-0.357204	-0.254879	-0.484895	-0.123884	0.238923	0.682916	0.101579	0.410676	0.24914	0.0339666	0.719711	0.680215	0.576129	0.150485	0.421495	0.154392	0.33895	-0.0025527	-0.387856	-0.606668	0.409022	0.0421783	0.116811	0.385033	0.542396	0.223281	0.770082	0.568775	0.0619488	0.810846	0.31218	0.551834	0.936362	0.0441265	0.0634012	0.134994	0.722072	0.298311
gene-pgaptmp_000510	ulaF	yellow	0.262465	0.393066	-0.627822	0.530012	0.335394	0.0955844	-0.0941327	-0.740865	-0.884749	-0.507235	-0.381034	-0.6405	-0.091497	-0.0652261	0.848441	0.236784	0.500441	0.307975	0.17369	0.883457	0.461977	0.566881	0.0204053	0.186496	0.549009	0.82785	0.150385	-0.393107	-0.575642	0.824541	0.0354862	0.00350395	0.199474	0.351701	0.0870882	0.829398	0.878047	0.00774408	0.572346	0.206566	0.458021	0.680822	0.00361945	0.249147	0.142857	0.961751	0.658344
gene-pgaptmp_000511	yjfY	blue	0.578083	-0.0543897	-0.462664	0.133365	0.89822	0.248352	0.455501	0.0893694	0.0592933	-0.636721	0.0505885	0.19722	0.894856	0.687825	0.213313	0.506757	0.658259	0.201822	-0.471731	-0.202337	-0.614465	-0.287755	-0.624887	-0.0271171	-0.385721	-0.544235	-0.899429	-0.453707	0.409462	0.256718	0.833323	0.889085	0.0895732	0.905308	0.639689	0.00268166	0.0593609	0.612005	0.199969	0.0759519	0.631734	0.237962	0.630846	0.105032	0.489503	0.0976164	0.94918
gene-pgaptmp_000512	rpsF	red	0.820357	-0.272063	-0.461687	0.0126108	0.514495	0.249484	0.444182	-0.164997	-0.650138	-0.853594	-0.383437	-0.77092	0.103332	0.175068	0.650725	0.787288	0.887192	0.201398	-0.122702	0.43417	-0.0980845	-0.171973	-0.506232	0.141641	0.521139	0.325301	-0.121144	-0.252279	-0.180103	0.27022	0.696199	0.0809342	0.00700913	0.348415	0.025127	0.807626	0.678394	0.0805677	0.0203858	0.00329206	0.632466	0.772233	0.282449	0.817268	0.683852	0.200513	0.737955
gene-pgaptmp_000513	priB	yellow	0.565436	-0.0663758	-0.439366	0.144108	0.87591	0.27607	-0.118385	-0.446784	-0.619197	-0.590433	-0.742158	-0.948762	-0.385655	-0.0104882	0.736626	0.579421	0.425828	-0.203386	-0.184156	0.475191	0.212634	0.206046	0.141347	0.490944	0.764952	0.635669	0.282427	0.103273	-0.186211	0.780094	0.267086	0.101627	0.123319	0.0349949	0.000323502	0.345396	0.980336	0.0371265	0.132256	0.292841	0.629038	0.662435	0.234057	0.613166	0.624459	0.738483	0.216697
gene-pgaptmp_000514	rpsR	red	0.655613	0.0930054	-0.679404	0.0775544	0.826618	0.063841	0.176494	-0.519974	-0.787375	-0.817648	-0.41777	-0.741822	0.116762	0.233305	0.854164	0.608383	0.838567	0.285273	-0.0800353	0.680058	0.165489	0.212485	-0.295345	0.257956	0.482334	0.485976	-0.126545	-0.414876	-0.387785	0.675881	0.186528	0.0203624	0.0131615	0.303051	0.0351221	0.783054	0.578168	0.00693076	0.109503	0.00928523	0.493424	0.850573	0.063486	0.695326	0.61342	0.477589	0.537359
gene-pgaptmp_000515	rplI	red	0.645202	0.165939	-0.743025	0.0840532	0.694529	0.0346678	0.268824	-0.505947	-0.749212	-0.850492	-0.262473	-0.55804	0.359142	0.358103	0.829065	0.57574	0.927035	0.433402	-0.0824691	0.66331	0.0865906	0.19875	-0.43958	0.159199	0.292079	0.34246	-0.333326	-0.590526	-0.379809	0.519712	0.200808	0.0323879	0.00744597	0.529999	0.150604	0.382272	0.383752	0.0109403	0.13532	0.000918757	0.283399	0.84607	0.0729461	0.838452	0.63704	0.275808	0.706507
gene-pgaptmp_000516	-	tan	0.216638	0.202474	-0.39624	0.606334	0.63061	0.331152	-0.753291	-0.429411	0.279746	-0.194252	-0.744003	-0.387835	-0.275674	0.576415	0.411304	0.244115	-0.0968782	-0.675666	-0.720732	-0.161033	0.0732623	0.34927	0.700352	0.983874	0.209531	-0.0792093	0.0840895	0.392012	0.19597	0.0309368	0.288355	0.5022	0.644837	0.034301	0.342439	0.508702	0.134755	0.311366	0.560143	0.819487	0.065892	0.0436829	0.703242	0.863124	0.396428	0.0530525	1.03579e-05
gene-pgaptmp_000517	NA	salmon	-0.208406	-0.235545	0.421949	0.620407	0.574417	0.297736	-0.487977	0.348504	0.877256	0.466626	-0.289498	0.15115	-0.413711	0.0913714	-0.477773	-0.131914	-0.718154	-0.839745	-0.468513	-0.804681	-0.310818	-0.192605	0.647554	0.443742	0.0086541	-0.379518	0.329624	0.830836	0.561569	0.219914	0.397537	0.00420804	0.243784	0.486757	0.720881	0.308259	0.82963	0.231165	0.755516	0.044808	0.00909205	0.241623	0.016006	0.453663	0.647698	0.0825585	0.270752
gene-pgaptmp_000518	exuT	turquoise	-0.838317	0.183965	0.565848	0.00932664	0.662768	0.143751	-0.39996	0.210273	0.614524	0.906957	0.49632	0.675148	-0.213998	-0.198924	-0.722165	-0.8326	-0.843059	-0.100017	0.246377	-0.385239	0.232223	0.108311	0.474524	-0.155802	-0.521698	-0.391109	0.198316	0.229252	-0.0811062	0.326212	0.617206	0.104989	0.00187577	0.210932	0.0661793	0.610836	0.63674	0.043065	0.0103044	0.00856197	0.813715	0.556397	0.345961	0.579983	0.7985	0.234807	0.712564
gene-pgaptmp_000519	-	salmon	0.121061	-0.20014	0.0918595	0.775219	0.634639	0.82873	-0.240757	0.20908	0.645764	0.0597406	-0.313522	-0.0371583	-0.111087	0.350307	-0.158245	0.141294	-0.223084	-0.570255	-0.517338	-0.591277	-0.472386	-0.204633	0.350498	0.458147	0.147443	-0.298589	0.149099	0.530258	0.320084	0.565721	0.619249	0.0836945	0.888253	0.449533	0.930392	0.793419	0.394931	0.708206	0.738578	0.595388	0.13996	0.189169	0.122649	0.23722	0.626891	0.394656	0.25361
gene-pgaptmp_000520	ydiF	magenta	0.112819	-0.437363	0.336454	0.790252	0.27852	0.41514	-0.145286	0.21607	0.17666	0.129864	-0.476719	-0.543506	-0.710381	-0.319504	-0.0955532	0.17596	-0.303826	-0.583614	-0.101063	-0.249535	-0.1566	-0.218258	0.414275	0.295916	0.722824	0.343012	0.743216	0.749819	0.0492721	0.731397	0.607302	0.67559	0.759229	0.232343	0.16383	0.0483047	0.440452	0.821925	0.676822	0.464414	0.128812	0.811793	0.551182	0.71114	0.603577	0.307533	0.476698
gene-pgaptmp_000521	-	turquoise	-0.447044	-0.149764	0.549613	0.266773	0.723362	0.158199	-0.152607	0.288399	0.32479	0.582935	0.0116538	0.0965808	-0.547108	-0.570849	-0.428464	-0.357379	-0.646419	-0.309201	0.264923	-0.230792	-0.0638556	-0.072921	0.386144	-0.153876	0.35857	0.353293	0.755161	0.581442	0.0423068	0.718274	0.488487	0.43249	0.129366	0.978151	0.820034	0.160496	0.139453	0.289537	0.384784	0.0832777	0.456141	0.526022	0.582387	0.880596	0.863757	0.344732	0.716005
gene-pgaptmp_000522	-	blue	-0.242431	0.369526	-0.15269	0.562939	0.367628	0.718125	-0.00955643	-0.00881827	0.378561	0.136065	0.482123	0.759498	0.745533	0.503363	-0.226423	-0.333767	-0.0481492	0.258815	-0.156546	-0.278469	-0.206708	0.0904149	-0.122939	-0.149819	-0.831469	-0.700582	-0.747851	-0.445508	0.110656	0.982083	0.983467	0.355096	0.748009	0.226334	0.0288061	0.0337323	0.2035	0.589744	0.41911	0.90986	0.535957	0.711236	0.504236	0.623322	0.831394	0.771802	0.723264
gene-pgaptmp_000523	-	blue	-0.126399	0.40998	-0.296926	0.765515	0.313082	0.475121	0.352751	-0.101082	-0.116528	-0.102618	0.604545	0.657936	0.898001	0.270545	0.00405802	-0.222389	0.306567	0.68262	0.172119	0.157796	-0.143173	0.119018	-0.523554	-0.50591	-0.659826	-0.299924	-0.75676	-0.790457	-0.101517	0.391411	0.811758	0.78348	0.808938	0.112379	0.0761461	0.00245411	0.516937	0.992391	0.596565	0.460187	0.0621069	0.683595	0.709006	0.735197	0.77894	0.182973	0.200848
gene-pgaptmp_000524	-	turquoise	-0.785072	0.182303	0.519886	0.020992	0.665679	0.186616	-0.537497	-0.0313023	0.190184	0.822988	0.111722	0.157383	-0.737356	-0.61021	-0.39281	-0.707878	-0.844933	-0.211275	0.435226	0.031378	0.537089	0.322042	0.67748	-0.0392953	0.113813	0.345598	0.775091	0.435428	-0.260386	0.169475	0.941347	0.65191	0.0120902	0.792257	0.709743	0.0368406	0.108149	0.335738	0.0494643	0.00827122	0.61549	0.281146	0.941205	0.169862	0.436622	0.0648919	0.926397
gene-pgaptmp_000525	ytfB	black	-0.291604	0.199664	0.0611549	0.483446	0.635461	0.88562	-0.817985	-0.242487	0.360616	0.368028	-0.550365	-0.116347	-0.574507	-0.0474598	0.000531857	-0.216918	-0.706111	-0.765281	-0.346066	-0.258524	0.176328	0.382876	0.934579	0.607251	0.21974	0.15363	0.437085	0.638567	0.277601	0.013092	0.562845	0.380178	0.369725	0.157513	0.78381	0.136355	0.911146	0.999003	0.605857	0.0502932	0.0269047	0.401071	0.536432	0.676174	0.349181	0.000666081	0.110347
gene-pgaptmp_000526	fklB	lightcyan	0.112608	0.55842	-0.65914	0.790638	0.150266	0.0754222	-0.154007	-0.816841	-0.884509	-0.416022	-0.166748	-0.422014	0.0647911	0.0361939	0.783649	0.0526638	0.474978	0.470366	0.228715	0.922161	0.642972	0.675336	-0.00320619	0.127231	0.193198	0.594802	-0.101052	-0.616128	-0.654953	0.715771	0.0133284	0.00352526	0.305289	0.693094	0.297653	0.878856	0.932196	0.021387	0.901438	0.234297	0.239511	0.58588	0.00111128	0.0854846	0.0660745	0.993988	0.764004
gene-pgaptmp_000527	cycA	yellow	0.740833	0.102201	-0.764822	0.0354983	0.809704	0.0270524	0.120122	-0.530052	-0.697917	-0.898276	-0.56483	-0.726308	0.180796	0.337237	0.912388	0.711808	0.828713	0.132195	-0.269745	0.572444	0.0234403	0.212019	-0.247888	0.366993	0.494196	0.456299	-0.198426	-0.339397	-0.156578	0.776929	0.176613	0.0542455	0.00243488	0.144634	0.0413087	0.668322	0.413987	0.0015727	0.0476506	0.0110048	0.755008	0.518227	0.138098	0.956065	0.614217	0.553899	0.371176
gene-pgaptmp_000528	NA	turquoise	-0.584628	0.103132	0.419776	0.127986	0.807995	0.300495	-0.536178	0.25249	0.900117	0.704751	0.144399	0.633713	-0.151708	0.117488	-0.618928	-0.531552	-0.814677	-0.488704	-0.232203	-0.679986	-0.0830592	0.0172529	0.574827	0.190873	-0.465963	-0.545461	0.101832	0.47626	0.405274	0.170728	0.546317	0.00230836	0.0509371	0.732993	0.0915798	0.719883	0.781729	0.101818	0.175163	0.0137824	0.219124	0.580016	0.0635252	0.844979	0.967657	0.136087	0.650711
gene-pgaptmp_000529	-	blue	0.334061	0.0774028	-0.376196	0.418676	0.855448	0.358358	0.437313	0.102818	0.137878	-0.431609	0.268751	0.443766	0.958171	0.613774	0.0711364	0.257642	0.515175	0.329754	-0.313786	-0.197336	-0.576059	-0.214402	-0.604532	-0.189349	-0.52333	-0.554306	-0.876571	-0.528346	0.313526	0.278581	0.808571	0.744736	0.28562	0.51983	0.270723	0.000177273	0.105535	0.867069	0.537873	0.191352	0.42507	0.449131	0.639488	0.135053	0.610145	0.112389	0.653366
gene-pgaptmp_000530	ytfE	turquoise	-0.828118	0.0629532	0.677738	0.0111147	0.882274	0.0647502	-0.187687	0.333068	0.491554	0.883493	0.587592	0.631982	-0.307569	-0.421349	-0.737933	-0.775679	-0.724881	0.0616871	0.478021	-0.228643	0.243251	-0.0115865	0.250336	-0.36736	-0.334244	-0.143441	0.436135	0.228626	-0.148321	0.656263	0.420147	0.216039	0.00361621	0.125591	0.0927461	0.458646	0.298496	0.036616	0.0236849	0.041909	0.88463	0.230888	0.586001	0.561577	0.978277	0.549861	0.370661
gene-pgaptmp_000531	ytfF	red	0.469237	-0.185166	-0.234532	0.240798	0.660668	0.576112	0.6188	0.180633	-0.162616	-0.523175	0.326664	0.0974177	0.664411	0.426242	0.0965361	0.397124	0.749856	0.50835	-0.0623913	0.0569335	-0.255781	-0.375663	-0.816495	-0.250673	-0.374187	-0.462902	-0.684894	-0.56298	0.0089134	0.10191	0.668608	0.700427	0.183348	0.429682	0.818494	0.0723	0.292321	0.820116	0.329975	0.0321562	0.198323	0.88332	0.89348	0.540918	0.359094	0.0134003	0.549306
gene-pgaptmp_000532	qorB	brown	0.483632	-0.823147	0.390574	0.22467	0.0120592	0.338742	0.880759	0.674283	-0.195023	-0.271134	0.0682463	-0.349036	-0.0754132	-0.452472	-0.20449	0.507759	0.372689	0.112551	0.239428	-0.118913	-0.519805	-0.805814	-0.70007	-0.519224	0.483697	0.187888	0.219635	0.180457	0.140698	0.00386854	0.0666604	0.643497	0.51599	0.872435	0.396767	0.859135	0.260297	0.627136	0.198933	0.363219	0.790743	0.567934	0.779131	0.186697	0.0157434	0.0531895	0.187278
gene-pgaptmp_000533	ytfH	brown	0.756814	-0.850931	0.174016	0.0297159	0.0073831	0.680247	0.384706	0.584109	0.286557	-0.43693	-0.505863	-0.506238	-0.14597	0.133799	-0.0663357	0.805386	0.25613	-0.582147	-0.544212	-0.589349	-0.741377	-0.781634	-0.237713	0.251618	0.461812	-0.215417	0.0657791	0.596589	0.654794	0.346687	0.128408	0.491394	0.279051	0.200896	0.200507	0.73017	0.752105	0.875985	0.0158424	0.540347	0.13001	0.163174	0.124184	0.035291	0.0219543	0.570794	0.547751
gene-pgaptmp_000534	cpdB	green	-0.551007	0.909507	-0.416671	0.156929	0.00172917	0.304457	-0.726681	-0.817727	-0.235279	0.263296	-0.000437286	0.205866	0.0109125	0.0881263	0.339746	-0.593514	-0.312416	0.151999	0.125062	0.488986	0.687674	0.948939	0.61433	0.241886	-0.251027	0.262989	-0.0589272	-0.357369	-0.4563	0.0411529	0.0131452	0.574862	0.528661	0.99918	0.624768	0.979541	0.835617	0.410299	0.120882	0.451221	0.71936	0.767942	0.218818	0.0594394	0.000320202	0.10513	0.563844
gene-pgaptmp_000535	cysQ	brown	0.781197	-0.561036	-0.137688	0.0220785	0.147954	0.74508	0.0605777	0.22035	0.180122	-0.564014	-0.7198	-0.581828	-0.128097	0.361876	0.229417	0.82885	0.298836	-0.656382	-0.732985	-0.423175	-0.500921	-0.449298	-0.0252768	0.565551	0.386499	-0.195536	-0.0741908	0.491654	0.66007	0.886694	0.600023	0.669505	0.145345	0.0440875	0.130272	0.762432	0.378392	0.584698	0.0109797	0.472147	0.077087	0.0385715	0.296184	0.206061	0.264074	0.952626	0.144008
gene-pgaptmp_000536	ytfI	turquoise	-0.603129	-0.273854	0.813309	0.113451	0.511619	0.0140745	-0.00084715	0.675754	0.750418	0.805485	0.585449	0.701212	-0.154215	-0.256147	-0.963378	-0.565407	-0.703594	-0.137582	0.202516	-0.656957	-0.0839526	-0.401225	0.0867441	-0.361089	-0.556015	-0.624731	0.11791	0.355039	0.262724	0.998412	0.0658432	0.0319545	0.0158195	0.12732	0.0526345	0.715399	0.540318	0.00011944	0.144133	0.0514882	0.745271	0.630537	0.0767381	0.843327	0.324542	0.838169	0.379507
gene-pgaptmp_000537	ytfJ	black	-0.2673	0.238879	0.000201954	0.522173	0.56885	0.999621	-0.841444	-0.232369	0.465989	0.322494	-0.504383	0.0145565	-0.434356	0.14042	-0.0096518	-0.189657	-0.646422	-0.752874	-0.460469	-0.325556	0.156068	0.366401	0.871659	0.660963	0.0220878	-0.0512406	0.256693	0.567355	0.395011	0.00881785	0.579738	0.244515	0.43594	0.202435	0.97271	0.28222	0.740153	0.981904	0.652828	0.0832759	0.0310831	0.2509	0.431342	0.712089	0.372008	0.00478929	0.0743334
gene-pgaptmp_000538	ytfK	brown	0.961593	-0.397107	-0.462967	0.000137592	0.329997	0.248	0.525344	0.0896495	-0.223205	-0.921302	-0.403125	-0.493092	0.430293	0.489442	0.483682	0.934329	0.867018	-0.0170745	-0.503274	-0.0360622	-0.59061	-0.427258	-0.598861	0.196308	0.285441	-0.100965	-0.446273	-0.142451	0.330076	0.181209	0.832806	0.595183	0.00114773	0.322038	0.214384	0.287256	0.218323	0.224615	0.000673641	0.00530837	0.967992	0.203593	0.932442	0.123179	0.291046	0.116716	0.64127
gene-pgaptmp_000539	paeA	pink	-0.565049	0.0353918	0.470003	0.144444	0.933696	0.239925	0.441355	0.332949	-0.0456947	0.500758	0.992125	0.661169	0.235811	-0.398733	-0.584342	-0.609977	-0.105862	0.753564	0.775828	0.139716	0.249304	-0.156303	-0.486105	-0.865849	-0.58377	-0.222207	-0.109692	-0.468366	-0.43014	0.273646	0.420323	0.914442	0.206233	1.21379e-06	0.0742113	0.573971	0.327839	0.128219	0.108321	0.802986	0.0308412	0.0236407	0.741421	0.551562	0.71167	0.221957	0.00544466
gene-pgaptmp_000540	msrA	brown	0.894533	-0.0646516	-0.735443	0.00270574	0.879116	0.0375921	0.227663	-0.340228	-0.507524	-0.9742	-0.64491	-0.665927	0.319294	0.436009	0.822541	0.868561	0.819269	-0.0486233	-0.49263	0.282061	-0.311557	0.00202927	-0.313716	0.377548	0.45568	0.26762	-0.35664	-0.216265	0.181889	0.587653	0.409592	0.199175	4.21072e-05	0.0842399	0.0714165	0.440769	0.280183	0.0121777	0.00513198	0.0128303	0.908975	0.214881	0.498517	0.452533	0.996195	0.449237	0.356492
gene-pgaptmp_000541	tamA	blue	0.597161	0.0360327	-0.57015	0.118032	0.932497	0.14005	0.485601	-0.0443155	-0.156191	-0.718475	0.0287577	0.118658	0.908693	0.61171	0.361884	0.521906	0.751076	0.318137	-0.374158	0.00197568	-0.519484	-0.17499	-0.668635	-0.0808058	-0.299492	-0.348122	-0.88506	-0.57439	0.300773	0.222508	0.917017	0.71187	0.0446669	0.946109	0.779596	0.00177513	0.107044	0.37838	0.184605	0.0317198	0.44252	0.361179	0.996296	0.187018	0.67853	0.0698541	0.849147
gene-pgaptmp_000542	tamB	brown	0.928434	-0.289651	-0.540766	0.000867855	0.486517	0.166391	0.293841	-0.11917	-0.32604	-0.915447	-0.546264	-0.686029	0.212357	0.499803	0.633534	0.90625	0.842834	-0.0738252	-0.500742	0.128886	-0.323475	-0.230932	-0.388463	0.411599	0.40007	0.0319267	-0.28836	-0.102363	0.143573	0.479941	0.778662	0.430616	0.00141702	0.161274	0.0603	0.61364	0.207239	0.0916998	0.00191779	0.00859738	0.86208	0.20625	0.761002	0.434465	0.582151	0.34159	0.310985
gene-pgaptmp_000543	ytfP	pink	-0.341688	-0.186104	0.49172	0.407454	0.659028	0.215861	0.485106	0.419211	-0.100326	0.339145	0.798148	0.437091	0.0850743	-0.41031	-0.521481	-0.348632	0.00327829	0.599544	0.657343	0.111547	0.25722	-0.310562	-0.553618	-0.74892	-0.467104	-0.226744	-0.0732657	-0.327462	-0.235048	0.22305	0.301214	0.813147	0.411181	0.0175738	0.278854	0.841254	0.312654	0.185027	0.397352	0.993853	0.11619	0.0765044	0.792578	0.538563	0.454055	0.154564	0.0324934
gene-pgaptmp_000544	ppa	turquoise	-0.900051	0.524177	0.280853	0.00231279	0.182358	0.500436	-0.434536	-0.247372	-0.0287091	0.753249	0.575703	0.496564	-0.245304	-0.344019	-0.327672	-0.910811	-0.561361	0.356547	0.611738	0.316642	0.837915	0.517931	0.360899	-0.252429	-0.497847	0.0102525	0.194494	-0.235769	-0.568202	0.281997	0.554752	0.9462	0.0309514	0.135351	0.210672	0.558174	0.40405	0.428175	0.00165716	0.147668	0.385972	0.107023	0.444787	0.00939335	0.188574	0.379776	0.546417
gene-pgaptmp_000545	ytfQ	brown	0.815774	-0.278488	-0.451163	0.013551	0.504205	0.261852	-0.118912	-0.109012	0.0480587	-0.701915	-0.916776	-0.665404	-0.0363207	0.490436	0.535	0.847959	0.356994	-0.670717	-0.841409	-0.250992	-0.481496	-0.147258	0.139693	0.739463	0.51098	0.0225244	-0.108486	0.390994	0.581507	0.779133	0.797216	0.910029	0.0522949	0.00135263	0.0717204	0.931959	0.217247	0.171852	0.00781512	0.385334	0.0686666	0.00882331	0.548781	0.227027	0.727858	0.741464	0.0360238
gene-pgaptmp_000546	ytfR	brown	0.851251	-0.108146	-0.653236	0.00733757	0.798802	0.0790116	0.00910126	-0.362454	-0.40257	-0.873015	-0.850014	-0.831387	0.00909883	0.373769	0.820773	0.859815	0.640963	-0.300612	-0.56006	0.223156	-0.251869	0.048731	-0.0355058	0.593379	0.676448	0.392671	-0.0529032	0.0693491	0.180521	0.982936	0.377574	0.322768	0.00464396	0.0075148	0.0105199	0.982941	0.361718	0.0125276	0.00618347	0.0867866	0.469388	0.148815	0.595267	0.547338	0.908774	0.933482	0.120988
gene-pgaptmp_000547	ytfT	brown	0.88929	-0.549812	-0.245593	0.00311693	0.158017	0.557694	0.320558	0.133788	-0.196915	-0.737452	-0.754727	-0.772047	-0.0920724	0.0992788	0.44351	0.932059	0.498973	-0.4396	-0.497564	-0.117903	-0.576877	-0.409551	-0.214	0.324654	0.750654	0.294051	0.0804366	0.357761	0.471577	0.438859	0.752125	0.640218	0.0368032	0.0304353	0.0247807	0.828337	0.815072	0.271033	0.000744631	0.208115	0.275783	0.209608	0.780971	0.134369	0.313639	0.610832	0.432695
gene-pgaptmp_000548	yjfF	blue	0.472635	0.153096	-0.575833	0.236939	0.7174	0.135242	0.397412	-0.0827325	-0.0601374	-0.621878	0.110174	0.263375	0.964709	0.67475	0.313289	0.391515	0.671723	0.34496	-0.371322	-0.0238331	-0.492364	-0.0944929	-0.601979	-0.0734596	-0.417805	-0.418852	-0.917548	-0.612539	0.267568	0.329593	0.845583	0.887514	0.0997255	0.795089	0.528533	0.000106993	0.0664005	0.449889	0.337476	0.0680968	0.40268	0.365122	0.95533	0.215166	0.823878	0.114326	0.862758
gene-pgaptmp_000549	fbp	green	-0.102934	0.861904	-0.769837	0.808357	0.00592081	0.0254625	-0.754428	-0.912949	-0.162707	-0.176954	-0.394913	-0.0146168	0.204078	0.527824	0.661021	-0.144646	-0.00775014	-0.0854595	-0.367346	0.363369	0.365593	0.896267	0.588389	0.623161	-0.113685	0.166987	-0.277481	-0.302611	-0.165005	0.0305394	0.00154338	0.700266	0.675073	0.332923	0.972597	0.627846	0.17878	0.0742991	0.732549	0.985469	0.840542	0.370682	0.376281	0.373145	0.00257793	0.124951	0.098823
gene-pgaptmp_000550	mpl	turquoise	-0.560194	0.119712	0.381341	0.148696	0.777675	0.351281	-0.00693518	-0.106133	-0.497401	0.503109	0.351786	-0.0619247	-0.516388	-0.839288	-0.172266	-0.557369	-0.339034	0.375358	0.846513	0.530071	0.697109	0.262125	0.122604	-0.485643	0.166109	0.583308	0.552886	-0.0924478	-0.665124	0.986997	0.80249	0.209782	0.203765	0.392799	0.884188	0.190126	0.00916665	0.683335	0.151202	0.411344	0.359516	0.00803106	0.176595	0.0546449	0.530565	0.772411	0.222462
gene-pgaptmp_000551	yjgA	turquoise	-0.745254	-0.158509	0.825084	0.0338357	0.707737	0.0116854	-0.0332628	0.406278	0.184773	0.860202	0.585845	0.381386	-0.523021	-0.720848	-0.762569	-0.701145	-0.687105	0.107892	0.668523	-0.0967419	0.460939	-0.12806	0.143007	-0.506658	-0.26079	-0.0615495	0.475555	0.228345	-0.220206	0.937678	0.317904	0.661355	0.00613425	0.127	0.351218	0.1835	0.0436329	0.0277863	0.052667	0.0597366	0.799266	0.0699182	0.819737	0.250354	0.762501	0.735495	0.200072
gene-pgaptmp_000552	pmbA	brown	0.749844	-0.431168	-0.239513	0.0321604	0.286167	0.567793	-0.000287008	0.00935979	-0.104624	-0.606871	-0.783684	-0.738406	-0.246497	0.218282	0.419616	0.802371	0.34966	-0.552186	-0.579871	-0.125468	-0.258363	-0.250312	0.0212506	0.560342	0.53578	0.100696	0.0505882	0.397818	0.462742	0.999462	0.982451	0.805256	0.110631	0.0213771	0.0364322	0.556198	0.603536	0.300697	0.0165499	0.395865	0.155858	0.131883	0.767205	0.536695	0.549902	0.960167	0.148566
gene-pgaptmp_000553	cybC	brown	0.620308	-0.0385974	-0.516223	0.100836	0.927702	0.190293	-0.379881	-0.3124	0.035496	-0.581422	-0.86975	-0.570422	-0.0895034	0.554498	0.574766	0.653452	0.253564	-0.629834	-0.806882	-0.12564	-0.170531	0.103953	0.314693	0.850663	0.329962	-0.0189112	-0.132267	0.298976	0.462622	0.353283	0.451245	0.933501	0.130606	0.00499864	0.139818	0.833075	0.153772	0.136138	0.0788782	0.544552	0.0942058	0.0154985	0.766892	0.6864	0.806489	0.447749	0.00742145
gene-pgaptmp_000554	nrdG	yellow	-0.027356	0.875577	-0.851109	0.948733	0.00437735	0.00735775	-0.389037	-0.868923	-0.380359	-0.349907	-0.0641446	0.117653	0.521842	0.566817	0.70316	-0.0948696	0.368578	0.387922	-0.139464	0.597684	0.381545	0.800105	0.103627	0.301789	-0.284123	0.129046	-0.500874	-0.71186	-0.347753	0.340815	0.00509121	0.352626	0.395509	0.880058	0.781429	0.184669	0.142912	0.0516961	0.823184	0.368954	0.342322	0.741876	0.117626	0.351001	0.0170946	0.807086	0.467564
gene-pgaptmp_000555	nrdD	yellow	0.201261	0.686489	-0.866502	0.632703	0.0600586	0.00536826	-0.492226	-0.931276	-0.516073	-0.497549	-0.504678	-0.395414	0.112923	0.431306	0.913695	0.172892	0.387347	0.0837238	-0.244858	0.661649	0.399305	0.786251	0.306683	0.578976	0.244221	0.481698	-0.11628	-0.379334	-0.349743	0.215316	0.00077021	0.190444	0.209625	0.202128	0.332254	0.790063	0.285996	0.00150488	0.682229	0.343101	0.84375	0.558912	0.0739267	0.327081	0.0206682	0.460008	0.132624
gene-pgaptmp_000556	treC	magenta	-0.0792689	-0.318164	0.389064	0.851992	0.442479	0.340778	-0.442729	0.167219	0.369171	0.294284	-0.402125	-0.37011	-0.828562	-0.161068	-0.188597	0.0235474	-0.430829	-0.637309	-0.158141	-0.274051	0.16292	-0.107697	0.557671	0.486208	0.41606	0.0857654	0.72763	0.773835	0.0975099	0.271978	0.69226	0.368125	0.479247	0.323354	0.366812	0.0110327	0.70318	0.654677	0.955865	0.286589	0.089184	0.708392	0.511302	0.699887	0.799625	0.150932	0.221844
gene-pgaptmp_000557	treB	grey60	-0.221841	0.0324066	0.166014	0.597493	0.93928	0.694395	-0.575568	-0.240197	-0.0287938	0.306036	-0.481098	-0.498752	-0.853124	-0.370807	0.09248	-0.159796	-0.486489	-0.488761	0.0527695	0.110445	0.387354	0.316121	0.759462	0.429786	0.618289	0.555881	0.818779	0.581335	-0.245073	0.135464	0.566654	0.946041	0.461004	0.227467	0.20835	0.00707425	0.36584	0.827586	0.705443	0.221537	0.219063	0.901241	0.794594	0.34309	0.445577	0.0288183	0.287888
gene-pgaptmp_000558	treR	turquoise	-0.877115	0.189154	0.595361	0.00422206	0.653705	0.119433	-0.442051	0.0966587	0.324634	0.924538	0.296681	0.425474	-0.530422	-0.594518	-0.574434	-0.819773	-0.933597	-0.160672	0.439856	-0.13341	0.39073	0.241778	0.593501	-0.212088	-0.124758	0.140615	0.572897	0.365052	-0.130865	0.272801	0.819891	0.432724	0.00101442	0.475503	0.293286	0.176255	0.120093	0.136417	0.0127282	0.000696017	0.703884	0.275471	0.752809	0.338532	0.564023	0.120892	0.614099
gene-pgaptmp_000559	mgtL	black	-0.173152	0.36384	-0.208968	0.681771	0.375615	0.619441	-0.786107	-0.342128	0.497651	0.187129	-0.426275	0.0443767	-0.136109	0.452779	0.09401	-0.174268	-0.448561	-0.595779	-0.556289	-0.32714	0.0019785	0.414154	0.808657	0.72206	-0.0564025	-0.202509	0.0318805	0.350431	0.164813	0.0207076	0.406811	0.209517	0.657238	0.29228	0.916903	0.74793	0.259933	0.824767	0.679803	0.264956	0.119108	0.152165	0.428971	0.99629	0.307688	0.0150966	0.0431103
gene-pgaptmp_000560	mgtA	turquoise	-0.651414	-0.212591	0.795233	0.0801389	0.613239	0.0183029	-0.321405	0.363409	0.409057	0.845561	0.135268	0.145389	-0.805978	-0.664882	-0.657649	-0.552752	-0.870172	-0.368357	0.360212	-0.288073	0.277883	-0.0852609	0.526146	-0.115123	0.12831	0.125828	0.808007	0.673452	-0.00802596	0.437581	0.376224	0.314281	0.00817524	0.749449	0.731212	0.0157057	0.0720247	0.0763192	0.155346	0.00495191	0.369265	0.380751	0.489002	0.505171	0.840909	0.180422	0.786043
gene-pgaptmp_000561	ridA	yellow	0.423975	0.562404	-0.941618	0.295174	0.146753	0.000475951	-0.371341	-0.875109	-0.534655	-0.682368	-0.617089	-0.497001	0.219131	0.524456	0.978966	0.381241	0.52161	0.0136683	-0.398861	0.571415	0.210395	0.659121	0.204536	0.617458	0.286495	0.409633	-0.262882	-0.370112	-0.202159	0.365095	0.00442526	0.172181	0.0622418	0.103136	0.210207	0.602094	0.182083	2.28994e-05	0.351417	0.1849	0.974375	0.327669	0.138971	0.616997	0.0754339	0.627056	0.102871
gene-pgaptmp_000562	pyrI	yellow	0.0310681	0.820613	-0.848401	0.941785	0.0125595	0.00774983	-0.583286	-0.926072	-0.334038	-0.334357	-0.30695	-0.0850596	0.328858	0.590064	0.7372	-0.0454678	0.229743	0.10861	-0.31198	0.483746	0.408161	0.838044	0.371922	0.548494	-0.176568	0.103223	-0.44162	-0.504385	-0.293326	0.129079	0.000954927	0.41871	0.418237	0.459597	0.841281	0.426406	0.123613	0.0369016	0.914865	0.584149	0.797952	0.451886	0.224545	0.315448	0.0093719	0.364285	0.159223
gene-pgaptmp_000563	pyrB	black	-0.486555	0.629534	-0.194346	0.221465	0.0944102	0.644673	-0.841173	-0.622377	-0.0204153	0.361755	-0.263044	0.0203723	-0.323058	-0.0213722	0.194976	-0.4869	-0.554997	-0.275661	-0.0532386	0.19321	0.566301	0.767322	0.849077	0.431326	-0.0437769	0.237288	0.182682	0.0918738	-0.194532	0.00886113	0.0993741	0.961732	0.378563	0.529071	0.961812	0.435092	0.959939	0.64358	0.221088	0.153324	0.508723	0.900366	0.646646	0.143359	0.0262526	0.00765085	0.285972
gene-pgaptmp_000564	pyrL	turquoise	-0.418916	-0.301094	0.675784	0.301589	0.468641	0.0658266	-0.0477078	0.327283	0.146441	0.601816	0.152823	-0.113293	-0.714147	-0.653403	-0.483354	-0.375562	-0.532194	-0.135368	0.468467	-0.0941315	0.193815	-0.163954	0.294377	-0.201133	0.355719	0.281346	0.809848	0.498007	-0.333371	0.910683	0.428757	0.729323	0.11445	0.717887	0.789386	0.0465907	0.0789086	0.224976	0.359234	0.174544	0.749269	0.241677	0.824543	0.645596	0.698051	0.479102	0.632923
gene-pgaptmp_000565	yjgH	turquoise	-0.449631	-0.190384	0.592547	0.263677	0.651561	0.121644	-0.528817	0.1804	0.375081	0.660323	-0.222245	-0.121951	-0.893109	-0.487518	-0.421304	-0.353654	-0.828203	-0.627761	0.0716466	-0.306347	0.285307	0.0219424	0.736316	0.239292	0.269114	0.146486	0.772046	0.790288	0.0949972	0.177813	0.669017	0.3599	0.0747148	0.59681	0.773599	0.00281372	0.220415	0.298553	0.390114	0.011099	0.0956263	0.866122	0.460526	0.493371	0.958871	0.0372481	0.568161
gene-pgaptmp_000566	bdcA	green	-0.410278	0.732833	-0.36587	0.312696	0.0386323	0.372755	-0.684213	-0.504893	0.267214	0.207482	0.0442853	0.531145	0.304038	0.502391	0.10619	-0.431064	-0.296922	-0.0603115	-0.290703	-0.01379	0.325376	0.631345	0.468827	0.360108	-0.663955	-0.370946	-0.450947	-0.257334	0.102274	0.0612585	0.201904	0.522313	0.621992	0.917074	0.175555	0.464086	0.204518	0.802386	0.286297	0.475128	0.88719	0.484862	0.974147	0.431611	0.0931777	0.241265	0.380899
gene-pgaptmp_000567	bdcR	turquoise	-0.606092	0.239317	0.302788	0.111215	0.568119	0.466018	-0.382017	0.162862	0.703574	0.635656	0.462749	0.791431	0.160963	0.245492	-0.600219	-0.626496	-0.59597	-0.0985918	-0.0869056	-0.50256	0.0954736	0.0711629	0.312396	0.00282552	-0.845893	-0.78353	-0.300038	0.0314931	0.17435	0.350354	0.699991	0.051498	0.0902803	0.248252	0.0192822	0.703366	0.557861	0.115672	0.0964998	0.118958	0.816335	0.837871	0.204341	0.822072	0.867019	0.451251	0.994702
gene-pgaptmp_000568	tabA	green	-0.267196	0.770325	-0.531337	0.522342	0.0253111	0.17537	-0.408428	-0.840483	-0.646971	-0.0722348	-0.0697455	-0.113228	-0.0245221	-0.0664564	0.610784	-0.283352	0.108404	0.391878	0.307182	0.848957	0.717443	0.855342	0.255655	0.100304	0.0972939	0.651692	0.0873687	-0.495499	-0.601586	0.3151	0.00897221	0.0829275	0.86503	0.869651	0.789505	0.954039	0.875761	0.107725	0.496467	0.798329	0.336988	0.45924	0.00766836	0.0451211	0.00677045	0.541124	0.813187
gene-pgaptmp_000569	yjgL	turquoise	-0.706663	0.123511	0.508548	0.0500333	0.770761	0.198119	-0.519068	0.19374	0.695598	0.798397	0.362129	0.568065	-0.289667	0.00687221	-0.654878	-0.680999	-0.753704	-0.22845	0.0533331	-0.43395	0.307635	0.0745841	0.509338	0.0962251	-0.564918	-0.554037	0.15935	0.30228	0.0133009	0.187434	0.645726	0.0553965	0.0175122	0.378034	0.141837	0.486491	0.987115	0.0780032	0.0629776	0.030792	0.586327	0.90019	0.282721	0.458544	0.860673	0.197306	0.820689
gene-pgaptmp_000570	argF	green	-0.627192	0.921341	-0.360363	0.0960184	0.00114608	0.380537	-0.80833	-0.768113	-0.0554822	0.356493	0.0486513	0.316614	0.0083525	0.178411	0.239825	-0.663149	-0.393977	0.100221	0.069913	0.374931	0.674485	0.932052	0.676297	0.301095	-0.354224	0.119549	-0.056679	-0.300851	-0.422194	0.01517	0.0260023	0.896184	0.386049	0.908923	0.444829	0.98434	0.672511	0.567273	0.0730406	0.334174	0.813341	0.86934	0.360108	0.0665476	0.00074486	0.0655428	0.468639
gene-pgaptmp_000571	rraB	black	-0.325523	0.593077	-0.30192	0.431391	0.121226	0.467361	-0.949424	-0.552761	0.328533	0.240715	-0.430822	0.112169	-0.168511	0.357752	0.201167	-0.306345	-0.527047	-0.53528	-0.463332	-0.118425	0.278554	0.669355	0.901986	0.707792	-0.147744	-0.0611273	0.00844841	0.233262	0.161648	0.000311277	0.155338	0.42689	0.565791	0.286598	0.791441	0.689972	0.384252	0.632864	0.460528	0.17954	0.171584	0.247578	0.780021	0.504099	0.0694419	0.00218437	0.0495047
gene-pgaptmp_000572	yjgM	turquoise	-0.444227	0.289422	0.107907	0.270166	0.486877	0.79924	-0.243736	-0.0524456	0.196507	0.340853	0.437662	0.490065	0.0591246	0.135727	-0.238455	-0.43171	-0.166139	0.244707	0.17082	0.0593631	0.449992	0.186659	0.0309504	-0.0535558	-0.610167	-0.374992	-0.144759	-0.230592	-0.134743	0.560772	0.901845	0.640925	0.408675	0.278154	0.217648	0.8894	0.74862	0.569555	0.285494	0.694174	0.559162	0.685889	0.888955	0.263246	0.658059	0.942005	0.899775
gene-pgaptmp_000573	yjgN	turquoise	-0.661824	-0.0759387	0.667892	0.0738227	0.858161	0.0702805	-0.481961	0.341286	0.711016	0.831792	0.179138	0.427423	-0.533906	-0.252459	-0.703998	-0.575763	-0.881031	-0.447425	0.0604108	-0.514462	0.19272	-0.0528237	0.566511	0.0710344	-0.270455	-0.319077	0.446034	0.596803	0.221971	0.226513	0.408042	0.0480129	0.0104477	0.671233	0.29084	0.172898	0.546368	0.0512951	0.135301	0.00384289	0.266316	0.887005	0.192074	0.647497	0.90114	0.143177	0.867258
gene-pgaptmp_000574	valS	red	0.457036	0.347084	-0.755869	0.254913	0.399594	0.0300405	0.319776	-0.552692	-0.807561	-0.745541	-0.0373242	-0.299291	0.541932	0.282852	0.774636	0.374171	0.878748	0.646112	0.0866602	0.756347	0.137408	0.308257	-0.520782	-0.0713524	0.101633	0.35946	-0.454892	-0.800203	-0.433046	0.44004	0.1554	0.0153438	0.0337292	0.930082	0.471441	0.165299	0.49726	0.0239963	0.361161	0.00406122	0.0834732	0.838324	0.0298761	0.745584	0.457589	0.185723	0.866668
gene-pgaptmp_000575	holC	green	0.20153	0.156267	-0.336521	0.632238	0.711734	0.415041	-0.665423	-0.409795	0.108847	-0.166698	-0.890629	-0.478719	-0.387736	0.198145	0.445566	0.261151	-0.241255	-0.775414	-0.605146	-0.111756	-0.0488469	0.364896	0.747862	0.801095	0.514952	0.326804	0.283932	0.529782	0.342494	0.0717095	0.313323	0.797519	0.693183	0.00300834	0.230109	0.342573	0.638088	0.26855	0.53215	0.564894	0.0237638	0.111926	0.792197	0.908558	0.374127	0.0328775	0.0168552
gene-pgaptmp_000576	pepA	brown	0.956859	-0.337053	-0.518788	0.000194287	0.414258	0.187714	0.365258	-0.112407	-0.449756	-0.937264	-0.597894	-0.776425	0.151208	0.33808	0.667576	0.942252	0.838779	-0.0760055	-0.425688	0.191418	-0.339164	-0.242808	-0.409779	0.329566	0.542561	0.205607	-0.204273	-0.0728412	0.14892	0.373616	0.791006	0.263527	0.000588622	0.117463	0.0234637	0.720778	0.412746	0.0704627	0.000460833	0.00925027	0.858037	0.293016	0.649761	0.411154	0.562312	0.313344	0.42535
gene-pgaptmp_000577	ytgA	blue	0.121944	-0.136882	0.0278117	0.773612	0.746535	0.94788	0.203478	0.312731	0.399668	-0.0563908	0.318862	0.448189	0.552369	0.49327	-0.310215	0.0564013	0.117208	0.0505769	-0.314252	-0.477994	-0.31228	-0.342643	-0.319164	-0.0615903	-0.725611	-0.903597	-0.746025	-0.20757	0.365499	0.628879	0.45074	0.326599	0.894491	0.441422	0.265401	0.155693	0.214193	0.454586	0.894472	0.78224	0.90533	0.448421	0.230918	0.451428	0.406059	0.440966	0.88481
gene-pgaptmp_000578	lptF	brown	0.941589	-0.579204	-0.262979	0.000476648	0.132435	0.529177	0.541196	0.171892	-0.314003	-0.824311	-0.453659	-0.724755	0.0950828	0.227569	0.415206	0.929623	0.781311	-0.0802404	-0.344779	0.0151032	-0.459352	-0.506145	-0.526545	0.1768	0.521219	0.0721025	-0.135696	0.0408596	0.183358	0.165988	0.683996	0.448799	0.0118337	0.258891	0.041962	0.822791	0.587812	0.306336	0.000826088	0.0220461	0.850194	0.402943	0.971686	0.252202	0.200603	0.180031	0.675343
gene-pgaptmp_000579	lptG	red	0.802306	0.0440991	-0.761703	0.0165654	0.917421	0.0280714	0.293608	-0.335101	-0.446279	-0.939516	-0.324307	-0.421633	0.563513	0.641788	0.732672	0.733424	0.942165	0.233847	-0.416366	0.312555	-0.223483	0.00272171	-0.489992	0.280694	0.0992542	-0.0332099	-0.606386	-0.498213	0.00077789	0.480306	0.417137	0.267692	0.000528372	0.433215	0.298135	0.145782	0.0862508	0.0386971	0.0383952	0.000462888	0.57726	0.304848	0.451008	0.594713	0.994897	0.217727	0.50069
gene-pgaptmp_000580	yjgR	brown	0.942134	-0.449261	-0.393409	0.000463632	0.264118	0.334934	0.209128	0.00374088	-0.17185	-0.830198	-0.755623	-0.796446	-0.0261262	0.369951	0.551159	0.96333	0.638933	-0.384761	-0.60406	-0.0617851	-0.461244	-0.32467	-0.199159	0.515834	0.629378	0.132848	-0.0392448	0.242922	0.344949	0.619168	0.992986	0.684069	0.0107338	0.0301251	0.0179972	0.951036	0.367034	0.15679	0.000119907	0.0881137	0.346612	0.112746	0.884448	0.249998	0.43267	0.636334	0.190686
gene-pgaptmp_000581	ahr	brown	0.929426	-0.436129	-0.395174	0.000832921	0.280035	0.332574	0.675219	0.127391	-0.387351	-0.901441	-0.304937	-0.511141	0.409757	0.285379	0.461655	0.90071	0.895468	0.125105	-0.304008	0.0857265	-0.545755	-0.457597	-0.719578	-0.00798653	0.347839	0.0479809	-0.384395	-0.213255	0.235676	0.0661396	0.763714	0.343095	0.00222006	0.462698	0.195456	0.313372	0.493257	0.249521	0.00226854	0.00263634	0.767864	0.464132	0.840049	0.161744	0.254255	0.0441841	0.985026
gene-pgaptmp_000582	NA	turquoise	-0.913006	0.336421	0.480196	0.0015404	0.415189	0.228467	-0.352967	0.0530753	0.317174	0.857739	0.673352	0.694575	-0.193047	-0.269984	-0.59671	-0.901133	-0.657694	0.236229	0.503174	-0.0132265	0.586692	0.256814	0.292044	-0.293185	-0.626141	-0.265874	0.170387	-0.0692305	-0.32202	0.391101	0.900671	0.44398	0.00645161	0.0671808	0.0559087	0.646929	0.517842	0.118382	0.00224041	0.0762922	0.573273	0.203698	0.975203	0.126315	0.539227	0.482756	0.480967
gene-pgaptmp_000583	M1-386	turquoise	-0.709982	-0.083881	0.718908	0.0484887	0.843459	0.0444771	-0.440669	0.38139	0.724454	0.889262	0.276935	0.489552	-0.49417	-0.271368	-0.781283	-0.642884	-0.90972	-0.393619	0.111422	-0.54269	0.194975	-0.0795594	0.539529	-0.00288797	-0.353201	-0.393738	0.393103	0.553993	0.176712	0.27448	0.351213	0.0420896	0.00311922	0.506685	0.218203	0.213228	0.515612	0.0220539	0.0855418	0.00171723	0.334653	0.792806	0.164591	0.643581	0.851454	0.167555	0.994585
gene-pgaptmp_000584	NA	turquoise	-0.602687	0.264337	0.274723	0.113786	0.526971	0.510226	-0.361775	-0.0258244	0.343718	0.621047	0.270186	0.382545	-0.136187	-0.126307	-0.382079	-0.635901	-0.610188	-0.0656581	0.172057	-0.18846	0.163317	0.238195	0.474393	-0.0454061	-0.248219	-0.135852	0.166015	0.120286	-0.233255	0.378534	0.951601	0.404489	0.100313	0.517516	0.349633	0.747788	0.765681	0.35027	0.0901175	0.108165	0.877244	0.683704	0.654916	0.699182	0.56999	0.234955	0.914981
gene-pgaptmp_000585	-	black	-0.484029	0.778633	-0.345704	0.224233	0.0228162	0.401598	-0.957061	-0.702032	0.171171	0.303112	-0.193224	0.173	-0.13793	0.355226	0.241361	-0.494227	-0.432105	-0.212064	-0.213613	0.155617	0.564399	0.832345	0.835461	0.609836	-0.257143	-0.0142056	0.0220172	-0.0290013	-0.236466	0.000191599	0.0522384	0.685269	0.465517	0.646621	0.682039	0.744642	0.38786	0.564716	0.213166	0.285005	0.614141	0.611493	0.712895	0.145009	0.0103495	0.00980738	0.108425
gene-pgaptmp_000586	-	yellow	0.127793	0.739777	-0.854078	0.762984	0.035903	0.00694252	-0.381872	-0.824416	-0.324661	-0.4272	-0.163546	-0.0431705	0.497394	0.691969	0.70256	0.0246587	0.415409	0.269687	-0.287965	0.466165	0.293284	0.693925	0.145685	0.447256	-0.24897	-0.0274248	-0.564962	-0.632604	-0.36491	0.350554	0.0118136	0.432684	0.291119	0.698776	0.919156	0.209789	0.0572269	0.051984	0.953784	0.306076	0.51832	0.489171	0.244313	0.480812	0.0562361	0.730681	0.266519
gene-pgaptmp_000587	nanS	turquoise	-0.961034	0.451018	0.408556	0.000143621	0.262023	0.314932	-0.489843	-0.157498	0.12604	0.88352	0.488002	0.470818	-0.385353	-0.449208	-0.43076	-0.957513	-0.75722	0.170499	0.584085	0.160321	0.687504	0.472009	0.530361	-0.222492	-0.319624	0.101222	0.409383	0.00281988	-0.518196	0.217888	0.709538	0.766165	0.00361373	0.219887	0.238998	0.345806	0.264182	0.286675	0.00018568	0.0295771	0.686457	0.128427	0.704509	0.0595279	0.237647	0.176314	0.596391
gene-pgaptmp_000588	nanM	green	-0.409676	0.707605	-0.34118	0.313477	0.0495919	0.408197	-0.436284	-0.526376	-0.0691483	0.133958	0.302171	0.423617	0.265155	0.349888	0.174507	-0.440583	0.00283646	0.381456	0.0960312	0.378723	0.601712	0.608762	0.145423	0.117736	-0.603584	-0.185489	-0.332312	-0.535418	-0.33883	0.279844	0.180197	0.87076	0.751817	0.466973	0.295625	0.525646	0.395535	0.679381	0.274585	0.994682	0.351123	0.821045	0.354873	0.114529	0.109221	0.731151	0.781276
gene-pgaptmp_000589	nanC	turquoise	-0.957664	0.438773	0.417788	0.000183725	0.276794	0.303029	-0.447738	-0.0734517	0.23423	0.867264	0.588671	0.634983	-0.262559	-0.33389	-0.49853	-0.937791	-0.702613	0.215048	0.533189	0.0909	0.657539	0.395363	0.402386	-0.25244	-0.514006	-0.0854792	0.270593	-0.0562703	-0.378813	0.26594	0.862773	0.576617	0.00528008	0.124726	0.0907293	0.529859	0.418928	0.208584	0.000574125	0.0519586	0.609044	0.173586	0.830499	0.0763861	0.332322	0.323011	0.5464
gene-pgaptmp_000590	fimB	turquoise	-0.926139	0.174595	0.653769	0.000952368	0.679227	0.0786832	-0.400305	0.222603	0.524476	0.980078	0.534123	0.67366	-0.346846	-0.380454	-0.750399	-0.887445	-0.894258	-0.0580078	0.393188	-0.277998	0.38538	0.129205	0.458174	-0.245621	-0.490266	-0.262314	0.328141	0.246492	-0.0919829	0.325756	0.596203	0.182063	1.94741e-05	0.17269	0.0670085	0.39994	0.352496	0.0319615	0.00327068	0.00272641	0.891479	0.33523	0.504987	0.345769	0.760423	0.253578	0.557648
gene-pgaptmp_000591	fimE	turquoise	-0.855432	0.0150804	0.750041	0.00675836	0.971729	0.0320898	-0.0270884	0.4014	0.387566	0.922469	0.788728	0.700355	-0.196777	-0.491895	-0.84821	-0.85207	-0.699666	0.228544	0.61006	-0.219161	0.292547	-0.0850484	0.106562	-0.566748	-0.523029	-0.29204	0.240891	0.0624831	-0.240469	0.949234	0.32431	0.342804	0.0010984	0.0199978	0.0530509	0.640457	0.215671	0.00777809	0.00722172	0.0533867	0.586168	0.10826	0.602041	0.481968	0.841302	0.801704	0.142972
gene-pgaptmp_000592	fimA	brown	0.613543	-0.479069	-0.0697	0.105703	0.229719	0.869735	0.308528	0.320327	0.237496	-0.469187	-0.168572	-0.268891	0.156931	0.496482	0.0511889	0.607034	0.508718	-0.132606	-0.432913	-0.310874	-0.452674	-0.527709	-0.369925	0.268449	0.084609	-0.421813	-0.189743	0.117838	0.2176	0.457173	0.439209	0.571157	0.240854	0.689864	0.519605	0.710549	0.210759	0.904188	0.110509	0.197943	0.754262	0.284003	0.453577	0.260057	0.178893	0.36707	0.520317
gene-pgaptmp_000593	fimI	blue	0.310784	-0.0187623	-0.259211	0.453715	0.964829	0.535311	0.23808	0.214508	0.46306	-0.310423	0.140603	0.473933	0.826215	0.732897	-0.0781624	0.25579	0.299994	0.00745115	-0.549693	-0.504692	-0.662824	-0.293137	-0.376588	0.0399174	-0.577777	-0.783862	-0.834176	-0.24579	0.538108	0.570182	0.609965	0.247893	0.454267	0.739823	0.235474	0.0114705	0.0386067	0.854041	0.540902	0.470348	0.98603	0.158126	0.202113	0.0732317	0.481043	0.357816	0.925234
gene-pgaptmp_000594	fimC	salmon	-0.267982	-0.111203	0.350894	0.521072	0.793206	0.394085	-0.112141	0.493579	0.930976	0.412149	0.260109	0.724706	0.256161	0.314321	-0.640296	-0.240207	-0.464674	-0.341556	-0.35671	-0.829032	-0.481614	-0.32128	0.109017	0.00770571	-0.595899	-0.799626	-0.264607	0.302028	0.627003	0.791491	0.213861	0.000780147	0.310274	0.533846	0.0419826	0.540296	0.448316	0.0872216	0.566636	0.246029	0.407647	0.385739	0.0109463	0.226896	0.43777	0.797207	0.985552
gene-pgaptmp_000595	fimD	turquoise	-0.554059	0.0221769	0.473389	0.154167	0.958432	0.236087	-0.444919	0.312828	0.890652	0.701446	0.226238	0.580035	-0.161979	0.126375	-0.664074	-0.524786	-0.743485	-0.406387	-0.168905	-0.674812	-0.0857098	-0.0669493	0.502209	0.154377	-0.449597	-0.595883	0.124356	0.447943	0.249923	0.26933	0.450591	0.00300645	0.0525211	0.590056	0.131748	0.70156	0.765558	0.0724974	0.181758	0.0344952	0.317762	0.689275	0.066366	0.840079	0.874845	0.204709	0.715109
gene-pgaptmp_000596	fimF	turquoise	-0.377161	-0.350423	0.687766	0.357025	0.394764	0.0593914	-0.0253907	0.502656	0.409764	0.566467	0.0826943	0.14581	-0.560906	-0.573241	-0.564447	-0.257293	-0.593127	-0.322916	0.24754	-0.34177	-0.095186	-0.29617	0.209117	-0.216095	0.249138	0.174673	0.706454	0.632913	0.224589	0.952413	0.20424	0.313363	0.143215	0.845654	0.730456	0.148068	0.137423	0.144968	0.538444	0.121187	0.435306	0.554474	0.407335	0.822601	0.476301	0.619187	0.607259
gene-pgaptmp_000597	fimG	lightgreen	0.452483	-0.472539	0.0678266	0.260284	0.237047	0.873215	0.0787687	0.129431	-0.116591	-0.287518	-0.641609	-0.745086	-0.558306	-0.262556	0.240792	0.54191	0.112978	-0.456918	-0.153448	-0.0111906	-0.259281	-0.253804	0.105101	0.276709	0.934432	0.588587	0.666754	0.590339	0.144345	0.852918	0.760014	0.783364	0.489878	0.0863668	0.033898	0.150368	0.529864	0.565663	0.165319	0.789961	0.255051	0.716769	0.979019	0.535197	0.544159	0.804381	0.507045
gene-pgaptmp_000598	fimH	magenta	-0.1126	-0.455264	0.555976	0.790653	0.256996	0.152445	-0.273446	0.471179	0.642374	0.386092	-0.270393	-0.0516757	-0.631914	-0.179364	-0.456725	0.0142985	-0.553373	-0.715443	-0.235778	-0.597697	-0.172076	-0.35084	0.41116	0.283786	0.22607	-0.136959	0.57448	0.85807	0.495036	0.512273	0.238588	0.0858712	0.344802	0.517183	0.90328	0.0927921	0.670836	0.255278	0.973194	0.154785	0.0460096	0.574027	0.117616	0.683669	0.394163	0.311553	0.495779
gene-pgaptmp_000599	gntP	turquoise	-0.838404	0.643287	0.106604	0.00931228	0.0852818	0.801626	-0.518886	-0.221625	0.345877	0.685498	0.394193	0.764772	0.0856038	-0.0641561	-0.307851	-0.830018	-0.669394	0.0795619	0.209545	-0.0385197	0.304715	0.52472	0.471653	-0.12522	-0.5297	-0.0931432	0.00751678	-0.104705	-0.0855182	0.187616	0.59786	0.401346	0.0605794	0.333886	0.0270687	0.840275	0.880037	0.458212	0.0107664	0.0694198	0.85145	0.618453	0.927847	0.463041	0.181823	0.23805	0.767655
gene-pgaptmp_000600	uxuA	blue	-0.695672	0.568033	0.0541944	0.0553596	0.141864	0.898584	-0.620526	-0.189246	0.552984	0.612792	0.318382	0.740035	0.166566	0.274154	-0.34282	-0.726455	-0.637515	-0.0897545	-0.0941326	-0.282639	0.232774	0.436081	0.545221	0.137468	-0.734787	-0.513709	-0.250793	-0.0600732	0.0207693	0.100681	0.653546	0.155137	0.106251	0.442149	0.0358039	0.693417	0.511138	0.405799	0.0412473	0.0890473	0.832612	0.824541	0.497598	0.579057	0.280095	0.162238	0.745477
gene-pgaptmp_000601	uxuB	yellow	0.420452	0.477896	-0.85396	0.299634	0.231027	0.00695875	0.0736651	-0.71341	-0.760103	-0.711538	-0.307495	-0.373017	0.442278	0.268167	0.889111	0.352168	0.681595	0.384347	-0.0691913	0.705381	0.080933	0.497609	-0.201751	0.122447	0.277059	0.540049	-0.342487	-0.621677	-0.314634	0.862377	0.0469233	0.0286034	0.047774	0.45876	0.362763	0.272526	0.520773	0.00313162	0.39225	0.0626567	0.347174	0.87068	0.050638	0.848912	0.209561	0.631856	0.772697
gene-pgaptmp_000602	uxuR	midnightblue	0.451833	0.285391	-0.689523	0.261055	0.493237	0.058481	-0.343313	-0.371677	0.273841	-0.515602	-0.551853	-0.0642709	0.481356	0.88635	0.491835	0.412474	0.255987	-0.395308	-0.873617	-0.261864	-0.441271	0.219082	0.235834	0.708421	-0.0744616	-0.318365	-0.546658	-0.0272911	0.422226	0.405079	0.364626	0.511639	0.190919	0.15616	0.879824	0.227182	0.00336417	0.215737	0.309854	0.540581	0.332395	0.00458044	0.530989	0.273748	0.602177	0.573934	0.0492117
gene-pgaptmp_000603	iraD	turquoise	-0.704607	0.634722	-0.00450223	0.0510051	0.0909036	0.991558	-0.706726	-0.419227	0.209612	0.591405	0.141384	0.392238	-0.12193	0.0142615	-0.124485	-0.738805	-0.643724	-0.0713901	0.0918458	0.0335192	0.475428	0.642402	0.711674	0.180632	-0.362574	-0.0590792	0.0580534	-0.0296354	-0.291149	0.050004	0.301193	0.618338	0.122547	0.738417	0.336505	0.773637	0.973263	0.768991	0.0362776	0.0850005	0.866598	0.828755	0.937199	0.233791	0.0858532	0.0477118	0.66861
gene-pgaptmp_000604	NA	blue	0.0998674	0.461704	-0.551028	0.81399	0.249465	0.15691	0.0817545	-0.287404	0.00481317	-0.322877	0.331523	0.461242	0.894325	0.7385	0.225841	-0.0112451	0.463779	0.477298	-0.222666	0.0912875	-0.0888482	0.20445	-0.352514	-0.00381261	-0.706198	-0.550733	-0.906161	-0.74716	-0.0740324	0.847392	0.490056	0.990975	0.435365	0.422439	0.250001	0.00272138	0.0363958	0.590726	0.978917	0.247062	0.231695	0.596095	0.829785	0.834284	0.627204	0.391751	0.992851
gene-pgaptmp_000605	hypT	yellow	0.375359	0.517405	-0.853137	0.359515	0.189102	0.00707246	-0.374755	-0.672612	-0.16502	-0.562042	-0.595686	-0.186583	0.43593	0.63431	0.741271	0.328934	0.288651	-0.212782	-0.636536	0.141897	-0.164156	0.520971	0.268813	0.586119	0.0643684	0.100109	-0.490053	-0.231405	0.215048	0.360351	0.067596	0.696159	0.14707	0.11918	0.658192	0.28028	0.0911794	0.0353315	0.426292	0.488091	0.612912	0.0896957	0.737493	0.697692	0.185534	0.51973	0.126778
gene-pgaptmp_000606	iadA	yellow	0.51698	0.519366	-0.981768	0.189529	0.187135	1.4945e-05	-0.172579	-0.72164	-0.379814	-0.767971	-0.463854	-0.249478	0.59519	0.730521	0.874453	0.442317	0.627886	0.0873534	-0.532438	0.361491	-0.0849779	0.487646	-0.0254911	0.493193	0.0150503	0.0875021	-0.631368	-0.511989	0.00616938	0.682782	0.043291	0.353374	0.0260472	0.246975	0.551275	0.119568	0.0395683	0.00449303	0.272477	0.0955403	0.837044	0.174308	0.378938	0.841432	0.220275	0.952225	0.214275
gene-pgaptmp_000607	yjiG	blue	0.619379	0.258101	-0.81209	0.101497	0.537124	0.0143379	0.224796	-0.361979	-0.270903	-0.803214	-0.215422	-0.0544929	0.845543	0.712806	0.631152	0.532269	0.743715	0.21778	-0.492132	0.149646	-0.395058	0.115579	-0.409267	0.18013	-0.15791	-0.167264	-0.844791	-0.580236	0.193997	0.592491	0.378245	0.516362	0.0163501	0.608406	0.898028	0.008178	0.0471966	0.0933086	0.174472	0.0344088	0.60439	0.215416	0.723574	0.332728	0.785212	0.314009	0.669491
gene-pgaptmp_000608	yjiH	brown	0.76585	0.0484793	-0.733476	0.0267219	0.909244	0.0383745	-0.169856	-0.450623	-0.257095	-0.807151	-0.900511	-0.683691	0.108995	0.503104	0.816152	0.766008	0.493224	-0.423261	-0.714501	0.102145	-0.306597	0.1767	0.141048	0.701401	0.541083	0.282804	-0.180986	0.0868576	0.312709	0.687593	0.262494	0.538768	0.015437	0.00228182	0.061536	0.797247	0.203771	0.0134718	0.0266711	0.214242	0.296076	0.0464314	0.809806	0.46014	0.67552	0.739022	0.0525431
gene-pgaptmp_000609	kptA	black	0.175513	-0.225618	0.0686346	0.677608	0.591102	0.871714	-0.404159	-0.067043	0.0930093	0.00568446	-0.755864	-0.621738	-0.67586	-0.182304	0.157083	0.240158	-0.335626	-0.761557	-0.331531	-0.193836	-0.082892	0.0408863	0.636207	0.54892	0.717986	0.402932	0.596924	0.736407	0.210417	0.320679	0.874671	0.826611	0.989342	0.0300422	0.0998241	0.0657845	0.665678	0.710278	0.566719	0.416363	0.0281197	0.422427	0.645559	0.845288	0.923424	0.0899142	0.158832
gene-pgaptmp_000610	yjiJ	grey	0.229626	-0.549934	0.34455	0.584346	0.157906	0.403277	0.265797	0.693203	0.669056	0.00519108	-0.0293088	0.282691	0.15224	0.158919	-0.464593	0.29936	-0.116079	-0.437596	-0.428755	-0.79015	-0.717311	-0.675106	-0.223272	-0.0357282	-0.174648	-0.565503	-0.173963	0.443465	0.870766	0.524606	0.0566004	0.0696127	0.990267	0.945078	0.497516	0.71893	0.707007	0.246123	0.471333	0.784299	0.278234	0.289173	0.0196195	0.0451795	0.0662024	0.59507	0.933067
gene-pgaptmp_000611	yjiK	turquoise	-0.684308	0.228309	0.383756	0.0612081	0.586565	0.347981	-0.67201	0.0746882	0.718331	0.769809	0.104769	0.547787	-0.270955	-0.00410924	-0.54119	-0.646367	-0.907228	-0.473958	-0.135066	-0.519853	0.162099	0.210534	0.727391	0.214427	-0.452621	-0.418243	0.136197	0.428089	0.263119	0.0679351	0.86048	0.0447298	0.0254711	0.804991	0.159871	0.516277	0.992295	0.165993	0.0833108	0.00185981	0.235446	0.749814	0.186649	0.701347	0.616759	0.040857	0.610104
gene-pgaptmp_000612	ytiA	magenta	-0.166885	-0.300374	0.449641	0.692852	0.469758	0.263665	-0.316314	0.271007	0.448888	0.421895	-0.312926	-0.142319	-0.573518	-0.276856	-0.364877	-0.119524	-0.65602	-0.689354	-0.175611	-0.519254	-0.165135	-0.153685	0.588638	0.242001	0.296108	-4.18636e-06	0.491881	0.756572	0.278736	0.445285	0.516194	0.264564	0.297804	0.450442	0.736734	0.137189	0.50681	0.374153	0.778019	0.0773069	0.0585683	0.677436	0.187248	0.695955	0.716345	0.124752	0.563652
gene-pgaptmp_000613	yjiL	yellow	0.846293	0.0674038	-0.824351	0.00806422	0.874	0.0118259	0.16237	-0.414333	-0.43194	-0.96003	-0.622843	-0.555882	0.451537	0.556765	0.843741	0.801428	0.794091	-0.0369345	-0.556998	0.24706	-0.375009	0.0914214	-0.256001	0.413002	0.37686	0.21274	-0.449777	-0.277253	0.171444	0.700866	0.307458	0.28521	0.000154897	0.0990464	0.15253	0.261407	0.15174	0.00845545	0.0167753	0.0185939	0.930811	0.151533	0.555268	0.36	0.829538	0.540557	0.309173
gene-pgaptmp_000614	yjiM	brown	0.933248	-0.368801	-0.465921	0.000706872	0.368643	0.244593	0.169574	-0.0533073	-0.158353	-0.831789	-0.816156	-0.742712	0.0739348	0.386314	0.580661	0.939208	0.563795	-0.453652	-0.684249	-0.122342	-0.565325	-0.255513	-0.120149	0.520132	0.609783	0.141535	-0.141226	0.237179	0.445376	0.688092	0.900238	0.708015	0.0104482	0.0134711	0.0347858	0.861877	0.344501	0.131231	0.000536376	0.145536	0.2589	0.0612395	0.772887	0.144204	0.541356	0.776879	0.18637
gene-pgaptmp_000615	yjiN	brown	0.874292	-0.651375	-0.130615	0.00450978	0.0801629	0.757868	0.721125	0.447966	-0.0304406	-0.727763	-0.23601	-0.336034	0.375961	0.274756	0.146953	0.871841	0.69946	-0.0642832	-0.395536	-0.278817	-0.781767	-0.718578	-0.710815	-0.0505056	0.256654	-0.197501	-0.344128	0.0323606	0.499199	0.0435131	0.265667	0.942959	0.0407026	0.573639	0.41576	0.358682	0.510172	0.728404	0.00476954	0.0534874	0.879801	0.332091	0.503679	0.0219165	0.0446215	0.0481052	0.905463
gene-pgaptmp_000616	mdtM	green	-0.411181	0.939641	-0.571869	0.311526	0.000525163	0.138585	-0.584897	-0.820357	-0.228411	0.0728968	-0.017463	0.24255	0.225057	0.222253	0.46638	-0.445233	-0.0996829	0.24361	0.0577407	0.519851	0.455289	0.909945	0.435301	0.209284	-0.162087	0.344051	-0.108316	-0.447522	-0.403912	0.127768	0.0126108	0.586391	0.863802	0.967264	0.562741	0.592051	0.596795	0.244066	0.268952	0.814329	0.560981	0.891977	0.186651	0.256967	0.00170475	0.281054	0.6189
gene-pgaptmp_000617	NA	yellow	0.494785	0.153217	-0.595766	0.21257	0.717183	0.119117	-0.307942	-0.579078	-0.438762	-0.576279	-0.846029	-0.804584	-0.266412	0.161476	0.821518	0.52312	0.335947	-0.31418	-0.354098	0.403843	0.0635946	0.378596	0.318665	0.635119	0.781308	0.684367	0.285346	0.144208	-0.0803137	0.458072	0.132539	0.276807	0.134869	0.00810413	0.0160287	0.523611	0.702455	0.0123793	0.183402	0.415888	0.448529	0.389478	0.321094	0.881081	0.355048	0.44172	0.0906388
gene-pgaptmp_000618	yjiR	brown	0.93131	-0.287179	-0.545811	0.000769075	0.490413	0.161692	0.162937	-0.151104	-0.266296	-0.885062	-0.815374	-0.77847	0.072107	0.380687	0.688132	0.94497	0.650859	-0.355724	-0.618773	0.0338676	-0.476851	-0.168701	-0.153815	0.517042	0.665654	0.269539	-0.0914991	0.154873	0.342062	0.699857	0.720963	0.523799	0.00347629	0.0136351	0.0228637	0.865267	0.352176	0.0592013	0.000399608	0.0804844	0.387148	0.101929	0.936547	0.232196	0.689636	0.716113	0.189467
gene-pgaptmp_000619	yjiS	blue	-0.184177	0.664458	-0.499725	0.662399	0.0722727	0.207321	-0.46936	-0.5182	0.172877	-0.00685336	0.0690423	0.361785	0.4886	0.669809	0.220887	-0.280604	-0.0111205	0.0976369	-0.315575	0.0220865	0.135461	0.536392	0.302842	0.355692	-0.549952	-0.403819	-0.562285	-0.408832	-0.164456	0.240657	0.188303	0.682256	0.98715	0.870956	0.378521	0.219237	0.0691831	0.599111	0.500832	0.979151	0.818091	0.446407	0.958601	0.749101	0.170525	0.465934	0.387193
gene-pgaptmp_000620	symE	yellow	0.170817	0.764436	-0.91722	0.685893	0.0271773	0.00133155	-0.198181	-0.873247	-0.606072	-0.533629	-0.189838	-0.112638	0.526376	0.439697	0.844447	0.0896253	0.518377	0.410755	-0.105022	0.692845	0.253697	0.733537	-0.00891524	0.223055	-0.0209358	0.359593	-0.462365	-0.722207	-0.374595	0.638025	0.00461937	0.11123	0.173164	0.652514	0.790583	0.180196	0.275665	0.00834609	0.83285	0.188126	0.312077	0.804527	0.0567818	0.544335	0.0383502	0.983285	0.595437
gene-pgaptmp_000621	-	green	-0.361823	0.840933	-0.517309	0.378467	0.00889963	0.189198	-0.896627	-0.864379	-0.11211	0.122976	-0.294894	-3.68762e-05	-0.10461	0.302958	0.467921	-0.384842	-0.268769	-0.118843	-0.168573	0.376474	0.624208	0.934809	0.77106	0.592243	-0.115395	0.205724	-0.00860174	-0.15989	-0.32442	0.00255191	0.00561904	0.791549	0.771735	0.478293	0.999931	0.805283	0.465754	0.242301	0.346501	0.5198	0.779258	0.689863	0.357974	0.0980901	0.000659215	0.0250836	0.121884
gene-pgaptmp_000622	-	green	-0.628096	0.793366	-0.23158	0.0953962	0.0187799	0.581062	-0.808944	-0.641147	0.0782752	0.436177	0.0418264	0.302682	-0.0665032	0.166851	0.106293	-0.669714	-0.493655	-0.0178846	0.0217159	0.20711	0.596742	0.815293	0.735226	0.329311	-0.353375	0.00321175	-0.0190821	-0.161945	-0.37526	0.0150321	0.0866667	0.853832	0.279976	0.921667	0.466181	0.875674	0.692912	0.802196	0.0692369	0.21378	0.966474	0.959295	0.62263	0.118357	0.0136522	0.0376778	0.42573
gene-pgaptmp_000623	hsdM	turquoise	-0.965182	0.539845	0.323441	0.000102784	0.167258	0.434516	-0.50366	-0.159522	0.226578	0.858938	0.499487	0.672665	-0.164782	-0.328116	-0.44321	-0.961968	-0.788174	0.132248	0.446395	0.0430434	0.552405	0.493063	0.507157	-0.238626	-0.510026	-0.0422971	0.171703	-0.0599999	-0.276429	0.20319	0.705932	0.589482	0.00629579	0.207573	0.067566	0.696582	0.427512	0.271396	0.000133631	0.0201467	0.754911	0.267553	0.919393	0.15566	0.214415	0.199555	0.56927
gene-pgaptmp_000624	-	green	-0.281006	0.816231	-0.564892	0.500194	0.0134554	0.144581	-0.678988	-0.907796	-0.428074	-0.00191778	-0.314912	-0.165778	-0.121719	0.0511981	0.618604	-0.29916	-0.115126	0.0542682	0.0480408	0.630987	0.601646	0.943734	0.605559	0.383527	0.178427	0.603542	0.144189	-0.249379	-0.467139	0.0640673	0.00182668	0.290025	0.996404	0.447416	0.694815	0.77402	0.904171	0.10205	0.471644	0.786039	0.898447	0.910062	0.0934204	0.11458	0.000426741	0.111615	0.348292
gene-pgaptmp_000625	NA	turquoise	-0.806831	0.184464	0.537188	0.0155102	0.661897	0.169769	-0.479004	-0.0102777	0.173528	0.847442	0.166878	0.197122	-0.678882	-0.649513	-0.429157	-0.747571	-0.863828	-0.169791	0.476028	0.0155608	0.488561	0.308744	0.651299	-0.123	0.0918365	0.340582	0.731465	0.397035	-0.282934	0.229793	0.980731	0.681107	0.00789189	0.692864	0.639859	0.0641251	0.081325	0.288672	0.0329834	0.00568536	0.687707	0.233118	0.970828	0.219279	0.456841	0.0802106	0.771691
gene-pgaptmp_000626	-	brown	0.769652	-0.284045	-0.404353	0.02552	0.495369	0.320424	-0.113428	-0.148467	-0.0569218	-0.670845	-0.76193	-0.752772	-0.145571	0.5033	0.527538	0.779575	0.470199	-0.471066	-0.667484	-0.0747948	-0.202159	-0.130785	0.0783223	0.742174	0.459169	-0.0257636	-0.0398151	0.270179	0.230814	0.789139	0.725688	0.893502	0.0685939	0.0279965	0.031119	0.730887	0.203566	0.179059	0.0225435	0.239702	0.238717	0.0705158	0.860282	0.631153	0.75756	0.853745	0.0349888
gene-pgaptmp_000627	yjiA	blue	0.307332	0.611565	-0.886451	0.45901	0.10715	0.00335546	-0.0236141	-0.69172	-0.488213	-0.616151	-0.0822283	-0.0125227	0.739416	0.609649	0.723794	0.195039	0.628343	0.432217	-0.228754	0.491764	0.0757093	0.50973	-0.207221	0.171042	-0.250687	0.006709	-0.76014	-0.790757	-0.222828	0.95574	0.0573539	0.219657	0.103811	0.846515	0.976522	0.0360418	0.108563	0.0423691	0.64347	0.0952265	0.284865	0.585814	0.215813	0.858587	0.196903	0.622441	0.685496
gene-pgaptmp_000628	yjiX	turquoise	-0.676543	0.451528	0.15359	0.0654075	0.261417	0.716516	-0.770767	-0.207939	0.453463	0.650793	0.0188586	0.468325	-0.234468	5.7691e-05	-0.283487	-0.643152	-0.808635	-0.371538	-0.0983974	-0.242661	0.366511	0.467316	0.762452	0.263356	-0.426625	-0.220149	0.0745796	0.245695	0.164017	0.0251741	0.621207	0.259123	0.0805253	0.964649	0.241839	0.576219	0.999892	0.496253	0.085369	0.0151016	0.36482	0.816692	0.562556	0.371854	0.242993	0.0278247	0.528563
gene-pgaptmp_000629	btsT	turquoise	-0.668159	0.364423	0.233197	0.0701269	0.374792	0.57835	-0.552119	-0.368944	-0.225085	0.588825	0.113752	-0.0860193	-0.69098	-0.494169	-0.0596361	-0.646106	-0.513997	0.0831183	0.543051	0.455678	0.89629	0.552488	0.58839	0.0450081	0.108877	0.448876	0.641799	0.0812107	-0.67914	0.155919	0.368441	0.592003	0.124602	0.788548	0.839508	0.057732	0.213229	0.888447	0.0834766	0.192546	0.844869	0.164254	0.256509	0.00257627	0.155585	0.124951	0.915724
gene-pgaptmp_000630	NA	blue	0.323664	0.136354	-0.425848	0.434181	0.747488	0.292816	0.471909	0.00933932	-0.0753588	-0.46522	0.290345	0.401758	0.964622	0.503589	0.14972	0.237625	0.556434	0.436782	-0.202398	-0.0328393	-0.435502	-0.130494	-0.651975	-0.279263	-0.536179	-0.448594	-0.929077	-0.653985	0.247889	0.237761	0.98249	0.859236	0.2454	0.485425	0.323839	0.000107783	0.203264	0.723443	0.570941	0.152036	0.279233	0.630741	0.938471	0.280807	0.758087	0.0797911	0.502969
gene-pgaptmp_000631	dan	blue	0.432045	0.39337	-0.779803	0.285079	0.334987	0.0224777	0.0787365	-0.367348	-0.0511828	-0.635011	-0.104761	0.183679	0.90868	0.821665	0.51152	0.346051	0.589232	0.20006	-0.527878	0.0396239	-0.389628	0.192533	-0.293596	0.214435	-0.348572	-0.323101	-0.880664	-0.576111	0.211932	0.852978	0.370679	0.9042	0.0907107	0.805005	0.663269	0.00177584	0.0123502	0.195068	0.401093	0.124277	0.634777	0.178728	0.925783	0.340017	0.647823	0.480324	0.610089
gene-pgaptmp_000632	-	midnightblue	0.296867	0.570628	-0.836155	0.475213	0.139641	0.00968923	-0.396693	-0.592174	0.0711734	-0.506765	-0.348641	0.106558	0.633221	0.921364	0.593046	0.242461	0.344797	-0.0921974	-0.703602	0.025787	-0.1226	0.461406	0.148497	0.604618	-0.342932	-0.320188	-0.73299	-0.374959	0.24398	0.330549	0.121939	0.867	0.199961	0.397338	0.801711	0.0919103	0.00114508	0.12125	0.562889	0.402917	0.828107	0.0514846	0.951671	0.772419	0.24981	0.725634	0.112324
gene-pgaptmp_000633	VVA1143	black	0.296629	-0.326532	0.0612189	0.475584	0.42988	0.885501	-0.267968	0.05237	0.169578	-0.134469	-0.676232	-0.592275	-0.619995	-0.0301691	0.172866	0.403433	-0.0788113	-0.637547	-0.34307	-0.15844	-0.127729	-0.119389	0.374082	0.552529	0.710126	0.335386	0.634797	0.692795	0.232622	0.521094	0.901986	0.688085	0.750893	0.0655791	0.121859	0.101059	0.943467	0.682275	0.321633	0.85284	0.0890265	0.405435	0.707859	0.7631	0.778264	0.361284	0.155548
gene-pgaptmp_000634	-	lightgreen	0.36017	-0.20845	-0.113695	0.380811	0.62033	0.788651	-0.223023	-0.188565	-0.174041	-0.256804	-0.664354	-0.817928	-0.585755	-0.0440856	0.386667	0.391451	0.0999329	-0.415913	-0.201051	0.13088	0.0477521	0.0478727	0.358785	0.538173	0.806787	0.490865	0.578655	0.449228	-0.187519	0.595492	0.654733	0.680204	0.539243	0.0723337	0.0131039	0.127073	0.917446	0.344021	0.337561	0.81387	0.305428	0.633065	0.757387	0.910601	0.910376	0.38278	0.168835
gene-pgaptmp_000635	tsr	darkgreen	-0.297313	0.325457	-0.0595318	0.474518	0.431491	0.888641	-0.559313	-0.522726	-0.375562	0.206237	-0.16538	-0.382676	-0.612874	-0.212404	0.255802	-0.292636	-0.194004	0.00621135	0.266534	0.526687	0.873579	0.557194	0.525043	0.326324	0.189494	0.396776	0.44027	0.0133104	-0.610643	0.149475	0.183792	0.359235	0.62413	0.695521	0.349455	0.106191	0.613559	0.540884	0.481828	0.645267	0.988354	0.523413	0.179892	0.00458438	0.151358	0.181506	0.430191
gene-pgaptmp_000636	lgoT	turquoise	-0.608549	0.273808	0.270494	0.10938	0.511692	0.51702	-0.66406	-0.246285	0.117274	0.59511	-0.0176213	-0.0438405	-0.72486	-0.292168	-0.132651	-0.549797	-0.580126	-0.170905	0.283526	0.184831	0.683129	0.437734	0.693646	0.263277	0.136736	0.288914	0.710916	0.324206	-0.448007	0.0725055	0.55655	0.782119	0.11963	0.966967	0.917904	0.0419176	0.482561	0.754182	0.15803	0.131672	0.685738	0.496191	0.661253	0.0618353	0.278065	0.0563769	0.528692
gene-pgaptmp_000637	lgoR	green	-0.310189	0.731622	-0.454181	0.454626	0.0391208	0.258274	-0.751791	-0.743466	-0.0862089	0.105693	-0.382236	-0.0455998	-0.132992	0.12971	0.455629	-0.304027	-0.29906	-0.192664	-0.137794	0.315868	0.340307	0.826356	0.733963	0.474848	0.185167	0.468329	0.20579	-0.0013792	-0.223382	0.0314658	0.0345023	0.839157	0.803296	0.350055	0.914619	0.753565	0.759508	0.256567	0.464103	0.471799	0.647595	0.744888	0.445963	0.409476	0.0114439	0.0381797	0.234443
gene-pgaptmp_000638	lgoD	turquoise	-0.842698	0.166751	0.586981	0.00861877	0.693089	0.126083	-0.396167	0.126239	0.392332	0.877622	0.506284	0.45579	-0.455219	-0.332366	-0.611529	-0.81549	-0.710766	0.0523448	0.463917	-0.0884803	0.523969	0.164738	0.428802	-0.149633	-0.328676	-0.148239	0.4705	0.194715	-0.390522	0.331249	0.765804	0.336378	0.0041717	0.200459	0.256377	0.257049	0.421187	0.107177	0.0136106	0.0481276	0.902033	0.246902	0.834963	0.182563	0.69666	0.289115	0.723597
gene-pgaptmp_000639	opgB	black	-0.530267	0.462707	0.0115784	0.176405	0.248301	0.978292	-0.908685	-0.329698	0.512846	0.517596	-0.260808	0.207484	-0.362888	0.150609	-0.0805012	-0.487463	-0.730896	-0.538816	-0.270367	-0.230053	0.255545	0.533483	0.940121	0.563103	-0.0777783	-0.0318582	0.314766	0.417806	0.05927	0.0017756	0.425153	0.193715	0.18891	0.532709	0.621989	0.37696	0.72185	0.849711	0.220474	0.0394156	0.168228	0.517225	0.583629	0.541304	0.173304	0.000512925	0.14614
gene-pgaptmp_000640	yjjA	turquoise	-0.965937	0.404133	0.459827	9.62986e-05	0.320713	0.251648	-0.505922	-0.0924509	0.20529	0.919414	0.428119	0.501156	-0.412407	-0.493757	-0.48348	-0.943327	-0.852206	0.0498649	0.52532	0.0535005	0.59656	0.428899	0.577512	-0.220215	-0.295769	0.102305	0.434097	0.114095	-0.355777	0.200835	0.82764	0.625759	0.00123053	0.289969	0.205814	0.309941	0.213671	0.224837	0.000435946	0.00720247	0.906658	0.181233	0.899878	0.118499	0.288993	0.13384	0.600251
gene-pgaptmp_000641	dnaC	cyan	-0.292732	0.368504	-0.106677	0.481678	0.369058	0.801493	0.421618	-0.165778	-0.499263	0.0412497	0.680314	0.360718	0.449416	-0.241579	0.0451762	-0.363744	0.292377	0.912164	0.693381	0.592925	0.23785	0.211076	-0.51471	-0.711741	-0.236877	0.272101	-0.179598	-0.763568	-0.628741	0.298154	0.694813	0.207809	0.922744	0.0633474	0.380034	0.263933	0.564354	0.91541	0.375751	0.482234	0.00158452	0.0565103	0.121346	0.570566	0.61583	0.191822	0.0476813
gene-pgaptmp_000642	dnaT	lightyellow	-0.25248	-0.291839	0.517664	0.546333	0.483077	0.188841	0.53622	0.312047	-0.424035	0.278496	0.550407	-0.0767454	-0.318912	-0.774041	-0.309874	-0.249637	0.0495189	0.579508	0.888592	0.400834	0.309508	-0.251296	-0.430179	-0.73634	0.229447	0.424484	0.503573	-0.138004	-0.624433	0.170688	0.451784	0.295098	0.504191	0.157474	0.856666	0.441346	0.0241753	0.455108	0.551013	0.907304	0.132183	0.00317448	0.325057	0.455669	0.54828	0.287398	0.0372386
gene-pgaptmp_000643	yjjB	tan	0.00311781	0.304431	-0.307219	0.994154	0.46348	0.459183	-0.760344	-0.473869	0.200376	-0.0192758	-0.479384	-0.287658	-0.301241	0.492075	0.309746	-0.002308	-0.142146	-0.438149	-0.466911	-0.0164267	0.331038	0.438138	0.686491	0.843786	0.0495929	-0.119878	0.0980069	0.223741	-0.126898	0.0285229	0.235546	0.63423	0.963867	0.22937	0.489657	0.468413	0.215478	0.455304	0.995673	0.737045	0.277557	0.243457	0.969205	0.423159	0.27757	0.0600577	0.00844855
gene-pgaptmp_000644	yjjP	blue	-0.092617	0.651993	-0.569154	0.827334	0.0797795	0.140902	-0.188177	-0.385825	0.159825	-0.154783	0.172082	0.615376	0.837423	0.665305	0.218477	-0.159591	0.137349	0.227113	-0.330517	-0.0152074	-0.148406	0.405304	-0.0394436	0.0821582	-0.667354	-0.406013	-0.801756	-0.563665	0.179591	0.655409	0.345165	0.705392	0.714385	0.68366	0.104371	0.00947556	0.0717782	0.603205	0.70581	0.74569	0.58858	0.423934	0.97149	0.725798	0.319178	0.92612	0.846645
gene-pgaptmp_000645	yjjQ	turquoise	-0.735993	0.0875977	0.570694	0.0373752	0.836593	0.139585	-0.0590569	0.293669	0.29986	0.731247	0.622926	0.655419	-0.161918	-0.431787	-0.634033	-0.679171	-0.555393	0.202206	0.513189	-0.0929582	0.291978	-0.00881294	0.0438902	-0.481405	-0.428727	-0.125402	0.246797	0.0401424	-0.0589378	0.889525	0.48021	0.470556	0.0392728	0.098988	0.0776729	0.701668	0.2854	0.0913652	0.0639675	0.152968	0.631071	0.193367	0.826705	0.482859	0.983477	0.917811	0.227127
gene-pgaptmp_000646	bglJ	turquoise	-0.595882	-0.227672	0.760645	0.119027	0.587637	0.0284225	0.324683	0.63563	0.398907	0.702139	0.88602	0.705698	0.020718	-0.382004	-0.88766	-0.599996	-0.40342	0.350676	0.56044	-0.30999	0.0387339	-0.402494	-0.282839	-0.706154	-0.57304	-0.470213	0.0507635	-0.0301432	-0.11583	0.43265	0.090298	0.327608	0.0521866	0.00339264	0.0504882	0.961165	0.350373	0.00325247	0.115843	0.32165	0.394399	0.148479	0.45493	0.927447	0.322869	0.497281	0.0502731
gene-pgaptmp_000647	fhuF	greenyellow	-0.382579	-0.372805	0.714994	0.349587	0.363058	0.0462105	0.459463	0.763658	0.483953	0.5267	0.80292	0.697393	0.158486	-0.249035	-0.871459	-0.375803	-0.267547	0.266542	0.373771	-0.460789	-0.209257	-0.584942	-0.434614	-0.677674	-0.575014	-0.593516	-0.0914475	0.00966367	0.139754	0.252073	0.02743	0.224317	0.179879	0.0164196	0.0545042	0.707777	0.552006	0.00481094	0.358901	0.521775	0.523399	0.361716	0.250528	0.618946	0.127731	0.281902	0.0647856
gene-pgaptmp_000648	yjjZ	turquoise	-0.708264	-0.0200837	0.653575	0.0492844	0.962353	0.078803	0.108618	0.490446	0.471137	0.750786	0.80806	0.838606	0.0516759	-0.311418	-0.820397	-0.684537	-0.523601	0.260833	0.464007	-0.303717	0.0923888	-0.207358	-0.119897	-0.598174	-0.651032	-0.43811	0.02332	-0.020957	0.0221509	0.797938	0.217236	0.238636	0.031823	0.0152309	0.00927887	0.90328	0.452746	0.0126028	0.061087	0.182927	0.532667	0.246799	0.464582	0.827754	0.622204	0.777338	0.117247
gene-pgaptmp_000649	NA	turquoise	-0.918235	0.143442	0.677853	0.00128416	0.734713	0.0646874	-0.121305	0.217198	0.185304	0.925581	0.752802	0.593234	-0.307436	-0.589402	-0.714145	-0.914546	-0.692053	0.306017	0.732066	0.0114295	0.525688	0.0996526	0.184826	-0.546343	-0.438981	-0.0884532	0.340913	-0.0106554	-0.425338	0.774774	0.60538	0.660426	0.000973714	0.0311085	0.121102	0.458851	0.124141	0.0465914	0.00146179	0.0571844	0.461034	0.0389414	0.978571	0.180872	0.814385	0.661263	0.1612
gene-pgaptmp_000650	NA	red	0.449281	-0.149851	-0.251999	0.264094	0.723208	0.547125	0.768454	0.0950221	-0.512804	-0.567438	0.237359	-0.0688521	0.530568	-0.00153934	0.268251	0.417857	0.775177	0.623577	0.229067	0.371927	-0.25645	-0.274837	-0.876897	-0.496708	0.0709069	0.177795	-0.338664	-0.557967	-0.0968884	0.0258951	0.822903	0.193758	0.142377	0.571386	0.87131	0.176114	0.997114	0.520636	0.302941	0.0238345	0.0985317	0.585287	0.364279	0.539822	0.510042	0.00424386	0.210519
gene-pgaptmp_000651	NA	turquoise	-0.797458	0.0659169	0.647351	0.0177446	0.876763	0.0826864	-0.177231	0.169566	0.076086	0.809447	0.529007	0.346351	-0.538734	-0.665231	-0.558998	-0.739452	-0.618017	0.19428	0.705783	0.132971	0.616608	0.108765	0.220157	-0.408243	-0.174375	0.146079	0.572688	0.131615	-0.380928	0.674585	0.688105	0.857888	0.0149199	0.177628	0.400657	0.168305	0.0718213	0.149754	0.036028	0.10247	0.644787	0.0504481	0.753603	0.103482	0.797668	0.600351	0.31534
gene-pgaptmp_000652	rsmC	turquoise	-0.868014	0.0600633	0.716312	0.0051941	0.887652	0.0456221	0.0271304	0.293735	0.119701	0.883362	0.804055	0.571807	-0.283133	-0.665263	-0.730897	-0.863435	-0.614843	0.384384	0.808586	0.041536	0.473402	0.00727416	0.0487766	-0.664566	-0.390941	-0.0403704	0.35402	-0.0421521	-0.438062	0.949155	0.480106	0.777695	0.00362808	0.0161522	0.138639	0.496815	0.0718025	0.0394151	0.00573303	0.104757	0.347125	0.0151124	0.92221	0.236072	0.986361	0.908689	0.0722097
gene-pgaptmp_000653	holD	turquoise	-0.873595	0.0249813	0.756386	0.00458273	0.953179	0.0298627	-0.26179	0.298514	0.367381	0.972372	0.47038	0.502495	-0.492737	-0.650247	-0.753869	-0.825444	-0.911292	-0.0781748	0.523269	-0.223849	0.346713	0.0427672	0.419243	-0.376116	-0.24661	-0.0257642	0.504513	0.342008	-0.110979	0.531109	0.472648	0.370632	5.1633e-05	0.239496	0.204408	0.214766	0.0808662	0.0307344	0.0116167	0.00163108	0.854018	0.183255	0.594094	0.400133	0.919909	0.301173	0.358468
gene-pgaptmp_000654	rimI	pink	-0.704871	0.0345796	0.595876	0.05088	0.935215	0.119032	0.209081	0.443313	0.346088	0.723227	0.893183	0.86791	0.202823	-0.336041	-0.799573	-0.728879	-0.481459	0.387703	0.52969	-0.252661	0.0666776	-0.174321	-0.188452	-0.72449	-0.718597	-0.447192	-0.138374	-0.182444	-0.0686855	0.619249	0.27127	0.401039	0.0426107	0.00280802	0.00520601	0.630007	0.415749	0.0172239	0.0402412	0.227068	0.342618	0.176964	0.546036	0.87535	0.679709	0.654928	0.042074
gene-pgaptmp_000655	yjjG	blue	0.204108	-0.179524	-0.00303596	0.627793	0.670555	0.994308	0.840624	0.351281	-0.198986	-0.269017	0.606243	0.369652	0.727771	0.0227509	-0.144807	0.13951	0.541729	0.683885	0.27951	0.0604243	-0.368469	-0.427944	-0.931731	-0.724855	-0.374657	-0.263085	-0.575336	-0.602072	0.00600003	0.0089494	0.393526	0.636632	0.519401	0.111102	0.367452	0.0406993	0.957357	0.732259	0.741793	0.165488	0.0614329	0.502576	0.88698	0.369108	0.290188	0.000755274	0.0419197
gene-pgaptmp_000656	-	turquoise	-0.779271	-0.109588	0.806589	0.0226312	0.796161	0.0155653	-0.164525	0.441392	0.502237	0.936985	0.536151	0.531966	-0.399122	-0.505829	-0.857231	-0.755778	-0.84349	-0.0885976	0.428094	-0.39062	0.215015	-0.132335	0.32172	-0.36076	-0.359147	-0.28238	0.369978	0.346731	-0.0718198	0.697038	0.273601	0.204679	0.000596373	0.170754	0.174763	0.327322	0.200931	0.00651838	0.0300718	0.00849461	0.834747	0.29	0.338681	0.609101	0.754754	0.437106	0.379974
gene-pgaptmp_000657	dgt	black	-0.372817	0.45016	-0.116702	0.363041	0.263046	0.783162	-0.961048	-0.418256	0.422722	0.353881	-0.369077	0.0843626	-0.34349	0.306946	0.0485146	-0.340564	-0.593989	-0.576413	-0.411948	-0.190503	0.37088	0.551421	0.91758	0.724109	-0.172668	-0.169057	0.128744	0.350143	0.119049	0.000143473	0.30243	0.296757	0.389789	0.368256	0.842569	0.404821	0.459603	0.909178	0.409099	0.120508	0.134757	0.310534	0.651355	0.365737	0.156552	0.00131462	0.0422354
gene-pgaptmp_000658	NA	salmon	-0.0187551	-0.41438	0.431155	0.964842	0.307398	0.286184	0.099496	0.666471	0.818863	0.251254	0.192329	0.515038	0.194988	0.252642	-0.657397	0.00765348	-0.311288	-0.387048	-0.392775	-0.881269	-0.529976	-0.578587	-0.0839787	-0.0272294	-0.541808	-0.885731	-0.336718	0.354027	0.747734	0.814673	0.0711009	0.0129127	0.548351	0.648177	0.19149	0.643558	0.546067	0.076472	0.98565	0.452943	0.343506	0.335784	0.00382061	0.176687	0.132946	0.843279	0.94897
gene-pgaptmp_000659	NA	salmon	-0.263397	-0.299983	0.535572	0.528498	0.470366	0.171306	0.0268277	0.618973	0.777369	0.476064	0.339956	0.623418	0.127144	0.0778567	-0.767531	-0.254186	-0.507363	-0.305375	-0.197448	-0.817664	-0.361614	-0.454537	0.0301721	-0.154528	-0.62228	-0.833491	-0.273939	0.310223	0.583696	0.949722	0.101787	0.0231855	0.233077	0.409991	0.0986429	0.764162	0.854608	0.0261863	0.543532	0.199342	0.462023	0.639294	0.0131581	0.378763	0.257853	0.943462	0.71484
gene-pgaptmp_000660	yfdS	midnightblue	0.636732	0.112615	-0.682126	0.0895659	0.790625	0.0623719	-0.0831855	-0.226652	0.202828	-0.689588	-0.433348	-0.0812792	0.612575	0.959682	0.47945	0.592016	0.526804	-0.230392	-0.852066	-0.240366	-0.48568	0.00231618	-0.098507	0.596127	-0.172923	-0.47345	-0.711331	-0.165576	0.450207	0.844745	0.589358	0.629999	0.0584471	0.283465	0.848271	0.10641	0.000158929	0.229296	0.122063	0.179778	0.583059	0.00722218	0.566372	0.222422	0.995657	0.816491	0.118836
gene-pgaptmp_000661	yfdR	blue	0.591993	-0.136252	-0.393243	0.122081	0.747671	0.335157	0.60105	0.165801	-0.0183465	-0.645494	0.133361	0.164765	0.870935	0.576708	0.183295	0.524326	0.730143	0.314557	-0.335756	-0.133388	-0.618178	-0.371771	-0.757493	-0.161083	-0.311618	-0.459099	-0.816972	-0.483333	0.320868	0.115035	0.694774	0.965608	0.0838668	0.752897	0.696611	0.00486795	0.134511	0.663942	0.182211	0.0397227	0.447956	0.41617	0.752849	0.102355	0.364496	0.0294841	0.703154
gene-pgaptmp_000662	yfdQ	brown	0.878671	-0.0791634	-0.706744	0.00406867	0.852188	0.0499955	0.182211	-0.185383	-0.0902121	-0.915421	-0.536503	-0.38443	0.540848	0.778609	0.632627	0.839816	0.77142	-0.142307	-0.739548	-0.0621371	-0.547212	-0.129544	-0.315598	0.482734	0.153876	-0.184309	-0.582649	-0.178701	0.372886	0.665841	0.660288	0.831768	0.00141827	0.17042	0.347061	0.166315	0.0228231	0.0923106	0.00908042	0.0249729	0.736755	0.0359909	0.883792	0.1604	0.759809	0.446372	0.225659
gene-pgaptmp_000663	yfdP	midnightblue	0.518204	0.24525	-0.708746	0.1883	0.558262	0.0490606	-0.183208	-0.308615	0.222229	-0.610555	-0.372931	0.0203579	0.640905	0.988802	0.471545	0.467337	0.45937	-0.190294	-0.825237	-0.205669	-0.390364	0.118973	-0.0263657	0.604744	-0.280079	-0.502078	-0.745992	-0.227747	0.39664	0.664094	0.457039	0.596837	0.107894	0.362883	0.96184	0.0868246	3.48131e-06	0.238173	0.242969	0.252181	0.651719	0.0116562	0.625107	0.339025	0.779021	0.950587	0.112229
gene-pgaptmp_000664	NA	magenta	-0.117654	-0.261878	0.367112	0.781426	0.530966	0.37101	-0.355407	0.107947	0.166386	0.270062	-0.290717	-0.370374	-0.815887	-0.272641	-0.13153	-0.0133241	-0.330244	-0.429842	0.0316424	-0.057832	0.323017	-0.051452	0.424448	0.340659	0.404859	0.212667	0.736748	0.609129	-0.0435532	0.387601	0.799167	0.693736	0.517715	0.48484	0.366443	0.0135273	0.513566	0.75621	0.97502	0.42434	0.287818	0.94071	0.891807	0.435153	0.903698	0.294578	0.40896
gene-pgaptmp_000665	-	magenta	0.156706	-0.263974	0.123812	0.710952	0.527562	0.770214	-0.469302	0.0649273	0.414211	0.0326433	-0.496117	-0.384949	-0.559806	0.249858	-0.0220914	0.221263	-0.196366	-0.658896	-0.463657	-0.343507	0.0650227	-0.102172	0.48669	0.706774	0.229301	-0.207162	0.352548	0.624308	0.205195	0.240724	0.878603	0.307616	0.938837	0.211147	0.346356	0.149039	0.550649	0.958592	0.598474	0.64117	0.0755685	0.247202	0.404797	0.878426	0.809756	0.221318	0.0499815
gene-pgaptmp_000666	ymfK	turquoise	-0.644971	-0.0547852	0.631665	0.0842007	0.897483	0.0929608	-0.548974	0.288806	0.718137	0.837299	0.074036	0.367522	-0.544313	-0.248087	-0.674766	-0.579437	-0.960903	-0.559458	-0.0191427	-0.575422	0.132378	-0.00436225	0.69855	0.141914	-0.215079	-0.30178	0.427288	0.656176	0.242013	0.158783	0.487847	0.0448152	0.00949619	0.861689	0.370435	0.163079	0.553571	0.0663915	0.132242	0.000145059	0.149347	0.964116	0.135587	0.754676	0.991821	0.0539339	0.737463
gene-pgaptmp_000667	ymfT	turquoise	-0.462968	-0.477912	0.892003	0.247999	0.23101	0.00289947	-0.128942	0.586366	0.477217	0.739857	0.169183	0.0883319	-0.776728	-0.591	-0.756003	-0.366445	-0.725809	-0.384318	0.285563	-0.431843	0.156029	-0.367995	0.319682	-0.134817	0.0744049	-0.0983713	0.708473	0.713272	0.10488	0.7609	0.126579	0.231786	0.035872	0.688783	0.835237	0.023374	0.122869	0.0299944	0.371947	0.041518	0.347215	0.492965	0.28533	0.712158	0.369771	0.440182	0.750265
gene-pgaptmp_000668	ymfL	turquoise	-0.731453	-0.146316	0.800547	0.0391895	0.729548	0.0169875	-0.347417	0.411458	0.57041	0.919238	0.277936	0.406037	-0.603064	-0.514982	-0.788304	-0.653452	-0.940238	-0.354926	0.271906	-0.4463	0.234449	-0.0990551	0.503647	-0.147094	-0.207124	-0.186664	0.529562	0.580593	0.132913	0.399111	0.311168	0.139828	0.00123846	0.505085	0.318219	0.1135	0.191546	0.0201118	0.0788783	0.000509964	0.38829	0.514747	0.267668	0.57625	0.815483	0.203204	0.728152
gene-pgaptmp_000669	-	brown	0.736298	0.236337	-0.894902	0.0372553	0.573092	0.00267823	0.0406049	-0.532489	-0.386084	-0.909571	-0.527208	-0.459892	0.498853	0.696307	0.86995	0.679204	0.80837	0.067353	-0.535308	0.323855	-0.242375	0.228343	-0.203358	0.481912	0.254568	0.145867	-0.473513	-0.388566	0.00264611	0.92395	0.174259	0.344813	0.00172555	0.179382	0.251572	0.208243	0.0550432	0.00497641	0.0639497	0.0151612	0.874095	0.171557	0.433894	0.563032	0.586506	0.629085	0.226567
gene-pgaptmp_000670	-	blue	0.478515	-0.0944155	-0.333581	0.230337	0.82402	0.419386	0.399067	0.191241	0.265184	-0.481152	-0.0141248	0.244193	0.790328	0.585882	0.0924694	0.431399	0.43912	0.0223689	-0.496324	-0.376726	-0.815133	-0.324705	-0.458135	-0.0235763	-0.209864	-0.432464	-0.664342	-0.209864	0.490571	0.327395	0.650069	0.525598	0.227407	0.973519	0.560014	0.0195724	0.12697	0.827606	0.285881	0.276369	0.958072	0.210927	0.357625	0.0136859	0.432618	0.253625	0.955811
gene-pgaptmp_000671	-	red	0.792724	-0.0113276	-0.697707	0.0189456	0.978763	0.0543493	0.267612	-0.331821	-0.454238	-0.892872	-0.390135	-0.56785	0.39463	0.549233	0.733208	0.723702	0.893039	0.179445	-0.363161	0.330205	-0.22112	-0.000721768	-0.389597	0.323047	0.307511	0.110764	-0.384621	-0.375169	-0.141458	0.521669	0.421996	0.258206	0.00283196	0.339333	0.142021	0.333301	0.158546	0.038482	0.0424082	0.00281911	0.670693	0.376574	0.424399	0.598717	0.998647	0.340059	0.435109
gene-pgaptmp_000672	-	red	0.604703	-0.0739774	-0.466885	0.11226	0.861798	0.243486	0.681185	-0.114529	-0.653211	-0.75334	0.0663642	-0.305428	0.522609	0.158474	0.512695	0.542353	0.940429	0.617903	0.124262	0.507317	-0.184667	-0.14878	-0.805151	-0.283182	0.193798	0.245277	-0.368257	-0.623845	-0.264961	0.0628773	0.787128	0.079027	0.0309197	0.875932	0.461942	0.183908	0.707798	0.19387	0.164905	0.000505179	0.102551	0.769396	0.19939	0.661541	0.725127	0.0158968	0.496738
gene-pgaptmp_000673	-	red	0.868654	-0.103324	-0.673624	0.00512155	0.807643	0.0670286	0.303416	-0.246959	-0.383548	-0.937224	-0.458502	-0.583585	0.385541	0.563095	0.717173	0.821799	0.904725	0.0882278	-0.44421	0.241247	-0.336098	-0.0953964	-0.420336	0.3482	0.358785	0.0975396	-0.363604	-0.281345	0.00786523	0.465047	0.555435	0.348264	0.000589726	0.253196	0.128835	0.34555	0.146147	0.0452403	0.0123238	0.00201057	0.835429	0.270186	0.564906	0.415665	0.822214	0.299782	0.397976
gene-pgaptmp_000674	rusA	brown	0.870805	-0.148727	-0.630145	0.00488219	0.725222	0.0939935	0.304565	-0.177614	-0.296017	-0.9206	-0.480218	-0.546564	0.368263	0.560536	0.672729	0.846589	0.870462	0.0225284	-0.484587	0.166737	-0.406326	-0.150509	-0.421771	0.35473	0.374203	0.0854857	-0.32286	-0.201502	0.118591	0.463271	0.673911	0.47654	0.00117808	0.228442	0.160997	0.369396	0.148394	0.0675303	0.00801965	0.00491984	0.957773	0.22362	0.693114	0.317841	0.722029	0.297961	0.388571
gene-pgaptmp_000675	-	blue	0.33673	0.131024	-0.432205	0.414733	0.757127	0.284881	0.552627	-0.00825453	-0.15718	-0.495369	0.361303	0.328643	0.949446	0.487195	0.187893	0.236218	0.67037	0.581723	-0.0838549	0.0877803	-0.399356	-0.135841	-0.729889	-0.326725	-0.441351	-0.357697	-0.834505	-0.725572	0.018109	0.155459	0.984523	0.710105	0.211946	0.379203	0.426725	0.00031088	0.220766	0.655905	0.573292	0.0688637	0.130359	0.843508	0.836255	0.327013	0.748413	0.0398265	0.429591
gene-pgaptmp_000676	-	royalblue	0.260109	0.154837	-0.387485	0.533846	0.714288	0.342913	0.0565974	-0.460548	-0.743171	-0.401406	-0.426694	-0.62062	-0.200652	-0.320445	0.652591	0.276759	0.326646	0.130314	0.199444	0.663563	0.168505	0.335177	0.00435119	0.0258957	0.755802	0.950326	0.364843	-0.112992	-0.330163	0.894106	0.250808	0.0346131	0.324303	0.291753	0.100615	0.633753	0.439029	0.0794097	0.506967	0.429709	0.758413	0.635842	0.072797	0.689983	0.417025	0.991842	0.951467
gene-pgaptmp_000677	-	blue	-0.0838842	0.241994	-0.166966	0.843453	0.563664	0.692709	0.347754	0.109427	0.190908	-0.0512007	0.611343	0.738151	0.899064	0.421559	-0.18046	-0.170689	0.243198	0.515241	-0.00395326	-0.139596	-0.31834	-0.0852179	-0.513211	-0.409375	-0.762289	-0.593787	-0.793896	-0.618958	0.0815891	0.398622	0.796456	0.650649	0.904166	0.107314	0.0365313	0.00238016	0.298229	0.668911	0.686121	0.561664	0.191285	0.992588	0.741639	0.442212	0.840988	0.193344	0.313868
gene-pgaptmp_000678	-	turquoise	-0.952103	0.4997	0.351886	0.000264935	0.207347	0.392655	-0.557149	-0.113308	0.370479	0.874227	0.536871	0.692412	-0.173745	-0.164365	-0.504088	-0.955371	-0.764116	0.106443	0.364493	-0.0471125	0.573683	0.435561	0.519777	-0.123001	-0.614474	-0.248049	0.137239	-0.0346172	-0.307286	0.151398	0.789358	0.366297	0.00451658	0.170069	0.0570017	0.680725	0.697321	0.202744	0.000214846	0.0272813	0.801923	0.374694	0.911795	0.13705	0.280734	0.186725	0.771688
gene-pgaptmp_000679	essD	turquoise	-0.920763	0.102161	0.721395	0.00117098	0.809778	0.0433964	-0.308158	0.252046	0.393367	0.985827	0.581154	0.582598	-0.430771	-0.519862	-0.762176	-0.886731	-0.857064	0.0255476	0.532754	-0.18295	0.468245	0.088267	0.389363	-0.342205	-0.419911	-0.174121	0.40519	0.223206	-0.210465	0.457741	0.547047	0.334991	7.04144e-06	0.130826	0.129642	0.286661	0.18664	0.0279154	0.00333142	0.00654049	0.952119	0.174004	0.664547	0.24193	0.835357	0.340374	0.406698
gene-pgaptmp_000680	-	purple	-0.554776	0.45055	0.0456571	0.153522	0.262581	0.914512	-0.229136	-0.121132	0.261537	0.456984	0.522253	0.641847	0.328787	0.16709	-0.308142	-0.64211	-0.341094	0.259816	0.146147	-0.0964257	0.187611	0.290452	0.181157	-0.162217	-0.683745	-0.441815	-0.351961	-0.326756	-0.253286	0.585172	0.77509	0.531521	0.254974	0.184261	0.0862122	0.426512	0.692488	0.457765	0.0860416	0.408323	0.534325	0.729852	0.820319	0.656397	0.485256	0.667689	0.701136
gene-pgaptmp_000681	-	turquoise	-0.480943	0.0415889	0.38858	0.227638	0.922111	0.341432	-0.404891	0.249907	0.771743	0.59264	0.320976	0.551828	-0.0774944	0.263788	-0.598842	-0.47971	-0.551576	-0.241384	-0.152158	-0.555933	0.090191	-0.0598386	0.362748	0.175931	-0.630384	-0.761282	-0.0702043	0.244042	0.126393	0.319719	0.550569	0.0248738	0.121571	0.438228	0.156183	0.855279	0.527862	0.116732	0.229007	0.156411	0.564678	0.719076	0.152484	0.831807	0.88807	0.377159	0.676874
gene-pgaptmp_000682	NA	yellow	0.0635001	0.710724	-0.76752	0.881257	0.0481472	0.0261898	-0.364733	-0.735586	-0.293244	-0.382826	-0.183541	0.0492768	0.4066	0.525984	0.666755	0.0420037	0.354036	0.228481	-0.22402	0.490327	0.28312	0.659626	0.0889606	0.35229	-0.168949	0.15025	-0.386084	-0.523144	-0.142745	0.374355	0.0375358	0.480875	0.349249	0.663511	0.907755	0.317484	0.180581	0.0709365	0.921336	0.389566	0.586274	0.593805	0.217365	0.496835	0.0751308	0.834077	0.392073
gene-pgaptmp_000684	-	salmon	-0.303687	0.0927658	0.17886	0.464627	0.827059	0.671721	-0.300181	0.267914	0.840907	0.369094	0.190207	0.724281	0.274972	0.417362	-0.481292	-0.275845	-0.449589	-0.330782	-0.411096	-0.690402	-0.283819	-0.0996505	0.215793	0.144533	-0.685956	-0.782017	-0.355871	0.19494	0.601416	0.470057	0.521182	0.00890394	0.368232	0.65187	0.0421628	0.509827	0.303573	0.227253	0.508428	0.263726	0.423539	0.311636	0.0580282	0.495727	0.814389	0.607774	0.732752
gene-pgaptmp_000685	-	black	-0.242191	0.639698	-0.423076	0.563338	0.0876123	0.296309	-0.948509	-0.679999	0.166864	0.113782	-0.542182	-0.0576319	-0.221932	0.336514	0.391125	-0.214232	-0.39724	-0.488037	-0.429766	0.0648745	0.324167	0.755155	0.893299	0.759589	0.061496	0.175253	0.130174	0.202799	0.0408148	0.000328254	0.0635182	0.692889	0.788492	0.165065	0.892179	0.597339	0.415053	0.338	0.610436	0.329821	0.21985	0.287913	0.878701	0.433426	0.0302871	0.00279914	0.0287755
gene-pgaptmp_000686	NA	yellow	0.00542812	0.749383	-0.754238	0.989822	0.0323265	0.0306056	-0.435352	-0.877612	-0.447379	-0.315275	-0.159559	-0.18525	0.219317	0.464888	0.720337	-0.0735763	0.356779	0.328416	-0.0591342	0.662793	0.501459	0.777015	0.233374	0.417977	-0.0169451	0.266001	-0.207853	-0.559077	-0.628944	0.280992	0.0041727	0.266372	0.446864	0.705866	0.660521	0.601776	0.245782	0.0438543	0.862542	0.38564	0.427065	0.889382	0.0732505	0.205495	0.0232895	0.578053	0.302788
gene-pgaptmp_000687	nohB	green	-0.117959	0.874049	-0.768543	0.780871	0.00453517	0.025867	-0.350989	-0.90284	-0.540147	-0.252084	-0.0639725	-0.00569948	0.36343	0.290406	0.704591	-0.195483	0.274398	0.434457	0.0732096	0.724256	0.433424	0.859202	0.179838	0.17528	-0.0481465	0.424508	-0.262342	-0.667648	-0.560774	0.393947	0.00212917	0.166973	0.546985	0.880378	0.989314	0.376194	0.485329	0.0510128	0.6427	0.510747	0.282095	0.863222	0.0421733	0.28337	0.00626188	0.670004	0.678019
gene-pgaptmp_000688	A	blue	0.0660534	0.430923	-0.490003	0.87651	0.286472	0.217715	0.23637	-0.186206	-0.0282095	-0.293096	0.375165	0.577233	0.979986	0.545004	0.162195	-0.026272	0.400893	0.499256	-0.13848	0.0592412	-0.257619	0.142255	-0.453719	-0.23522	-0.659779	-0.414661	-0.902548	-0.739939	0.0947821	0.573037	0.65885	0.947135	0.481107	0.359783	0.134073	1.97413e-05	0.162439	0.701175	0.950763	0.32498	0.207817	0.74365	0.889182	0.537911	0.736849	0.25882	0.57496
gene-pgaptmp_000689	W	green	-0.419288	0.937557	-0.562534	0.301115	0.000580546	0.146638	-0.665866	-0.770847	-0.0462642	0.114997	-0.0512037	0.358466	0.299855	0.340435	0.383426	-0.456618	-0.210039	0.093285	-0.114563	0.315212	0.348966	0.879943	0.518666	0.289711	-0.31244	0.135144	-0.253807	-0.377076	-0.197286	0.0714517	0.0251495	0.913378	0.786274	0.904161	0.383234	0.470563	0.409288	0.348431	0.255404	0.617607	0.826103	0.787066	0.44696	0.396868	0.00394595	0.187836	0.486422
gene-pgaptmp_000690	JD73_18735	blue	0.372375	0.200608	-0.53367	0.363655	0.63383	0.173125	0.266791	-0.0807857	0.088994	-0.509093	0.159979	0.367391	0.953407	0.770932	0.220368	0.285141	0.561724	0.290847	-0.427363	-0.121704	-0.43187	-0.0626593	-0.493618	0.00944892	-0.575591	-0.598181	-0.963823	-0.584015	0.273543	0.522998	0.849185	0.834015	0.197557	0.705117	0.370618	0.000244116	0.0251233	0.599991	0.493633	0.147349	0.484636	0.290915	0.774049	0.285295	0.882821	0.213819	0.982284
gene-pgaptmp_000691	JD73_18850	blue	0.232211	0.0092667	-0.216962	0.580003	0.982626	0.605781	0.714148	0.115042	-0.314172	-0.37405	0.401833	0.254269	0.714509	0.0345742	0.111052	0.181707	0.576051	0.644667	0.233466	0.225417	-0.380769	-0.204609	-0.795827	-0.603865	-0.131086	0.056561	-0.44756	-0.601782	-0.0462231	0.0465903	0.786193	0.448542	0.361329	0.32374	0.543396	0.046428	0.935225	0.793483	0.666724	0.13506	0.084395	0.577897	0.591443	0.352063	0.626931	0.0181529	0.112893
gene-pgaptmp_000692	D_2	lightgreen	0.407693	-0.209118	-0.155534	0.316057	0.619185	0.713043	0.225333	-0.160221	-0.610161	-0.422477	-0.411685	-0.771046	-0.386648	-0.341562	0.490858	0.449863	0.417489	0.0634576	0.198221	0.516354	0.0774169	-0.00722239	-0.14337	0.0394751	0.877003	0.831884	0.547117	0.0900486	-0.316593	0.591584	0.704688	0.108185	0.297067	0.310873	0.0250881	0.344048	0.407638	0.216791	0.2634	0.303411	0.881336	0.637956	0.190161	0.855422	0.986458	0.734843	0.926061
gene-pgaptmp_000693	JD73_18860	brown	0.499211	0.0359765	-0.482485	0.207864	0.932602	0.225934	0.227386	-0.0969385	-0.126369	-0.588268	-0.321862	-0.0401453	0.505947	0.314311	0.416227	0.516768	0.436083	-0.0512592	-0.407267	-0.00726442	-0.495299	-0.0479411	-0.314648	0.0640259	0.097211	0.083121	-0.424477	-0.1688	0.521099	0.58812	0.819376	0.765569	0.125048	0.436893	0.924808	0.200809	0.44833	0.305026	0.189743	0.280092	0.904057	0.316613	0.98638	0.21202	0.910248	0.447818	0.880279
gene-pgaptmp_000694	fI_3	midnightblue	0.542553	0.239841	-0.725116	0.164718	0.567246	0.0418098	-0.177997	-0.359876	0.112454	-0.622081	-0.443336	-0.0899633	0.597668	0.897187	0.518495	0.471497	0.428018	-0.220679	-0.801477	-0.170629	-0.387259	0.156844	0.0348489	0.594365	-0.181551	-0.401131	-0.727797	-0.214525	0.345846	0.673238	0.381229	0.79092	0.0995826	0.271243	0.832227	0.117639	0.0025118	0.188007	0.238227	0.290095	0.599464	0.0167635	0.686227	0.343219	0.710705	0.934711	0.120214
gene-pgaptmp_000695	-	blue	0.196111	-0.103148	-0.0722589	0.641611	0.807965	0.864985	0.413145	0.358888	0.36785	-0.204103	0.284848	0.545433	0.728488	0.407625	-0.192469	0.18847	0.258001	0.139048	-0.27326	-0.400318	-0.628319	-0.380826	-0.535219	-0.253596	-0.481706	-0.557673	-0.624312	-0.228467	0.543014	0.308988	0.382634	0.369974	0.627802	0.494097	0.162042	0.0404025	0.316146	0.647933	0.654899	0.537287	0.742625	0.512572	0.325739	0.0952427	0.351986	0.171642	0.5445
gene-pgaptmp_000696	JD73_18875	midnightblue	0.249688	0.615159	-0.838486	0.55093	0.104529	0.00929865	-0.380781	-0.634382	0.0244431	-0.472961	-0.270442	0.093957	0.642595	0.911507	0.592902	0.16713	0.361438	0.00926622	-0.614282	0.0915612	-0.0757692	0.503345	0.152584	0.56696	-0.334446	-0.296284	-0.710662	-0.446725	0.0489698	0.352047	0.0911315	0.954187	0.23657	0.517103	0.824865	0.0857284	0.00161954	0.121364	0.692417	0.379012	0.982627	0.105165	0.82928	0.858476	0.203519	0.718314	0.142789
gene-pgaptmp_000697	-	brown	0.739462	0.198522	-0.859917	0.0360242	0.637435	0.00617046	0.0295058	-0.470746	-0.29738	-0.896202	-0.562381	-0.419306	0.48336	0.697109	0.832511	0.707501	0.767486	-0.0118152	-0.588945	0.246301	-0.311821	0.181957	-0.195784	0.497548	0.265129	0.134065	-0.441128	-0.30493	0.136251	0.944709	0.23908	0.474413	0.00258268	0.146773	0.301093	0.224969	0.054645	0.0103201	0.0496406	0.0262006	0.977849	0.124507	0.556523	0.452129	0.666286	0.642178	0.209626
gene-pgaptmp_000698	GJ12_03320	yellow	0.646272	0.387981	-0.966025	0.0833709	0.342241	9.55623e-05	-0.083574	-0.656806	-0.411275	-0.868499	-0.533497	-0.390933	0.523324	0.715179	0.917047	0.588621	0.74224	0.0708332	-0.540803	0.38011	-0.139345	0.379698	-0.109209	0.516507	0.171969	0.161187	-0.525867	-0.446088	0.00453222	0.844027	0.0768296	0.311404	0.00513905	0.173291	0.338259	0.183201	0.0461274	0.00133974	0.124766	0.0349638	0.867631	0.166357	0.352967	0.742091	0.353534	0.796855	0.190006
gene-pgaptmp_000699	-	red	0.711793	0.207017	-0.843663	0.0476578	0.622791	0.00846758	0.0548343	-0.496802	-0.423159	-0.893941	-0.482969	-0.429196	0.451671	0.637486	0.839472	0.680003	0.816532	0.100793	-0.479477	0.369133	-0.131634	0.203572	-0.269392	0.435183	0.186688	0.130618	-0.471885	-0.404396	0.0605071	0.897392	0.210418	0.296205	0.00275034	0.2254	0.288623	0.261248	0.0890665	0.00913651	0.0635158	0.0133927	0.81229	0.229265	0.368178	0.756023	0.628716	0.518795	0.281199
gene-pgaptmp_000700	GJ12_01675	blue	-0.087447	0.365617	-0.287402	0.836871	0.373111	0.49006	0.324396	-0.224435	-0.457545	-0.138127	0.28614	0.29029	0.53716	-0.174799	0.205729	-0.133979	0.212453	0.538328	0.324413	0.397422	-0.051264	0.239751	-0.364453	-0.531837	-0.129643	0.323512	-0.342658	-0.58588	-0.114	0.433082	0.593102	0.254315	0.744288	0.492053	0.485512	0.169795	0.678867	0.625005	0.75178	0.613475	0.168689	0.433056	0.329579	0.904048	0.567395	0.37475	0.174888
gene-pgaptmp_000701	-	brown	0.830261	-0.160242	-0.582366	0.0107225	0.70465	0.129831	-0.0149051	-0.135435	0.0975395	-0.792481	-0.705514	-0.480362	0.263307	0.744894	0.563475	0.831885	0.575247	-0.413831	-0.837196	-0.200678	-0.539608	-0.144674	-0.0684232	0.681871	0.309054	-0.148986	-0.316273	0.128436	0.449909	0.972057	0.749148	0.81827	0.0190086	0.0505754	0.228283	0.528643	0.0339691	0.145815	0.0104311	0.135733	0.308105	0.00951347	0.633708	0.167481	0.732498	0.872106	0.0625085
gene-pgaptmp_000703	JD73_18910	midnightblue	0.474272	0.0444574	-0.468659	0.235091	0.916752	0.241456	-0.109831	-0.041526	0.443466	-0.477368	-0.279569	0.127203	0.567373	0.932388	0.220972	0.450619	0.347205	-0.279062	-0.824503	-0.426118	-0.496976	-0.107111	-0.0764235	0.533617	-0.344742	-0.669655	-0.675677	-0.0596217	0.548827	0.795717	0.922228	0.271086	0.231618	0.50248	0.764054	0.142433	0.000734049	0.598967	0.262499	0.399419	0.503289	0.0117966	0.292477	0.210234	0.800698	0.857263	0.173176
gene-pgaptmp_000704	JD73_18915	yellow	0.463866	0.534441	-0.949335	0.246961	0.172387	0.000312901	-0.190361	-0.715113	-0.35825	-0.73631	-0.426964	-0.234911	0.521621	0.707516	0.872643	0.418264	0.647252	0.137297	-0.460266	0.431311	-0.0216153	0.499251	-0.0448131	0.490219	0.0689358	0.168931	-0.48382	-0.49274	-0.0593643	0.651601	0.0461569	0.383543	0.0372504	0.291415	0.575477	0.184888	0.0496336	0.0046835	0.302421	0.0827493	0.745784	0.251137	0.28599	0.959484	0.207822	0.916088	0.217481
gene-pgaptmp_000705	-	red	0.707318	0.123503	-0.756148	0.0497265	0.770775	0.0299445	0.198936	-0.430793	-0.497621	-0.87322	-0.323428	-0.487927	0.422516	0.580161	0.778833	0.646645	0.913891	0.280884	-0.305661	0.449593	-0.0738379	0.117396	-0.394484	0.319979	0.213845	0.127032	-0.406888	-0.484431	-0.206371	0.63672	0.286634	0.209548	0.00462231	0.434536	0.219969	0.297017	0.131644	0.0227581	0.0831341	0.00149488	0.500387	0.461582	0.263722	0.862056	0.781896	0.333496	0.439733
gene-pgaptmp_000706	NA	blue	0.300155	0.317048	-0.585514	0.470099	0.444171	0.127267	0.218311	-0.178183	0.0289563	-0.472182	0.142566	0.393649	0.977013	0.707954	0.267604	0.204653	0.492508	0.302927	-0.38769	-0.064264	-0.422873	0.0592371	-0.413806	-0.0237836	-0.539621	-0.476792	-0.951118	-0.617069	0.237542	0.603487	0.672911	0.945737	0.237451	0.736289	0.334614	2.98454e-05	0.0494291	0.521682	0.626856	0.215011	0.465803	0.342636	0.879836	0.296566	0.88919	0.308137	0.955423
gene-pgaptmp_000707	lomP	blue	0.431955	0.413187	-0.799539	0.28519	0.308935	0.0172322	0.253326	-0.519733	-0.596769	-0.712143	-0.135999	-0.113982	0.694846	0.350442	0.73305	0.363593	0.716177	0.449328	-0.112816	0.526435	-0.149507	0.322233	-0.410933	-0.0450343	0.0647962	0.315948	-0.552567	-0.689789	-0.106123	0.544943	0.186769	0.118337	0.0474982	0.748129	0.788127	0.055773	0.394736	0.0385454	0.375964	0.0456822	0.264038	0.790258	0.180139	0.723824	0.436334	0.311847	0.915675
gene-pgaptmp_000708	stfR	salmon	-0.6094	0.166013	0.379051	0.108748	0.694398	0.354422	-0.414165	0.263806	0.853776	0.679536	0.297293	0.791665	0.0473917	0.132887	-0.634363	-0.569302	-0.738154	-0.319465	-0.164226	-0.636684	-0.118602	0.0127934	0.411287	0.0279987	-0.61263	-0.59511	-0.0624099	0.297361	0.415765	0.307675	0.527834	0.00698408	0.0637691	0.474549	0.019221	0.911274	0.753754	0.0911441	0.140775	0.0365301	0.44051	0.697568	0.0895974	0.779697	0.976015	0.311389	0.94753
gene-pgaptmp_000709	-	grey60	-0.183732	-0.139641	0.303975	0.663178	0.741558	0.464183	-0.357097	-0.0130402	0.0859184	0.317296	-0.334238	-0.430628	-0.79135	-0.385481	-0.0591625	-0.120476	-0.415053	-0.40738	0.114841	0.00127686	0.196046	0.0867546	0.565549	0.279873	0.635195	0.479925	0.862068	0.606232	-0.252466	0.385185	0.975552	0.839694	0.443794	0.418414	0.28684	0.0193035	0.345632	0.889329	0.776283	0.306532	0.316466	0.786559	0.997606	0.641724	0.838149	0.14401	0.501998
gene-pgaptmp_000710	NA	blue	0.0591362	0.147405	-0.200298	0.889378	0.727593	0.634365	0.295212	0.165185	0.328884	-0.141507	0.440778	0.690936	0.906727	0.564296	-0.16629	-0.0132025	0.242732	0.300276	-0.246893	-0.321266	-0.460983	-0.172566	-0.464246	-0.238906	-0.763529	-0.73093	-0.873294	-0.480649	0.33172	0.477796	0.695866	0.426367	0.738196	0.274348	0.0577545	0.00188938	0.145099	0.693907	0.975248	0.562439	0.46991	0.555544	0.43779	0.250302	0.682804	0.246523	0.568804
gene-pgaptmp_000711	-	turquoise	-0.519157	0.344104	0.120245	0.187345	0.403927	0.776705	-0.666995	-0.0370298	0.735561	0.549304	0.0142058	0.601559	0.0234059	0.277978	-0.367548	-0.502207	-0.737228	-0.476481	-0.366186	-0.553481	-0.0141983	0.264597	0.660985	0.319876	-0.546695	-0.526008	-0.154505	0.288224	0.411402	0.0707979	0.930633	0.0375456	0.158481	0.973368	0.114646	0.95613	0.505018	0.370397	0.204711	0.0368908	0.23261	0.372311	0.154687	0.973382	0.52655	0.0743206	0.439889
gene-pgaptmp_000712	-	turquoise	-0.7579	0.0945306	0.583356	0.0293455	0.823808	0.129022	-0.551202	0.23199	0.723638	0.887927	0.241497	0.556152	-0.381749	-0.182676	-0.699479	-0.712521	-0.953948	-0.40299	0.0436126	-0.52716	0.184097	0.0817763	0.649112	0.0546552	-0.410521	-0.387876	0.286574	0.479832	0.169349	0.156751	0.580373	0.0424358	0.00323006	0.56449	0.152288	0.350722	0.665026	0.0534783	0.047326	0.000235808	0.322215	0.91833	0.179429	0.662539	0.847352	0.0815767	0.897725
gene-pgaptmp_000713	prfC	lightyellow	-0.525774	-0.0401631	0.510429	0.180787	0.924775	0.196185	0.186624	0.107141	-0.420555	0.492384	0.550445	0.0460516	-0.454877	-0.808598	-0.319193	-0.507208	-0.210491	0.512151	0.91649	0.480747	0.670229	0.0405582	-0.141586	-0.621114	0.025261	0.399755	0.502599	-0.146347	-0.631605	0.658121	0.800642	0.299504	0.215145	0.15744	0.913775	0.257452	0.0151098	0.440921	0.199503	0.616833	0.194424	0.0013663	0.227856	0.0689439	0.924037	0.738054	0.100265
gene-pgaptmp_000714	osmY	brown	0.956787	-0.631563	-0.224213	0.000195257	0.0930299	0.593477	0.573411	0.308355	-0.125666	-0.807342	-0.461835	-0.548587	0.22577	0.282455	0.304593	0.962976	0.697341	-0.207585	-0.491159	-0.210323	-0.6784	-0.614718	-0.555255	0.145201	0.400786	-0.083171	-0.272144	0.118061	0.505162	0.13728	0.457437	0.766845	0.0153938	0.249312	0.159137	0.590846	0.497891	0.463229	0.000123385	0.0545299	0.621815	0.216465	0.617119	0.0643878	0.104848	0.153092	0.731551
gene-pgaptmp_000715	ytjA	brown	0.943165	-0.615149	-0.228444	0.000439634	0.104536	0.586337	0.564681	0.223861	-0.28761	-0.817903	-0.464874	-0.697412	0.0836924	0.186651	0.388168	0.951188	0.760563	-0.112283	-0.349008	-0.0157947	-0.500211	-0.546521	-0.550852	0.146369	0.536517	0.0928414	-0.109241	0.0853752	0.279058	0.144764	0.594074	0.489733	0.013109	0.245798	0.0544951	0.843808	0.658073	0.341989	0.000280209	0.0284497	0.791232	0.396808	0.97039	0.206809	0.161037	0.157069	0.729453
gene-pgaptmp_000716	yjjU	brown	0.735387	-0.825018	0.167268	0.0376143	0.011698	0.692173	0.287174	0.496596	0.214589	-0.416999	-0.5976	-0.638681	-0.302442	0.0663129	0.00112455	0.790557	0.216876	-0.628047	-0.509893	-0.501679	-0.625898	-0.695164	-0.117861	0.33254	0.594858	-0.075569	0.214517	0.65854	0.551645	0.490421	0.210638	0.609828	0.304037	0.117691	0.088279	0.466552	0.876027	0.997891	0.0195119	0.605929	0.0954298	0.196735	0.205264	0.0969138	0.0556138	0.781049	0.420929
gene-pgaptmp_000717	yjjV	yellow	0.636769	0.257226	-0.82677	0.089541	0.538553	0.011366	0.0032587	-0.512378	-0.408442	-0.804389	-0.612961	-0.386602	0.440081	0.455391	0.823091	0.614955	0.58428	-0.0745688	-0.510702	0.273878	-0.29478	0.275534	-0.0992812	0.374123	0.311881	0.315721	-0.415096	-0.268429	0.252754	0.99389	0.194192	0.315081	0.0160741	0.106128	0.34411	0.275197	0.256847	0.0120701	0.104676	0.128269	0.860701	0.195905	0.511579	0.478471	0.508927	0.815067	0.361227
gene-pgaptmp_000718	yjjW	green	-0.229043	0.867067	-0.662205	0.585328	0.00530282	0.0735975	-0.776682	-0.939504	-0.270265	-0.0519856	-0.296498	-0.0783217	0.0317556	0.367978	0.612893	-0.278091	-0.0622255	0.0173602	-0.159366	0.500315	0.589922	0.946908	0.629399	0.558466	-0.0763399	0.260052	-0.117382	-0.320701	-0.416571	0.0233876	0.000528704	0.517389	0.902702	0.475789	0.853746	0.940498	0.369796	0.106177	0.504838	0.883628	0.967456	0.706209	0.206699	0.123727	0.000359395	0.0945026	0.150226
gene-pgaptmp_000719	yjjI	green	0.113286	0.595163	-0.696489	0.789399	0.119589	0.0549525	-0.61775	-0.856635	-0.431488	-0.322323	-0.66772	-0.448653	-0.122259	0.204443	0.793489	0.111616	0.0697049	-0.211575	-0.283329	0.493856	0.358467	0.773016	0.558506	0.612002	0.374286	0.574984	0.0584616	-0.0851692	-0.153384	0.102661	0.00659727	0.28577	0.436198	0.0703799	0.264845	0.773039	0.627216	0.0187484	0.792452	0.869726	0.614977	0.496504	0.213565	0.383232	0.0244854	0.150191	0.10683
gene-pgaptmp_000720	deoC	brown	0.474141	-0.368333	-0.0557511	0.235239	0.369297	0.895683	0.43583	-0.0233793	-0.749435	-0.460882	-0.229378	-0.747617	-0.315363	-0.404913	0.38037	0.491818	0.529475	0.217672	0.301383	0.531387	0.192309	-0.178946	-0.398936	-0.146931	0.633494	0.605067	0.301775	-0.069535	-0.28735	0.280403	0.95618	0.0323075	0.25042	0.584764	0.0329668	0.44673	0.31969	0.352611	0.215755	0.177174	0.604573	0.468193	0.175322	0.648212	0.67157	0.327569	0.728444
gene-pgaptmp_000721	deoA	brown	0.856962	-0.496729	-0.26976	0.00655397	0.210496	0.518202	0.529697	0.0481983	-0.571218	-0.794567	-0.466724	-0.81388	-0.0373841	-0.0206458	0.510727	0.861013	0.755548	0.0147426	-0.138052	0.262785	-0.251885	-0.362986	-0.504315	0.0700147	0.652445	0.373349	0.0130881	-0.0137539	0.0581881	0.176958	0.909768	0.13914	0.0184723	0.243672	0.0139521	0.92997	0.9613	0.195879	0.00603199	0.0301511	0.972362	0.744422	0.529491	0.547311	0.376821	0.202507	0.869151
gene-pgaptmp_000722	deoB	brown	0.907905	-0.442236	-0.369819	0.00182034	0.272576	0.367218	0.314101	-0.044272	-0.427702	-0.827683	-0.715782	-0.891962	-0.103009	0.121364	0.607017	0.928207	0.668623	-0.242442	-0.377228	0.149338	-0.343598	-0.27555	-0.267798	0.340355	0.767489	0.393728	0.0756624	0.165294	0.190988	0.44865	0.917098	0.290491	0.0111953	0.045858	0.0029027	0.808219	0.774667	0.110522	0.000876002	0.0698608	0.56292	0.356933	0.724126	0.404664	0.5089	0.521369	0.409406
gene-pgaptmp_000723	deoD	red	0.891248	-0.278705	-0.518452	0.00295898	0.503859	0.188051	0.456101	-0.159967	-0.620771	-0.921266	-0.479965	-0.770758	0.164162	0.204531	0.696026	0.8676	0.892718	0.117406	-0.224428	0.372529	-0.237459	-0.186882	-0.502694	0.167313	0.572647	0.355902	-0.158173	-0.208712	-0.0303943	0.256011	0.70514	0.100508	0.00114925	0.228723	0.0251769	0.697681	0.627066	0.055183	0.0052414	0.00284388	0.781878	0.593113	0.363442	0.571218	0.65767	0.2042	0.692094
gene-pgaptmp_000724	-	grey60	-0.114426	-0.383939	0.486285	0.787316	0.347731	0.22176	-0.210271	0.165459	-0.0166864	0.310164	-0.332256	-0.544411	-0.971996	-0.606728	-0.146695	-0.0135583	-0.392934	-0.425801	0.222603	0.0165482	0.274528	-0.104963	0.42283	0.16324	0.696891	0.518928	0.960682	0.70096	-0.144692	0.617209	0.695379	0.968719	0.454664	0.42135	0.162989	5.37562e-05	0.110738	0.728867	0.974581	0.335571	0.292874	0.596203	0.968978	0.510538	0.804636	0.29662	0.699318
gene-pgaptmp_000725	lplA	yellow	0.464561	0.183825	-0.599341	0.246159	0.663014	0.116347	-0.283322	-0.590707	-0.468614	-0.548521	-0.824365	-0.767992	-0.210397	0.112598	0.805091	0.474705	0.286946	-0.302158	-0.330929	0.38972	0.02173	0.402376	0.333582	0.567461	0.762644	0.699715	0.230447	0.112562	-0.0773215	0.496515	0.123102	0.241509	0.159198	0.0118233	0.0260407	0.616994	0.790657	0.0159107	0.234604	0.49078	0.466994	0.423321	0.339893	0.959269	0.323024	0.419384	0.142357
gene-pgaptmp_000726	ytjB	blue	0.241667	0.349537	-0.565691	0.564208	0.396042	0.143887	0.328332	-0.204824	-0.175287	-0.460748	0.245241	0.40037	0.973135	0.516063	0.290179	0.14961	0.532666	0.478681	-0.17635	0.121111	-0.308598	0.0982502	-0.529327	-0.220206	-0.513857	-0.305176	-0.913527	-0.740474	0.136187	0.42719	0.626561	0.678006	0.250575	0.558277	0.32567	4.74997e-05	0.190454	0.485686	0.723639	0.174089	0.230152	0.676135	0.775128	0.457064	0.816963	0.177317	0.600267
gene-pgaptmp_000727	serB	turquoise	-0.586324	-0.213923	0.738347	0.126613	0.610963	0.036455	-0.166402	0.356402	0.258917	0.774437	0.21285	0.174215	-0.604231	-0.685868	-0.65168	-0.543238	-0.807522	-0.261603	0.383913	-0.283512	0.221548	-0.110253	0.402796	-0.267802	-0.00669295	0.0338321	0.524805	0.492123	0.00194521	0.693708	0.386179	0.535791	0.0240561	0.612796	0.679897	0.112617	0.0603846	0.0799739	0.16408	0.0153527	0.531414	0.347766	0.496214	0.59799	0.794944	0.322471	0.521362
gene-pgaptmp_000728	radA	red	0.776578	-0.0684898	-0.626103	0.0234183	0.871983	0.0967718	0.3401	-0.366192	-0.750805	-0.888632	-0.44666	-0.76507	0.161912	0.196646	0.807967	0.738037	0.888758	0.237632	-0.123359	0.5701	-0.0438105	0.0357792	-0.416945	0.182392	0.560817	0.481008	-0.13545	-0.343817	-0.24003	0.409779	0.372302	0.0318164	0.00317118	0.267235	0.0269725	0.701679	0.640684	0.015252	0.0365755	0.00316074	0.570929	0.771038	0.140093	0.91796	0.932971	0.304107	0.665523
gene-pgaptmp_000729	nadR	brown	0.863026	-0.295014	-0.4769	0.0057828	0.478105	0.232141	-0.0182357	-0.187329	-0.219903	-0.78448	-0.887651	-0.862093	-0.140275	0.362909	0.658265	0.888249	0.526181	-0.480414	-0.638758	0.0192799	-0.304704	-0.113984	0.0307265	0.667067	0.678935	0.244535	0.0309016	0.282015	0.297791	0.965816	0.656889	0.600782	0.0211558	0.00325326	0.00589747	0.740414	0.376931	0.075948	0.00320305	0.180388	0.228226	0.0882286	0.963859	0.463057	0.788124	0.942424	0.070756
gene-pgaptmp_000730	-	brown	0.524353	-0.883528	0.414532	0.182184	0.00361303	0.307202	0.562147	0.838899	0.46572	-0.188201	-0.0984045	-0.0837037	0.0545781	0.048507	-0.428927	0.557876	0.110699	-0.404316	-0.372663	-0.763936	-0.818041	-0.938663	-0.419909	-0.0978195	0.0855579	-0.503001	-0.11556	0.482826	0.727878	0.146978	0.00923056	0.244825	0.655368	0.816679	0.843787	0.897869	0.909192	0.28896	0.15075	0.794129	0.320473	0.363254	0.0273396	0.0130806	0.000550688	0.300324	0.817755
gene-pgaptmp_000731	nadS	blue	0.556157	-0.241262	-0.25618	0.152284	0.564882	0.540265	0.727071	0.275561	-0.0689352	-0.582051	0.260837	0.158422	0.81291	0.438879	0.0767046	0.484099	0.734404	0.41327	-0.178856	-0.106571	-0.573433	-0.473017	-0.859305	-0.309129	-0.309161	-0.452616	-0.753974	-0.497427	0.223776	0.0409905	0.508883	0.871155	0.130089	0.532661	0.707892	0.0141604	0.276664	0.856742	0.224156	0.0380042	0.308828	0.671728	0.801688	0.137261	0.236507	0.00624858	0.45625
gene-pgaptmp_000732	ettA	red	0.568634	-0.142512	-0.36609	0.141348	0.736386	0.372446	0.692438	-0.0941152	-0.749654	-0.681625	0.112891	-0.38396	0.407243	0.0361764	0.446388	0.485837	0.885229	0.637141	0.22533	0.538199	-0.0346134	-0.169461	-0.782457	-0.329771	0.159886	0.211917	-0.361979	-0.625735	-0.366329	0.0569883	0.824573	0.0322289	0.0626403	0.79012	0.347703	0.316644	0.932228	0.267561	0.22225	0.00346161	0.0892948	0.591589	0.168811	0.935152	0.688291	0.0217213	0.425044
gene-pgaptmp_000733	sltY	brown	0.944254	-0.138281	-0.706286	0.000415178	0.744009	0.0502109	0.187741	-0.250426	-0.306382	-0.971696	-0.688861	-0.632057	0.340286	0.580941	0.750668	0.920244	0.78707	-0.184377	-0.656697	0.0893052	-0.442916	-0.0926358	-0.27086	0.492572	0.404751	0.0852841	-0.400665	-0.106562	0.308399	0.65617	0.549713	0.460471	5.54903e-05	0.058823	0.0926954	0.409506	0.131001	0.0318654	0.00119369	0.020445	0.662047	0.0768956	0.833441	0.271751	0.827299	0.51643	0.214943
gene-pgaptmp_000734	trpR	black	-0.261897	0.390685	-0.156437	0.530935	0.338593	0.711431	-0.72082	-0.466011	-0.00281507	0.21135	-0.520919	-0.153793	-0.42104	-0.130739	0.240731	-0.206267	-0.520132	-0.508171	-0.189664	0.0729677	0.298487	0.57213	0.792896	0.456686	0.25444	0.410265	0.326564	0.34278	0.133543	0.043645	0.244491	0.994722	0.615362	0.185586	0.716153	0.298887	0.757643	0.565764	0.624078	0.186371	0.198507	0.652816	0.86367	0.47269	0.138364	0.0189013	0.255324
gene-pgaptmp_000735	yjjX	turquoise	-0.762924	-0.0339693	0.716349	0.0276699	0.936357	0.0456056	-0.334678	0.273303	0.399272	0.907999	0.2886	0.344243	-0.569381	-0.587563	-0.690831	-0.720824	-0.922405	-0.247969	0.37648	-0.300645	0.281783	0.0313554	0.537406	-0.207817	-0.127019	-0.0264643	0.534954	0.467541	-0.0654553	0.417763	0.512502	0.327124	0.00181494	0.488171	0.403724	0.140707	0.125614	0.0578082	0.0436432	0.00110109	0.553766	0.357966	0.469338	0.498958	0.941247	0.169562	0.621417
gene-pgaptmp_000736	gpmB	turquoise	-0.652349	0.647764	-0.0642854	0.0795595	0.0824258	0.879796	-0.844074	-0.493449	0.206615	0.544678	-0.0727866	0.285566	-0.233593	0.0125292	-0.0232521	-0.655689	-0.698468	-0.256577	-0.0332273	0.0242608	0.489461	0.709908	0.851603	0.337886	-0.248002	0.0393682	0.128841	0.101706	-0.143235	0.00840381	0.214001	0.623481	0.162741	0.864006	0.492961	0.577686	0.97651	0.956418	0.0775087	0.0539742	0.539615	0.937745	0.954529	0.218302	0.0485226	0.00728759	0.413031
gene-pgaptmp_000737	robA	tan	0.0586574	0.565421	-0.617886	0.890269	0.144121	0.102564	-0.709446	-0.656812	0.0375257	-0.199269	-0.623041	-0.089697	0.0931958	0.464596	0.536009	0.0615023	-0.139449	-0.454269	-0.598916	0.0283846	0.0687439	0.634414	0.633317	0.694055	0.012317	0.0925834	-0.229429	0.0452033	0.287685	0.0487361	0.0768258	0.929705	0.636144	0.0989076	0.832718	0.826267	0.246119	0.170889	0.884974	0.741903	0.258171	0.116674	0.946807	0.871511	0.0911101	0.091846	0.0561706
gene-pgaptmp_000738	creA	magenta	-0.0370576	-0.527578	0.560723	0.930581	0.179021	0.14823	-0.295418	0.395029	0.478736	0.35267	-0.321181	-0.3242	-0.789871	-0.201192	-0.397645	0.0410679	-0.497673	-0.701315	-0.187679	-0.503639	0.00617136	-0.336043	0.481753	0.380972	0.310428	-0.141584	0.609459	0.845958	0.220063	0.477475	0.332768	0.230091	0.391528	0.437919	0.433376	0.0196932	0.632821	0.329282	0.923084	0.209494	0.0525849	0.656278	0.203211	0.988429	0.415746	0.226742	0.351786
gene-pgaptmp_000739	creB	blue	0.704077	0.0244297	-0.654175	0.0512577	0.954212	0.078434	0.318495	-0.119625	-0.0608473	-0.793978	-0.162568	-0.0403932	0.81529	0.805106	0.457237	0.626791	0.774839	0.143502	-0.577018	-0.0633085	-0.517378	-0.14387	-0.509211	0.209552	-0.220636	-0.41734	-0.846609	-0.454113	0.295154	0.441978	0.777833	0.886193	0.0186229	0.700512	0.924345	0.0136528	0.0159072	0.254676	0.0962954	0.0239355	0.734605	0.134251	0.881613	0.189129	0.733943	0.197436	0.618441
gene-pgaptmp_000740	creC	yellow	0.659945	0.0801752	-0.670448	0.0749405	0.850314	0.0688193	-0.273881	-0.532171	-0.330973	-0.705425	-0.886587	-0.817605	-0.123941	0.403182	0.831932	0.66085	0.449894	-0.375022	-0.559354	0.253826	-0.0786099	0.272467	0.26144	0.754687	0.673333	0.430279	0.07223	0.126435	0.0166072	0.511575	0.174566	0.423257	0.0506173	0.0033438	0.0131703	0.769979	0.321963	0.0104227	0.0744007	0.263363	0.359981	0.149439	0.544123	0.853212	0.513845	0.531679	0.0304495
gene-pgaptmp_000741	creD	turquoise	-0.205839	-0.342557	0.526665	0.624815	0.406184	0.179914	0.297482	0.248501	-0.35709	0.280968	0.30827	-0.295314	-0.60512	-0.723367	-0.242893	-0.172247	-0.0259631	0.330997	0.745245	0.370114	0.440053	-0.204929	-0.191924	-0.430901	0.377292	0.451253	0.697906	0.0930012	-0.602922	0.474256	0.552888	0.385196	0.500254	0.457568	0.477638	0.111946	0.0425511	0.562171	0.683368	0.951341	0.42322	0.033839	0.366806	0.275231	0.626381	0.648882	0.2865
gene-pgaptmp_000742	arcA	yellow	0.414563	0.513674	-0.88447	0.307163	0.192873	0.00352868	-0.0685222	-0.739348	-0.62358	-0.716187	-0.229677	-0.302485	0.458819	0.553523	0.861263	0.343413	0.757392	0.407329	-0.183238	0.672896	0.274756	0.505652	-0.202715	0.315981	-0.00729946	0.198571	-0.493598	-0.693166	-0.347588	0.871923	0.036068	0.0985294	0.0456779	0.584261	0.466486	0.252824	0.15465	0.00600066	0.404935	0.0295185	0.316531	0.664041	0.0674367	0.510173	0.201115	0.630195	0.44579
gene-pgaptmp_000743	yjjY	tan	0.3259	0.175663	-0.467157	0.430826	0.677345	0.243175	-0.651063	-0.47007	0.0462409	-0.323118	-0.875494	-0.490887	-0.26036	0.397459	0.538679	0.368755	-0.052458	-0.697179	-0.699317	-0.0606538	0.0397661	0.363378	0.626626	0.880317	0.33332	0.135544	0.041247	0.368215	0.361753	0.080357	0.239849	0.913422	0.435002	0.00438583	0.216759	0.533437	0.329529	0.168356	0.368707	0.901821	0.0546101	0.0535575	0.886553	0.925517	0.376267	0.0964093	0.00391031
gene-pgaptmp_000744	yjtD	brown	0.735474	-0.19359	-0.464238	0.0375799	0.645986	0.246532	-0.133625	-0.218684	-0.148555	-0.676875	-0.935217	-0.739899	-0.158368	0.283823	0.631027	0.790187	0.343977	-0.584482	-0.65796	-0.0266671	-0.331174	-0.0161719	0.163343	0.656577	0.678062	0.333282	0.0837681	0.36282	0.45248	0.75242	0.602852	0.72553	0.0652244	0.000647108	0.0358562	0.707988	0.49572	0.0933937	0.0196098	0.404111	0.128105	0.076132	0.950023	0.422957	0.969683	0.699136	0.0769684
gene-pgaptmp_000745	thrL	brown	0.846837	-0.576459	-0.180975	0.0079824	0.134719	0.668008	0.194184	0.1247	-0.103464	-0.663129	-0.710277	-0.846015	-0.243354	0.218784	0.389935	0.8762	0.497228	-0.442498	-0.498556	-0.12374	-0.396285	-0.409512	-0.119857	0.489739	0.69838	0.138549	0.166984	0.399202	0.254972	0.644955	0.768601	0.807384	0.0730524	0.0483526	0.00810622	0.561405	0.602682	0.339603	0.004314	0.209965	0.272259	0.208557	0.770345	0.331092	0.313691	0.777411	0.218001
gene-pgaptmp_000746	thrA	brown	0.918101	-0.12465	-0.696525	0.00129035	0.768691	0.0549348	0.281629	-0.193259	-0.282703	-0.962063	-0.527325	-0.471737	0.508242	0.635026	0.672375	0.875813	0.827894	-0.065275	-0.629594	0.055353	-0.465962	-0.142431	-0.404758	0.374662	0.197516	-0.0817629	-0.589866	-0.24235	0.337625	0.499203	0.646561	0.497497	0.00013264	0.179268	0.237956	0.198434	0.0907006	0.0677291	0.00435327	0.0111562	0.877957	0.0943697	0.896425	0.244547	0.736533	0.319893	0.360481
gene-pgaptmp_000747	thrB	yellow	0.695853	0.272356	-0.894746	0.0552693	0.514024	0.00268985	0.0192354	-0.647799	-0.639047	-0.902467	-0.561038	-0.613367	0.328617	0.489624	0.967546	0.647348	0.811888	0.140814	-0.358898	0.55722	-0.00595629	0.341191	-0.174589	0.433714	0.383904	0.388831	-0.33164	-0.425842	-0.153411	0.963942	0.0824035	0.0880389	0.00215317	0.147952	0.105831	0.426765	0.218126	8.33903e-05	0.0826883	0.0143818	0.739443	0.38262	0.151334	0.988832	0.408182	0.679237	0.283012
gene-pgaptmp_000748	thrC	yellow	0.494029	0.549253	-0.991126	0.213379	0.158527	1.73531e-06	-0.125354	-0.747154	-0.469995	-0.778053	-0.392147	-0.241031	0.607674	0.688882	0.897792	0.419335	0.688219	0.205527	-0.432927	0.470619	-0.0048943	0.511623	-0.101142	0.420298	0.00270794	0.140325	-0.623848	-0.601741	-0.0821048	0.767412	0.0331359	0.239934	0.022985	0.336626	0.565265	0.110031	0.058812	0.00246888	0.301056	0.059156	0.625352	0.283986	0.239224	0.990823	0.194963	0.811648	0.29983
gene-pgaptmp_000749	yaaX	blue	-0.0576505	0.54386	-0.492296	0.892145	0.1635	0.21524	0.192445	-0.297663	-0.187531	-0.219531	0.417505	0.573099	0.910539	0.386298	0.202279	-0.149244	0.342629	0.593392	0.0265806	0.232249	-0.0775583	0.285492	-0.405789	-0.319189	-0.633801	-0.242008	-0.82603	-0.812472	-0.0372974	0.647976	0.473973	0.656537	0.601414	0.30339	0.137543	0.00167201	0.344523	0.630946	0.724295	0.406079	0.120978	0.950185	0.579939	0.85516	0.493078	0.318543	0.440928
gene-pgaptmp_000750	yaaA	turquoise	-0.91796	0.49046	0.330588	0.0012969	0.21722	0.423829	-0.386426	-0.202462	-0.00631219	0.803296	0.568496	0.486712	-0.24457	-0.427627	-0.37749	-0.944756	-0.63885	0.319338	0.635508	0.249522	0.7088	0.487112	0.403673	-0.315634	-0.40337	0.074383	0.248542	-0.175281	-0.587274	0.344349	0.630631	0.988165	0.0163308	0.141466	0.221294	0.559389	0.290584	0.356572	0.00040422	0.0881684	0.440702	0.0903789	0.551203	0.0490356	0.220857	0.321318	0.446318
gene-pgaptmp_000751	yaaJ	green	-0.215302	0.666252	-0.47368	0.608611	0.0712279	0.235759	-0.720418	-0.800484	-0.313664	0.00120619	-0.480772	-0.268693	-0.297718	0.00251066	0.585268	-0.188037	-0.187621	-0.16292	-0.0527217	0.507784	0.509544	0.838138	0.683362	0.489032	0.347278	0.658086	0.325443	-0.00119468	-0.291248	0.0438192	0.0170027	0.449316	0.997738	0.227828	0.519923	0.473888	0.995293	0.127467	0.655653	0.656379	0.699888	0.90133	0.198907	0.197094	0.00935638	0.0617112	0.218768
gene-pgaptmp_000752	tal	yellow	0.338561	0.629892	-0.93271	0.412039	0.094166	0.000723781	-0.132553	-0.8579	-0.714316	-0.669036	-0.284065	-0.325369	0.437862	0.444727	0.924662	0.25645	0.660031	0.394631	-0.129584	0.745375	0.290387	0.649222	-0.0779483	0.29013	0.0912675	0.3815	-0.433795	-0.697536	-0.411282	0.75436	0.0064306	0.0465144	0.0696244	0.495338	0.431622	0.277909	0.269562	0.0010095	0.539823	0.0748889	0.3333	0.759737	0.0337906	0.485358	0.081508	0.854438	0.485763
gene-pgaptmp_000753	mog	royalblue	0.101536	-0.105975	0.0151585	0.810925	0.80278	0.971582	0.195773	-0.192312	-0.758834	-0.148334	-0.190431	-0.646157	-0.506424	-0.660913	0.344713	0.135838	0.19911	0.221228	0.526548	0.66618	0.370947	0.120462	-0.0836591	-0.205111	0.760044	0.936218	0.628312	0.00107969	-0.500805	0.642198	0.648208	0.0290294	0.725926	0.651481	0.0834444	0.200314	0.0743637	0.40304	0.748419	0.636419	0.598533	0.180028	0.0712697	0.365645	0.776309	0.84387	0.626068
gene-pgaptmp_000754	satP	lightyellow	-0.496071	-0.110168	0.553868	0.211196	0.7951	0.154339	0.389402	0.2973	-0.246923	0.473016	0.80669	0.291205	-0.168185	-0.620279	-0.483466	-0.503868	-0.0851886	0.67159	0.889806	0.323984	0.487221	-0.156858	-0.401074	-0.761901	-0.252163	0.0639107	0.247525	-0.293432	-0.580621	0.340322	0.474539	0.555494	0.236508	0.0155424	0.484073	0.690549	0.100857	0.224852	0.202973	0.841042	0.0681724	0.00307478	0.4337	0.220738	0.710681	0.324741	0.0280062
gene-pgaptmp_000755	msyB	blue	0.319449	0.414614	-0.700337	0.440535	0.307097	0.0530594	0.275779	-0.334458	-0.26283	-0.575408	0.127294	0.275451	0.95345	0.576649	0.458954	0.231018	0.633136	0.479024	-0.218185	0.236143	-0.276012	0.190124	-0.49788	-0.110618	-0.386596	-0.175397	-0.863223	-0.762286	0.0677535	0.508534	0.418088	0.529419	0.135599	0.763889	0.50906	0.000243446	0.13456	0.252667	0.582007	0.0919674	0.22977	0.603701	0.573416	0.508161	0.652016	0.209274	0.794276
gene-pgaptmp_000756	yaaI	magenta	-0.41919	-0.400448	0.775383	0.30124	0.325567	0.0237729	-0.336059	0.498688	0.660251	0.712501	-0.0486907	0.0679714	-0.764776	-0.399868	-0.680807	-0.320443	-0.820125	-0.632597	0.017328	-0.59079	0.0124271	-0.282244	0.551631	0.124212	0.128018	-0.144621	0.694752	0.861153	0.251698	0.415723	0.208418	0.0747578	0.0473351	0.908849	0.872946	0.0270674	0.326335	0.0630813	0.439032	0.0126575	0.0923306	0.967516	0.123036	0.976702	0.498226	0.156362	0.769487
gene-pgaptmp_000757	dnaK	brown	0.867884	-0.0131292	-0.763129	0.00520898	0.975386	0.0276026	0.02071	-0.366959	-0.255495	-0.920856	-0.765681	-0.636429	0.281079	0.621043	0.809092	0.851061	0.703742	-0.251896	-0.695477	0.112418	-0.403009	0.0488532	-0.0988509	0.612997	0.468526	0.169377	-0.299471	-0.053562	0.2549	0.96118	0.371225	0.541387	0.00116696	0.0267759	0.0897668	0.500077	0.100315	0.0149991	0.00736458	0.0514177	0.547293	0.0554572	0.790986	0.32219	0.908546	0.815859	0.106101
gene-pgaptmp_000758	dnaJ	red	0.862634	-0.0387485	-0.732815	0.00583081	0.927419	0.0386398	0.278365	-0.340094	-0.502641	-0.962196	-0.546151	-0.647322	0.346992	0.459583	0.817214	0.825848	0.885607	0.0764216	-0.405901	0.342402	-0.31466	0.00158392	-0.370039	0.332482	0.487262	0.300696	-0.290278	-0.277931	0.00513912	0.504402	0.409788	0.204256	0.00013127	0.161378	0.0827052	0.399728	0.251932	0.0132511	0.01154	0.00342858	0.857266	0.318397	0.406409	0.447799	0.99703	0.366911	0.421015
gene-pgaptmp_000759	mokC	yellow	0.632276	0.318591	-0.884116	0.0925477	0.441832	0.00356024	-0.0453892	-0.694443	-0.652624	-0.851389	-0.566551	-0.629339	0.254208	0.448696	0.978678	0.590453	0.766694	0.142905	-0.311629	0.609445	0.069503	0.406033	-0.106605	0.453717	0.427052	0.462908	-0.237838	-0.405742	-0.226512	0.915012	0.0559752	0.0793894	0.00731789	0.143142	0.094544	0.543496	0.264793	2.38465e-05	0.123304	0.0264519	0.735679	0.452423	0.108714	0.870101	0.318225	0.801625	0.258822
gene-pgaptmp_000760	nhaA	brown	0.880359	-0.508961	-0.278456	0.00390639	0.197694	0.504255	0.627414	0.117382	-0.480787	-0.821016	-0.384043	-0.723621	0.0972262	0.0657162	0.473622	0.875705	0.825314	0.0829424	-0.152551	0.20347	-0.406201	-0.436295	-0.606011	0.0147815	0.62882	0.313368	-0.0284411	-0.0562425	0.0497902	0.0958658	0.781922	0.227812	0.0124791	0.34759	0.0424429	0.818847	0.877136	0.235824	0.00436425	0.0116415	0.845195	0.718374	0.628892	0.318005	0.279831	0.111275	0.972289
gene-pgaptmp_000761	nhaR	greenyellow	-0.0230857	-0.769396	0.790044	0.95673	0.0256	0.0196474	0.738602	0.911865	0.231745	0.283756	0.554186	0.197132	-0.0827686	-0.480977	-0.759646	-0.00913599	-0.0630163	0.168938	0.404837	-0.408476	-0.348354	-0.85633	-0.583001	-0.696957	-0.0888727	-0.314908	0.145464	0.200252	0.117622	0.0363562	0.00160038	0.580785	0.495826	0.154053	0.639843	0.845516	0.227601	0.0287565	0.982871	0.882157	0.689217	0.31979	0.315037	0.397753	0.00663791	0.129312	0.05472
gene-pgaptmp_000762	rpsT	cyan	-0.202109	0.320799	-0.140027	0.63124	0.438496	0.74086	0.376773	-0.130776	-0.35974	-0.0264722	0.753412	0.397033	0.539046	0.0801291	0.00233131	-0.299054	0.423144	0.926515	0.529481	0.487621	0.314598	0.125305	-0.580768	-0.539725	-0.523833	-0.145724	-0.423352	-0.844257	-0.632324	0.357561	0.757577	0.381422	0.950388	0.0308943	0.330096	0.16801	0.8504	0.995629	0.471808	0.296223	0.00093817	0.177167	0.220302	0.447894	0.7675	0.131143	0.16737
gene-pgaptmp_000763	yaaY	turquoise	-0.339039	-0.226565	0.529811	0.411336	0.589504	0.176847	-0.265651	0.4945	0.864736	0.576851	0.0849451	0.490083	-0.12619	0.0360315	-0.705049	-0.30334	-0.732676	-0.583257	-0.30461	-0.859674	-0.318221	-0.293528	0.392954	0.0896591	-0.403698	-0.656318	-0.0155824	0.567338	0.603452	0.524842	0.212875	0.00557636	0.134391	0.841492	0.217628	0.765893	0.932499	0.0507953	0.465164	0.0386955	0.129103	0.463202	0.0062014	0.442393	0.48043	0.335544	0.832788
gene-pgaptmp_000764	ribF	turquoise	-0.82078	0.00959766	0.72453	0.0125262	0.982005	0.042057	-0.300105	0.209911	0.202854	0.913646	0.368397	0.310944	-0.641191	-0.726098	-0.641382	-0.766148	-0.861885	-0.085426	0.567591	-0.0811536	0.501241	0.0990887	0.455924	-0.312597	-0.11787	0.114772	0.602894	0.35526	-0.203263	0.470176	0.617825	0.629954	0.00150739	0.369208	0.45347	0.0866381	0.0413969	0.0865139	0.0266263	0.00592322	0.840604	0.142245	0.848504	0.205724	0.815421	0.256219	0.450943
gene-pgaptmp_000765	ileS	yellow	0.76065	0.0828259	-0.763172	0.0284207	0.84541	0.0275886	0.16091	-0.51954	-0.726549	-0.909214	-0.578767	-0.748023	0.195141	0.297033	0.915216	0.72395	0.824171	0.126997	-0.261029	0.563852	-0.0276543	0.196901	-0.255431	0.331108	0.535475	0.493021	-0.201874	-0.334669	-0.151141	0.703461	0.186962	0.0412082	0.00174559	0.132797	0.0328188	0.643293	0.474954	0.00142839	0.0423029	0.0118607	0.764428	0.532349	0.145486	0.948175	0.640243	0.541492	0.423055
gene-pgaptmp_000766	lspA	red	0.664657	0.156573	-0.75106	0.0721564	0.711189	0.0317256	0.347426	-0.46658	-0.754875	-0.878071	-0.228899	-0.494634	0.450477	0.347208	0.815916	0.596472	0.953018	0.465893	-0.0808175	0.643493	0.00847349	0.160414	-0.521568	0.0789568	0.257428	0.332667	-0.403638	-0.630645	-0.30146	0.399098	0.243837	0.0303839	0.00412739	0.58557	0.212731	0.262668	0.399414	0.0135212	0.118568	0.000250209	0.244626	0.849126	0.0851489	0.984113	0.704344	0.184941	0.85257
gene-pgaptmp_000767	fkpB	blue	0.328209	0.605293	-0.898851	0.427374	0.111816	0.00239485	0.0285456	-0.703208	-0.579079	-0.651712	-0.151217	-0.0706498	0.699531	0.476448	0.788196	0.238367	0.636033	0.42825	-0.172283	0.564942	0.0242239	0.523906	-0.226623	0.105547	-0.0770429	0.228243	-0.63984	-0.753881	-0.191944	0.946506	0.0516728	0.132539	0.079954	0.72076	0.867972	0.0534525	0.232647	0.0201406	0.569703	0.0900295	0.289805	0.683304	0.144537	0.954598	0.182625	0.589406	0.803564
gene-pgaptmp_000768	ispH	blue	0.311895	0.565786	-0.844753	0.452015	0.143805	0.00829884	0.154324	-0.672775	-0.703068	-0.653464	-0.0113846	-0.100056	0.671594	0.38719	0.773042	0.217711	0.743646	0.619458	0.0135599	0.70858	0.135562	0.482473	-0.375496	-0.0263451	-0.0636238	0.286684	-0.578647	-0.858396	-0.379829	0.715203	0.0675046	0.0517403	0.0788713	0.978656	0.813643	0.0681698	0.343313	0.0244773	0.604507	0.0344348	0.10144	0.974578	0.0491376	0.748919	0.225947	0.359326	0.950626
gene-pgaptmp_000769	rihC	green	0.101242	0.748212	-0.838766	0.811465	0.03275	0.00925249	-0.6267	-0.97103	-0.457633	-0.387084	-0.518374	-0.341686	0.0724871	0.425488	0.860026	0.0652704	0.230467	-0.00515118	-0.279674	0.597883	0.464779	0.862827	0.459482	0.631904	0.153741	0.411019	-0.148899	-0.335995	-0.315247	0.0963588	5.94681e-05	0.254212	0.343456	0.188129	0.407456	0.864562	0.293268	0.00615659	0.877965	0.582932	0.990342	0.502314	0.117473	0.245908	0.00580712	0.252051	0.0927989
gene-pgaptmp_000770	dapB	tan	0.471313	0.145468	-0.567024	0.238436	0.73107	0.142734	-0.558754	-0.50278	-0.0120116	-0.488992	-0.823142	-0.609181	-0.196457	0.587408	0.644862	0.48798	0.226717	-0.529524	-0.697165	0.0513208	0.0713614	0.314711	0.469461	0.94905	0.355852	0.072329	0.00977208	0.231739	0.12575	0.149971	0.20411	0.97748	0.218811	0.0120601	0.10891	0.641012	0.125739	0.0842702	0.219911	0.589248	0.177126	0.0546171	0.903942	0.866651	0.447722	0.240543	0.00031814
gene-pgaptmp_000771	carA	yellow	-0.014051	0.8222	-0.809633	0.973658	0.0122447	0.0148785	-0.478885	-0.807628	-0.18186	-0.2834	-0.149365	0.140938	0.540556	0.663767	0.599943	-0.10871	0.206479	0.166901	-0.333112	0.332291	0.219559	0.748193	0.272822	0.421302	-0.346664	-0.0728879	-0.599261	-0.566602	-0.207539	0.229925	0.0153287	0.666456	0.496392	0.724078	0.739221	0.166588	0.0726772	0.115884	0.797769	0.623715	0.692824	0.420082	0.421299	0.601366	0.032757	0.513275	0.298555
gene-pgaptmp_000772	carB	yellow	0.265378	0.708963	-0.946325	0.525284	0.0489595	0.000371203	-0.175925	-0.810796	-0.477798	-0.602486	-0.161595	-0.0704418	0.64253	0.655349	0.80986	0.166189	0.607443	0.394177	-0.248492	0.565883	0.172339	0.635458	-0.075158	0.308653	-0.167604	0.101143	-0.633301	-0.750686	-0.314958	0.676884	0.014621	0.231137	0.11394	0.702242	0.868358	0.08577	0.0777158	0.014828	0.694085	0.110203	0.333906	0.552901	0.14372	0.683205	0.0904127	0.859609	0.45698
gene-pgaptmp_000773	caiF	green	-0.361568	0.933346	-0.609949	0.378828	0.000703816	0.108341	-0.815496	-0.855685	-0.0439113	0.0745247	-0.195854	0.203067	0.163646	0.427487	0.466511	-0.395623	-0.204062	-0.0238331	-0.217827	0.328635	0.460603	0.933957	0.651344	0.502796	-0.25765	0.115269	-0.20161	-0.296997	-0.230919	0.0136095	0.00672428	0.917772	0.860783	0.642057	0.629587	0.698598	0.290759	0.243915	0.331975	0.627873	0.95533	0.604309	0.426738	0.250744	0.000684941	0.0801827	0.204093
gene-pgaptmp_000774	caiE	blue	-0.149413	0.707662	-0.574022	0.723991	0.0495655	0.136764	-0.0994253	-0.451925	-0.0346952	-0.142595	0.345222	0.599238	0.86514	0.593687	0.236456	-0.25268	0.232128	0.474515	-0.120578	0.180943	0.0331524	0.459883	-0.146191	-0.0564749	-0.726575	-0.369335	-0.836034	-0.767919	-0.103334	0.814802	0.260945	0.934999	0.736236	0.402299	0.116426	0.00552838	0.120746	0.572894	0.546005	0.580141	0.234818	0.776099	0.668065	0.937885	0.251583	0.729773	0.894335
gene-pgaptmp_000775	caiD	turquoise	-0.689587	0.712238	-0.0954531	0.0584479	0.0474547	0.82211	-0.699522	-0.372895	0.375701	0.516789	0.25698	0.687919	0.146926	0.277532	-0.152071	-0.695844	-0.535234	-0.00852242	-0.0561235	-0.0516423	0.425878	0.604237	0.533702	0.186951	-0.707494	-0.351347	-0.235519	-0.171612	-0.0193794	0.0534571	0.362933	0.359042	0.189721	0.538956	0.0593117	0.728452	0.505731	0.719232	0.055274	0.171629	0.984021	0.894989	0.903343	0.292778	0.112612	0.173094	0.657548
gene-pgaptmp_000776	caiC	green	-0.283093	0.822478	-0.569272	0.496878	0.01219	0.140801	-0.8829	-0.866853	-0.109113	0.0506224	-0.393564	-0.0377651	-0.0729386	0.321822	0.522342	-0.299696	-0.249123	-0.191915	-0.252101	0.338992	0.516064	0.919935	0.775104	0.62519	-0.0442316	0.248612	-0.0250712	-0.118153	-0.217855	0.00367003	0.00532749	0.797032	0.905245	0.334727	0.929258	0.863724	0.436953	0.184173	0.470811	0.551861	0.648897	0.546957	0.411406	0.190453	0.00120729	0.0238564	0.0974058
gene-pgaptmp_000777	caiB	green	-0.349497	0.898796	-0.586196	0.396101	0.0023987	0.126716	-0.397603	-0.660889	-0.0933699	0.0163156	0.239229	0.551882	0.63238	0.47308	0.303128	-0.43153	0.0143843	0.378601	-0.0588408	0.312731	0.306611	0.731177	0.160951	0.0700786	-0.654197	-0.172089	-0.637519	-0.686579	-0.203181	0.329338	0.0743776	0.825946	0.969414	0.568266	0.156134	0.0924775	0.236436	0.465492	0.285718	0.973033	0.355041	0.889928	0.45074	0.460119	0.0393012	0.703387	0.869032
gene-pgaptmp_000778	caiA	green	-0.21535	0.86449	-0.671875	0.608528	0.00560582	0.0680113	-0.819768	-0.937133	-0.226938	-0.0646932	-0.385417	-0.0885523	-0.0105796	0.358957	0.640421	-0.235807	-0.0914672	-0.0704008	-0.213637	0.475976	0.542107	0.953393	0.671563	0.607429	0.00184478	0.332099	-0.0421532	-0.233817	-0.310867	0.0127294	0.000592247	0.588875	0.879038	0.345719	0.83483	0.980165	0.382536	0.08714	0.573979	0.829453	0.868434	0.611451	0.233176	0.165135	0.000244337	0.0681871	0.110214
gene-pgaptmp_000779	caiT	turquoise	-0.882032	0.653335	0.135579	0.0037497	0.0789507	0.748888	-0.74049	-0.429106	0.0808024	0.739335	0.212682	0.376889	-0.364061	-0.268872	-0.163544	-0.868399	-0.737813	0.0136087	0.354352	0.229523	0.737391	0.712446	0.72992	0.0592786	-0.268696	0.185761	0.336385	0.00493904	-0.408481	0.0356297	0.288736	0.849154	0.0360729	0.613083	0.357401	0.375304	0.519634	0.698779	0.00515035	0.0366627	0.974487	0.389113	0.584519	0.0368272	0.0473604	0.0398137	0.889113
gene-pgaptmp_000780	fixA	green	-0.671197	0.847017	-0.24668	0.0683946	0.00795541	0.555895	-0.800305	-0.705745	-0.0916731	0.424053	0.0483522	0.289503	-0.12928	0.0200579	0.178082	-0.680761	-0.467358	0.0673679	0.151642	0.390737	0.755909	0.893187	0.680604	0.244041	-0.316924	0.184221	0.0495411	-0.223275	-0.376268	0.017046	0.0504662	0.829074	0.295075	0.909481	0.486749	0.760288	0.962402	0.673089	0.0631056	0.242944	0.874067	0.719999	0.338522	0.0300265	0.00280775	0.0631904	0.560267
gene-pgaptmp_000781	fixB	green	-0.503838	0.80153	-0.350883	0.203004	0.0167507	0.3941	-0.53906	-0.567503	0.0196439	0.232806	0.328894	0.541028	0.343867	0.408002	0.109898	-0.565309	-0.141878	0.321496	0.0291475	0.269519	0.584644	0.683767	0.276496	0.144576	-0.758403	-0.326088	-0.471685	-0.550155	-0.302819	0.167997	0.14232	0.963177	0.579004	0.426351	0.166146	0.404272	0.315655	0.795595	0.144219	0.737527	0.437445	0.945379	0.518592	0.127974	0.0614957	0.507386	0.732673
gene-pgaptmp_000782	fixC	green	-0.629012	0.759081	-0.196475	0.0947676	0.0289464	0.64098	-0.747009	-0.69231	-0.217497	0.39033	0.0118656	0.126011	-0.29569	-0.112599	0.224204	-0.616666	-0.399308	0.10391	0.264834	0.519444	0.851907	0.858585	0.633319	0.223098	-0.138273	0.358968	0.240822	-0.1787	-0.480277	0.033189	0.0570535	0.604872	0.339071	0.977754	0.766219	0.47705	0.790655	0.593493	0.10344	0.327075	0.806567	0.526165	0.187058	0.00724464	0.0063414	0.0918444	0.595364
gene-pgaptmp_000783	fixX	darkgreen	-0.531968	0.587511	-0.111705	0.174762	0.125656	0.792288	-0.665958	-0.651603	-0.342374	0.347885	-0.0393172	-0.159851	-0.521232	-0.229079	0.255245	-0.525078	-0.305036	0.126355	0.377159	0.619332	0.927286	0.766133	0.609358	0.24661	0.117019	0.504649	0.47843	-0.0941737	-0.717581	0.0713986	0.0800215	0.406451	0.398432	0.926356	0.705346	0.185275	0.585267	0.541795	0.181471	0.462545	0.765594	0.357028	0.101531	0.0009095	0.0266312	0.108779	0.556012
gene-pgaptmp_000784	yaaU	black	-0.875384	0.552235	0.230732	0.00439702	0.155814	0.582486	-0.791842	-0.30004	0.30415	0.797257	0.206457	0.434887	-0.394357	-0.160523	-0.295021	-0.851413	-0.811532	-0.125811	0.223255	0.0230717	0.661629	0.595073	0.775798	0.157083	-0.361176	-0.0325495	0.316433	0.13824	-0.274163	0.0191748	0.470276	0.463913	0.0177946	0.623752	0.281564	0.333666	0.704149	0.478094	0.00731455	0.0144595	0.766582	0.595099	0.956756	0.073938	0.119659	0.0236495	0.710278
gene-pgaptmp_000785	kefF	brown	0.917029	-0.463322	-0.356894	0.00134057	0.24759	0.385476	0.287899	0.175464	0.116896	-0.780139	-0.543383	-0.457038	0.297487	0.619861	0.337039	0.905751	0.619119	-0.359393	-0.753551	-0.354197	-0.676053	-0.473521	-0.322485	0.448853	0.22795	-0.332339	-0.405202	0.147582	0.542875	0.489275	0.677695	0.782808	0.0223811	0.163945	0.254911	0.474247	0.101154	0.414279	0.00194782	0.101682	0.381916	0.0308455	0.389335	0.065678	0.235938	0.435954	0.264606
gene-pgaptmp_000786	kefC	brown	0.816542	-0.717922	-0.0124152	0.0133905	0.0449098	0.976724	0.234746	0.346028	0.136359	-0.551844	-0.694862	-0.708516	-0.237741	0.184557	0.180988	0.866876	0.335174	-0.606547	-0.584249	-0.398015	-0.612531	-0.584337	-0.105847	0.438834	0.6476	-0.00203535	0.169791	0.581052	0.513396	0.575754	0.401126	0.747479	0.156168	0.0557651	0.0491672	0.570748	0.661733	0.667985	0.00532483	0.417031	0.110873	0.128294	0.328791	0.106442	0.128223	0.803015	0.276719
gene-pgaptmp_000787	folA	turquoise	-0.58233	-0.317353	0.838205	0.12986	0.443709	0.0093453	0.388427	0.686673	0.291649	0.711019	0.829968	0.625086	-0.0931783	-0.589972	-0.896335	-0.562768	-0.448706	0.309258	0.64008	-0.273207	0.0512739	-0.446325	-0.30221	-0.79764	-0.449168	-0.312675	0.155204	0.0462313	-0.0394676	0.341639	0.0599625	0.483376	0.0480117	0.0107755	0.097478	0.826299	0.123686	0.00257301	0.146434	0.264781	0.456053	0.0873621	0.512657	0.90403	0.267638	0.466912	0.0176996
gene-pgaptmp_000788	ccdA	pink	-0.528668	-0.13946	0.612314	0.177958	0.741884	0.106601	0.442719	0.578299	0.271217	0.570723	0.894788	0.799016	0.263502	-0.375366	-0.784982	-0.541414	-0.304026	0.444108	0.541732	-0.251234	-0.0697554	-0.362236	-0.426006	-0.836394	-0.641467	-0.422141	-0.170428	-0.201758	0.0251796	0.271991	0.133185	0.515856	0.139561	0.00268674	0.0173601	0.528327	0.359505	0.0210167	0.165784	0.464104	0.270309	0.165486	0.548382	0.869632	0.377882	0.292618	0.00964864
gene-pgaptmp_000789	NA	blue	0.0985506	-0.0604832	-0.0276632	0.816411	0.88687	0.948158	0.611044	0.341961	0.12357	-0.141946	0.566403	0.603092	0.849566	0.244355	-0.255391	0.0239033	0.310899	0.459981	0.0184942	-0.231525	-0.496466	-0.360962	-0.701397	-0.556363	-0.618735	-0.557392	-0.765267	-0.508446	0.246273	0.107534	0.407055	0.770654	0.737404	0.143271	0.113479	0.00757957	0.559745	0.541557	0.955198	0.453539	0.251468	0.965331	0.581154	0.210776	0.379687	0.0525449	0.1521
[truncated: 4,364 more rows]
[truncated: 5 more columns]

## Sheet: geneinfo_yolksac
Table S8: Comprehensive host chicken yolk sac gene expression including module assignment and correlation with phenotypic traits derived from WGCNA analysis
[truncated: 17,232 more rows]
[truncated: 13 more columns]

## Sheet: hubgene_bacteria_B16
geneSymbol	pgap	moduleColor	GS.Control	GS.Dead	GS.Live	p.GS.Control	p.GS.Dead	p.GS.Live	MMdarkred	MMgreenyellow	MMsalmon	MMturquoise	MMpink	MMpurple	MMblue	MMmidnightblue	MMyellow	MMbrown	MMred	MMcyan	MMlightyellow	MMlightcyan	MMdarkgreen	MMgreen	MMblack	MMtan	MMlightgreen	MMroyalblue	MMgrey60	MMmagenta	MMgrey	p.MMdarkred	p.MMgreenyellow	p.MMsalmon	p.MMturquoise	p.MMpink	p.MMpurple	p.MMblue	p.MMmidnightblue	p.MMyellow	p.MMbrown	p.MMred	p.MMcyan	p.MMlightyellow	p.MMlightcyan	p.MMdarkgreen	p.MMgreen	p.MMblack	p.MMtan
[truncated: 103 more rows]
[truncated: 12 more columns]

[truncated: 2 more sheets: hubgene_yolksac_H03, hubgene_yolksac_H21]
